# Supplementary material for: Genome-wide identification and characterization of tissue-specific non-coding RNAs in black pepper (Piper nigrum L.)
Source: Front Plant Sci. 2023 Mar 16;14:1079221. doi: 10.3389/fpls.2023.1079221 (PMC10060637; doi:10.3389/fpls.2023.1079221)
Supplement: Supplementary file 1 [file Table_1.xlsx]

## Sheet: Sheet1
Supplementary table 1: List of dataset used in the study
S.no.	Project_ID	SRA sample ID	Paired/single	Institute	Country	Tissue	Cultivar	Treatment/Developmental Stage	NGS Technology used
1	PRJNA77905	SRR1164727	single	UNIVERSIDADE FEDERAL DO PAR*	Brazil	fruit	Bragantina	control	AB SOLiD System 3.0
2	PRJNA739813	SRR14876427	paired	ICAR-NBPGR	India	fruit	thottumuriyan	stage VIII	HiSeq X Ten
3	PRJNA739813	SRR14876428	paired	ICAR-NBPGR	India	fruit	thottumuriyan	stage VIII	HiSeq X Ten
4	PRJNA739813	SRR14876429	paired	ICAR-NBPGR	India	fruit	thottumuriyan	stage V	HiSeq X Ten
5	PRJNA739813	SRR14876430	paired	ICAR-NBPGR	India	fruit	thottumuriyan	stage V	HiSeq X Ten
6	PRJNA739813	SRR14876431	paired	ICAR-NBPGR	India	fruit	thottumuriyan	stage III	HiSeq X Ten
7	PRJNA739813	SRR14876432	paired	ICAR-NBPGR	India	fruit	thottumuriyan	stage III	HiSeq X Ten
8	PRJNA739813	SRR14876433	paired	ICAR-NBPGR	India	fruit	thottumuriyan	stage II	HiSeq X Ten
9	PRJNA739813	SRR14876434	paired	ICAR-NBPGR	India	fruit	thottumuriyan	stage II	HiSeq X Ten
10	PRJNA529760	SRR8816471	paired	Huazhong agr univ	china	fruit	Reyin 1	2 months after pollination	Illumina HiSeq 2500
11	PRJNA529760	SRR8816472	paired	Huazhong agr univ	china	fruit	Reyin 1	2 months after pollination	Illumina HiSeq 2500
12	PRJNA529760	SRR8816473	paired	Huazhong agr univ	china	fruit	Reyin 1	2 months after pollination	Illumina HiSeq 2500
13	PRJNA529760	SRR8816475	paired	Huazhong agr univ	china	fruit	Reyin 1	4 months after pollination	Illumina HiSeq 2500
14	PRJNA529760	SRR8816476	paired	Huazhong agr univ	china	fruit	Reyin 1	4 months after pollination	Illumina HiSeq 2500
15	PRJNA529760	SRR8816474	paired	Huazhong agr univ	china	fruit	Reyin 1	4 months after pollination	Illumina HiSeq 2500
16	PRJNA529760	SRR8816477	paired	Huazhong agr univ	china	fruit	Reyin 1	6 months after pollination	Illumina HiSeq 2500
17	PRJNA529760	SRR8816478	paired	Huazhong agr univ	china	fruit	Reyin 1	6 months after pollination	Illumina HiSeq 2500
18	PRJNA529760	SRR8816481	paired	Huazhong agr univ	china	fruit	Reyin 1	6 months after pollination	Illumina HiSeq 2500
19	PRJNA529760	SRR8816480	paired	Huazhong agr univ	china	fruit	Reyin 1	8 months after pollination	Illumina HiSeq 2500
20	PRJNA529760	SRR8816482	paired	Huazhong agr univ	china	fruit	Reyin 1	8 months after pollination	Illumina HiSeq 2500
21	PRJNA529760	SRR8816483	paired	Huazhong agr univ	china	fruit	Reyin 1	8 months after pollination	Illumina HiSeq 2500
22	PRJEB38192	ERR4099794	paired	Leibniz Institute of Biochem	germany	fruit	IPN No. LK-0-WU-0014181	fruit developmental stage	Illumina HiSeq 2000
23	PRJEB38192	ERR4099795	paired	Leibniz Institute of Biochem	germany	fruit	IPN No. LK-0-WU-0014181	fruit developmental stage	Illumina HiSeq 2000
24	PRJEB38192	ERR4099796	paired	Leibniz Institute of Biochem	germany	fruit	IPN No. LK-0-WU-0014181	fruit developmental stage	Illumina HiSeq 2000
25	PRJEB38192	ERR4099797	paired	Leibniz Institute of Biochem	germany	fruit	IPN No. LK-0-WU-0014181	fruit developmental stage	Illumina HiSeq 2000
26	PRJEB38192	ERR4099798	paired	Leibniz Institute of Biochem	germany	fruit	IPN No. LK-0-WU-0014181	fruit developmental stage	Illumina HiSeq 2000
27	PRJEB38192	ERR4099799	paired	Leibniz Institute of Biochem	germany	fruit	IPN No. LK-0-WU-0014181	fruit developmental stage	Illumina HiSeq 2000
28	PRJNA276311	SRR1818148	single	Spice and beverage Res. Institute	china	fruit	Reyin 1	control	Illumina HiSeq 2000
29	PRJNA529760	SRR8816488	paired	Huazhong agr univ	china	flower	Reyin 1	flower develepmental stage	Illumina HiSeq 2500
30	PRJNA529760	SRR8816489	paired	Huazhong agr univ	china	flower	Reyin 1	flower develepmental stage	Illumina HiSeq 2500
31	PRJNA529760	SRR8816490	paired	Huazhong agr univ	china	flower	Reyin 1	flower develepmental stage	Illumina HiSeq 2500
32	PRJEB38192	ERR4099800	paired	Leibniz Institute of Biochem	germany	leaf	IPN No. LK-0-WU-0014181	fruit developmental stage	Illumina HiSeq 2000
33	PRJEB38192	ERR4099801	paired	Leibniz Institute of Biochem	germany	leaf	IPN No. LK-0-WU-0014181	fruit developmental stage	Illumina HiSeq 2000
34	PRJEB38192	ERR4099802	paired	Leibniz Institute of Biochem	germany	leaf	IPN No. LK-0-WU-0014181	fruit developmental stage	Illumina HiSeq 2000
35	PRJNA273782	SRR1781514	paired	Rajiv Gandhi Centre of biotechnology	India	leaf	Panniyur1	drought stress	Illumina HiSeq 2000
36	PRJNA515366	SRR8446741	paired	ICAR-IASRI	India	leaf	Genotype-4226	drought stress	Illumina HiSeq 2000
37	PRJNA515366	SRR8446742	paired	ICAR-IASRI	India	leaf	Genotype-4226	drought stress	Illumina HiSeq 2000
38	PRJNA529760	SRR8816484	paired	Huazhong agr univ	china	leaf	Reyin 1	leaf develepmental stage	Illumina HiSeq 2500
39	PRJNA529760	SRR8816485	paired	Huazhong agr univ	china	leaf	Reyin 1	leaf develepmental stage	Illumina HiSeq 2500
40	PRJNA529760	SRR8816491	paired	Huazhong agr univ	china	leaf	Reyin 1	leaf develepmental stage	Illumina HiSeq 2500
41	PRJNA273688	SRR1776865	paired	Rajiv gandhi centre of biotech	India	leaf	Panniyur 1	leaf develepmental stage	Illumina HiSeq 2000
42	PRJNA739813	SRR14876425	paired	ICAR-NBPGR	India	leaf	thottumuriyan	young	HiSeq X Ten
43	PRJNA739813	SRR14876426	paired	ICAR-NBPGR	India	leaf	thottumuriyan	young	HiSeq X Ten
44	PRJEB38192	ERR4099803	paired	Leibniz Institute of Biochem	germany	panicle	IPN No. LK-0-WU-0014181	fruit developmental stage	Illumina HiSeq 2000
45	PRJEB38192	ERR4099804	paired	Leibniz Institute of Biochem	germany	panicle	IPN No. LK-0-WU-0014181	fruit developmental stage	Illumina HiSeq 2000
46	PRJEB38192	ERR4099805	paired	Leibniz Institute of Biochem	germany	panicle	IPN No. LK-0-WU-0014181	fruit developmental stage	Illumina HiSeq 2000
47	PRJNA273782	SRR1777719	paired	Rajiv Gandhi Centre of biotechnology	India	root	Panniyur1	drought stress	Illumina HiSeq 2000
48	PRJNA529760	SRR8816486	paired	Huazhong agr univ	china	root	Reyin 1	root develepmental stage	Illumina HiSeq 2500
49	PRJNA529760	SRR8816487	paired	Huazhong agr univ	china	root	Reyin 1	root develepmental stage	Illumina HiSeq 2500
50	PRJNA529760	SRR8816492	paired	Huazhong agr univ	china	root	Reyin 1	root develepmental stage	Illumina HiSeq 2500
51	PRJNA529760	SRR8816469	paired	Huazhong agr univ	china	stem	Reyin 1	stem develepmental stage	Illumina HiSeq 2500
52	PRJNA529760	SRR8816470	paired	Huazhong agr univ	china	stem	Reyin 1	stem develepmental stage	Illumina HiSeq 2500
53	PRJNA529760	SRR8816493	paired	Huazhong agr univ	china	stem	Reyin 1	stem develepmental stage	Illumina HiSeq 2500
