# Supplementary material for: Genome-wide identification and characterization of tissue-specific non-coding RNAs in black pepper (Piper nigrum L.)
Source: Front Plant Sci. 2023 Mar 16;14:1079221. doi: 10.3389/fpls.2023.1079221 (PMC10060637; doi:10.3389/fpls.2023.1079221)
Supplement: Supplementary file 3 [file Table_3.xlsx]

## Sheet: 6406_lncRNA
Supplementary tabel 3: List of identified lncRNAs and their charateristic information
LncRNA_ID	Chromosme	Start	End	Class_code	Length	Exon	Coding_probability	Peptide_length
TCONS_00000561	Pn1	5556325	5557357	u	1033	1	0.195146	90
TCONS_00000582	Pn1	5638290	5638535	u	246	1	0.132526	26
TCONS_00000585	Pn1	5523379	5526097	u	2719	3	0.0329445	62
TCONS_00000746	Pn1	6823911	6825011	u	1101	2	0.0634899	77
TCONS_00000938	Pn1	8892677	8893008	u	332	1	0.00896599	25
TCONS_00000952	Pn1	8962366	8962665	u	300	1	0.0155207	28
TCONS_00000985	Pn1	9472703	9474811	u	2109	2	0.0722874	78
TCONS_00001029	Pn1	10455064	10455731	u	668	2	0.116751	23
TCONS_00001130	Pn1	11949731	11950362	u	632	1	0.0260243	51
TCONS_00001199	Pn1	13075477	13075941	u	465	2	0.0342362	54
TCONS_00001202	Pn1	13075477	13076305	u	829	2	0.0445941	54
TCONS_00001356	Pn1	24059209	24061256	u	2048	1	0.0184107	53
TCONS_00001357	Pn1	24059209	24061289	u	2081	2	0.0204596	53
TCONS_00001378	Pn1	25711783	25714098	u	2316	2	0.0304529	65
TCONS_00001588	Pn1	30503906	30505038	u	1133	2	0.034164	57
TCONS_00001604	Pn1	30673947	30676423	u	2477	2	0.0582588	83
TCONS_00002623	Pn1	40355675	40357491	u	1817	3	0.0169536	46
TCONS_00002627	Pn1	40401544	40402547	u	1004	1	0.138669	82
TCONS_00002824	Pn1	41872500	41873714	u	1215	3	0.0449132	75
TCONS_00002977	Pn1	43242253	43243761	x	1509	2	0.0173895	49
TCONS_00002979	Pn1	43242253	43243753	x	1501	2	0.0172784	49
TCONS_00003029	Pn1	43595661	43597392	u	1732	3	0.0400983	59
TCONS_00003040	Pn1	43764216	43765755	x	1540	2	0.00834231	36
TCONS_00003041	Pn1	43764216	43765701	x	1486	2	0.00855203	36
TCONS_00003042	Pn1	43764216	43765754	x	1539	3	0.00834231	36
TCONS_00003230	Pn1	45505521	45507098	u	1578	2	0.0246819	60
TCONS_00003307	Pn1	46094213	46095215	u	1003	2	0.0146264	49
TCONS_00003459	Pn1	47132776	47134615	u	1840	1	0.0215928	59
TCONS_00003560	Pn1	48076082	48076837	x	756	2	0.0329475	78
TCONS_00003793	Pn1	1496303	1497514	u	1212	2	0.0280959	58
TCONS_00003892	Pn1	2365267	2366838	u	1572	2	0.121549	73
TCONS_00003973	Pn1	2993276	2994815	u	1540	2	0.0118679	36
TCONS_00003990	Pn1	2993276	2993717	u	442	1	0.0152542	35
TCONS_00004003	Pn1	3312967	3313344	u	378	1	0.0145233	35
TCONS_00004005	Pn1	3326469	3327719	u	1251	2	0.0203749	41
TCONS_00004016	Pn1	2993276	2994810	u	1535	2	0.011956	36
TCONS_00004199	Pn1	5509555	5511828	u	2274	2	0.0143258	40
TCONS_00004269	Pn1	6255575	6255917	u	343	2	0.0524095	56
TCONS_00004377	Pn1	7656156	7657035	x	880	3	0.0147447	49
TCONS_00004424	Pn1	9239774	9242559	u	2786	2	0.0438843	73
TCONS_00004663	Pn1	11839262	11840372	u	1111	2	0.0196418	42
TCONS_00004690	Pn1	12375085	12375688	u	604	2	0.0195252	37
TCONS_00004935	Pn1	26307117	26308553	u	1437	1	0.0262596	54
TCONS_00004936	Pn1	26307117	26308870	u	1754	2	0.081055	72
TCONS_00005199	Pn1	31152118	31152798	u	681	3	0.026437	55
TCONS_00005493	Pn1	34279500	34279934	u	435	2	0.021496	53
TCONS_00005893	Pn1	37615749	37616485	u	737	2	0.0166971	40
TCONS_00005955	Pn1	38118620	38119383	u	764	2	0.0165102	40
TCONS_00005956	Pn1	38118620	38119415	u	796	2	0.0165073	40
TCONS_00005983	Pn1	38309542	38310136	u	595	2	0.0442216	50
TCONS_00006096	Pn1	38959666	38960153	x	488	2	0.0280596	50
TCONS_00006196	Pn1	39891530	39892712	x	1183	2	0.025744	51
TCONS_00006202	Pn1	39924324	39924814	u	491	2	0.0287832	59
TCONS_00006203	Pn1	39924324	39924814	u	491	2	0.0287832	59
TCONS_00006311	Pn1	40735110	40736315	u	1206	2	0.165517	47
TCONS_00006397	Pn1	41424861	41425625	u	765	2	0.0314485	61
TCONS_00006490	Pn1	41993729	41994570	u	842	2	0.0277616	60
TCONS_00007191	Pn1	46903436	46904483	u	1048	3	0.0159201	41
TCONS_00007350	Pn1	47991128	47994692	u	3565	2	0.049167	81
TCONS_00007351	Pn1	47991128	47994692	u	3565	2	0.049167	81
TCONS_00007402	Pn1	465085	467014	u	1930	1	0.0626787	77
TCONS_00007403	Pn1	1138640	1140531	u	1892	1	0.0474042	73
TCONS_00007409	Pn1	6564410	6565240	u	831	1	0.00706071	22
TCONS_00007411	Pn1	6901165	6903326	u	2162	1	0.0495649	75
TCONS_00007413	Pn1	7910299	7910967	u	669	1	0.0157423	46
TCONS_00007417	Pn1	10355035	10355314	u	280	1	0.0779016	21
TCONS_00007419	Pn1	11739590	11741496	u	1907	1	0.0261292	47
TCONS_00007423	Pn1	13709285	13712114	u	2830	1	0.0468927	69
TCONS_00007426	Pn1	16686537	16686819	u	283	1	0.00711984	20
TCONS_00007428	Pn1	20956514	20957338	u	825	1	0.0266069	54
TCONS_00007429	Pn1	22248392	22248606	u	215	1	0.0087242	32
TCONS_00007430	Pn1	22654611	22656266	u	1656	1	0.0823533	72
TCONS_00007431	Pn1	24071085	24071427	u	343	1	0.00798775	35
TCONS_00007432	Pn1	25982900	25983951	u	1052	1	0.0197235	55
TCONS_00007433	Pn1	26306235	26306605	u	371	1	0.0175894	47
TCONS_00007437	Pn1	30074981	30076221	u	1241	1	0.0879169	80
TCONS_00007443	Pn1	35177823	35178069	u	247	1	0.0148382	28
TCONS_00007450	Pn1	37801537	37802900	u	1364	1	0.046259	59
TCONS_00007451	Pn1	38355663	38357414	u	1752	1	0.0757536	87
TCONS_00007452	Pn1	38510012	38510654	u	643	1	0.0302043	43
TCONS_00007456	Pn1	40470848	40471238	u	391	1	0.140697	45
TCONS_00007459	Pn1	41019786	41020005	u	220	1	3.22e-06	0
TCONS_00007461	Pn1	41487070	41488709	u	1640	1	0.0429937	59
TCONS_00007462	Pn1	41651670	41651936	u	267	1	0.0094688	30
TCONS_00007464	Pn1	43787139	43788227	u	1089	1	0.103173	68
TCONS_00007465	Pn1	43814092	43814342	u	251	1	0.176929	67
TCONS_00007467	Pn1	45558728	45559180	u	453	1	0.0185382	35
TCONS_00007468	Pn1	45559625	45563124	u	3500	1	0.112782	95
TCONS_00007469	Pn1	46306998	46307355	u	358	1	0.0703355	40
TCONS_00007470	Pn1	46922951	46923734	u	784	1	0.0426869	4
TCONS_00007476	Pn1	90835	91394	u	560	2	0.0707461	77
TCONS_00007600	Pn1	1597988	1598301	x	314	2	0.0473573	53
TCONS_00007629	Pn1	1979176	1979513	x	338	2	0.177929	83
TCONS_00007671	Pn1	2439162	2440130	u	969	2	0.0391389	60
TCONS_00007687	Pn1	2857756	2858615	u	860	2	0.028917	64
TCONS_00007688	Pn1	2857756	2858358	u	603	2	0.027689	64
TCONS_00007716	Pn1	3545371	3546850	i	1480	2	0.41954	81
TCONS_00007814	Pn1	5120036	5120272	u	237	1	0.0110325	31
TCONS_00007840	Pn1	5556325	5557465	u	1141	2	0.208701	90
TCONS_00007861	Pn1	5523379	5525368	u	1990	2	0.0581999	84
TCONS_00007866	Pn1	5638290	5638731	u	442	1	0.0868715	77
TCONS_00007871	Pn1	5683181	5683427	u	247	2	0.0266489	55
TCONS_00007972	Pn1	6558075	6558589	u	515	2	0.0499752	38
TCONS_00008047	Pn1	6441596	6443136	u	1541	2	0.0723186	77
TCONS_00008067	Pn1	6823911	6824483	u	573	2	0.0807707	77
TCONS_00008183	Pn1	8493023	8493710	u	688	1	0.0765008	79
TCONS_00008222	Pn1	9105251	9106233	u	983	2	0.0199777	50
TCONS_00008263	Pn1	10264476	10269100	u	4625	2	0.0600581	85
TCONS_00008264	Pn1	10264476	10269287	u	4812	3	0.0590505	85
TCONS_00008347	Pn1	12074184	12076780	u	2597	6	0.038775	70
TCONS_00008348	Pn1	12074184	12076750	u	2567	6	0.0379712	70
TCONS_00008349	Pn1	12074184	12076685	u	2502	6	0.0379712	70
TCONS_00008350	Pn1	12074184	12076296	u	2113	6	0.039924	70
TCONS_00008356	Pn1	12391601	12392229	x	629	2	0.102437	80
TCONS_00008372	Pn1	13075477	13076383	u	907	3	0.0692793	72
TCONS_00008373	Pn1	13075477	13076971	u	1495	2	0.078871	72
TCONS_00008374	Pn1	13075477	13075936	u	460	2	0.0295569	54
TCONS_00008388	Pn1	13511865	13513081	u	1217	2	0.00963985	32
TCONS_00008445	Pn1	17627975	17629316	u	1342	3	0.0398971	57
TCONS_00008513	Pn1	25711783	25714035	u	2253	3	0.0339155	65
TCONS_00008561	Pn1	27044178	27046339	u	2162	2	0.0245099	62
TCONS_00008570	Pn1	27920463	27922117	x	1655	3	0.0205908	54
TCONS_00008592	Pn1	28261189	28262198	x	1010	2	0.0139177	47
TCONS_00008593	Pn1	28261189	28261926	x	738	2	0.0145957	47
TCONS_00008650	Pn1	29278326	29279833	u	1508	1	0.0748761	83
TCONS_00008946	Pn1	34405567	34406961	u	1395	2	0.105908	85
TCONS_00008957	Pn1	34605295	34605576	u	282	2	0.00478114	12
TCONS_00009298	Pn1	37676015	37677404	u	1390	2	0.409604	69
TCONS_00009453	Pn1	38649277	38649783	u	507	2	0.00665087	7
TCONS_00009618	Pn1	40323155	40324274	x	1120	2	0.0642037	77
TCONS_00009806	Pn1	42546544	42547679	u	1136	3	0.0280154	51
TCONS_00009815	Pn1	42694346	42696478	u	2133	3	0.19499	83
TCONS_00009816	Pn1	42694346	42696079	u	1734	2	0.231513	83
TCONS_00009866	Pn1	43242253	43243805	x	1553	2	0.150958	50
TCONS_00010017	Pn1	44779062	44779653	x	592	2	0.057444	78
TCONS_00010077	Pn1	45505521	45507105	u	1585	2	0.0246819	60
TCONS_00010078	Pn1	45505521	45506885	u	1365	2	0.02497	60
TCONS_00010079	Pn1	45518616	45518952	x	337	2	0.0221309	51
TCONS_00010278	Pn1	47391661	47392499	x	839	2	0.0236919	36
TCONS_00010310	Pn1	47950893	47951726	u	834	2	0.00591353	29
TCONS_00010447	Pn1	465054	467071	u	2018	1	0.161061	98
TCONS_00010448	Pn1	465054	466965	u	1912	2	0.0530611	84
TCONS_00010449	Pn1	465054	466803	u	1750	2	0.0568839	84
TCONS_00010473	Pn1	751376	751863	x	488	2	0.126168	92
TCONS_00010484	Pn1	775829	777000	u	1172	4	0.051505	77
TCONS_00010521	Pn1	1138518	1140764	u	2247	1	0.117881	90
TCONS_00010522	Pn1	1138518	1140735	u	2218	2	0.117881	90
TCONS_00010523	Pn1	1138518	1140363	u	1846	2	0.0684034	84
TCONS_00010624	Pn1	2157332	2157840	x	509	2	0.0103145	32
TCONS_00010631	Pn1	2456739	2457623	u	885	2	0.00927876	39
TCONS_00010633	Pn1	2521768	2522287	x	520	2	0.0160515	32
TCONS_00010732	Pn1	2993276	2994695	u	1420	2	0.0299115	51
TCONS_00010746	Pn1	3120714	3121859	u	1146	2	0.0172614	41
TCONS_00010753	Pn1	3312967	3314555	u	1589	2	0.0729177	66
TCONS_00010830	Pn1	3801987	3802937	i	951	3	0.0478006	56
TCONS_00010831	Pn1	3801987	3802723	i	737	2	0.0283897	47
TCONS_00010832	Pn1	3801987	3802657	i	671	2	0.021816	47
TCONS_00010871	Pn1	4146601	4147323	u	723	2	0.060264	60
TCONS_00010897	Pn1	5201844	5203477	u	1634	3	0.0413943	56
TCONS_00010898	Pn1	5201844	5203157	u	1314	3	0.0387601	56
TCONS_00010942	Pn1	5658626	5660945	u	2320	3	0.0748141	96
TCONS_00010943	Pn1	5658626	5661306	u	2681	3	0.0775862	96
TCONS_00010944	Pn1	5658626	5661236	u	2611	2	0.0775862	96
TCONS_00010945	Pn1	5658626	5661172	u	2547	2	0.0775862	96
TCONS_00010946	Pn1	5658626	5661172	u	2547	4	0.0775862	96
TCONS_00010947	Pn1	5658626	5660761	u	2136	3	0.168634	88
TCONS_00010948	Pn1	5658626	5660490	u	1865	3	0.0551412	83
TCONS_00010951	Pn1	5757978	5759478	u	1501	2	0.037721	72
TCONS_00011029	Pn1	6862653	6863499	u	847	2	0.0200118	36
TCONS_00011108	Pn1	7564455	7565164	i	710	2	0.0180678	51
TCONS_00011416	Pn1	13532010	13534537	u	2528	3	0.0881221	87
TCONS_00011486	Pn1	25996694	25998028	u	1335	2	0.0645194	86
TCONS_00011497	Pn1	26337447	26338186	u	740	2	0.358546	74
TCONS_00011541	Pn1	27920368	27922821	u	2454	2	0.025003	54
TCONS_00011550	Pn1	28260463	28261066	u	604	2	0.0310019	67
TCONS_00011607	Pn1	29927223	29927892	x	670	2	0.0433486	66
TCONS_00011612	Pn1	30011341	30012464	u	1124	2	0.0533419	48
TCONS_00011797	Pn1	32855832	32856366	u	535	2	0.073671	99
TCONS_00011868	Pn1	33442126	33444891	u	2766	4	0.0954525	80
TCONS_00011922	Pn1	33905783	33906165	u	383	2	0.00582633	29
TCONS_00012065	Pn1	35105370	35105704	u	335	2	0.0262899	54
TCONS_00012129	Pn1	35602776	35603105	u	330	2	0.064439	39
TCONS_00012191	Pn1	36735028	36735582	x	555	2	0.052545	49
TCONS_00012232	Pn1	37360516	37362334	u	1819	3	0.0203287	56
TCONS_00012233	Pn1	37360516	37362309	u	1794	2	0.0203287	56
TCONS_00012288	Pn1	37615749	37616508	u	760	2	0.0181659	40
TCONS_00012289	Pn1	37615749	37616494	u	746	2	0.0181659	40
TCONS_00012350	Pn1	38309542	38310095	u	554	2	0.0427547	50
TCONS_00012362	Pn1	38355595	38357497	u	1903	1	0.0352192	65
TCONS_00012363	Pn1	38355595	38357237	u	1643	2	0.0330838	65
TCONS_00012518	Pn1	39052611	39054689	u	2079	2	0.242377	69
TCONS_00012590	Pn1	39891530	39892255	x	726	2	0.0122475	43
TCONS_00012753	Pn1	41352569	41353114	u	546	2	0.00991958	33
TCONS_00012765	Pn1	41484723	41485536	u	814	2	0.0154429	38
TCONS_00012791	Pn1	41594867	41595609	u	743	2	0.0815392	72
TCONS_00013050	Pn1	43382769	43382998	x	230	2	0.0648898	63
TCONS_00013129	Pn1	43982018	43982284	x	267	2	0.0770412	66
TCONS_00013164	Pn1	44266047	44266617	u	571	2	0.0470464	49
TCONS_00013205	Pn1	44698690	44699095	u	406	2	0.0103663	23
TCONS_00013254	Pn1	45102017	45102586	u	570	2	0.0910213	63
TCONS_00013341	Pn1	45990971	45993313	u	2343	3	0.0259039	55
TCONS_00013345	Pn1	46063339	46063980	u	642	2	0.0365116	50
TCONS_00013349	Pn1	46094632	46095426	u	795	2	0.0532307	43
TCONS_00013350	Pn1	46094632	46095426	u	795	2	0.0532307	43
TCONS_00013364	Pn1	46230389	46231145	u	757	2	0.0284718	47
TCONS_00013661	Pn1	381702	381981	u	280	1	0.0103587	27
TCONS_00013663	Pn1	857878	858524	u	647	1	0.0316182	66
TCONS_00013665	Pn1	1264626	1264964	u	339	1	0.00476309	17
TCONS_00013667	Pn1	1311550	1311786	u	237	1	0.0524398	18
TCONS_00013668	Pn1	1367530	1367871	u	342	1	0.00939338	26
TCONS_00013669	Pn1	1570196	1570987	u	792	1	0.0285074	66
TCONS_00013670	Pn1	2046464	2047347	u	884	1	0.0153138	36
TCONS_00013671	Pn1	2533682	2535271	u	1590	1	0.00538584	27
TCONS_00013672	Pn1	2566493	2567980	u	1488	1	0.0156091	37
TCONS_00013673	Pn1	2594703	2594991	u	289	1	0.190187	9
TCONS_00013679	Pn1	5384858	5385388	u	531	1	0.012198	45
TCONS_00013681	Pn1	6417814	6418283	u	470	1	0.0435447	51
TCONS_00013682	Pn1	6875895	6876144	i	250	1	0.0584824	83
TCONS_00013685	Pn1	7718929	7719196	u	268	1	0.0412416	0
TCONS_00013686	Pn1	7910299	7911407	u	1109	1	0.0151373	46
TCONS_00013687	Pn1	8907554	8907777	u	224	1	0.00683325	26
TCONS_00013688	Pn1	10748686	10749052	u	367	1	0.00268937	9
TCONS_00013690	Pn1	11739590	11742460	u	2871	1	0.0295786	62
TCONS_00013691	Pn1	11872066	11872672	u	607	1	0.0195189	34
TCONS_00013692	Pn1	13307335	13307592	u	258	1	0.0630442	13
TCONS_00013693	Pn1	17385457	17386109	u	653	1	0.0134776	40
TCONS_00013694	Pn1	17628829	17629043	u	215	1	0.0157422	23
TCONS_00013695	Pn1	18244005	18244336	u	332	1	0.00801488	30
TCONS_00013696	Pn1	18475649	18475945	u	297	1	0.0175904	37
TCONS_00013697	Pn1	19520948	19521211	u	264	1	0.00565591	21
TCONS_00013699	Pn1	21286085	21286317	u	233	1	0.012613	15
TCONS_00013701	Pn1	21982612	21983006	u	395	1	0.130403	30
TCONS_00013702	Pn1	22654611	22657123	u	2513	1	0.0478673	72
TCONS_00013703	Pn1	24061685	24062213	u	529	1	0.0130862	26
TCONS_00013704	Pn1	26902829	26904172	u	1344	1	0.0582845	63
TCONS_00013707	Pn1	30569977	30570183	u	207	1	0.0156397	25
TCONS_00013708	Pn1	31019922	31020175	u	254	1	0.0151026	47
TCONS_00013711	Pn1	32489712	32490173	u	462	1	0.176665	96
TCONS_00013713	Pn1	32910697	32911325	u	629	1	0.0609239	68
TCONS_00013715	Pn1	33510417	33510752	u	336	1	0.0403991	39
TCONS_00013716	Pn1	34554636	34554862	u	227	1	0.0118549	10
TCONS_00013717	Pn1	35054240	35054583	u	344	1	0.0048176	20
TCONS_00013720	Pn1	36361381	36361601	u	221	1	0.0070993	30
TCONS_00013724	Pn1	40374016	40374260	u	245	1	0.0311261	44
TCONS_00013725	Pn1	40470848	40471455	u	608	1	0.167317	81
TCONS_00013726	Pn1	40472278	40472858	u	581	1	0.0212275	41
TCONS_00013727	Pn1	41225984	41226708	u	725	1	0.0290451	50
TCONS_00013729	Pn1	42026987	42027271	u	285	1	0.00437507	14
TCONS_00013731	Pn1	42657518	42659609	u	2092	1	0.108936	49
TCONS_00013735	Pn1	47202121	47202853	u	733	1	0.152265	97
TCONS_00013738	Pn1	47590004	47590475	u	472	1	0.161561	57
TCONS_00013739	Pn1	47910632	47910880	u	249	1	0.0251616	43
TCONS_00013766	Pn1	514675	515695	u	1021	2	0.00931831	37
TCONS_00013767	Pn1	514675	515314	u	640	2	0.00845162	37
TCONS_00013774	Pn1	659375	660683	u	1309	2	0.280266	77
TCONS_00013827	Pn1	1914628	1914925	u	298	2	0.0508535	59
TCONS_00013861	Pn1	2641519	2642313	x	795	2	0.0128306	26
TCONS_00013872	Pn1	3230533	3231770	u	1238	2	0.0541973	57
TCONS_00013882	Pn1	3356380	3356745	u	366	1	0.00632167	29
TCONS_00013946	Pn1	5263037	5264289	u	1253	2	0.0324542	49
TCONS_00013978	Pn1	5523379	5524483	u	1105	2	0.0134179	38
TCONS_00013985	Pn1	5523379	5525164	u	1786	2	0.0347625	67
TCONS_00014014	Pn1	5859558	5859955	u	398	2	0.0079147	23
TCONS_00014134	Pn1	7969751	7971367	u	1617	2	0.0257013	63
TCONS_00014136	Pn1	8008238	8009261	u	1024	2	0.0150138	47
TCONS_00014186	Pn1	8962366	8966635	u	4270	2	0.0518572	79
TCONS_00014187	Pn1	8962366	8962858	u	493	2	0.0689104	79
TCONS_00014196	Pn1	9286980	9287522	u	543	2	0.0592294	69
TCONS_00014197	Pn1	9398588	9399209	u	622	2	0.02543	49
TCONS_00014217	Pn1	10512503	10513359	u	857	2	0.0874402	79
TCONS_00014221	Pn1	10495931	10496662	u	732	2	0.04802	62
TCONS_00014224	Pn1	10837654	10839860	u	2207	7	0.0641535	87
TCONS_00014267	Pn1	12542482	12543455	u	974	1	0.0150381	39
TCONS_00014283	Pn1	13261056	13263115	u	2060	3	0.0192759	47
TCONS_00014310	Pn1	14826663	14827219	u	557	2	0.0823825	68
TCONS_00014319	Pn1	17597396	17597738	u	343	2	0.0404883	50
TCONS_00014381	Pn1	27920463	27922110	x	1648	3	0.0205908	54
TCONS_00014444	Pn1	30673947	30676354	u	2408	3	0.0588463	83
TCONS_00014485	Pn1	32242637	32243177	u	541	1	0.00814341	36
TCONS_00014539	Pn1	33861576	33866639	x	5064	2	0.0337873	61
TCONS_00014540	Pn1	33875395	33876244	u	850	3	0.0155144	38
TCONS_00014599	Pn1	34909394	34910400	u	1007	1	0.0107047	42
TCONS_00014681	Pn1	36006482	36007272	u	791	2	0.00694423	30
TCONS_00014689	Pn1	36044322	36045545	i	1224	2	0.0824467	77
TCONS_00014724	Pn1	36826828	36827521	u	694	4	0.0327915	59
TCONS_00014725	Pn1	36826828	36827608	u	781	4	0.0261301	50
TCONS_00015026	Pn1	41779580	41780408	u	829	2	0.0125026	26
TCONS_00015073	Pn1	42568944	42569499	u	556	2	0.412486	98
TCONS_00015102	Pn1	43036155	43036581	i	427	2	0.0294499	76
TCONS_00015105	Pn1	43242253	43243384	x	1132	2	0.0172352	49
TCONS_00015106	Pn1	43242253	43243356	x	1104	3	0.0172352	49
TCONS_00015107	Pn1	43292030	43292489	i	460	1	0.0234745	50
TCONS_00015109	Pn1	43302608	43305698	u	3091	3	0.0208439	43
TCONS_00015110	Pn1	43302608	43304781	u	2174	2	0.015886	43
TCONS_00015131	Pn1	43595661	43596976	u	1316	2	0.0596076	59
TCONS_00015135	Pn1	43764216	43765647	x	1432	2	0.00807267	36
TCONS_00015136	Pn1	43764216	43765624	x	1409	2	0.0106935	36
TCONS_00015139	Pn1	43815689	43817327	i	1639	3	0.0250809	44
TCONS_00015140	Pn1	43815689	43816914	i	1226	3	0.0243161	44
TCONS_00015218	Pn1	45518616	45519080	x	465	3	0.0220298	51
TCONS_00015251	Pn1	46094213	46095100	u	888	2	0.0107936	23
TCONS_00015302	Pn1	46783214	46784549	u	1336	2	0.0178227	41
TCONS_00015320	Pn1	47132776	47135179	u	2404	2	0.166628	112
TCONS_00015321	Pn1	47189467	47189751	x	285	2	0.0145048	40
TCONS_00015324	Pn1	47275628	47276521	u	894	2	0.0138607	27
TCONS_00015380	Pn1	48259201	48259854	u	654	2	0.110732	75
TCONS_00015524	Pn1	2521768	2522122	x	355	2	0.0253081	32
TCONS_00015552	Pn1	2993276	2994798	u	1523	2	0.011956	36
TCONS_00015572	Pn1	3062105	3062847	u	743	2	0.0226764	46
TCONS_00015624	Pn1	2993276	2994007	u	732	2	0.0248944	36
TCONS_00015655	Pn1	4092399	4092843	u	445	2	0.00416974	21
TCONS_00015674	Pn1	4320416	4321272	u	857	3	0.011096	33
TCONS_00015701	Pn1	5375781	5376366	u	586	2	0.0442554	72
TCONS_00015708	Pn1	5509555	5511898	u	2344	2	0.0143258	40
TCONS_00015709	Pn1	5658626	5660639	u	2014	2	0.0876444	96
TCONS_00015710	Pn1	5658626	5660639	u	2014	3	0.0876444	96
TCONS_00015787	Pn1	7656156	7656667	x	512	3	0.0243804	49
TCONS_00015835	Pn1	10348075	10348611	u	537	2	0.0477488	61
TCONS_00015939	Pn1	13532010	13532838	u	829	3	0.21509	96
TCONS_00015940	Pn1	13532010	13534175	u	2166	2	0.106565	87
TCONS_00015998	Pn1	26902828	26904191	u	1364	2	0.0372129	69
TCONS_00015999	Pn1	26902828	26904182	u	1355	1	0.0372129	69
TCONS_00016013	Pn1	28592891	28593471	u	581	2	0.0501068	31
TCONS_00016132	Pn1	31914039	31915015	u	977	2	0.0724141	69
TCONS_00016144	Pn1	32306388	32307175	u	788	2	0.0282578	62
TCONS_00016161	Pn1	32578156	32581569	u	3414	7	0.0484869	76
TCONS_00016247	Pn1	34004210	34004609	u	400	2	0.153204	59
TCONS_00016265	Pn1	34243052	34243750	i	699	2	0.0151675	41
TCONS_00016418	Pn1	37360516	37362249	u	1734	3	0.0205656	56
TCONS_00016420	Pn1	37360516	37362153	u	1638	3	0.0205656	56
TCONS_00016487	Pn1	38065669	38067307	u	1639	4	0.0244576	54
TCONS_00016496	Pn1	38118620	38119356	u	737	2	0.0166147	40
TCONS_00016518	Pn1	38580254	38581014	u	761	2	0.115569	46
TCONS_00016519	Pn1	38580254	38580833	u	580	2	0.00988312	23
TCONS_00016573	Pn1	38959666	38960001	x	336	2	0.0995382	63
TCONS_00016579	Pn1	39052611	39053159	u	549	3	0.0504744	54
TCONS_00016580	Pn1	39052611	39054086	u	1476	2	0.160826	69
TCONS_00016600	Pn1	39448698	39449922	x	1225	2	0.0291224	60
TCONS_00016615	Pn1	39792517	39792811	u	295	2	0.00965439	35
TCONS_00016625	Pn1	39891530	39893415	x	1886	2	0.0364814	62
TCONS_00016642	Pn1	40305114	40306189	u	1076	2	0.0499676	86
TCONS_00016651	Pn1	40315992	40316719	u	728	2	0.0171843	52
TCONS_00016739	Pn1	41916018	41917319	u	1302	2	0.033293	48
TCONS_00016742	Pn1	41916018	41917434	u	1417	3	0.0428582	67
TCONS_00017017	Pn1	45699215	45700652	u	1438	3	0.0335703	59
TCONS_00017026	Pn1	45990971	45994561	u	3591	6	0.0219756	55
TCONS_00017029	Pn1	46094632	46095379	u	748	2	0.0536042	43
TCONS_00017125	Pn1	46903436	46904950	u	1515	3	0.03989	64
TCONS_00017127	Pn1	46994449	46995855	u	1407	1	0.0246346	51
TCONS_00017128	Pn1	46994449	46995440	u	992	2	0.0264022	51
TCONS_00017191	Pn1	47835847	47836836	x	990	2	0.017611	47
TCONS_00017211	Pn1	48101566	48101905	u	340	2	0.0452105	33
TCONS_00017244	Pn1	1168142	1168715	i	574	1	0.0470997	46
TCONS_00017245	Pn1	1186126	1186408	u	283	1	0.00630674	22
TCONS_00017255	Pn1	7609800	7610775	u	976	1	0.0170904	38
TCONS_00017256	Pn1	7924991	7925277	u	287	1	0.0128642	38
TCONS_00017257	Pn1	9759485	9759755	u	271	1	0.0180756	40
TCONS_00017258	Pn1	11412919	11413130	u	212	1	0.0114453	4
TCONS_00017263	Pn1	18475649	18476614	u	966	1	0.119881	62
TCONS_00017267	Pn1	22654611	22654913	u	303	1	1.18e-05	0
TCONS_00017268	Pn1	28267368	28268167	u	800	1	0.0221261	52
TCONS_00017270	Pn1	30553237	30554275	u	1039	1	0.0295014	41
TCONS_00017272	Pn1	32062243	32063595	u	1353	1	0.0377785	68
TCONS_00017273	Pn1	36359796	36359997	u	202	1	0.00576497	12
TCONS_00017280	Pn1	39375343	39375590	u	248	1	0.0228822	47
TCONS_00017283	Pn1	39456038	39456463	u	426	1	0.0333509	51
TCONS_00017285	Pn1	40428872	40430415	u	1544	1	0.206352	85
TCONS_00017287	Pn1	41423926	41424724	u	799	1	0.0503281	67
TCONS_00017288	Pn1	41441398	41441640	u	243	1	0.178125	74
TCONS_00017289	Pn1	41689772	41690808	u	1037	1	0.00863363	31
TCONS_00017292	Pn1	43645156	43645505	u	350	1	0.0921176	53
TCONS_00017293	Pn1	44163748	44164647	u	900	1	0.0583807	89
TCONS_00017295	Pn1	44559351	44559684	u	334	1	0.144287	45
TCONS_00017296	Pn1	44767518	44768146	u	629	1	0.041705	61
TCONS_00017302	Pn1	47670708	47671056	u	349	1	0.0113845	25
TCONS_00017332	Pn1	4765842	4766318	i	477	2	0.0253284	31
TCONS_00017339	Pn1	5622898	5623446	u	549	3	0.232873	70
TCONS_00017341	Pn1	5701113	5702308	u	1196	3	0.0147553	44
TCONS_00017392	Pn1	9262778	9264063	u	1286	4	0.0256782	58
TCONS_00017404	Pn1	12074184	12076608	u	2425	6	0.0379712	70
TCONS_00017414	Pn1	14588626	14589123	u	498	2	0.010185	13
TCONS_00017422	Pn1	27920463	27921019	u	557	2	0.00703357	33
TCONS_00017453	Pn1	34064064	34065401	u	1338	4	0.0348037	49
TCONS_00017513	Pn1	38181542	38182117	u	576	1	0.473768	71
TCONS_00017535	Pn1	40401544	40402379	u	836	2	0.221209	82
TCONS_00017554	Pn1	42197765	42198110	u	346	2	0.0196483	41
TCONS_00017625	Pn1	46673946	46675279	x	1334	3	0.146559	81
TCONS_00017627	Pn1	46704606	46705195	u	590	2	0.0273468	40
TCONS_00017673	Pn1	2993276	2994787	u	1512	2	0.0217176	51
TCONS_00017675	Pn1	2993276	2994847	u	1572	2	0.01874	36
TCONS_00017676	Pn1	2993276	2994808	u	1533	2	0.0299115	51
TCONS_00017677	Pn1	2993276	2993576	u	301	1	0.0205226	35
TCONS_00017678	Pn1	2993276	2994693	u	1418	2	0.011956	36
TCONS_00017680	Pn1	2993276	2994795	u	1520	2	0.017793	36
TCONS_00017748	Pn1	13333738	13334293	u	556	2	0.0781377	54
TCONS_00017762	Pn1	28829868	28830748	u	881	2	0.0453803	76
TCONS_00017764	Pn1	29119144	29119673	u	530	4	0.0325079	59
TCONS_00017768	Pn1	30369784	30370033	u	250	1	0.0206223	41
TCONS_00017797	Pn1	33442126	33444785	u	2660	2	0.0693684	80
TCONS_00017870	Pn1	39052611	39055504	u	2894	2	0.18298	69
TCONS_00017916	Pn1	42421269	42422028	u	760	1	0.0136875	29
TCONS_00017992	Pn1	46903436	46904620	u	1185	3	0.0240698	51
TCONS_00018016	Pn1	9200622	9200845	u	224	1	1.79e-06	0
TCONS_00018019	Pn1	36662551	36664737	u	2187	1	0.011628	25
TCONS_00018023	Pn1	42502372	42503095	u	724	1	0.0223636	38
TCONS_00018025	Pn1	43787139	43788046	u	908	1	0.241909	94
TCONS_00018059	Pn1	2524798	2526036	u	1239	2	0.00422566	21
TCONS_00018067	Pn1	3545371	3545670	i	300	1	0.0816966	39
TCONS_00018106	Pn1	5556325	5556798	u	474	1	0.288439	90
TCONS_00018113	Pn1	5638290	5639069	u	780	2	0.0594273	77
TCONS_00018114	Pn1	5523379	5524160	u	782	1	0.0160016	38
TCONS_00018188	Pn1	8504652	8505464	u	813	2	0.0591764	62
TCONS_00018476	Pn1	44258455	44259713	u	1259	2	0.0130725	44
TCONS_00018575	Pn1	2483644	2484570	u	927	1	0.00858015	20
TCONS_00018606	Pn1	2993276	2994615	u	1340	2	0.0120927	36
TCONS_00018649	Pn1	5658626	5660012	u	1387	2	0.108811	96
TCONS_00018659	Pn1	6403370	6405217	u	1848	2	0.0522163	82
TCONS_00018729	Pn1	13532010	13532551	u	542	2	0.034634	45
TCONS_00018936	Pn1	40305114	40306572	u	1459	3	0.153899	90
TCONS_00018951	Pn1	41533413	41534182	i	770	2	0.0619083	73
TCONS_00018977	Pn1	42430435	42430813	u	379	2	0.0062762	21
TCONS_00019027	Pn1	44613059	44613490	u	432	2	0.0108385	33
TCONS_00019049	Pn1	45569406	45569983	x	578	2	0.0247624	43
TCONS_00019057	Pn1	46187363	46188654	u	1292	3	0.0367943	54
TCONS_00019085	Pn1	46994449	46995827	u	1379	2	0.0246346	51
TCONS_00019121	Pn1	1640445	1641188	u	744	1	0.0134899	27
TCONS_00019122	Pn1	2338123	2338345	i	223	1	0.00699517	32
TCONS_00019126	Pn1	5384858	5385725	u	868	1	0.0132333	45
TCONS_00019127	Pn1	5385926	5387042	u	1117	1	0.0168606	47
TCONS_00019128	Pn1	5557728	5558305	u	578	1	0.0512012	83
TCONS_00019129	Pn1	7910299	7910672	u	374	1	0.0168032	40
TCONS_00019133	Pn1	11739590	11739933	u	344	1	0.00695678	24
TCONS_00019134	Pn1	30074981	30077063	u	2083	1	0.0557293	80
TCONS_00019138	Pn1	33329927	33330176	u	250	1	0.0849237	10
TCONS_00019139	Pn1	37040916	37041142	u	227	1	0.00520292	26
TCONS_00019141	Pn1	37801537	37803250	u	1714	1	0.0362079	59
TCONS_00019142	Pn1	40404357	40404647	u	291	1	0.00632799	0
TCONS_00019145	Pn1	40470848	40471280	u	433	1	0.0310767	43
TCONS_00019147	Pn1	40941903	40942504	u	602	1	0.0147017	13
TCONS_00019148	Pn1	42465749	42465968	u	220	1	0.0720013	62
TCONS_00019149	Pn1	43021072	43021617	u	546	1	0.0167206	50
TCONS_00019152	Pn1	44260498	44261721	u	1224	1	0.0447101	67
TCONS_00019155	Pn1	45850580	45851372	u	793	1	0.0388772	69
TCONS_00019177	Pn1	3145475	3146080	u	606	2	0.0282426	59
TCONS_00019193	Pn1	5523379	5523688	u	310	1	0.0155395	27
TCONS_00019250	Pn1	11492814	11494155	u	1342	2	0.0270399	54
TCONS_00019314	Pn1	34131806	34132292	u	487	2	0.0211434	41
TCONS_00019361	Pn1	37862926	37864417	u	1492	2	0.0533594	63
TCONS_00019399	Pn1	40355675	40357483	u	1809	5	0.0173041	46
TCONS_00019437	Pn1	43302608	43305868	u	3261	2	0.119744	56
TCONS_00019438	Pn1	43302608	43305868	u	3261	2	0.119744	56
TCONS_00019444	Pn1	43595661	43597297	u	1637	4	0.0400983	59
TCONS_00019567	Pn1	2993276	2994259	u	984	2	0.0227541	41
TCONS_00019682	Pn1	26307117	26308169	u	1053	2	0.0358389	50
TCONS_00019720	Pn1	32578156	32580745	u	2590	7	0.0357957	69
TCONS_00019727	Pn1	33169083	33169344	x	262	2	0.013165	29
TCONS_00019747	Pn1	34279500	34280213	u	714	3	0.0537968	65
TCONS_00019768	Pn1	35875846	35876222	u	377	2	0.0328346	45
TCONS_00019771	Pn1	36584035	36585150	u	1116	2	0.160311	101
TCONS_00019985	Pn1	17385457	17385803	u	347	1	0.00622961	23
TCONS_00019987	Pn1	21982612	21983132	u	521	1	0.0912695	30
TCONS_00019988	Pn1	28267368	28267749	u	382	1	0.0251693	52
TCONS_00019991	Pn1	33133819	33134092	u	274	1	0.067405	39
TCONS_00019993	Pn1	36392593	36393242	u	650	1	0.0824052	84
TCONS_00019995	Pn1	37673714	37674173	u	460	1	0.0180047	21
TCONS_00019996	Pn1	41876656	41877002	u	347	1	0.0069339	24
TCONS_00019998	Pn1	44815263	44816826	u	1564	1	0.018989	54
TCONS_00020330	Pn10	2305678	2306123	x	446	3	0.0243946	44
TCONS_00020355	Pn10	2455503	2457063	u	1561	2	0.0333243	60
TCONS_00020541	Pn10	4976237	4977144	u	908	2	0.0447438	70
TCONS_00020610	Pn10	13668476	13669157	u	682	2	0.0707341	57
TCONS_00020616	Pn10	13955177	13956524	i	1348	2	0.0356616	53
TCONS_00020699	Pn10	18076267	18076545	u	279	1	0.00256665	8
TCONS_00020718	Pn10	18314701	18315448	u	748	2	0.00777598	31
TCONS_00021049	Pn10	23843792	23844148	u	357	1	0.122854	25
TCONS_00021113	Pn10	24396650	24397559	x	910	2	0.0174339	33
TCONS_00021161	Pn10	24750591	24751600	u	1010	5	0.0345081	54
TCONS_00021240	Pn10	25660913	25662558	u	1646	2	0.0284177	59
TCONS_00021241	Pn10	25660913	25662558	u	1646	3	0.0284177	59
TCONS_00021307	Pn10	26286780	26286991	x	212	1	0.014477	33
TCONS_00021421	Pn10	27161813	27163187	i	1375	2	0.0458248	58
TCONS_00021610	Pn10	28856349	28856851	u	503	1	0.0842284	67
TCONS_00021656	Pn10	29107161	29107771	i	611	1	0.0424957	35
TCONS_00021817	Pn10	30856572	30857792	x	1221	2	0.0492542	70
TCONS_00022244	Pn10	3186779	3188002	i	1224	2	0.008373	31
TCONS_00022351	Pn10	5023570	5023989	u	420	2	0.00694725	21
TCONS_00022408	Pn10	7577626	7578049	u	424	2	0.00761995	24
TCONS_00022425	Pn10	9510321	9512799	u	2479	3	0.029401	66
TCONS_00022434	Pn10	10101481	10102667	u	1187	2	0.0759158	78
TCONS_00022497	Pn10	15871844	15872608	u	765	2	0.073323	90
TCONS_00022551	Pn10	18323700	18325474	u	1775	3	0.0242302	55
TCONS_00022695	Pn10	21619040	21619673	u	634	2	0.0308492	38
TCONS_00022972	Pn10	25274976	25275363	x	388	2	0.0257795	47
TCONS_00023152	Pn10	26671082	26673283	u	2202	1	0.0444603	75
TCONS_00023153	Pn10	26671082	26673283	u	2202	2	0.0444603	75
TCONS_00023280	Pn10	27566983	27567259	x	277	1	0.0338681	65
TCONS_00023477	Pn10	29153708	29154196	u	489	2	0.0154538	27
TCONS_00023574	Pn10	29759245	29759758	x	514	2	0.0467732	38
TCONS_00023701	Pn10	1618817	1620310	u	1494	1	0.0344789	63
TCONS_00023704	Pn10	2461598	2462346	u	749	1	0.0528012	56
TCONS_00023706	Pn10	3119851	3120152	u	302	1	0.0127575	42
TCONS_00023708	Pn10	3843186	3843472	u	287	1	0.0237546	8
TCONS_00023709	Pn10	4418569	4418950	u	382	1	0.1556	40
TCONS_00023711	Pn10	10179266	10179674	u	409	1	0.0117328	21
TCONS_00023712	Pn10	10783251	10783509	u	259	1	0.0599104	39
TCONS_00023713	Pn10	14673452	14673734	u	283	1	0.0463624	93
TCONS_00023715	Pn10	18032830	18033041	i	212	1	0.161981	62
TCONS_00023716	Pn10	21179424	21179813	u	390	1	0.175986	92
TCONS_00023720	Pn10	27503668	27504553	u	886	1	0.0395944	65
TCONS_00023788	Pn10	495699	496476	u	778	2	0.0633363	41
TCONS_00023892	Pn10	1125904	1126519	u	616	2	0.0766486	68
TCONS_00023944	Pn10	1458430	1459540	u	1111	2	0.0318574	62
TCONS_00023975	Pn10	1810141	1810850	u	710	3	0.0726142	79
TCONS_00024084	Pn10	2435752	2436547	u	796	2	0.176514	92
TCONS_00024085	Pn10	2435752	2436604	u	853	2	0.189198	92
TCONS_00024211	Pn10	3778484	3779063	u	580	2	0.189233	82
TCONS_00024253	Pn10	6153488	6153839	u	352	1	0.0393358	63
TCONS_00024254	Pn10	11879517	11882069	u	2553	3	0.0353763	46
TCONS_00024510	Pn10	23833245	23833947	x	703	2	0.0183368	40
TCONS_00024511	Pn10	23835796	23836245	x	450	2	0.0117836	28
TCONS_00024603	Pn10	24437796	24438286	u	491	2	0.0210859	55
TCONS_00024756	Pn10	25660913	25662048	u	1136	2	0.0370957	59
TCONS_00024919	Pn10	26911153	26912275	i	1123	2	0.0251512	57
TCONS_00024954	Pn10	27161813	27163192	i	1380	3	0.0458248	58
TCONS_00024955	Pn10	27161813	27163187	i	1375	3	0.0458248	58
TCONS_00025028	Pn10	28211303	28211951	u	649	2	0.0272002	47
TCONS_00025083	Pn10	28777818	28778196	x	379	2	0.0334341	63
TCONS_00025143	Pn10	29206056	29206552	u	497	2	0.024732	43
TCONS_00025269	Pn10	469077	470199	x	1123	2	0.0889857	84
TCONS_00025535	Pn10	2342159	2343249	u	1091	2	0.176394	55
TCONS_00025574	Pn10	2771032	2771390	u	359	2	0.0175199	48
TCONS_00025612	Pn10	3186779	3188119	i	1341	3	0.00762252	31
TCONS_00025613	Pn10	3186779	3188086	i	1308	3	0.00831334	31
TCONS_00025614	Pn10	3186779	3188008	i	1230	3	0.00765848	31
TCONS_00025714	Pn10	5023570	5024400	u	831	3	0.16746	24
TCONS_00025723	Pn10	5633312	5634464	u	1153	1	0.0145145	44
TCONS_00025724	Pn10	5633312	5634401	u	1090	2	0.0142829	44
TCONS_00025762	Pn10	9510321	9512901	u	2581	2	0.0291458	66
TCONS_00025763	Pn10	9510321	9510975	u	655	2	0.0382969	66
TCONS_00025783	Pn10	15431937	15434269	u	2333	2	0.0481353	77
TCONS_00025937	Pn10	21619040	21619673	u	634	2	0.0308492	38
TCONS_00026066	Pn10	23827090	23827363	x	274	2	0.0267606	56
TCONS_00026084	Pn10	23990203	23990858	u	656	2	0.163767	77
TCONS_00026108	Pn10	24331866	24332894	u	1029	2	0.00779796	25
TCONS_00026110	Pn10	24397872	24399606	u	1735	2	0.0137765	44
TCONS_00026114	Pn10	24449710	24450146	u	437	2	0.0417691	45
TCONS_00026185	Pn10	25432637	25433340	u	704	2	0.0317871	42
TCONS_00026378	Pn10	26941407	26943064	u	1658	4	0.0313676	59
TCONS_00026549	Pn10	28854527	28854836	u	310	2	0.154943	64
TCONS_00026688	Pn10	29781270	29781938	x	669	2	0.0505986	51
TCONS_00026767	Pn10	162556	163004	u	449	1	0.0202228	39
TCONS_00026768	Pn10	369545	369964	i	420	1	0.0291599	39
TCONS_00026770	Pn10	4186751	4187634	u	884	1	0.0176651	37
TCONS_00026771	Pn10	4303037	4303548	u	512	1	0.023271	39
TCONS_00026773	Pn10	5183002	5183336	u	335	1	0.0294542	45
TCONS_00026775	Pn10	7269401	7269620	u	220	1	1.84e-06	0
TCONS_00026780	Pn10	10177411	10177925	u	515	1	0.019015	32
TCONS_00026781	Pn10	10178533	10178923	u	391	1	0.0260175	54
TCONS_00026782	Pn10	11682229	11682519	u	291	1	0.0248851	46
TCONS_00026784	Pn10	12687531	12687736	u	206	1	0.00520823	13
TCONS_00026785	Pn10	13726744	13727136	u	393	1	0.0126163	42
TCONS_00026786	Pn10	13872121	13872393	u	273	1	0.176389	44
TCONS_00026787	Pn10	14907227	14907444	u	218	1	0.00776035	10
TCONS_00026788	Pn10	15367362	15368024	u	663	1	0.116309	79
TCONS_00026789	Pn10	15630502	15631483	u	982	1	0.0129626	28
TCONS_00026790	Pn10	17095805	17096066	u	262	1	0.00259425	0
TCONS_00026791	Pn10	17524966	17525543	u	578	1	0.0154815	38
TCONS_00026792	Pn10	17622287	17622504	u	218	1	0.00745582	27
TCONS_00026794	Pn10	18032830	18033225	i	396	1	0.319786	91
TCONS_00026795	Pn10	20457394	20458332	u	939	1	0.0495836	74
TCONS_00026796	Pn10	20779940	20780570	u	631	1	0.0158794	36
TCONS_00026797	Pn10	21179424	21179670	u	247	1	0.0268573	47
TCONS_00026799	Pn10	23319372	23319634	u	263	1	0.00353194	12
TCONS_00026800	Pn10	23362210	23362606	u	397	1	0.00597203	15
TCONS_00026801	Pn10	23854351	23854789	u	439	1	0.169981	86
TCONS_00026803	Pn10	23880487	23880802	u	316	1	0.00473523	26
TCONS_00026804	Pn10	24228542	24228984	u	443	1	0.042872	43
TCONS_00026805	Pn10	24233860	24234670	u	811	1	0.0471398	73
TCONS_00026809	Pn10	24663829	24664054	u	226	1	0.11416	64
TCONS_00026810	Pn10	25083638	25083841	u	204	1	7.7e-07	0
TCONS_00026816	Pn10	28504786	28506054	u	1269	1	0.0276897	61
TCONS_00026819	Pn10	28975422	28975689	u	268	1	0.0372378	71
TCONS_00026820	Pn10	29175380	29176247	u	868	1	0.00788021	32
TCONS_00026912	Pn10	1125904	1126300	u	397	2	0.103493	68
TCONS_00026926	Pn10	1301459	1309767	u	8309	3	0.0813566	98
TCONS_00026927	Pn10	1301459	1309767	u	8309	2	0.0813566	98
TCONS_00027067	Pn10	3337232	3338084	u	853	4	0.011811	41
TCONS_00027116	Pn10	13273520	13279083	u	5564	4	0.0666946	58
TCONS_00027128	Pn10	13668476	13669468	u	993	2	0.0597248	78
TCONS_00027142	Pn10	18076267	18077144	u	878	1	0.119799	88
TCONS_00027226	Pn10	22241789	22244875	u	3087	2	0.0228278	50
TCONS_00027238	Pn10	22679392	22679808	u	417	1	0.0147112	19
TCONS_00027327	Pn10	24396650	24397450	x	801	2	0.0165419	33
TCONS_00027329	Pn10	24420354	24420791	u	438	2	0.165135	85
TCONS_00027402	Pn10	25613877	25614882	u	1006	2	0.0118748	37
TCONS_00027405	Pn10	25660913	25661964	u	1052	2	0.0345568	59
TCONS_00027406	Pn10	25660913	25662560	u	1648	3	0.0278502	59
TCONS_00027414	Pn10	25766255	25766880	u	626	2	0.0185283	23
TCONS_00027503	Pn10	27170126	27170450	i	325	1	0.0387188	38
TCONS_00027522	Pn10	27528446	27529226	x	781	2	0.0382114	46
TCONS_00027531	Pn10	27878339	27879796	u	1458	2	0.0253799	58
TCONS_00027621	Pn10	29206056	29206532	u	477	2	0.0207623	43
TCONS_00027630	Pn10	29586633	29587433	u	801	2	0.0686415	75
TCONS_00027655	Pn10	30875278	30875770	x	493	2	0.0559717	66
TCONS_00027658	Pn10	30923443	30924673	i	1231	2	0.0288009	42
TCONS_00027664	Pn10	31035215	31035704	i	490	2	0.00812182	25
TCONS_00027676	Pn10	31230530	31230957	u	428	2	0.0268372	48
TCONS_00027705	Pn10	610577	610914	u	338	2	0.0253471	46
TCONS_00027709	Pn10	799450	800472	u	1023	2	0.103319	84
TCONS_00027742	Pn10	1300745	1301308	u	564	2	0.0102249	21
TCONS_00027744	Pn10	1300745	1301553	u	809	2	0.0164287	41
TCONS_00027746	Pn10	1319303	1319845	x	543	2	0.0169294	40
TCONS_00027800	Pn10	1770908	1771578	u	671	2	0.0303927	53
TCONS_00027872	Pn10	3186779	3188086	i	1308	2	0.00831334	31
TCONS_00027873	Pn10	3186779	3188081	i	1303	2	0.00831334	31
TCONS_00027947	Pn10	9510321	9511247	u	927	2	0.0115231	37
TCONS_00027957	Pn10	15431937	15434224	u	2288	2	0.0481353	77
TCONS_00027994	Pn10	18323700	18325334	u	1635	3	0.0251518	55
TCONS_00028010	Pn10	18582203	18584004	u	1802	2	0.0179961	53
TCONS_00028066	Pn10	22784941	22785311	x	371	2	0.0259686	59
TCONS_00028067	Pn10	22784941	22785311	x	371	2	0.0259686	59
TCONS_00028167	Pn10	25313292	25315485	u	2194	2	0.0351861	67
TCONS_00028193	Pn10	25712034	25712920	x	887	2	0.289352	101
TCONS_00028195	Pn10	25712034	25712796	x	763	2	0.0301843	56
TCONS_00028256	Pn10	26941407	26943133	u	1727	3	0.0313676	59
TCONS_00028445	Pn10	29637494	29638027	u	534	2	0.0205631	43
TCONS_00028447	Pn10	29793905	29795120	x	1216	2	0.0555578	59
TCONS_00028451	Pn10	29834208	29834716	x	509	2	0.0119957	12
TCONS_00028501	Pn10	169964	171104	u	1141	1	0.0108978	28
TCONS_00028507	Pn10	3223411	3224413	u	1003	1	0.00788367	28
TCONS_00028510	Pn10	10177411	10178076	u	666	1	0.00647097	32
TCONS_00028512	Pn10	16601873	16602140	u	268	1	0.0109365	18
TCONS_00028513	Pn10	17349504	17349753	u	250	1	0.0082639	27
TCONS_00028514	Pn10	17576837	17577063	u	227	1	8.54e-07	0
TCONS_00028516	Pn10	17743719	17743937	u	219	1	0.0826597	70
TCONS_00028519	Pn10	21142974	21143231	u	258	1	0.0277587	25
TCONS_00028521	Pn10	23867058	23867322	u	265	1	0.0198889	36
TCONS_00028522	Pn10	24387797	24388102	u	306	1	0.0163368	38
TCONS_00028523	Pn10	24663829	24664185	u	357	1	0.1365	80
TCONS_00028525	Pn10	26656152	26656611	u	460	1	0.217356	81
TCONS_00028527	Pn10	26752674	26752919	i	246	1	0.019572	30
TCONS_00028528	Pn10	26914876	26915190	u	315	1	0.023646	43
TCONS_00028529	Pn10	27333114	27333752	u	639	1	0.17544	68
TCONS_00028530	Pn10	27633179	27633687	u	509	1	0.0482724	60
TCONS_00028532	Pn10	28730719	28731094	u	376	1	0.0805522	93
TCONS_00028533	Pn10	28792041	28792328	u	288	1	0.0120932	22
TCONS_00028560	Pn10	1810141	1810953	u	813	3	0.074945	79
TCONS_00028587	Pn10	6153488	6154179	u	692	2	0.0269492	63
TCONS_00028600	Pn10	20986410	20986828	u	419	2	0.00788611	17
TCONS_00028653	Pn10	26170328	26171019	u	692	2	0.00509205	24
TCONS_00028660	Pn10	27048109	27049878	u	1770	1	0.0317726	63
TCONS_00028687	Pn10	30601741	30602354	x	614	3	0.151841	86
TCONS_00028747	Pn10	10178571	10179641	u	1071	2	0.0664763	78
TCONS_00028781	Pn10	26797787	26798371	x	585	2	0.0514754	56
TCONS_00028783	Pn10	26905900	26906109	u	210	1	0.00908647	15
TCONS_00028792	Pn10	27878528	27879022	u	495	2	0.0106502	20
TCONS_00028840	Pn10	12686543	12686749	u	207	1	0.00728299	17
TCONS_00028842	Pn10	29640619	29641907	u	1289	1	0.0510761	77
TCONS_00028904	Pn10	2581678	2582368	u	691	2	0.055833	78
TCONS_00028930	Pn10	11879517	11881953	u	2437	2	0.101505	45
TCONS_00028980	Pn10	24750591	24751192	u	602	3	0.00816275	35
TCONS_00028982	Pn10	24750591	24751104	u	514	2	0.165088	60
TCONS_00028994	Pn10	25203074	25203492	i	419	1	0.0147658	37
TCONS_00029068	Pn10	28856349	28856609	u	261	1	0.107083	67
TCONS_00029279	Pn10	26941407	26943271	u	1865	4	0.0289944	59
TCONS_00029344	Pn10	2461598	2462321	u	724	1	0.066448	56
TCONS_00029345	Pn10	5633437	5634432	u	996	1	0.0397372	57
TCONS_00029347	Pn10	12686251	12686471	u	221	1	0.0555072	21
TCONS_00029348	Pn10	15577475	15577699	i	225	1	0.0420979	48
TCONS_00029353	Pn10	25150302	25150624	u	323	1	0.00605667	27
TCONS_00029354	Pn10	26288364	26288654	i	291	1	0.0758687	46
TCONS_00029356	Pn10	28670490	28670793	u	304	1	0.134615	57
TCONS_00029357	Pn10	29070934	29071663	u	730	1	0.0328477	40
TCONS_00029381	Pn10	1540182	1540412	u	231	1	8.76e-07	0
TCONS_00029742	Pn10	8148850	8149135	u	286	1	0.011576	44
TCONS_00029743	Pn10	13667969	13668168	u	200	1	0.177519	61
TCONS_00029745	Pn11	16452	17997	x	1546	3	0.0460667	70
TCONS_00029772	Pn11	365699	366125	u	427	1	0.0312229	63
TCONS_00029910	Pn11	1520297	1521319	u	1023	1	0.0846978	67
TCONS_00029955	Pn11	2744091	2745174	i	1084	3	0.076441	87
TCONS_00029958	Pn11	2744091	2745146	i	1056	4	0.070403	87
TCONS_00029959	Pn11	2744091	2745424	i	1334	3	0.022408	52
TCONS_00029983	Pn11	3383322	3385172	u	1851	3	0.0383508	59
TCONS_00029985	Pn11	3488079	3488644	u	566	2	0.0149013	34
TCONS_00030007	Pn11	4826774	4831401	u	4628	2	0.0340272	65
TCONS_00030051	Pn11	9129845	9131096	u	1252	2	0.0318931	49
TCONS_00030059	Pn11	9881558	9882502	u	945	2	0.0355787	54
TCONS_00030060	Pn11	9881558	9882429	u	872	2	0.0307613	54
TCONS_00031425	Pn11	2072533	2073075	i	543	4	0.0175266	38
TCONS_00031460	Pn11	2720015	2721785	i	1771	3	0.0443273	62
TCONS_00031461	Pn11	2720015	2721729	i	1715	3	0.0434749	62
TCONS_00031524	Pn11	4705171	4706349	u	1179	1	0.0296836	54
TCONS_00032397	Pn11	27184471	27185309	i	839	2	0.0341871	48
TCONS_00032554	Pn11	28198855	28199629	i	775	2	0.0131673	41
TCONS_00032715	Pn11	396591	397027	u	437	1	0.035519	46
TCONS_00032718	Pn11	4192251	4192515	u	265	1	0.0258954	34
TCONS_00032720	Pn11	6051304	6051540	u	237	1	0.0083856	32
TCONS_00032721	Pn11	7334360	7337043	u	2684	1	0.0439543	69
TCONS_00032725	Pn11	29035598	29036147	i	550	1	0.0348294	46
TCONS_00032727	Pn11	16452	17718	x	1267	2	0.061913	70
TCONS_00032740	Pn11	228923	230878	u	1956	3	0.0532597	72
TCONS_00032859	Pn11	1520297	1521259	u	963	2	0.0678091	67
TCONS_00032901	Pn11	2840636	2842851	i	2216	4	0.0240693	54
TCONS_00032906	Pn11	2840636	2842807	i	2172	5	0.0235248	54
TCONS_00032923	Pn11	3383322	3385076	u	1755	4	0.041138	59
TCONS_00032935	Pn11	4849355	4850719	u	1365	2	0.0616962	89
TCONS_00032936	Pn11	5649256	5650794	u	1539	3	0.0511128	60
TCONS_00032948	Pn11	9881558	9882502	u	945	2	0.0355787	54
TCONS_00032949	Pn11	9881558	9883416	u	1859	3	0.0431333	72
TCONS_00033412	Pn11	27237713	27238386	i	674	2	0.0141517	27
TCONS_00033496	Pn11	27785082	27785603	i	522	2	0.0360728	38
TCONS_00033516	Pn11	28067089	28067780	i	692	2	0.0241977	42
TCONS_00033550	Pn11	28275413	28275725	x	313	2	0.0145113	11
TCONS_00033744	Pn11	370906	371231	x	326	2	0.00954627	10
TCONS_00033871	Pn11	2070176	2070716	x	541	2	0.017922	47
TCONS_00033889	Pn11	2090908	2091268	i	361	2	0.0400912	44
TCONS_00033923	Pn11	2720015	2721785	i	1771	2	0.0443273	62
TCONS_00033924	Pn11	2720015	2721770	i	1756	3	0.0434749	62
TCONS_00033925	Pn11	2720015	2721764	i	1750	2	0.0434749	62
TCONS_00033958	Pn11	3281163	3281949	u	787	2	0.0290078	61
TCONS_00034008	Pn11	7900596	7901221	u	626	2	0.0183926	43
TCONS_00034204	Pn11	25536989	25537569	u	581	2	0.0157396	33
TCONS_00034296	Pn11	27602925	27603783	i	859	2	0.0145364	42
TCONS_00034523	Pn11	29777039	29777887	u	849	2	0.00907147	37
TCONS_00034530	Pn11	302921	303249	i	329	1	0.00632271	21
TCONS_00034532	Pn11	1460458	1460723	u	266	1	0.00740208	32
TCONS_00034535	Pn11	2509145	2510243	i	1099	1	0.170445	65
TCONS_00034536	Pn11	3154697	3154969	u	273	1	0.0614545	37
TCONS_00034537	Pn11	3471121	3471632	u	512	1	0.177138	46
TCONS_00034539	Pn11	5337288	5337579	u	292	1	0.146074	77
TCONS_00034540	Pn11	6272978	6273218	u	241	1	0.022985	52
TCONS_00034541	Pn11	6360241	6360481	u	241	1	0.0709732	9
TCONS_00034543	Pn11	7852925	7853264	u	340	1	0.0106238	29
TCONS_00034544	Pn11	28123957	28124380	i	424	1	1.19e-05	10
TCONS_00034545	Pn11	29035598	29036459	i	862	1	0.138297	84
TCONS_00034547	Pn11	29603169	29603545	u	377	1	0.162157	23
TCONS_00034548	Pn11	29715629	29715999	u	371	1	0.0671168	66
TCONS_00034550	Pn11	228923	230877	u	1955	3	0.0532597	72
TCONS_00034551	Pn11	228923	230386	u	1464	2	0.0795758	72
TCONS_00034552	Pn11	228923	230138	u	1216	2	0.0415578	54
TCONS_00034561	Pn11	576623	577358	u	736	3	0.00861173	24
TCONS_00034573	Pn11	783545	784009	u	465	2	0.17517	77
TCONS_00034638	Pn11	2744091	2745278	i	1188	3	0.0238283	52
TCONS_00034639	Pn11	2744091	2745260	i	1170	3	0.0248796	52
TCONS_00034642	Pn11	2840636	2842828	i	2193	3	0.0240693	54
TCONS_00034646	Pn11	2840636	2842807	i	2172	5	0.0235248	54
TCONS_00034647	Pn11	2840636	2842807	i	2172	5	0.0235248	54
TCONS_00034657	Pn11	3383322	3385034	u	1713	3	0.0471009	59
TCONS_00034673	Pn11	9881558	9883386	u	1829	3	0.0496662	72
TCONS_00034674	Pn11	9881558	9883385	u	1828	3	0.0496662	72
TCONS_00035081	Pn11	28916920	28917532	i	613	2	0.09652	57
TCONS_00035082	Pn11	28916920	28917530	i	611	2	0.105838	57
TCONS_00035182	Pn11	1398157	1398451	u	295	2	0.016517	32
TCONS_00035190	Pn11	2018618	2019901	i	1284	2	0.0169169	41
TCONS_00035211	Pn11	2251752	2252342	i	591	2	0.0100766	32
TCONS_00035246	Pn11	3918959	3919391	u	433	2	0.0770809	50
TCONS_00035247	Pn11	3954641	3964227	u	9587	2	0.0407388	64
TCONS_00035264	Pn11	6475940	6476494	u	555	2	0.0175953	40
TCONS_00035404	Pn11	27776483	27778501	i	2019	2	0.0102107	26
TCONS_00035492	Pn11	28660395	28661138	i	744	2	0.0170396	31
TCONS_00035520	Pn11	29154612	29155103	i	492	1	0.00660905	31
TCONS_00035548	Pn11	3668517	3668852	u	336	1	0.0101148	27
TCONS_00035549	Pn11	5240018	5240660	u	643	1	0.0142781	44
TCONS_00035550	Pn11	6554403	6554702	u	300	1	0.0708766	96
TCONS_00035551	Pn11	7852925	7854012	u	1088	1	0.0391749	47
TCONS_00035552	Pn11	10155161	10155595	u	435	1	0.00784829	29
TCONS_00035554	Pn11	27766848	27767342	i	495	1	0.00635654	20
TCONS_00035555	Pn11	27795524	27795770	i	247	1	0.0446356	80
TCONS_00035556	Pn11	28520533	28520830	i	298	1	0.00561293	22
TCONS_00035557	Pn11	28589056	28590481	i	1426	1	0.096527	89
TCONS_00035558	Pn11	28700179	28700496	i	318	1	0.0175305	44
TCONS_00035571	Pn11	2840636	2842191	i	1556	5	0.0238276	54
TCONS_00035572	Pn11	2840636	2842191	i	1556	6	0.0238276	54
TCONS_00035667	Pn11	29215440	29215808	i	369	2	0.00837631	24
TCONS_00035671	Pn11	196730	197247	u	518	4	0.0307605	50
TCONS_00035701	Pn11	20959633	20959988	u	356	2	0.0219861	45
TCONS_00035742	Pn11	698944	699782	u	839	2	0.0163862	40
TCONS_00035761	Pn11	1654263	1654574	u	312	1	1.2e-06	0
TCONS_00035764	Pn11	2744091	2745241	i	1151	3	0.0228945	52
TCONS_00035777	Pn11	9881558	9882635	u	1078	2	0.0427913	50
TCONS_00035890	Pn11	1520121	1520817	u	697	2	0.0237463	47
TCONS_00035897	Pn11	2518214	2518461	i	248	1	0.0143569	23
TCONS_00035898	Pn11	2720015	2721735	i	1721	2	0.0443273	62
TCONS_00035908	Pn11	6221162	6221586	u	425	2	0.0634892	71
TCONS_00035952	Pn11	28096586	28098165	i	1580	3	0.0251438	56
TCONS_00035971	Pn11	27538527	27539147	i	621	1	0.147231	24
TCONS_00035972	Pn11	28513083	28513392	i	310	1	0.0587495	63
TCONS_00035974	Pn11	29678949	29680897	u	1949	1	0.0861366	74
TCONS_00036001	Pn11	9881558	9883382	u	1825	3	0.0502977	72
TCONS_00036095	Pn11	10151015	10151647	u	633	2	0.0349697	55
TCONS_00036133	Pn11	2252733	2253088	i	356	1	0.0387082	44
TCONS_00036134	Pn11	27566873	27567139	i	267	1	0.0519914	76
TCONS_00036196	Pn12	1570609	1571194	u	586	2	0.0134938	29
TCONS_00036238	Pn12	2586933	2587579	u	647	1	0.00279866	12
TCONS_00036290	Pn12	4697107	4699374	u	2268	2	0.0112611	29
TCONS_00036291	Pn12	4697107	4699363	u	2257	3	0.0112611	29
TCONS_00036318	Pn12	5301177	5301908	i	732	3	0.07015	70
TCONS_00036338	Pn12	6022417	6022830	u	414	1	0.0195324	45
TCONS_00036574	Pn12	8264921	8265661	x	741	3	0.0392356	55
TCONS_00036594	Pn12	8511499	8511761	i	263	1	0.00680083	14
TCONS_00036793	Pn12	10234165	10234921	u	757	2	0.0136351	27
TCONS_00036853	Pn12	10567852	10568784	x	933	3	0.0298092	58
TCONS_00036942	Pn12	11503147	11504300	i	1154	2	0.0466541	56
TCONS_00037353	Pn12	15191181	15191445	u	265	1	0.00934983	28
TCONS_00037481	Pn12	16792279	16793317	u	1039	2	0.0146182	43
TCONS_00037501	Pn12	17078406	17079562	u	1157	2	0.0362712	64
TCONS_00037625	Pn12	18745632	18747828	u	2197	2	0.0655004	88
TCONS_00037752	Pn12	29288675	29289451	i	777	3	0.0303902	51
TCONS_00037753	Pn12	29289461	29289869	i	409	2	0.00824844	20
TCONS_00037978	Pn12	6386779	6387493	u	715	2	0.0222424	42
TCONS_00038110	Pn12	7851995	7852316	u	322	2	0.00709948	29
TCONS_00039329	Pn12	20861189	20862612	u	1424	3	0.0556714	79
TCONS_00039434	Pn12	29077081	29079242	u	2162	2	0.0614555	88
TCONS_00039474	Pn12	8198622	8199396	u	775	1	0.0935583	32
TCONS_00039480	Pn12	10507047	10507263	u	217	1	0.0191014	3
TCONS_00039482	Pn12	11571908	11574089	u	2182	1	0.0566444	79
TCONS_00039484	Pn12	12141604	12141931	u	328	1	0.0104943	29
TCONS_00039485	Pn12	13342409	13343021	u	613	1	0.141853	81
TCONS_00039487	Pn12	14068810	14069161	u	352	1	0.130301	87
TCONS_00039489	Pn12	14290765	14290986	u	222	1	0.182742	63
TCONS_00039490	Pn12	14331946	14332595	u	650	1	0.0161255	39
TCONS_00039491	Pn12	15272064	15272365	u	302	1	0.179546	27
TCONS_00039492	Pn12	15376060	15376577	u	518	1	0.102144	93
TCONS_00039493	Pn12	18226235	18226853	u	619	1	0.162468	65
TCONS_00039494	Pn12	18321679	18322226	i	548	1	0.0111921	25
TCONS_00039495	Pn12	19333031	19333430	u	400	1	0.0122137	35
TCONS_00039496	Pn12	19766932	19767155	u	224	1	7.85e-07	0
TCONS_00039497	Pn12	23487452	23487661	u	210	1	0.0426432	39
TCONS_00039498	Pn12	23865049	23866839	u	1791	1	0.0541623	66
TCONS_00039613	Pn12	6022417	6023071	u	655	2	0.0189115	45
TCONS_00039776	Pn12	7782006	7782337	u	332	2	0.169856	71
TCONS_00039842	Pn12	8230906	8231284	u	379	2	0.0113811	33
TCONS_00039846	Pn12	8264921	8265754	x	834	3	0.0392699	55
TCONS_00039929	Pn12	8979361	8980226	u	866	2	0.06558	70
TCONS_00039938	Pn12	9027089	9030778	u	3690	2	0.0237534	54
TCONS_00039962	Pn12	9269475	9271729	x	2255	3	0.125879	94
TCONS_00039963	Pn12	9269475	9271722	x	2248	4	0.125879	94
TCONS_00039964	Pn12	9269475	9271722	x	2248	3	0.125879	94
TCONS_00039965	Pn12	9269475	9271727	x	2253	4	0.0981961	94
TCONS_00039966	Pn12	9269475	9271697	x	2223	3	0.0981961	94
TCONS_00039991	Pn12	9727022	9727353	u	332	1	0.00906205	23
TCONS_00040010	Pn12	10030444	10031443	i	1000	2	0.00336334	15
TCONS_00040140	Pn12	10567852	10568377	x	526	2	0.0129742	42
TCONS_00040457	Pn12	13761896	13762866	u	971	2	0.0121889	41
TCONS_00040617	Pn12	14803745	14805604	i	1860	2	0.0232521	49
TCONS_00040636	Pn12	15009235	15010631	u	1397	3	0.135003	95
TCONS_00040894	Pn12	18228591	18229004	u	414	1	0.0558497	41
TCONS_00040912	Pn12	19348067	19348760	x	694	2	0.0306944	59
TCONS_00040913	Pn12	19537155	19537709	u	555	1	0.0274614	60
TCONS_00040933	Pn12	22965938	22967656	u	1719	3	0.0164369	51
TCONS_00040993	Pn12	1312273	1313960	u	1688	3	0.0407863	59
TCONS_00041022	Pn12	4581430	4585397	u	3968	3	0.0254425	56
TCONS_00041023	Pn12	4581430	4584634	u	3205	3	0.0285202	56
TCONS_00041079	Pn12	6386779	6388832	u	2054	3	0.0386481	59
TCONS_00041082	Pn12	6386779	6388814	u	2036	3	0.0401478	59
TCONS_00041177	Pn12	7397937	7408006	x	10070	4	0.0427507	74
TCONS_00041178	Pn12	7397937	7407506	x	9570	3	0.0421099	74
TCONS_00041341	Pn12	8732410	8733031	u	622	2	0.0111413	32
TCONS_00041414	Pn12	9571942	9572251	x	310	2	0.00641035	32
TCONS_00041489	Pn12	10097905	10099682	i	1778	2	0.0532311	84
TCONS_00041562	Pn12	10831506	10833534	u	2029	2	0.0214496	56
TCONS_00041686	Pn12	11359483	11360702	u	1220	2	0.0414844	64
TCONS_00041936	Pn12	13563185	13563924	u	740	3	0.0644755	68
TCONS_00041947	Pn12	13623027	13624768	i	1742	2	0.0327807	72
TCONS_00041984	Pn12	14033783	14034424	i	642	2	0.0848433	58
TCONS_00042014	Pn12	14251951	14252341	u	391	2	0.0237827	46
TCONS_00042112	Pn12	14810108	14810370	u	263	2	0.119873	68
TCONS_00042250	Pn12	16288267	16289477	u	1211	2	0.0262446	56
TCONS_00042285	Pn12	16633331	16634135	u	805	2	0.0352049	57
TCONS_00042314	Pn12	16901392	16902136	x	745	2	0.125089	50
TCONS_00042364	Pn12	18310825	18313987	i	3163	2	0.03981	75
TCONS_00042365	Pn12	18321663	18322274	i	612	1	0.0124654	23
TCONS_00042469	Pn12	559263	559662	u	400	1	0.0105942	29
TCONS_00042471	Pn12	694193	694486	u	294	1	0.0191541	18
TCONS_00042472	Pn12	795458	795980	u	523	1	0.0790639	32
TCONS_00042474	Pn12	2361257	2361515	u	259	1	0.0092731	24
TCONS_00042476	Pn12	4144121	4144344	u	224	1	0.0354522	50
TCONS_00042480	Pn12	7433166	7433377	u	212	1	0.0048155	24
TCONS_00042481	Pn12	7489071	7489297	u	227	1	0.0306948	69
TCONS_00042486	Pn12	9745135	9745349	u	215	1	0.029041	25
TCONS_00042487	Pn12	10507047	10507398	u	352	1	0.0119401	39
TCONS_00042489	Pn12	12145524	12146025	u	502	1	0.02091	42
TCONS_00042492	Pn12	14290765	14291162	u	398	1	0.171172	89
TCONS_00042493	Pn12	15278522	15278836	u	315	1	0.010519	35
TCONS_00042494	Pn12	15958757	15959020	u	264	1	0.0102688	24
TCONS_00042496	Pn12	17552856	17553217	u	362	1	0.067504	58
TCONS_00042498	Pn12	19411362	19411664	u	303	1	0.0363627	52
TCONS_00042500	Pn12	19808181	19808407	u	227	1	0.013931	31
TCONS_00042501	Pn12	23487452	23487724	u	273	1	0.182185	37
TCONS_00042503	Pn12	27561881	27562090	u	210	1	0.00441342	0
TCONS_00042504	Pn12	28241068	28241323	u	256	1	0.0210858	46
TCONS_00042520	Pn12	1570609	1570865	u	257	1	0.0207923	26
TCONS_00042541	Pn12	4581770	4583741	u	1972	2	0.0836896	82
TCONS_00042563	Pn12	6045556	6046644	i	1089	2	0.00544123	29
TCONS_00042662	Pn12	7985673	7986277	u	605	2	0.0432684	30
TCONS_00042682	Pn12	8230906	8231292	u	387	2	0.0153683	33
TCONS_00042751	Pn12	9974560	9976107	x	1548	2	0.0129069	45
TCONS_00042766	Pn12	10199872	10200126	i	255	2	0.192958	20
TCONS_00042815	Pn12	10567852	10568446	x	595	2	0.013001	42
TCONS_00042891	Pn12	11503147	11504151	i	1005	2	0.0475528	56
TCONS_00042930	Pn12	11905766	11906502	u	737	2	0.0349502	72
TCONS_00042979	Pn12	12646646	12647481	u	836	2	0.00788146	28
TCONS_00042993	Pn12	13496171	13496603	u	433	2	0.0152965	30
TCONS_00043050	Pn12	14110785	14111928	u	1144	2	0.296621	94
TCONS_00043238	Pn12	17582675	17583629	i	955	2	0.0411943	71
TCONS_00043260	Pn12	19352933	19353967	u	1035	2	0.0533059	72
TCONS_00043261	Pn12	19537155	19539066	u	1912	2	0.0261104	60
TCONS_00043262	Pn12	19537155	19541005	u	3851	2	0.0392301	64
TCONS_00043263	Pn12	19539768	19542728	u	2961	2	0.0447825	77
TCONS_00043264	Pn12	19539768	19541302	u	1535	2	0.0507788	77
TCONS_00043276	Pn12	22965938	22966721	u	784	3	0.0146007	44
TCONS_00043278	Pn12	25900272	25901771	u	1500	2	0.0310704	48
TCONS_00043308	Pn12	426271	427234	u	964	2	0.0604662	38
TCONS_00043318	Pn12	1534791	1535213	u	423	2	0.0370107	53
TCONS_00043343	Pn12	5277192	5277422	i	231	1	0.0226764	45
TCONS_00043388	Pn12	6789644	6792042	u	2399	3	0.0361729	59
TCONS_00043459	Pn12	8332361	8333050	u	690	2	0.0373251	55
TCONS_00043464	Pn12	8435475	8435877	i	403	2	0.0122575	32
TCONS_00043646	Pn12	10238678	10239266	u	589	2	0.0245172	48
TCONS_00043658	Pn12	10377961	10378848	i	888	2	0.0123046	35
TCONS_00043835	Pn12	12788257	12788977	u	721	2	0.0154821	42
TCONS_00043866	Pn12	13315615	13316060	u	446	2	0.0115876	40
TCONS_00043881	Pn12	13623027	13623489	i	463	2	0.0125717	21
TCONS_00043898	Pn12	13734877	13735351	u	475	2	0.0239949	47
TCONS_00043915	Pn12	14033783	14034255	i	473	1	0.0496804	51
TCONS_00043921	Pn12	14202035	14202587	u	553	2	0.0117302	24
TCONS_00043984	Pn12	14911969	14912828	u	860	2	0.190899	101
TCONS_00044013	Pn12	15095953	15096795	x	843	2	0.00686004	29
TCONS_00044017	Pn12	15196278	15197531	u	1254	3	0.0155371	32
TCONS_00044018	Pn12	15270387	15278806	u	8420	3	0.0343691	58
TCONS_00044039	Pn12	16129885	16130525	u	641	2	0.295847	100
TCONS_00044061	Pn12	16633331	16634078	u	748	1	0.0121067	42
TCONS_00044127	Pn12	20861189	20862598	u	1410	2	0.0556714	79
TCONS_00044132	Pn12	25727187	25733662	u	6476	2	0.117672	93
TCONS_00044134	Pn12	27723135	27724288	u	1154	2	0.0307054	50
TCONS_00044158	Pn12	1973153	1973781	u	629	1	0.117138	73
TCONS_00044160	Pn12	3611885	3612299	u	415	1	0.0785841	57
TCONS_00044161	Pn12	4736357	4736617	u	261	1	0.0061592	30
TCONS_00044162	Pn12	5751328	5753458	u	2131	1	0.0223941	48
TCONS_00044165	Pn12	7078773	7079006	i	234	1	0.00713935	23
TCONS_00044169	Pn12	8588839	8589076	u	238	1	0.0650541	55
TCONS_00044173	Pn12	10507047	10507429	u	383	1	0.0451811	59
TCONS_00044175	Pn12	11780611	11781368	u	758	1	0.0128119	43
TCONS_00044177	Pn12	12436882	12437098	u	217	1	0.0833559	69
TCONS_00044178	Pn12	12821881	12822169	i	289	1	0.00360463	10
TCONS_00044179	Pn12	13332333	13333075	u	743	1	0.0498967	56
TCONS_00044180	Pn12	16062670	16063146	u	477	1	0.0340471	39
TCONS_00044181	Pn12	16353285	16353743	i	459	1	0.0138425	38
TCONS_00044182	Pn12	16731465	16731738	u	274	1	0.027339	32
TCONS_00044184	Pn12	16829096	16829338	u	243	1	0.0107593	30
TCONS_00044189	Pn12	19657484	19657841	u	358	1	0.134727	69
TCONS_00044190	Pn12	24174512	24174771	u	260	1	0.00395893	18
TCONS_00044197	Pn12	4551266	4552197	u	932	2	0.0168418	50
TCONS_00044214	Pn12	8426499	8426910	x	412	2	0.112498	67
TCONS_00044220	Pn12	8853748	8855253	x	1506	2	0.02634	60
TCONS_00044239	Pn12	10453860	10454791	u	932	2	0.340615	94
TCONS_00044247	Pn12	11410184	11410655	u	472	2	0.0249422	48
TCONS_00044299	Pn12	27674131	27674359	u	229	1	3.53e-06	0
TCONS_00044307	Pn12	3622082	3624007	u	1926	2	0.0635358	82
TCONS_00044313	Pn12	6386779	6388832	u	2054	4	0.0316695	59
TCONS_00044332	Pn12	8481925	8483866	i	1942	2	0.0638095	63
TCONS_00044429	Pn12	29294164	29296201	u	2038	2	0.0457132	69
TCONS_00044440	Pn12	1570609	1570848	u	240	1	0.143241	51
TCONS_00044546	Pn12	10842158	10842839	u	682	1	0.0805706	88
TCONS_00044562	Pn12	11949612	11950238	u	627	1	0.117195	72
TCONS_00044564	Pn12	12121037	12124244	u	3208	2	0.064278	52
TCONS_00044639	Pn12	16075749	16076070	u	322	2	0.0367193	59
TCONS_00044640	Pn12	16129837	16130593	u	757	1	0.0060226	24
TCONS_00044681	Pn12	1076726	1077033	u	308	1	0.0190403	23
TCONS_00044688	Pn12	4787352	4787673	u	322	2	0.0166392	48
TCONS_00044737	Pn12	9042585	9042998	u	414	2	0.0362972	55
TCONS_00044765	Pn12	10027811	10028202	u	392	2	0.0114849	22
TCONS_00044842	Pn12	13764530	13764840	u	311	1	0.0104908	30
TCONS_00044933	Pn12	12821881	12822081	i	201	1	0.00399299	10
TCONS_00044934	Pn12	15605999	15608976	u	2978	1	0.0238797	57
TCONS_00044972	Pn12	8264921	8265735	x	815	2	0.0397193	55
TCONS_00045060	Pn12	14330192	14330458	u	267	1	0.0153422	15
TCONS_00045101	Pn12	25875866	25877044	u	1179	2	0.0774027	76
TCONS_00045187	Pn12	10609713	10610453	i	741	2	0.015066	40
TCONS_00045289	Pn12	9764310	9767415	u	3106	1	0.0513854	79
TCONS_00045290	Pn12	10465414	10465656	u	243	1	0.0115903	10
TCONS_00045291	Pn12	10922455	10922744	u	290	1	0.0121271	22
TCONS_00045293	Pn12	14290765	14291042	u	278	1	0.18989	83
TCONS_00045294	Pn12	17552856	17553308	u	453	1	0.0540344	58
TCONS_00045330	Pn13	2871801	2873008	u	1208	2	0.0551445	72
TCONS_00045331	Pn13	2871801	2873595	u	1795	3	0.0567804	72
TCONS_00045371	Pn13	6478238	6478481	u	244	1	7.09e-07	0
TCONS_00045483	Pn13	9659725	9660105	u	381	1	0.0977309	88
TCONS_00045689	Pn13	12506053	12506968	u	916	3	0.175738	88
TCONS_00045716	Pn13	12745228	12745840	x	613	2	0.0121942	33
TCONS_00046221	Pn13	18045907	18046694	u	788	1	0.0255177	48
TCONS_00046650	Pn13	21453487	21454098	u	612	2	0.0305608	60
TCONS_00046739	Pn13	22505080	22505721	u	642	2	0.108433	25
TCONS_00046774	Pn13	22763445	22764941	u	1497	2	0.0438297	59
TCONS_00046775	Pn13	22763445	22764473	u	1029	2	0.03372	46
TCONS_00046776	Pn13	22763445	22764436	u	992	2	0.0432152	46
TCONS_00046777	Pn13	22771786	22773205	x	1420	2	0.0453472	59
TCONS_00046871	Pn13	23552529	23553469	u	941	1	0.168175	89
TCONS_00046883	Pn13	23637136	23637807	i	672	2	0.0594181	56
TCONS_00047064	Pn13	25236614	25237657	u	1044	2	0.293521	93
TCONS_00047226	Pn13	26700897	26701459	x	563	2	0.0187611	51
TCONS_00047276	Pn13	27032837	27034825	u	1989	3	0.0494059	69
TCONS_00047318	Pn13	27408052	27408935	u	884	1	0.0407135	66
TCONS_00047347	Pn13	27748234	27754804	u	6571	3	0.0837234	89
TCONS_00047348	Pn13	27748234	27754799	u	6566	2	0.0843084	89
TCONS_00047385	Pn13	28191994	28194385	u	2392	2	0.0373817	62
TCONS_00047463	Pn13	28912427	28914141	x	1715	2	0.0865995	63
TCONS_00047627	Pn13	9111251	9113756	u	2506	2	0.0205797	55
TCONS_00047784	Pn13	12179756	12180710	u	955	3	0.0276528	57
TCONS_00047792	Pn13	12269595	12270678	u	1084	3	0.0696023	78
TCONS_00048070	Pn13	15519194	15520580	u	1387	3	0.123803	78
TCONS_00048174	Pn13	16228279	16229140	u	862	3	0.0293542	60
TCONS_00048305	Pn13	17353372	17356426	u	3055	4	0.0752087	97
TCONS_00048306	Pn13	17353372	17356226	u	2855	4	0.0752087	97
TCONS_00048688	Pn13	20367329	20368718	u	1390	2	0.0177599	45
TCONS_00048752	Pn13	20985530	20987380	u	1851	2	0.0438276	76
TCONS_00048753	Pn13	20985530	20987321	u	1792	3	0.0491391	76
TCONS_00048845	Pn13	21759290	21759793	u	504	2	0.0916349	39
TCONS_00048942	Pn13	22847133	22847835	x	703	2	0.130142	91
TCONS_00048954	Pn13	22941451	22942597	u	1147	2	0.0160669	33
TCONS_00048987	Pn13	23083502	23084097	u	596	2	0.0237547	47
TCONS_00049006	Pn13	23332353	23334448	u	2096	2	0.0206266	55
TCONS_00049397	Pn13	26209485	26210483	u	999	2	0.0340536	59
TCONS_00049784	Pn13	3761652	3761969	u	318	1	0.0323081	0
TCONS_00049787	Pn13	10139541	10139796	u	256	1	0.0250661	55
TCONS_00049790	Pn13	13370965	13371227	u	263	1	0.011539	33
TCONS_00049791	Pn13	14470566	14471024	u	459	1	0.0369839	66
TCONS_00049792	Pn13	14864051	14864871	u	821	1	0.0092579	26
TCONS_00049794	Pn13	17080213	17080590	u	378	1	1.91e-05	11
TCONS_00049797	Pn13	19700334	19700540	u	207	1	0.00286263	9
TCONS_00049799	Pn13	21121104	21121385	u	282	1	5.11e-07	0
TCONS_00049800	Pn13	21905995	21907491	u	1497	1	0.144711	84
TCONS_00049801	Pn13	21913691	21914789	u	1099	1	0.0889212	74
TCONS_00049805	Pn13	23210960	23211224	u	265	1	0.0442319	24
TCONS_00049806	Pn13	23212416	23212912	u	497	1	0.175686	50
TCONS_00049807	Pn13	24032953	24033519	u	567	1	0.0136348	27
TCONS_00049816	Pn13	67801	68814	u	1014	2	0.020694	39
TCONS_00049881	Pn13	9771841	9772669	u	829	1	0.00708998	30
TCONS_00049940	Pn13	10201494	10201953	u	460	2	0.107066	76
TCONS_00050014	Pn13	12017737	12018041	x	305	2	0.00748439	30
TCONS_00050021	Pn13	12438990	12440044	u	1055	2	0.0225945	59
TCONS_00050093	Pn13	13595006	13595448	u	443	2	0.0360053	47
TCONS_00050094	Pn13	13595006	13595662	u	657	2	0.23718	81
TCONS_00050111	Pn13	14107169	14113783	u	6615	2	0.0750599	94
TCONS_00050338	Pn13	16335398	16335817	u	420	2	0.0179698	28
TCONS_00050339	Pn13	16353775	16355874	x	2100	4	0.0748215	89
TCONS_00050416	Pn13	16767661	16768203	u	543	2	0.0410105	54
TCONS_00050724	Pn13	19705902	19706183	u	282	2	0.00801098	30
TCONS_00050820	Pn13	20060449	20062825	u	2377	2	0.0710632	89
TCONS_00050986	Pn13	21709676	21711530	u	1855	3	0.0124023	42
TCONS_00051007	Pn13	21987954	21988789	u	836	2	0.107257	63
TCONS_00051100	Pn13	22929343	22929771	i	429	2	0.244434	83
TCONS_00051113	Pn13	23116204	23117090	u	887	3	0.121303	91
TCONS_00051165	Pn13	23717201	23717470	u	270	1	0.165001	86
TCONS_00051185	Pn13	23849197	23850163	u	967	3	0.229379	82
TCONS_00051186	Pn13	23849197	23849630	u	434	2	0.0886605	73
TCONS_00051260	Pn13	24547003	24549848	u	2846	1	0.0371826	62
TCONS_00051349	Pn13	25236614	25238291	u	1678	1	0.0972655	93
TCONS_00051372	Pn13	25363896	25364290	u	395	2	0.144781	78
TCONS_00051377	Pn13	25441005	25441644	u	640	2	0.0775452	42
TCONS_00051591	Pn13	27001530	27002220	x	691	2	0.0699967	69
TCONS_00051654	Pn13	27284198	27285922	u	1725	2	0.0709073	93
TCONS_00051655	Pn13	27284198	27285922	u	1725	3	0.0709073	93
TCONS_00051705	Pn13	27748234	27755231	u	6998	4	0.0843084	89
TCONS_00051706	Pn13	27748234	27755209	u	6976	3	0.0843084	89
TCONS_00051707	Pn13	27748234	27754445	u	6212	2	0.0980126	89
TCONS_00051782	Pn13	28588891	28589723	u	833	2	0.0961009	72
TCONS_00051827	Pn13	29322486	29322874	x	389	2	0.273371	82
TCONS_00051853	Pn13	8010754	8011472	x	719	2	0.166635	82
TCONS_00051864	Pn13	8415785	8418213	x	2429	2	0.0340808	63
TCONS_00051890	Pn13	9450902	9453329	u	2428	2	0.0194818	54
TCONS_00051900	Pn13	9659320	9660334	u	1015	2	0.0336062	52
TCONS_00051907	Pn13	9885065	9885420	u	356	1	0.0151431	25
TCONS_00051947	Pn13	11879946	11880674	u	729	2	0.113059	90
TCONS_00051981	Pn13	12366860	12368227	u	1368	1	0.0285714	56
TCONS_00052137	Pn13	14987024	14988091	x	1068	2	0.0222338	45
TCONS_00052153	Pn13	15216979	15219363	i	2385	2	0.173619	64
TCONS_00052303	Pn13	15787102	15787632	x	531	2	0.015556	30
TCONS_00052483	Pn13	18039699	18040530	u	832	2	0.0409643	27
TCONS_00052484	Pn13	18039699	18040490	u	792	2	0.0320879	27
TCONS_00052601	Pn13	18713024	18714321	u	1298	2	0.0307264	50
TCONS_00052602	Pn13	18713024	18713822	u	799	2	0.0338581	50
TCONS_00052784	Pn13	19672434	19672735	u	302	2	0.0342229	58
TCONS_00052788	Pn13	19734097	19734974	u	878	2	0.0228941	56
TCONS_00052797	Pn13	19825019	19825514	u	496	3	0.0582929	81
TCONS_00052818	Pn13	20177355	20177897	i	543	2	0.0209647	57
TCONS_00052863	Pn13	20488121	20488400	x	280	2	0.0164015	22
TCONS_00052890	Pn13	20750994	20752881	u	1888	3	0.0421807	59
TCONS_00053063	Pn13	22154822	22155139	i	318	2	0.0434292	90
TCONS_00053109	Pn13	22847133	22847794	x	662	2	0.119461	77
TCONS_00053110	Pn13	22847133	22847751	x	619	2	0.126236	63
TCONS_00053126	Pn13	22941451	22942543	u	1093	3	0.0159947	33
TCONS_00053383	Pn13	24097187	24098949	u	1763	3	0.0461845	74
TCONS_00053465	Pn13	24649909	24650197	i	289	2	0.151182	14
TCONS_00053715	Pn13	26789328	26790669	x	1342	3	0.235911	100
TCONS_00053800	Pn13	27555290	27555729	x	440	2	0.00732306	28
TCONS_00053806	Pn13	27613818	27614495	u	678	2	0.0525414	77
TCONS_00053865	Pn13	27721661	27721984	u	324	2	0.0148695	28
TCONS_00053892	Pn13	28207729	28209094	u	1366	2	0.0508064	81
TCONS_00054003	Pn13	488940	489147	u	208	1	0.0229119	41
TCONS_00054005	Pn13	695038	695363	u	326	1	0.00676061	20
TCONS_00054007	Pn13	738102	738469	u	368	1	0.00266868	14
TCONS_00054009	Pn13	3154857	3155170	u	314	1	0.00910887	20
TCONS_00054012	Pn13	6198949	6199230	u	282	1	0.0264016	45
TCONS_00054013	Pn13	6412015	6412227	u	213	1	0.02445	32
TCONS_00054015	Pn13	8186870	8187359	u	490	1	0.0188963	35
TCONS_00054016	Pn13	8270229	8270508	u	280	1	0.010755	32
TCONS_00054018	Pn13	9561845	9562648	u	804	1	0.0508861	76
TCONS_00054019	Pn13	10383810	10384712	u	903	1	0.0288607	49
TCONS_00054020	Pn13	11464331	11464616	u	286	1	0.0572479	4
TCONS_00054023	Pn13	12522195	12522402	u	208	1	0.00994002	5
TCONS_00054025	Pn13	13720429	13721980	u	1552	1	0.123532	69
TCONS_00054028	Pn13	15312728	15312930	u	203	1	0.0091829	22
TCONS_00054030	Pn13	15909092	15909305	u	214	1	0.019246	0
TCONS_00054032	Pn13	17040918	17041361	u	444	1	0.00658309	30
TCONS_00054033	Pn13	17080213	17080779	u	567	1	0.00352178	16
TCONS_00054035	Pn13	18002139	18002871	u	733	1	1.05e-05	4
TCONS_00054036	Pn13	18555614	18557632	u	2019	1	0.116938	28
TCONS_00054040	Pn13	19101082	19101435	u	354	1	0.0128493	35
TCONS_00054042	Pn13	20012723	20013018	u	296	1	0.173559	66
TCONS_00054043	Pn13	20016488	20017053	u	566	1	0.0134072	46
TCONS_00054044	Pn13	20144923	20145211	u	289	1	0.00562629	4
TCONS_00054046	Pn13	21219852	21220303	u	452	1	0.0199579	35
TCONS_00054048	Pn13	22761631	22762017	u	387	1	0.00403745	20
TCONS_00054049	Pn13	22935461	22935765	u	305	1	0.0102008	19
TCONS_00054051	Pn13	23882244	23882789	u	546	1	0.0883243	80
TCONS_00054054	Pn13	25672274	25672509	u	236	1	1.65e-05	10
TCONS_00054055	Pn13	25813903	25814222	i	320	1	0.0169303	34
TCONS_00054056	Pn13	25896246	25896864	u	619	1	0.0757741	86
TCONS_00054057	Pn13	28384284	28384608	u	325	1	0.0419544	94
TCONS_00054058	Pn13	28456437	28456830	u	394	1	0.118063	60
TCONS_00054062	Pn13	843837	844097	u	261	1	0.0332348	38
TCONS_00054085	Pn13	7958462	7959066	u	605	2	0.0545793	85
TCONS_00054110	Pn13	9440621	9441084	u	464	2	0.00828866	35
TCONS_00054120	Pn13	9514153	9516166	u	2014	2	0.0685467	77
TCONS_00054123	Pn13	9659725	9660326	u	602	1	0.136876	88
TCONS_00054127	Pn13	9771841	9772610	u	770	2	0.00689272	30
TCONS_00054140	Pn13	9818535	9818922	x	388	2	0.0103111	19
TCONS_00054227	Pn13	12714349	12714963	x	615	2	0.0961021	56
TCONS_00054247	Pn13	13369692	13370288	u	597	2	0.0175768	36
TCONS_00054362	Pn13	15720674	15721913	u	1240	2	0.0335477	53
TCONS_00054380	Pn13	16047713	16048944	x	1232	2	0.0504143	64
TCONS_00054456	Pn13	16789719	16790255	u	537	2	0.0113615	35
TCONS_00054511	Pn13	17864381	17865328	u	948	2	0.0996256	95
TCONS_00054770	Pn13	20994199	20994824	x	626	2	0.0197565	46
TCONS_00054797	Pn13	21474869	21477368	u	2500	6	0.039721	75
TCONS_00054812	Pn13	21987954	21988790	u	837	1	0.107257	63
TCONS_00054824	Pn13	22166328	22167013	i	686	3	0.0283478	58
TCONS_00054841	Pn13	22615188	22615832	u	645	3	0.0215219	28
TCONS_00054986	Pn13	24547003	24550006	u	3004	3	0.0371826	62
TCONS_00054987	Pn13	24547003	24549999	u	2997	2	0.0371826	62
TCONS_00055186	Pn13	27001530	27002116	u	587	2	0.0727138	80
TCONS_00055245	Pn13	27748234	27749514	u	1281	2	0.0424013	67
TCONS_00055246	Pn13	27748234	27749501	u	1268	2	0.043109	67
TCONS_00055267	Pn13	28109317	28109868	u	552	2	0.00760607	23
TCONS_00055393	Pn13	11464300	11464636	u	337	2	0.00795677	16
TCONS_00055394	Pn13	11464300	11464634	u	335	1	0.00870559	16
TCONS_00055404	Pn13	12005321	12006307	u	987	2	0.0132983	40
TCONS_00055461	Pn13	12981605	12988547	u	6943	2	0.0435837	77
TCONS_00055483	Pn13	14338277	14341711	u	3435	2	0.145181	74
TCONS_00055509	Pn13	14987024	14988186	x	1163	2	0.0202606	45
TCONS_00055841	Pn13	19279483	19280107	u	625	2	0.103672	70
TCONS_00055881	Pn13	20367329	20368628	u	1300	2	0.0178986	45
TCONS_00055890	Pn13	20637100	20637388	x	289	2	0.129252	45
TCONS_00055910	Pn13	20985530	20986412	u	883	3	0.0619032	76
TCONS_00055916	Pn13	21043472	21044539	u	1068	2	0.0145975	45
TCONS_00055921	Pn13	21154549	21156192	u	1644	3	0.0132733	41
TCONS_00055982	Pn13	21970239	21970607	x	369	2	0.0529749	64
TCONS_00056019	Pn13	22680710	22681264	u	555	2	0.0231866	44
TCONS_00056079	Pn13	23457986	23458784	u	799	2	0.0344998	57
TCONS_00056088	Pn13	23657091	23657460	x	370	2	0.020453	25
TCONS_00056172	Pn13	24224280	24225680	i	1401	2	0.206198	98
TCONS_00056191	Pn13	24530067	24530572	u	506	2	0.0101801	33
TCONS_00056192	Pn13	24547023	24547887	u	865	2	0.0113774	40
TCONS_00056302	Pn13	26209485	26210012	u	528	2	0.0504925	38
TCONS_00056350	Pn13	27018570	27019781	u	1212	2	0.0805218	64
TCONS_00056500	Pn13	689208	689597	u	390	1	0.0121291	32
TCONS_00056501	Pn13	736779	737064	u	286	1	0.0120583	35
TCONS_00056503	Pn13	5877853	5878115	u	263	1	0.0160369	37
TCONS_00056504	Pn13	6001203	6001438	u	236	1	0.00652739	18
TCONS_00056506	Pn13	10653921	10654222	u	302	1	0.0277386	53
TCONS_00056507	Pn13	12366829	12368244	u	1416	1	0.02101	38
TCONS_00056509	Pn13	13073891	13074257	u	367	1	0.0335933	56
TCONS_00056512	Pn13	15925743	15926282	u	540	1	0.016381	47
TCONS_00056514	Pn13	16333557	16333832	u	276	1	1.2e-05	10
TCONS_00056515	Pn13	17292302	17292593	i	292	1	0.00578644	19
TCONS_00056516	Pn13	17791153	17791807	u	655	1	0.0458326	52
TCONS_00056520	Pn13	19830885	19831270	u	386	1	0.00864978	22
TCONS_00056521	Pn13	19950591	19950818	u	228	1	0.0171472	26
TCONS_00056523	Pn13	20580250	20580910	u	661	1	0.0351377	37
TCONS_00056524	Pn13	21219852	21220122	u	271	1	8.96e-06	2
TCONS_00056526	Pn13	22346309	22346571	i	263	1	0.0429451	72
TCONS_00056527	Pn13	22761631	22762094	u	464	1	0.00401219	20
TCONS_00056529	Pn13	23535426	23535642	i	217	1	0.00682165	24
TCONS_00056530	Pn13	23882244	23883071	u	828	1	0.086825	80
TCONS_00056531	Pn13	24875931	24878875	u	2945	1	0.0155001	40
TCONS_00056532	Pn13	25323489	25324149	u	661	1	0.0502894	75
TCONS_00056533	Pn13	25896246	25897256	u	1011	1	0.0679623	86
TCONS_00056534	Pn13	27254017	27254578	u	562	1	0.0238942	37
TCONS_00056536	Pn13	28196485	28197292	u	808	1	0.00710383	28
TCONS_00056537	Pn13	28199433	28199940	u	508	1	0.0101211	31
TCONS_00056538	Pn13	28384284	28384502	u	219	1	0.0226822	53
TCONS_00056542	Pn13	2871801	2872287	u	487	2	0.0402597	50
TCONS_00056554	Pn13	10240423	10241156	u	734	2	0.0577773	60
TCONS_00056571	Pn13	14216734	14217080	u	347	1	0.0364068	33
TCONS_00056676	Pn13	22615188	22615549	u	362	2	0.0350996	28
TCONS_00056683	Pn13	23055979	23058336	u	2358	2	0.0405128	70
TCONS_00056708	Pn13	25236614	25237755	u	1142	2	0.255021	93
TCONS_00056725	Pn13	27408052	27408649	u	598	1	0.0297736	66
TCONS_00056728	Pn13	28191994	28193374	u	1381	4	0.0288707	64
TCONS_00056735	Pn13	28912427	28917215	x	4789	3	0.120032	63
TCONS_00056753	Pn13	12269595	12270530	u	936	2	0.136655	78
TCONS_00056755	Pn13	12497073	12497677	u	605	2	0.00868135	26
TCONS_00056766	Pn13	14189443	14190772	u	1330	3	0.0119731	45
TCONS_00056770	Pn13	14924994	14925441	u	448	2	0.00826746	37
TCONS_00056790	Pn13	15899903	15901597	u	1695	2	0.102797	72
TCONS_00056812	Pn13	18567202	18567921	u	720	2	0.0137917	40
TCONS_00056926	Pn13	14470566	14470867	u	302	1	0.0398661	66
TCONS_00056974	Pn13	12480237	12480664	u	428	1	0.0565779	55
TCONS_00057042	Pn13	16588477	16588892	u	416	2	0.0242549	33
TCONS_00057067	Pn13	18485774	18486189	u	416	1	0.0127726	22
TCONS_00057119	Pn13	20684582	20685269	i	688	2	0.151275	35
TCONS_00057138	Pn13	22149770	22151014	u	1245	3	0.0206097	45
TCONS_00057371	Pn13	15679720	15680167	u	448	3	0.154532	75
TCONS_00057422	Pn13	19032498	19033103	u	606	2	0.0521352	38
TCONS_00057439	Pn13	19825019	19825364	u	346	2	0.114024	59
TCONS_00057449	Pn13	20329693	20331061	x	1369	3	0.168077	66
TCONS_00057450	Pn13	20363730	20364301	u	572	2	0.0535349	80
TCONS_00057502	Pn13	23548041	23549457	u	1417	2	0.0618031	85
TCONS_00057503	Pn13	23594924	23596213	u	1290	2	0.0303393	52
TCONS_00057545	Pn13	24672999	24673481	x	483	2	0.0165993	36
TCONS_00057610	Pn13	27642401	27644030	u	1630	4	0.118377	64
TCONS_00057613	Pn13	27713929	27714471	x	543	2	0.0188157	43
TCONS_00057633	Pn13	9832433	9833323	u	891	1	0.0293471	64
TCONS_00057634	Pn13	10382767	10383057	u	291	1	0.0403369	39
TCONS_00057635	Pn13	10383810	10384302	u	493	1	0.0221698	49
TCONS_00057636	Pn13	11446506	11447648	u	1143	1	0.0905267	84
TCONS_00057642	Pn13	21040961	21041276	u	316	1	0.00399213	7
TCONS_00057643	Pn13	21219852	21220121	u	270	1	7.33e-06	2
TCONS_00057646	Pn13	21913691	21914125	u	435	1	0.00344714	13
TCONS_00057647	Pn13	22514007	22514210	u	204	1	0.00335082	0
TCONS_00057648	Pn13	22659377	22659890	u	514	1	0.132327	62
TCONS_00057651	Pn13	28690548	28690760	u	213	1	0.155884	26
TCONS_00057701	Pn13	13369692	13370239	u	548	1	0.0159271	35
TCONS_00057705	Pn13	14105924	14112400	u	6477	2	0.074235	94
TCONS_00057782	Pn13	19546681	19547944	i	1264	2	0.117954	87
TCONS_00057851	Pn13	24547003	24549868	u	2866	3	0.174243	90
TCONS_00057896	Pn13	27332310	27332872	u	563	1	0.0206239	45
TCONS_00057899	Pn13	27748234	27754855	u	6622	3	0.0902051	89
TCONS_00058164	Pn13	28866651	28867043	x	393	2	0.0650342	48
TCONS_00058172	Pn13	570050	570484	u	435	1	0.0298407	42
TCONS_00058173	Pn13	986045	986251	u	207	1	0.00403453	0
TCONS_00058174	Pn13	15989868	15990152	u	285	1	0.00936084	0
TCONS_00058177	Pn13	26809007	26809598	u	592	1	0.0158024	36
TCONS_00058268	Pn14	538049	539043	i	995	3	0.202703	71
TCONS_00058660	Pn14	7596235	7597667	u	1433	1	0.0292148	52
TCONS_00058709	Pn14	13688253	13688525	u	273	1	0.130488	51
TCONS_00058733	Pn14	15608392	15610931	u	2540	3	0.0455439	69
TCONS_00058787	Pn14	17758810	17759694	u	885	2	0.124761	67
TCONS_00058877	Pn14	20548610	20548856	u	247	1	0.00884	27
TCONS_00059267	Pn14	25039606	25041550	u	1945	4	0.0162389	52
TCONS_00059268	Pn14	25039606	25041522	u	1917	4	0.0160971	52
TCONS_00059269	Pn14	25039606	25041334	u	1729	3	0.0163072	52
TCONS_00059270	Pn14	25039606	25041334	u	1729	4	0.0163072	52
TCONS_00059271	Pn14	25039606	25041299	u	1694	4	0.017387	52
TCONS_00059272	Pn14	25039606	25041299	u	1694	3	0.017387	52
TCONS_00059724	Pn14	28264178	28264504	u	327	1	0.101708	81
TCONS_00059788	Pn14	28735895	28736670	x	776	2	0.0384668	56
TCONS_00059836	Pn14	140452	141546	u	1095	2	0.100249	82
TCONS_00060050	Pn14	1518397	1519076	u	680	2	0.0266453	34
TCONS_00060107	Pn14	2031735	2032017	x	283	2	0.195314	10
TCONS_00060238	Pn14	3338431	3340285	i	1855	3	0.0496662	72
TCONS_00060430	Pn14	15608481	15617540	u	9060	2	0.0728775	100
TCONS_00060431	Pn14	15608481	15617525	u	9045	2	0.0815731	100
TCONS_00060598	Pn14	20528234	20535578	u	7345	4	0.0487444	79
TCONS_00061008	Pn14	25189531	25191024	u	1494	3	0.0418093	59
TCONS_00061109	Pn14	26164758	26164972	u	215	1	0.00925156	35
TCONS_00061318	Pn14	27740963	27741650	u	688	2	0.00941159	26
TCONS_00061477	Pn14	190385	190731	u	347	1	0.00895896	26
TCONS_00061485	Pn14	4985516	4986323	u	808	1	0.00676425	16
TCONS_00061486	Pn14	5149173	5149473	u	301	1	0.0406211	72
TCONS_00061487	Pn14	8615950	8616345	u	396	1	0.00961602	28
TCONS_00061489	Pn14	16187620	16187932	u	313	1	0.00370515	17
TCONS_00061490	Pn14	16756366	16756952	u	587	1	0.0436911	74
TCONS_00061491	Pn14	16892957	16893800	u	844	1	0.0191305	45
TCONS_00061493	Pn14	18997948	18998204	u	257	1	0.0394294	53
TCONS_00061494	Pn14	19782346	19782920	i	575	1	0.00928494	19
TCONS_00061499	Pn14	24641295	24641519	u	225	1	0.0123253	26
TCONS_00061501	Pn14	25823800	25824480	u	681	1	0.0371006	50
TCONS_00061507	Pn14	27689053	27689715	u	663	1	0.136645	73
TCONS_00061509	Pn14	27915682	27916092	u	411	1	0.0196088	28
TCONS_00061834	Pn14	2670412	2670812	i	401	2	0.026257	44
TCONS_00061884	Pn14	3742980	3743977	u	998	2	0.0287324	63
TCONS_00061958	Pn14	7596235	7598640	u	2406	1	0.0407273	67
TCONS_00061959	Pn14	7596235	7598327	u	2093	2	0.0477817	67
TCONS_00061961	Pn14	11154187	11154779	u	593	2	0.0136813	38
TCONS_00061973	Pn14	13688253	13690482	u	2230	3	0.0366788	67
TCONS_00061984	Pn14	15608392	15609718	u	1327	3	0.124347	69
TCONS_00062008	Pn14	17910701	17911422	x	722	2	0.0795851	53
TCONS_00062031	Pn14	19454613	19455875	x	1263	2	0.00627456	30
TCONS_00062071	Pn14	20525259	20535750	u	10492	3	0.0395165	69
TCONS_00062072	Pn14	20525259	20531893	u	6635	2	0.0395521	69
TCONS_00062073	Pn14	20525259	20535925	u	10667	4	0.0395165	69
TCONS_00062074	Pn14	20525259	20535925	u	10667	2	0.0395165	69
TCONS_00062097	Pn14	21937806	21938959	u	1154	2	0.0374786	62
TCONS_00062148	Pn14	23003254	23003672	u	419	2	0.0163071	42
TCONS_00062184	Pn14	23130117	23130583	u	467	1	0.0337214	71
TCONS_00062185	Pn14	23130117	23130886	u	770	3	0.139037	89
TCONS_00062252	Pn14	23798004	23798306	u	303	2	0.0249109	42
TCONS_00062414	Pn14	25039606	25040917	u	1312	4	0.0176617	52
TCONS_00062477	Pn14	25414479	25414771	u	293	2	0.0212748	36
TCONS_00062860	Pn14	28477679	28478512	x	834	2	0.0447142	66
TCONS_00062906	Pn14	28875995	28877459	x	1465	2	0.0447776	70
TCONS_00063008	Pn14	653298	654115	x	818	2	0.0432779	60
TCONS_00063148	Pn14	1752292	1753239	u	948	2	0.138741	73
TCONS_00063281	Pn14	3162766	3163210	i	445	2	0.00616891	24
TCONS_00063386	Pn14	7956783	7957365	u	583	2	0.124566	33
TCONS_00063429	Pn14	16861661	16862223	u	563	2	0.0271362	33
TCONS_00063433	Pn14	17338424	17341339	u	2916	2	0.0811989	93
TCONS_00063434	Pn14	17338424	17341330	u	2907	2	0.0811989	93
TCONS_00063500	Pn14	19453496	19454110	x	615	2	0.0885071	39
TCONS_00063511	Pn14	19919185	19920082	u	898	2	0.0196534	54
TCONS_00063512	Pn14	19919185	19919705	u	521	2	0.00498506	23
TCONS_00063586	Pn14	20528234	20534964	u	6731	2	0.0524802	79
TCONS_00063587	Pn14	20528234	20529173	u	940	2	0.0477092	50
TCONS_00063589	Pn14	20528234	20529156	u	923	2	0.03905	50
TCONS_00063650	Pn14	22144755	22145596	u	842	2	0.00963531	39
TCONS_00063730	Pn14	23152057	23152416	i	360	2	0.00929539	8
TCONS_00063785	Pn14	23663830	23664553	u	724	2	0.0204111	33
TCONS_00063865	Pn14	24349068	24349736	u	669	2	0.0201917	41
TCONS_00063930	Pn14	25189531	25191797	u	2267	3	0.030851	59
TCONS_00063932	Pn14	25189531	25191785	u	2255	3	0.0321871	59
TCONS_00063935	Pn14	25189531	25189952	u	422	2	0.139795	76
TCONS_00064061	Pn14	26376630	26378323	u	1694	3	0.0239343	55
TCONS_00064167	Pn14	27007652	27008444	u	793	2	0.0353069	50
TCONS_00064259	Pn14	27633243	27633627	x	385	2	0.0422737	74
TCONS_00064300	Pn14	28148298	28148634	i	337	2	0.0199946	42
TCONS_00064347	Pn14	28564594	28565145	u	552	2	0.00744781	23
TCONS_00064351	Pn14	28601213	28601602	i	390	2	0.00301319	15
TCONS_00064403	Pn14	830728	831789	i	1062	1	0.0216529	44
TCONS_00064404	Pn14	1417719	1418324	u	606	1	0.018588	50
TCONS_00064405	Pn14	2743703	2744038	u	336	1	0.00919312	38
TCONS_00064408	Pn14	3876804	3877121	u	318	1	0.0380241	36
TCONS_00064409	Pn14	4985516	4988508	u	2993	1	0.0364298	68
TCONS_00064410	Pn14	5146874	5147421	u	548	1	0.054821	53
TCONS_00064411	Pn14	5784874	5785175	u	302	1	0.0235606	47
TCONS_00064412	Pn14	7427824	7428036	u	213	1	0.00316037	10
TCONS_00064416	Pn14	10869029	10869371	u	343	1	0.0169826	38
TCONS_00064417	Pn14	11149995	11150226	u	232	1	0.00258961	0
TCONS_00064421	Pn14	13741952	13742168	u	217	1	0.0985618	32
TCONS_00064422	Pn14	15725874	15726148	u	275	1	0.00261807	7
TCONS_00064425	Pn14	17599038	17599462	u	425	1	0.00381706	18
TCONS_00064426	Pn14	17747048	17747303	u	256	1	0.165999	58
TCONS_00064427	Pn14	17925046	17925255	u	210	1	0.00366493	7
TCONS_00064429	Pn14	19356663	19356876	u	214	1	0.185039	45
TCONS_00064430	Pn14	21381417	21382952	u	1536	1	0.0996298	92
TCONS_00064434	Pn14	22796663	22796950	u	288	1	0.0604926	11
TCONS_00064438	Pn14	23918827	23919607	u	781	1	0.058471	60
TCONS_00064439	Pn14	24111775	24112169	u	395	1	0.0138647	37
TCONS_00064441	Pn14	25114843	25115046	u	204	1	0.166705	44
TCONS_00064442	Pn14	25262378	25262935	u	558	1	0.0449938	57
TCONS_00064444	Pn14	26299077	26299588	u	512	1	0.00760719	35
TCONS_00064448	Pn14	27915682	27916305	u	624	1	0.0183776	36
TCONS_00064449	Pn14	28891792	28892071	u	280	1	0.00496204	20
TCONS_00064490	Pn14	309301	309753	u	453	2	0.0228715	47
TCONS_00064516	Pn14	673377	673877	u	501	2	0.0690943	61
TCONS_00064600	Pn14	3057732	3058330	i	599	2	0.0169229	43
TCONS_00064624	Pn14	3742980	3743996	u	1017	3	0.0341222	63
TCONS_00064647	Pn14	5020965	5021959	u	995	2	0.0159042	51
TCONS_00064661	Pn14	7596235	7597050	u	816	1	0.0336449	52
TCONS_00064710	Pn14	20128886	20129221	u	336	2	0.0741826	56
TCONS_00064757	Pn14	22802051	22802658	u	608	2	0.0270089	53
TCONS_00064763	Pn14	23006205	23006711	i	507	2	0.0125202	35
TCONS_00064805	Pn14	23562495	23563607	x	1113	2	0.0256312	61
TCONS_00064917	Pn14	25143170	25143795	u	626	2	0.0726459	63
TCONS_00064966	Pn14	25850867	25852213	u	1347	2	0.132961	94
TCONS_00064979	Pn14	26272177	26272487	u	311	1	0.0218165	15
TCONS_00064986	Pn14	26366869	26367422	u	554	2	0.179274	91
TCONS_00065097	Pn14	27994282	27995008	u	727	2	0.0239779	46
TCONS_00065152	Pn14	28582524	28583005	u	482	2	0.00479392	21
TCONS_00065326	Pn14	1818940	1820316	u	1377	2	0.100865	57
TCONS_00065395	Pn14	3207782	3208814	u	1033	2	0.0327119	55
TCONS_00065409	Pn14	3338431	3340302	i	1872	3	0.0502977	72
TCONS_00065452	Pn14	4986578	4988486	u	1909	1	0.0367498	61
TCONS_00065453	Pn14	4986578	4987206	u	629	2	0.0464407	40
TCONS_00065660	Pn14	22870259	22872516	u	2258	3	0.0379848	71
TCONS_00065661	Pn14	22870259	22872400	u	2142	2	0.0391488	71
TCONS_00065662	Pn14	22870259	22872399	u	2141	4	0.0391488	71
TCONS_00065707	Pn14	24151030	24151352	x	323	2	0.0221509	49
TCONS_00065747	Pn14	25007591	25008241	u	651	2	0.0852752	75
TCONS_00065755	Pn14	25189531	25190443	u	913	2	0.0433503	59
TCONS_00065756	Pn14	25189531	25191239	u	1709	3	0.0421807	59
TCONS_00065891	Pn14	28068152	28068975	u	824	2	0.0335648	61
TCONS_00065896	Pn14	28188586	28188939	u	354	2	0.0499353	63
TCONS_00065897	Pn14	28188586	28188917	u	332	2	0.0526452	63
TCONS_00065960	Pn14	425298	425598	u	301	1	0.0357502	0
TCONS_00065963	Pn14	3095625	3096306	u	682	1	0.0207238	49
TCONS_00065968	Pn14	4159819	4160153	u	335	1	0.0321585	30
TCONS_00065969	Pn14	5016797	5018635	u	1839	1	0.0443183	39
TCONS_00065970	Pn14	6311468	6311737	u	270	1	0.0487155	82
TCONS_00065972	Pn14	8470524	8470866	u	343	1	0.0126467	39
TCONS_00065974	Pn14	8535973	8536315	u	343	1	0.00693065	22
TCONS_00065976	Pn14	8556737	8556952	u	216	1	0.00451401	9
TCONS_00065979	Pn14	8657834	8658046	u	213	1	0.0104562	37
TCONS_00065980	Pn14	8902723	8902954	u	232	1	0.00270745	6
TCONS_00065981	Pn14	9298342	9298757	u	416	1	0.00886118	27
TCONS_00065982	Pn14	11743517	11743921	u	405	1	0.00882654	27
TCONS_00065984	Pn14	11912924	11913183	u	260	1	0.0129385	28
TCONS_00065985	Pn14	15732477	15732713	u	237	1	0.0101929	1
TCONS_00065986	Pn14	17926567	17926778	u	212	1	0.0104666	29
TCONS_00065988	Pn14	20493609	20493824	i	216	1	0.039147	45
TCONS_00065995	Pn14	25144248	25144948	u	701	1	0.142514	40
TCONS_00065997	Pn14	27395431	27395872	u	442	1	0.0161114	31
TCONS_00065998	Pn14	27995141	27995600	u	460	1	0.00599069	14
TCONS_00066019	Pn14	1131705	1132769	u	1065	2	0.0344618	49
TCONS_00066059	Pn14	13688253	13688593	u	341	2	0.00745091	24
TCONS_00066064	Pn14	19454613	19455653	u	1041	2	0.00568343	28
TCONS_00066066	Pn14	19698384	19698985	u	602	2	0.0185059	37
TCONS_00066082	Pn14	23616379	23617230	u	852	2	0.0193178	45
TCONS_00066083	Pn14	23616379	23617443	u	1065	3	0.0226525	57
TCONS_00066100	Pn14	24686512	24687977	u	1466	2	0.00668575	23
TCONS_00066102	Pn14	25039606	25041500	u	1895	4	0.0160971	52
TCONS_00066111	Pn14	25850867	25852250	x	1384	3	0.170707	94
TCONS_00066161	Pn14	140452	142532	u	2081	2	0.0637181	82
TCONS_00066200	Pn14	3338431	3339970	i	1540	2	0.0559431	72
TCONS_00066233	Pn14	24246846	24247430	x	585	2	0.389244	88
TCONS_00066288	Pn14	19782346	19782686	i	341	1	1.85e-05	12
TCONS_00066371	Pn14	15608392	15610804	u	2413	3	0.0504011	69
TCONS_00066433	Pn14	24349850	24350641	u	792	2	0.0139198	36
TCONS_00066442	Pn14	24882675	24883149	u	475	2	0.210238	89
TCONS_00066467	Pn14	25960628	25961328	i	701	2	0.0258247	49
TCONS_00066469	Pn14	26050735	26051435	u	701	2	0.0258247	49
TCONS_00066494	Pn14	26948676	26949018	u	343	2	0.0699152	19
TCONS_00066511	Pn14	27498955	27499529	x	575	2	0.0598537	63
TCONS_00066565	Pn14	1818940	1820646	u	1707	3	0.077423	57
TCONS_00066584	Pn14	3338431	3340273	i	1843	3	0.0502977	72
TCONS_00066736	Pn14	27468929	27470179	u	1251	2	0.0183017	45
TCONS_00066739	Pn14	27547974	27548818	x	845	2	0.0226113	47
TCONS_00066769	Pn14	1476264	1476828	u	565	1	0.00823855	35
TCONS_00066770	Pn14	3062788	3063008	u	221	1	0.00389002	15
TCONS_00066771	Pn14	4985516	4985835	u	320	1	0.00699745	16
TCONS_00066772	Pn14	7508905	7509172	u	268	1	0.0653758	58
TCONS_00066773	Pn14	9951894	9952126	u	233	1	0.0354554	51
TCONS_00066774	Pn14	22780057	22780451	u	395	1	0.0172098	45
TCONS_00066777	Pn14	26189211	26189546	u	336	1	0.125484	59
TCONS_00066824	Pn14	3184282	3185674	u	1393	2	0.0849469	91
TCONS_00066858	Pn14	23431329	23432277	x	949	2	0.028026	49
TCONS_00066888	Pn14	25982123	25982726	u	604	1	0.0245238	52
TCONS_00067000	Pn14	4793997	4795583	u	1587	3	0.0392158	59
TCONS_00067003	Pn14	15608481	15616027	u	7547	2	0.0810281	100
TCONS_00067101	Pn14	4985516	4986716	u	1201	1	0.0114758	30
TCONS_00067103	Pn14	25886128	25886366	i	239	1	0.0355995	39
TCONS_00067104	Pn14	26278897	26279819	u	923	1	0.00999829	40
TCONS_00067212	Pn15	652998	653312	u	315	1	0.018453	33
TCONS_00067586	Pn15	3582172	3583762	u	1591	2	0.0377483	47
TCONS_00067725	Pn15	4916399	4916968	u	570	2	0.0300835	54
TCONS_00067736	Pn15	5017366	5022679	u	5314	2	0.0376718	53
TCONS_00067823	Pn15	6336607	6338515	u	1909	2	0.0220189	53
TCONS_00067842	Pn15	6629222	6631056	u	1835	2	0.0176203	43
TCONS_00067928	Pn15	8082269	8082971	u	703	2	0.05318	67
TCONS_00067958	Pn15	10332068	10333185	u	1118	2	0.0449967	60
TCONS_00068003	Pn15	13853028	13853819	u	792	2	0.0197749	40
TCONS_00068156	Pn15	17413590	17414613	u	1024	1	0.0240866	60
TCONS_00068225	Pn15	18393719	18394807	u	1089	2	0.0102423	36
TCONS_00068630	Pn15	22314627	22315064	u	438	1	0.0189083	33
TCONS_00068679	Pn15	22796176	22797209	u	1034	1	0.0268778	55
TCONS_00068682	Pn15	22864609	22865491	u	883	2	0.00767401	33
TCONS_00069216	Pn15	26925887	26926304	u	418	1	0.050951	56
TCONS_00069665	Pn15	1833283	1833870	u	588	2	0.0739761	67
TCONS_00069797	Pn15	2839393	2840882	u	1490	2	0.019965	50
TCONS_00069994	Pn15	4166774	4167368	u	595	2	0.0475069	33
TCONS_00070807	Pn15	22266660	22267399	x	740	2	0.115289	75
TCONS_00070861	Pn15	22822400	22823480	u	1081	2	0.0229547	55
TCONS_00070862	Pn15	22822400	22823124	u	725	1	0.0187082	41
TCONS_00071173	Pn15	25184521	25185311	u	791	2	0.0194987	42
TCONS_00071203	Pn15	25418805	25419627	i	823	1	0.117687	65
TCONS_00071204	Pn15	25418805	25419477	i	673	2	0.134897	65
TCONS_00071205	Pn15	25418805	25419745	i	941	2	0.117687	65
TCONS_00071297	Pn15	26354539	26355410	u	872	2	0.0547789	71
TCONS_00071353	Pn15	26684585	26685334	x	750	2	0.150433	66
TCONS_00071454	Pn15	27344410	27345776	u	1367	2	0.399628	95
TCONS_00071467	Pn15	27465082	27466045	u	964	2	0.0210586	38
TCONS_00071622	Pn15	2775943	2776905	u	963	1	0.0119335	23
TCONS_00071623	Pn15	2848778	2851568	u	2791	1	0.0826744	68
TCONS_00071626	Pn15	4069475	4069730	u	256	1	2.54e-06	0
TCONS_00071627	Pn15	4144215	4145426	u	1212	1	0.0244365	36
TCONS_00071628	Pn15	4148184	4148705	u	522	1	0.0105097	34
TCONS_00071630	Pn15	6670958	6671210	u	253	1	0.0192596	38
TCONS_00071631	Pn15	6967512	6968096	u	585	1	0.034966	51
TCONS_00071637	Pn15	14051904	14052191	u	288	1	0.185224	94
TCONS_00071639	Pn15	14055091	14055354	u	264	1	0.0218744	59
TCONS_00071640	Pn15	15729502	15730123	u	622	1	7.5e-06	0
TCONS_00071644	Pn15	16817392	16818626	u	1235	1	0.345732	96
TCONS_00071645	Pn15	16871122	16871622	u	501	1	0.0119105	32
TCONS_00071651	Pn15	23413714	23413955	u	242	1	0.00865007	14
TCONS_00071654	Pn15	25538993	25539641	u	649	1	0.104386	83
TCONS_00071655	Pn15	26430367	26431200	u	834	1	0.0242634	47
TCONS_00071656	Pn15	26466103	26466316	i	214	1	0.0744629	12
TCONS_00071658	Pn15	26525194	26525472	i	279	1	0.290519	65
TCONS_00071662	Pn15	27269995	27271315	u	1321	1	0.0207346	42
TCONS_00071668	Pn15	10848	11961	u	1114	2	0.03557	58
TCONS_00071678	Pn15	10848	14101	u	3254	4	0.0134779	34
TCONS_00071784	Pn15	652998	653784	u	787	2	0.00888642	38
TCONS_00071808	Pn15	865703	866063	x	361	2	0.0330305	56
TCONS_00071883	Pn15	1779628	1781106	u	1479	2	0.0203564	43
TCONS_00072070	Pn15	2871704	2871925	u	222	1	0.0109342	40
TCONS_00072122	Pn15	3582172	3583427	x	1256	2	0.0182612	47
TCONS_00072280	Pn15	5131221	5133996	u	2776	4	0.0165971	44
TCONS_00072321	Pn15	5988045	5988519	u	475	1	0.00942816	32
TCONS_00072386	Pn15	7524022	7524397	u	376	2	0.0419975	46
TCONS_00072415	Pn15	12717229	12718278	u	1050	2	0.0158829	47
TCONS_00072419	Pn15	12840875	12841281	u	407	2	0.00857287	23
TCONS_00072542	Pn15	17391707	17392187	u	481	2	0.0204033	37
TCONS_00072549	Pn15	17413590	17414427	u	838	2	0.0277046	60
TCONS_00072668	Pn15	18393719	18395075	u	1357	2	0.0105855	36
TCONS_00072669	Pn15	18393719	18395069	u	1351	2	0.0105855	36
TCONS_00072671	Pn15	18393719	18395041	u	1323	2	0.0109228	36
TCONS_00072672	Pn15	18393719	18395027	u	1309	2	0.0109228	36
TCONS_00072673	Pn15	18393719	18394711	u	993	2	0.0103416	26
TCONS_00072674	Pn15	18393719	18394258	u	540	2	1.81e-05	8
TCONS_00072777	Pn15	20028039	20029567	u	1529	3	0.0293436	59
TCONS_00072836	Pn15	20732071	20732914	x	844	2	0.0197859	43
TCONS_00073002	Pn15	22588280	22589572	x	1293	2	0.020408	48
TCONS_00073055	Pn15	22823833	22824063	u	231	2	0.0158877	19
TCONS_00073137	Pn15	23460172	23460536	u	365	2	0.0720281	43
TCONS_00073226	Pn15	24058410	24059815	u	1406	3	0.0205356	35
TCONS_00073227	Pn15	24080199	24080529	u	331	1	0.0149874	32
TCONS_00073230	Pn15	24081280	24082158	u	879	2	0.0195341	49
TCONS_00073389	Pn15	25243032	25244606	u	1575	4	0.0386786	72
TCONS_00073424	Pn15	25615103	25615542	i	440	2	0.119281	43
TCONS_00073473	Pn15	25951751	25952631	u	881	2	0.0767641	75
TCONS_00073550	Pn15	26481170	26481592	i	423	2	0.0272208	36
TCONS_00073565	Pn15	26743134	26743428	x	295	2	0.061112	67
TCONS_00073579	Pn15	26830477	26832025	u	1549	2	0.0450805	49
TCONS_00073617	Pn15	27317376	27318079	u	704	2	0.00738875	33
TCONS_00073810	Pn15	35462	35668	u	207	1	5.48e-07	0
TCONS_00074124	Pn15	2433758	2434247	u	490	2	0.0198026	39
TCONS_00074142	Pn15	2598118	2598953	x	836	3	0.0550855	69
TCONS_00074143	Pn15	2598118	2598889	u	772	3	0.0419705	69
TCONS_00074144	Pn15	2598118	2598884	u	767	3	0.0423189	69
TCONS_00074145	Pn15	2598118	2598882	u	765	3	0.0419705	69
TCONS_00074146	Pn15	2598118	2598871	u	754	3	0.0423189	69
TCONS_00074147	Pn15	2598118	2598861	u	744	3	0.0520309	69
TCONS_00074148	Pn15	2598118	2598820	u	703	3	0.0517	69
TCONS_00074156	Pn15	2772076	2772589	u	514	2	0.0296513	41
TCONS_00074238	Pn15	3604313	3604913	x	601	2	0.0511759	60
TCONS_00074429	Pn15	7095412	7096634	u	1223	2	0.0502943	74
TCONS_00074507	Pn15	14317336	14317710	i	375	2	0.00931906	23
TCONS_00074688	Pn15	18433307	18434492	x	1186	2	0.0854683	65
TCONS_00074696	Pn15	18878632	18879163	u	532	2	0.0135742	30
TCONS_00074704	Pn15	19109247	19109706	i	460	2	0.00716384	22
TCONS_00074705	Pn15	19178007	19178326	u	320	2	0.0487222	17
TCONS_00074728	Pn15	19823173	19823764	x	592	2	0.015515	39
TCONS_00074746	Pn15	20248577	20249715	u	1139	2	0.0304729	39
TCONS_00074747	Pn15	20248577	20249945	u	1369	2	0.025925	39
TCONS_00074748	Pn15	20425242	20425859	x	618	2	0.0220303	41
TCONS_00074753	Pn15	20656408	20657910	i	1503	2	0.024478	48
TCONS_00074772	Pn15	20901705	20902896	u	1192	2	0.0375382	62
TCONS_00074804	Pn15	20955515	20956604	u	1090	3	0.0648369	63
TCONS_00074897	Pn15	22564783	22565240	i	458	2	0.0196065	31
TCONS_00075070	Pn15	23934658	23935541	x	884	2	0.074431	68
TCONS_00075227	Pn15	25249563	25250237	i	675	2	0.15822	65
TCONS_00075228	Pn15	25249563	25250237	i	675	2	0.15822	65
TCONS_00075392	Pn15	26369413	26369996	i	584	2	0.0104143	27
TCONS_00075455	Pn15	26684585	26685145	x	561	2	0.0918997	68
TCONS_00075544	Pn15	27344410	27345953	u	1544	2	0.311429	95
TCONS_00075580	Pn15	27519470	27519887	u	418	1	0.0183339	53
TCONS_00075581	Pn15	27519470	27519887	u	418	2	0.0183339	53
TCONS_00075643	Pn15	28263556	28264167	x	612	2	0.0259643	48
TCONS_00075673	Pn15	28318191	28319488	u	1298	2	0.0286502	60
TCONS_00075748	Pn15	28484543	28485560	i	1018	3	0.165084	95
TCONS_00075755	Pn15	2690329	2690843	u	515	1	0.0109712	33
TCONS_00075756	Pn15	2691849	2692613	u	765	1	0.0381132	61
TCONS_00075757	Pn15	2883622	2883848	u	227	1	0.0140442	16
TCONS_00075760	Pn15	3901146	3902297	u	1152	1	0.122331	49
TCONS_00075762	Pn15	5939575	5939840	u	266	1	0.00987287	19
TCONS_00075777	Pn15	14042187	14042405	u	219	1	0.15857	69
TCONS_00075789	Pn15	25496074	25496826	u	753	1	0.0859122	54
TCONS_00075791	Pn15	26322183	26322438	u	256	1	0.180663	23
TCONS_00075795	Pn15	27441956	27442188	u	233	1	0.005526	15
TCONS_00075796	Pn15	28232616	28233014	u	399	1	0.0147622	41
TCONS_00075798	Pn15	10848	12902	u	2055	2	0.0172749	44
TCONS_00075801	Pn15	10848	11954	u	1107	2	0.03557	58
TCONS_00075967	Pn15	2329637	2330422	u	786	2	0.0200335	49
TCONS_00076033	Pn15	2766825	2769753	u	2929	2	0.178784	71
TCONS_00076042	Pn15	2802179	2802558	u	380	2	0.0159546	24
TCONS_00076071	Pn15	3582172	3583934	x	1763	2	0.0303139	47
TCONS_00076072	Pn15	3582172	3583654	u	1483	2	0.0227688	47
TCONS_00076154	Pn15	5007267	5007907	u	641	2	0.0473064	54
TCONS_00076156	Pn15	4922135	4923087	u	953	2	0.110359	82
TCONS_00076239	Pn15	12840875	12841135	u	261	1	0.0253007	26
TCONS_00076267	Pn15	15281930	15285074	u	3145	2	0.0401191	62
TCONS_00076268	Pn15	15281930	15285045	u	3116	2	0.0401191	62
TCONS_00076269	Pn15	15281930	15284918	u	2989	3	0.0401191	62
TCONS_00076270	Pn15	15281930	15284883	u	2954	3	0.0401191	62
TCONS_00076413	Pn15	19059370	19061071	u	1702	2	0.0225448	57
TCONS_00076451	Pn15	20028039	20029746	u	1708	4	0.0297479	59
TCONS_00076484	Pn15	20704565	20705440	u	876	2	0.02549	36
TCONS_00076494	Pn15	20732071	20733502	u	1432	2	0.0279361	65
TCONS_00076526	Pn15	21279801	21280119	u	319	2	0.0120522	31
TCONS_00076536	Pn15	21737386	21738008	u	623	1	0.0276337	42
TCONS_00076572	Pn15	22208031	22208422	u	392	1	0.0213727	29
TCONS_00076692	Pn15	24093564	24094014	u	451	1	0.0179506	17
TCONS_00076712	Pn15	24584064	24585238	u	1175	2	0.0171814	38
TCONS_00076713	Pn15	24591001	24591856	u	856	2	0.0559761	73
TCONS_00076779	Pn15	25187915	25188118	u	204	1	0.0135802	45
TCONS_00076825	Pn15	25951751	25952374	u	624	3	0.11019	75
TCONS_00076826	Pn15	25951751	25952621	u	871	3	0.0622002	75
TCONS_00076827	Pn15	25951751	25952244	u	494	3	0.0430828	54
TCONS_00077202	Pn15	2615859	2616421	x	563	2	0.00943565	23
TCONS_00077277	Pn15	4003441	4004153	x	713	2	0.00497232	25
TCONS_00077382	Pn15	7097953	7099629	u	1677	2	0.0370295	51
TCONS_00077423	Pn15	9273265	9273643	u	379	2	0.0350304	50
TCONS_00077451	Pn15	15745042	15745365	i	324	2	0.09585	54
TCONS_00077453	Pn15	15800639	15803884	u	3246	3	0.0840988	95
TCONS_00077529	Pn15	18433307	18433846	i	540	2	0.0903043	65
TCONS_00077531	Pn15	18766238	18766625	u	388	2	0.184044	53
TCONS_00077532	Pn15	18777518	18778997	u	1480	2	0.0120634	32
TCONS_00077594	Pn15	21287195	21288262	u	1068	2	0.0258402	59
TCONS_00077615	Pn15	22153488	22154348	i	861	2	0.0324268	62
TCONS_00077616	Pn15	22153488	22154336	i	849	2	0.0324268	62
TCONS_00077719	Pn15	23870068	23870478	x	411	2	0.18634	86
TCONS_00077728	Pn15	24023889	24024276	u	388	2	0.013467	21
TCONS_00077743	Pn15	24191214	24191759	i	546	2	0.103668	54
TCONS_00077753	Pn15	24213005	24213376	u	372	2	0.329765	77
TCONS_00077797	Pn15	25210515	25210921	i	407	2	0.0111625	27
TCONS_00077808	Pn15	25284031	25284538	u	508	2	0.015073	26
TCONS_00077842	Pn15	25855038	25855704	x	667	2	0.0633452	31
TCONS_00077877	Pn15	26430367	26431136	u	770	2	0.176162	85
TCONS_00077878	Pn15	26430367	26431120	u	754	1	0.174954	85
TCONS_00077879	Pn15	26430367	26431104	u	738	2	0.167837	85
TCONS_00077886	Pn15	26497795	26498164	i	370	1	0.17935	76
TCONS_00077889	Pn15	26540296	26541016	u	721	2	0.0648407	42
TCONS_00077968	Pn15	27270105	27271301	u	1197	1	0.025935	60
TCONS_00077969	Pn15	27270105	27271051	u	947	2	0.0259294	60
TCONS_00078058	Pn15	28484543	28485562	i	1020	3	0.165084	95
TCONS_00078066	Pn15	1322603	1322832	u	230	1	0.007943	22
TCONS_00078067	Pn15	2590037	2590304	i	268	1	0.0117516	16
TCONS_00078068	Pn15	2690329	2691030	u	702	1	0.0133991	33
TCONS_00078071	Pn15	5939575	5939926	u	352	1	0.0041786	22
TCONS_00078072	Pn15	6174430	6174941	u	512	1	0.0679413	48
TCONS_00078073	Pn15	6286110	6286350	u	241	1	0.0289737	60
TCONS_00078074	Pn15	6967512	6967741	u	230	1	0.0182325	29
TCONS_00078075	Pn15	7109864	7110065	u	202	1	0.124132	23
TCONS_00078076	Pn15	7111316	7111610	u	295	1	0.0101899	8
TCONS_00078077	Pn15	7492998	7493383	u	386	1	0.0944101	34
TCONS_00078078	Pn15	8614788	8615052	u	265	1	0.00691891	5
TCONS_00078084	Pn15	8718664	8719108	u	445	1	0.101905	63
TCONS_00078088	Pn15	13749954	13750157	u	204	1	0.104918	25
TCONS_00078090	Pn15	18234746	18234956	u	211	1	0.00254948	4
TCONS_00078092	Pn15	20965808	20966013	u	206	1	0.00356654	21
TCONS_00078093	Pn15	21309672	21310482	u	811	1	0.0279272	50
TCONS_00078094	Pn15	21872075	21872299	u	225	1	0.120607	55
TCONS_00078095	Pn15	22219207	22219524	i	318	1	0.0950895	56
TCONS_00078097	Pn15	22603344	22603566	u	223	1	0.0241024	42
TCONS_00078101	Pn15	24925243	24925958	u	716	1	0.0599113	62
TCONS_00078102	Pn15	26355824	26356303	u	480	1	0.0311091	67
TCONS_00078103	Pn15	26357901	26358377	u	477	1	0.0863813	75
TCONS_00078105	Pn15	28293119	28293367	i	249	1	0.0503467	38
TCONS_00078107	Pn15	28461319	28461614	u	296	1	0.0129172	37
TCONS_00078144	Pn15	5131221	5132504	u	1284	2	0.0108116	37
TCONS_00078145	Pn15	5131221	5133867	u	2647	3	0.0165971	44
TCONS_00078214	Pn15	23028371	23029425	x	1055	3	0.0131012	44
TCONS_00078243	Pn15	24920149	24920721	u	573	2	0.0476174	48
TCONS_00078245	Pn15	25245065	25245882	i	818	1	0.098141	54
TCONS_00078246	Pn15	25245065	25245836	i	772	1	0.0998314	54
TCONS_00078259	Pn15	26765192	26766442	u	1251	3	0.0801488	85
TCONS_00078270	Pn15	28080142	28081025	u	884	2	0.0212192	48
TCONS_00078300	Pn15	2839393	2840743	u	1351	2	0.0179413	50
TCONS_00078326	Pn15	5101744	5102808	u	1065	2	0.0344239	65
TCONS_00078349	Pn15	17611616	17612687	u	1072	2	0.0892222	84
TCONS_00078390	Pn15	25846635	25846943	x	309	2	0.0644547	48
TCONS_00078434	Pn15	4144215	4144907	u	693	1	0.0198677	36
TCONS_00078435	Pn15	4148184	4148826	u	643	1	0.0131618	26
TCONS_00078436	Pn15	6477879	6478371	u	493	1	0.0684264	48
TCONS_00078438	Pn15	8652309	8652762	u	454	1	0.0186648	51
TCONS_00078440	Pn15	13751578	13751859	u	282	1	0.165959	72
TCONS_00078521	Pn15	3840284	3841180	u	897	2	0.0430267	73
TCONS_00078532	Pn15	4916399	4916720	u	322	1	0.0310398	54
TCONS_00078543	Pn15	6083284	6083761	u	478	1	0.0146983	39
TCONS_00078815	Pn15	521829	522290	u	462	2	1.81e-05	9
TCONS_00078961	Pn15	22153488	22154110	i	623	3	0.0274055	51
TCONS_00079009	Pn15	24322807	24323585	u	779	2	0.0184707	37
TCONS_00079018	Pn15	24798553	24799666	u	1114	2	0.0314914	62
TCONS_00079121	Pn15	1462258	1462467	u	210	1	0.0757458	25
TCONS_00079124	Pn15	1865061	1865292	u	232	1	7.76e-06	0
TCONS_00079125	Pn15	3818468	3818749	i	282	1	0.00734692	16
TCONS_00079129	Pn15	7111735	7111950	u	216	1	6.77e-07	0
TCONS_00079130	Pn15	7816801	7817137	u	337	1	0.0118459	34
TCONS_00079133	Pn15	8733778	8734297	u	520	1	0.00932708	33
TCONS_00079134	Pn15	14059352	14059615	u	264	1	0.0218744	59
TCONS_00079138	Pn15	17602369	17602586	u	218	1	0.015161	19
TCONS_00079140	Pn15	18781025	18782175	u	1151	1	0.0215638	43
TCONS_00079141	Pn15	19942880	19943113	u	234	1	0.149344	35
TCONS_00079142	Pn15	22728790	22729093	u	304	1	0.091697	27
TCONS_00079143	Pn15	22767107	22767392	u	286	1	0.0168598	45
TCONS_00079146	Pn15	25322967	25323513	u	547	1	0.0122394	33
TCONS_00079148	Pn15	27231872	27232304	i	433	1	0.0374093	58
TCONS_00079149	Pn15	27544687	27544909	u	223	1	0.00914012	21
TCONS_00079151	Pn15	27649100	27649488	u	389	1	0.15221	69
TCONS_00079152	Pn15	27765340	27765768	u	429	1	0.0222233	41
TCONS_00079153	Pn15	28463884	28464212	u	329	1	0.0270382	55
TCONS_00079254	Pn15	14863297	14863888	x	592	2	0.0106627	32
TCONS_00079335	Pn15	22314627	22314857	u	231	1	0.0179955	36
TCONS_00079429	Pn15	28594912	28595767	i	856	2	0.0214978	47
TCONS_00079546	Pn15	19444559	19445557	u	999	2	0.0379491	96
TCONS_00079559	Pn15	21287195	21288721	u	1527	2	0.0234641	59
TCONS_00079562	Pn15	21898411	21899080	u	670	2	0.0494061	55
TCONS_00079589	Pn15	23930443	23932297	x	1855	2	0.0195329	48
TCONS_00079633	Pn15	26369413	26369725	u	313	1	1.09e-05	8
TCONS_00079673	Pn15	28484543	28485562	i	1020	3	0.165084	95
TCONS_00079674	Pn15	28484543	28485562	i	1020	3	0.165084	95
TCONS_00079680	Pn15	7816048	7816405	u	358	1	0.017187	35
TCONS_00079684	Pn15	16886561	16887059	i	499	1	0.0295566	54
TCONS_00079685	Pn15	19271618	19271926	u	309	1	0.0129632	26
TCONS_00079912	Pn16	7704145	7704464	u	320	2	0.00487902	17
TCONS_00080083	Pn16	9782383	9782813	u	431	2	0.0339766	32
TCONS_00080120	Pn16	10179184	10180844	u	1661	4	0.033985	59
TCONS_00080154	Pn16	10496629	10497234	u	606	1	0.0191378	25
TCONS_00080320	Pn16	11877014	11877241	u	228	1	0.00463525	0
TCONS_00080467	Pn16	12852851	12853668	u	818	2	0.148656	92
TCONS_00080675	Pn16	14221925	14222471	u	547	1	0.00927332	24
TCONS_00081040	Pn16	17051109	17051714	u	606	1	0.148041	86
TCONS_00081046	Pn16	17096510	17097506	x	997	2	0.0202577	53
TCONS_00081320	Pn16	20399906	20400673	i	768	2	0.0121202	34
TCONS_00081416	Pn16	26252553	26253689	u	1137	2	0.0333772	63
TCONS_00081417	Pn16	26252553	26253020	u	468	2	0.0374428	29
TCONS_00081442	Pn16	27936925	27937888	u	964	3	0.0131492	39
TCONS_00081846	Pn16	9100846	9101953	i	1108	3	0.219492	91
TCONS_00081920	Pn16	10002839	10003469	u	631	2	0.0988945	42
TCONS_00081923	Pn16	10029453	10031164	u	1712	2	0.012898	43
TCONS_00082245	Pn16	12593251	12593908	u	658	1	0.0129981	41
TCONS_00082378	Pn16	13512499	13513460	u	962	1	0.0130016	39
TCONS_00082493	Pn16	14318794	14319448	u	655	2	0.0238089	54
TCONS_00083219	Pn16	27625992	27626673	u	682	2	0.127069	26
TCONS_00083227	Pn16	2483129	2483359	u	231	1	2.6e-06	0
TCONS_00083229	Pn16	7613905	7614104	u	200	1	6.88e-06	0
TCONS_00083231	Pn16	10169698	10170136	u	439	1	0.0277337	33
TCONS_00083233	Pn16	10623045	10623490	i	446	1	1.88e-05	12
TCONS_00083239	Pn16	13511999	13513296	u	1298	1	0.0442688	73
TCONS_00083240	Pn16	13538923	13539787	u	865	1	0.0507124	73
TCONS_00083241	Pn16	13565579	13565974	u	396	1	0.012303	34
TCONS_00083244	Pn16	15105857	15106176	u	320	1	0.0251626	49
TCONS_00083247	Pn16	17317594	17318421	u	828	1	0.0511546	78
TCONS_00083250	Pn16	19422479	19422722	u	244	1	0.0713946	33
TCONS_00083251	Pn16	20629880	20630140	u	261	1	0.00714188	16
TCONS_00083253	Pn16	23042385	23042798	u	414	1	0.14952	99
TCONS_00083254	Pn16	24350195	24350513	u	319	1	0.0215824	35
TCONS_00083255	Pn16	24958092	24958487	u	396	1	0.0752117	39
TCONS_00083256	Pn16	27627103	27627499	u	397	1	0.0157076	31
TCONS_00083331	Pn16	6886369	6886993	u	625	2	0.0156816	44
TCONS_00083332	Pn16	6886369	6886987	u	619	2	0.0158864	44
TCONS_00083561	Pn16	10170777	10172519	u	1743	4	0.033985	59
TCONS_00083563	Pn16	10179184	10180926	u	1743	3	0.033985	59
TCONS_00083610	Pn16	10503209	10503560	u	352	2	0.275656	80
TCONS_00083891	Pn16	12843197	12844662	x	1466	2	0.0156047	35
TCONS_00083892	Pn16	12843197	12845287	x	2091	3	0.010006	35
TCONS_00083954	Pn16	13348620	13349508	u	889	2	0.108249	74
TCONS_00083996	Pn16	13903412	13903827	x	416	2	0.0123063	29
TCONS_00084354	Pn16	17096510	17097502	u	993	2	0.1083	90
TCONS_00084558	Pn16	19704333	19705219	u	887	2	0.0705875	45
TCONS_00084598	Pn16	21265405	21268416	u	3012	2	0.0244256	58
TCONS_00084635	Pn16	26383412	26385112	u	1701	3	0.056765	82
TCONS_00084649	Pn16	1493142	1494782	u	1641	3	0.124579	80
TCONS_00084726	Pn16	5233728	5234476	x	749	2	0.0483758	101
TCONS_00084771	Pn16	6879031	6879647	u	617	2	0.157569	72
TCONS_00084893	Pn16	9100846	9101740	u	895	2	0.0266483	53
TCONS_00084895	Pn16	9208555	9209465	i	911	2	0.0450465	53
TCONS_00084896	Pn16	9100846	9101816	i	971	2	0.23686	91
TCONS_00084931	Pn16	9766689	9769658	x	2970	4	0.0290403	61
TCONS_00084932	Pn16	9766689	9769557	x	2869	4	0.0290403	61
TCONS_00084957	Pn16	9978659	9979189	u	531	2	0.0518311	50
TCONS_00084958	Pn16	10002839	10003922	u	1084	3	0.0315749	52
TCONS_00084979	Pn16	10247669	10248741	u	1073	3	0.0146188	48
TCONS_00084980	Pn16	10247669	10248372	u	704	2	0.0138274	48
TCONS_00084982	Pn16	10358151	10359071	u	921	2	0.0680201	52
TCONS_00085006	Pn16	10616663	10617039	i	377	2	0.166546	69
TCONS_00085022	Pn16	10857908	10858194	x	287	2	0.154063	84
TCONS_00085100	Pn16	11322143	11322433	u	291	2	0.0230121	44
TCONS_00085225	Pn16	12443644	12444048	u	405	2	0.0800532	81
TCONS_00085275	Pn16	13082000	13083639	u	1640	2	0.0273458	57
TCONS_00085368	Pn16	13750244	13750680	u	437	2	0.0380991	57
TCONS_00085757	Pn16	17455796	17456244	x	449	2	0.0140179	34
TCONS_00085799	Pn16	17771928	17772613	u	686	2	0.0359663	60
TCONS_00085954	Pn16	19655374	19657695	u	2322	2	0.0536476	68
TCONS_00085992	Pn16	21321119	21321447	u	329	2	0.0141394	35
TCONS_00086062	Pn16	2821006	2823289	u	2284	1	0.0476364	76
TCONS_00086063	Pn16	4664555	4665411	u	857	1	0.0107386	42
TCONS_00086065	Pn16	7838183	7838407	i	225	1	0.0109486	9
TCONS_00086069	Pn16	9078102	9079505	u	1404	1	0.045461	78
TCONS_00086070	Pn16	9817776	9818050	u	275	1	0.0234511	40
TCONS_00086074	Pn16	12329234	12330066	u	833	1	0.0487301	78
TCONS_00086077	Pn16	14467133	14467496	u	364	1	0.00913986	25
TCONS_00086083	Pn16	15833427	15833724	u	298	1	0.016953	33
TCONS_00086084	Pn16	16485264	16486749	u	1486	1	0.026874	62
TCONS_00086087	Pn16	20343721	20343989	u	269	1	0.0113061	27
TCONS_00086088	Pn16	20486513	20486965	u	453	1	0.188803	79
TCONS_00086090	Pn16	21535058	21535363	u	306	1	0.159542	82
TCONS_00086091	Pn16	21863139	21864210	u	1072	1	0.0477389	73
TCONS_00086093	Pn16	26466979	26468863	u	1885	1	0.0393767	69
TCONS_00086108	Pn16	3707655	3708186	u	532	1	0.0368283	59
TCONS_00086109	Pn16	3762845	3764073	x	1229	2	0.241339	94
TCONS_00086112	Pn16	3968287	3968955	x	669	2	0.0139342	24
TCONS_00086130	Pn16	6238931	6239689	u	759	3	0.023369	43
TCONS_00086132	Pn16	6886369	6886741	u	373	1	0.0890221	32
TCONS_00086230	Pn16	10170777	10171988	u	1212	3	0.0456586	59
TCONS_00086298	Pn16	10869770	10870007	u	238	2	0.00294521	13
TCONS_00086438	Pn16	12843197	12845600	x	2404	3	0.0376559	52
TCONS_00086439	Pn16	12843197	12844570	x	1374	2	0.0101246	35
TCONS_00086460	Pn16	13250166	13250902	u	737	2	0.00892881	33
TCONS_00086491	Pn16	14159192	14159771	i	580	2	0.0478556	78
TCONS_00086570	Pn16	15492608	15493047	i	440	2	0.00561108	24
TCONS_00086712	Pn16	17749262	17751785	u	2524	3	0.0639494	87
TCONS_00086763	Pn16	19477658	19478686	u	1029	2	0.245125	83
TCONS_00086822	Pn16	619780	621573	u	1794	3	0.0636979	72
TCONS_00086894	Pn16	6212671	6214284	u	1614	2	0.0620495	79
TCONS_00086914	Pn16	7389434	7390809	u	1376	2	0.0224877	42
TCONS_00086976	Pn16	9208555	9209506	i	952	2	0.0400809	53
TCONS_00087015	Pn16	10029453	10031089	u	1637	3	0.0155192	49
TCONS_00087016	Pn16	10029453	10029943	u	491	2	0.00980867	40
TCONS_00087019	Pn16	10116047	10117060	u	1014	2	0.0381347	55
TCONS_00087023	Pn16	10247669	10248712	u	1044	2	0.0139534	48
TCONS_00087024	Pn16	10247669	10248712	u	1044	2	0.0139534	48
TCONS_00087163	Pn16	12337345	12337597	u	253	1	0.0484653	52
TCONS_00087226	Pn16	13511985	13512789	u	805	2	0.0193534	56
TCONS_00087228	Pn16	13512499	13513648	u	1150	2	0.0144862	39
TCONS_00087303	Pn16	14520193	14520916	x	724	2	0.0358253	58
TCONS_00087395	Pn16	16346977	16347879	u	903	2	0.0409167	72
TCONS_00087457	Pn16	17355957	17356276	i	320	1	0.0890277	70
TCONS_00087480	Pn16	17771928	17772329	u	402	2	0.00441223	20
TCONS_00087507	Pn16	18151305	18153585	x	2281	2	0.0418901	72
TCONS_00087561	Pn16	19655374	19657460	u	2087	2	0.0536476	68
TCONS_00087606	Pn16	25535080	25535887	u	808	2	0.08772	22
TCONS_00087621	Pn16	1502414	1502709	u	296	1	0.0335587	13
TCONS_00087622	Pn16	2789989	2790239	u	251	1	0.137028	0
TCONS_00087624	Pn16	5166430	5166695	u	266	1	0.0362565	30
TCONS_00087629	Pn16	8530071	8530324	u	254	1	0.0795323	54
TCONS_00087632	Pn16	12505311	12505926	u	616	1	0.00717962	28
TCONS_00087634	Pn16	14361658	14362334	u	677	1	0.0458701	49
TCONS_00087635	Pn16	14556574	14556810	u	237	1	0.10124	16
TCONS_00087636	Pn16	15030764	15031353	u	590	1	0.0604746	41
TCONS_00087637	Pn16	15038310	15039380	u	1071	1	0.0232687	54
TCONS_00087640	Pn16	15326063	15326272	u	210	1	0.00466042	17
TCONS_00087645	Pn16	19513469	19513838	u	370	1	0.00993426	24
TCONS_00087647	Pn16	22009612	22009871	u	260	1	0.173179	51
TCONS_00087650	Pn16	25901651	25901968	u	318	1	0.133775	62
TCONS_00087695	Pn16	12314372	12315058	u	687	2	0.00916477	38
TCONS_00087696	Pn16	12314372	12315465	u	1094	4	0.00910702	38
TCONS_00087723	Pn16	14500387	14500794	u	408	2	0.0265283	56
TCONS_00087785	Pn16	619780	625052	u	5273	3	0.0538251	78
TCONS_00087796	Pn16	6619205	6619876	u	672	2	0.02112	44
TCONS_00087860	Pn16	13511985	13512870	u	886	1	0.00677502	20
TCONS_00087869	Pn16	13980304	13981257	u	954	2	0.0262501	48
TCONS_00087930	Pn16	18281305	18282735	x	1431	2	0.183068	39
TCONS_00087950	Pn16	12593350	12593680	u	331	1	0.0575652	67
TCONS_00087951	Pn16	15105857	15106073	u	217	1	0.0849998	37
TCONS_00087952	Pn16	17773871	17774190	u	320	1	0.00585255	28
TCONS_00087954	Pn16	20180427	20180809	u	383	1	0.0667917	73
TCONS_00088162	Pn16	19121358	19122245	x	888	2	0.0063624	32
TCONS_00088223	Pn16	9100846	9101501	u	656	3	0.0376973	53
TCONS_00088246	Pn16	10358151	10359046	u	896	2	0.0177918	49
TCONS_00088310	Pn16	13412021	13412840	u	820	2	0.0226395	55
TCONS_00088440	Pn16	5069033	5069305	u	273	1	0.0250193	55
TCONS_00088441	Pn16	7015048	7015664	i	617	1	0.00999163	38
TCONS_00088443	Pn16	8670221	8670436	u	216	1	0.106795	57
TCONS_00088444	Pn16	9571940	9576166	u	4227	1	0.0216341	59
TCONS_00088448	Pn16	15105857	15106336	u	480	1	0.0760339	64
TCONS_00088451	Pn16	19105664	19106075	i	412	1	0.151332	78
TCONS_00088456	Pn16	2898217	2898793	u	577	1	0.0375256	62
TCONS_00088579	Pn16	17060878	17062032	u	1155	1	0.0299447	59
TCONS_00088597	Pn16	19393709	19394159	u	451	1	0.0990962	54
TCONS_00088616	Pn16	619780	621171	u	1392	3	0.0591286	72
TCONS_00088689	Pn16	13590883	13591736	u	854	2	0.0421463	58
TCONS_00088794	Pn16	2543921	2544130	u	210	1	1.8e-06	0
TCONS_00088797	Pn16	11852571	11852894	u	324	1	0.027473	49
TCONS_00088800	Pn16	15582275	15582987	u	713	1	0.0281461	38
TCONS_00088938	Pn17	1798210	1799473	u	1264	1	0.0276749	59
TCONS_00089143	Pn17	12766147	12772014	u	5868	1	0.0219179	55
TCONS_00089202	Pn17	14261166	14261381	u	216	1	0.157695	58
TCONS_00089450	Pn17	18787731	18787951	u	221	1	0.00522439	18
TCONS_00089689	Pn17	20770701	20772178	i	1478	2	0.0913015	92
TCONS_00089983	Pn17	22643932	22645292	u	1361	2	0.0388717	64
TCONS_00090078	Pn17	23330839	23331126	u	288	1	0.0135569	20
TCONS_00090159	Pn17	23888866	23890763	u	1898	3	0.162248	75
TCONS_00090254	Pn17	24514915	24515481	u	567	1	0.0457005	46
TCONS_00090255	Pn17	24525537	24526752	u	1216	1	0.0471009	59
TCONS_00090256	Pn17	24576370	24576954	u	585	2	0.0278699	41
TCONS_00090302	Pn17	25132007	25132785	u	779	2	0.0204891	48
TCONS_00090410	Pn17	517465	518434	x	970	2	0.0627542	81
TCONS_00090411	Pn17	517465	518454	x	990	2	0.0627542	81
TCONS_00090412	Pn17	517465	518260	x	796	2	0.0283494	58
TCONS_00090462	Pn17	845778	847322	u	1545	4	0.023464	59
TCONS_00090479	Pn17	1011963	1014987	u	3025	2	0.0377384	66
TCONS_00090877	Pn17	15955712	15956795	u	1084	2	0.0299789	49
TCONS_00090961	Pn17	17468887	17470656	u	1770	3	0.0704127	81
TCONS_00091263	Pn17	20119042	20119609	x	568	2	0.449003	89
TCONS_00091273	Pn17	20155196	20155568	x	373	2	0.173258	84
TCONS_00091599	Pn17	22334185	22334962	u	778	2	0.0217812	56
TCONS_00091808	Pn17	23889979	23892549	u	2571	8	0.143588	98
TCONS_00091809	Pn17	23889979	23891870	u	1892	6	0.170055	98
TCONS_00091810	Pn17	23889979	23891870	u	1892	8	0.170055	98
TCONS_00092006	Pn17	524389	524860	u	472	1	5.53e-07	0
TCONS_00092013	Pn17	18211662	18211924	u	263	1	0.0236525	45
TCONS_00092019	Pn17	22845457	22845678	i	222	1	0.075155	37
TCONS_00092020	Pn17	23429197	23430643	u	1447	1	0.0132027	35
TCONS_00092025	Pn17	24913235	24913894	i	660	1	0.0105019	17
TCONS_00092126	Pn17	1798210	1799086	u	877	1	0.0225086	59
TCONS_00092129	Pn17	1989280	1990403	u	1124	3	0.0500568	79
TCONS_00092196	Pn17	5191126	5193647	u	2522	2	0.0270662	46
TCONS_00092205	Pn17	5252368	5253337	u	970	1	0.028437	60
TCONS_00092228	Pn17	12766147	12774874	u	8728	1	0.0233406	55
TCONS_00092229	Pn17	12766147	12774790	u	8644	3	0.0233406	55
TCONS_00092230	Pn17	12766147	12774635	u	8489	2	0.0265141	50
TCONS_00092332	Pn17	15106859	15108156	i	1298	2	0.0198691	42
TCONS_00092418	Pn17	16998298	16999176	u	879	2	0.0245446	45
TCONS_00092439	Pn17	17631443	17632756	u	1314	2	0.0184275	55
TCONS_00092440	Pn17	17631443	17632223	u	781	2	0.0202783	38
TCONS_00092532	Pn17	19120179	19121067	x	889	2	0.0422413	51
TCONS_00092596	Pn17	19819380	19819936	x	557	2	0.180737	83
TCONS_00092598	Pn17	19858208	19860165	x	1958	3	0.0186048	48
TCONS_00092635	Pn17	20295451	20296348	u	898	3	0.0275823	60
TCONS_00092679	Pn17	20510953	20511629	u	677	2	0.0660861	44
TCONS_00092899	Pn17	21494660	21495247	u	588	2	0.0329803	56
TCONS_00092992	Pn17	21982801	21983568	x	768	2	0.0510632	79
TCONS_00092993	Pn17	21982801	21983395	u	595	2	0.0653684	79
TCONS_00093057	Pn17	22643932	22645250	u	1319	2	0.0381262	64
TCONS_00093297	Pn17	24514915	24516316	u	1402	2	0.0487398	59
TCONS_00093298	Pn17	24514915	24515783	u	869	2	0.0347619	59
TCONS_00093300	Pn17	24525537	24526979	u	1443	2	0.0555578	59
TCONS_00093301	Pn17	24576370	24578181	u	1812	3	0.0421807	59
TCONS_00093302	Pn17	24584652	24586448	u	1797	3	0.0366425	59
TCONS_00093303	Pn17	24584652	24586141	u	1490	2	0.0354861	59
TCONS_00093461	Pn17	517465	518492	x	1028	2	0.0627542	81
TCONS_00093583	Pn17	2140297	2142075	i	1779	2	0.041321	62
TCONS_00093599	Pn17	2407633	2408811	u	1179	2	0.0480047	44
TCONS_00093626	Pn17	3337886	3338679	x	794	3	0.00968689	18
TCONS_00093627	Pn17	3337886	3338679	x	794	3	0.00968689	18
TCONS_00093628	Pn17	3337886	3338688	x	803	3	0.00968689	18
TCONS_00093629	Pn17	3337886	3338715	x	830	3	0.00968689	18
TCONS_00093630	Pn17	3337886	3339087	x	1202	3	0.00657206	18
TCONS_00093649	Pn17	3337886	3338678	x	793	3	0.0104356	18
TCONS_00093651	Pn17	3337886	3338678	x	793	3	0.0104356	18
TCONS_00093652	Pn17	3337886	3338678	x	793	3	0.0104356	18
TCONS_00093653	Pn17	3337886	3338678	x	793	3	0.0104356	18
TCONS_00093654	Pn17	3337886	3338678	x	793	3	0.0104356	18
TCONS_00093655	Pn17	3337886	3338678	x	793	3	0.0104356	18
TCONS_00093656	Pn17	3337886	3338678	x	793	3	0.0104356	18
TCONS_00093657	Pn17	3337886	3338678	x	793	3	0.0104356	18
TCONS_00093658	Pn17	3337886	3338714	x	829	3	0.00968689	18
TCONS_00093659	Pn17	3337886	3338750	x	865	3	0.0106842	18
TCONS_00093660	Pn17	3337886	3339086	x	1201	3	0.00723065	18
TCONS_00093674	Pn17	3337886	3338674	x	789	3	0.0104356	18
TCONS_00093684	Pn17	3337886	3338662	x	777	3	0.0106774	18
TCONS_00093685	Pn17	3337886	3338698	x	813	3	0.0116334	18
TCONS_00093687	Pn17	3337886	3338734	x	849	3	0.0106842	18
TCONS_00093688	Pn17	3337886	3338734	x	849	3	0.0106842	18
TCONS_00093689	Pn17	3337886	3339070	x	1185	4	0.00769433	18
TCONS_00093690	Pn17	3337886	3339070	x	1185	3	0.00769433	18
TCONS_00093691	Pn17	3337886	3339070	x	1185	3	0.00769433	18
TCONS_00093711	Pn17	4517536	4518964	u	1429	3	0.0394007	59
TCONS_00093781	Pn17	13140352	13140613	x	262	2	0.147364	69
TCONS_00093810	Pn17	14630145	14630443	u	299	2	0.00614232	19
TCONS_00093873	Pn17	16928424	16932512	u	4089	4	0.0297155	59
TCONS_00093962	Pn17	18732547	18733050	x	504	2	0.123544	82
TCONS_00094057	Pn17	19599329	19599850	u	522	2	0.368181	78
TCONS_00094182	Pn17	20050061	20051245	u	1185	2	0.0470515	63
TCONS_00094201	Pn17	20119042	20119549	x	508	3	0.463052	89
TCONS_00094242	Pn17	20325264	20326438	u	1175	2	0.022921	45
TCONS_00094266	Pn17	20632939	20633287	u	349	2	0.158584	16
TCONS_00094313	Pn17	20835451	20835916	u	466	2	0.01038	32
TCONS_00094578	Pn17	22827588	22829041	u	1454	2	0.0341149	60
TCONS_00094721	Pn17	23889979	23893234	u	3256	11	0.0834091	98
TCONS_00094722	Pn17	23889979	23893222	u	3244	11	0.0834091	98
TCONS_00094723	Pn17	23889979	23892910	u	2932	4	0.176042	98
TCONS_00094724	Pn17	23889979	23892791	u	2813	7	0.176042	98
TCONS_00094725	Pn17	23889979	23892670	u	2692	5	0.086857	81
TCONS_00094768	Pn17	24385444	24387314	u	1871	2	0.109307	68
TCONS_00094895	Pn17	889431	889873	u	443	1	0.0136133	42
TCONS_00094897	Pn17	2321796	2322167	u	372	1	0.00655797	21
TCONS_00094898	Pn17	2830154	2830359	u	206	1	0.0764083	36
TCONS_00094902	Pn17	5619282	5619555	u	274	1	0.033362	24
TCONS_00094905	Pn17	6506673	6507237	u	565	1	0.157307	25
TCONS_00094906	Pn17	8113229	8113592	u	364	1	0.0131507	40
TCONS_00094909	Pn17	9349892	9350293	u	402	1	0.0179836	48
TCONS_00094914	Pn17	9464920	9465730	u	811	1	0.0189035	51
TCONS_00094915	Pn17	9490640	9490867	u	228	1	0.0193133	40
TCONS_00094916	Pn17	9512175	9512463	u	289	1	0.00886697	14
TCONS_00094917	Pn17	9549373	9549759	u	387	1	0.0997038	35
TCONS_00094918	Pn17	9959367	9959979	u	613	1	0.0197374	34
TCONS_00094919	Pn17	12340186	12340462	u	277	1	0.00956086	19
TCONS_00094920	Pn17	13199097	13199339	u	243	1	0.00419671	24
TCONS_00094924	Pn17	18696170	18696885	u	716	1	0.160462	48
TCONS_00094925	Pn17	19326659	19327097	u	439	1	0.022444	49
TCONS_00094926	Pn17	19339992	19340478	i	487	1	0.18412	61
TCONS_00094928	Pn17	20352330	20352555	u	226	1	4.74e-07	0
TCONS_00094930	Pn17	20751574	20751961	u	388	1	0.00962087	30
TCONS_00094935	Pn17	23537603	23539719	u	2117	1	0.0262407	59
TCONS_00094938	Pn17	24495276	24495560	u	285	1	0.137592	50
[truncated: 4,408 more rows]
