# Supplementary material for: Genome-wide identification and characterization of tissue-specific non-coding RNAs in black pepper (Piper nigrum L.)
Source: Front Plant Sci. 2023 Mar 16;14:1079221. doi: 10.3389/fpls.2023.1079221 (PMC10060637; doi:10.3389/fpls.2023.1079221)
Supplement: Supplementary file 4 [file Table_4.xlsx]

## Sheet: Sheet1
Supplementary table 4 : List of identified black pepper lncRNAs matched with known plant lncRNAs in CantataDB lncRNAs
LncRNA_ID	LncRNA in Database	Percent identity	Length	Mismatch	Gap	Query start	Query End	Target start	Target end	E value	Bitscore
TCONS_00249879	CNT20102050_seteria_italica	81.139	281	41	12	1	275	346	72	7.27e-55	215
TCONS_00145153	CNT20132922_oryza_rufipogon	87.013	154	12	6	126	271	176	23	2.08e-40	167
TCONS_00121741	CNT20134675_oryza_rufipogon	94.118	170	9	1	542	710	496	665	4.23e-67	257
TCONS_00218374	CNT20138520_oryza_rufipogon	90.875	263	17	4	3	265	24	279	2.4e-94	346
TCONS_00277891	CNT20138882_oryza_rufipogon	96.269	134	5	0	1	134	123	256	4.1e-56	220
TCONS_00277891	CNT20138882_oryza_rufipogon	95.122	82	4	0	135	216	290	371	7.11e-29	130
TCONS_00094909	CNT20154470_Brassica_napus	80.716	363	32	12	39	391	335	1	1.07e-64	248
TCONS_00056500	CNT20154470_Brassica_napus	80.112	357	36	19	42	390	335	6	2.91e-60	233
TCONS_00096475	CNT20154470_Brassica_napus	80.769	338	26	13	5	332	27	335	1.52e-58	228
TCONS_00218401	CNT20154470_Brassica_napus	78.613	346	33	16	1	307	717	374	2.4e-47	191
TCONS_00065972	CNT20154470_Brassica_napus	79.11	292	23	18	3	284	72	335	2.6e-40	167
TCONS_00249530	CNT20154470_Brassica_napus	91.964	112	8	1	149	259	208	319	4.34e-37	156
TCONS_00280717	CNT20186942_oryza_sativa	87.778	90	9	2	244	332	107	19	3.2e-21	104
TCONS_00079141	CNT20187126_oryza_sativa	95.283	106	5	0	1	106	248	353	4.78e-41	169
TCONS_00173238	CNT2019712_Brachipodium_distachyon	83.846	130	10	4	32	155	1444	1320	3.63e-24	113
TCONS_00042471	CNT20203219_leersia_peerieri	85.985	264	34	3	32	294	429	168	2.72e-74	279
TCONS_00218403	CNT20208988_medicago_truncatula	92.969	128	6	2	269	396	1101	977	3.03e-45	183
TCONS_00249184	CNT20210029_medicago_truncatula	84.08	402	47	12	1	390	601	205	5.9e-102	372
TCONS_00293179	CNT20210810_medicago_truncatula	86.42	162	22	0	105	266	111	272	9.27e-44	178
TCONS_00064425	CNT20211597_medicago_truncatula	80.889	225	10	7	225	424	850	634	4.27e-34	147
TCONS_00090302	CNT20215584_zea_mays	95.714	70	2	1	224	293	89	157	2.93e-23	111
TCONS_00213808	CNT20228085_oryza_barthii	87.586	145	16	1	418	560	985	1129	5.14e-40	167
TCONS_00220909	CNT20228170_oryza_barthii	90	120	6	5	8	125	1	116	2.46e-35	150
TCONS_00218411	CNT20229570_oryza_barthii	93.211	383	26	0	1	383	383	1	8.92e-160	564
TCONS_00094915	CNT20230928_oryza_barthii	85.849	106	3	5	4	109	68	161	4.77e-21	102
TCONS_00247436	CNT20230935_oryza_barthii	96.774	62	1	1	134	195	227	287	4.14e-21	102
TCONS_00007467	CNT202998_solanum_lycopersicum	89.286	140	15	0	71	210	435	574	5.83e-43	176
TCONS_00249601	CNT2053800_Chenopodium_quinoa	89.048	767	67	14	30	793	1	753	0	935
TCONS_00218399	CNT2057221_Chenopodium_quinoa	91.447	152	8	2	197	343	18	169	1.98e-51	204
TCONS_00249173	CNT2061439_Chenopodium_quinoa	85.801	493	63	7	1	489	516	27	3.28e-145	516
TCONS_00249173	CNT2061439_Chenopodium_quinoa	85.51	490	63	8	1	486	602	1087	7.09e-142	505
TCONS_00100904	CNT2069366_corchorus_capsularis	95.565	248	9	2	31	277	263	17	3.31e-109	396
TCONS_00103779	CNT2069366_corchorus_capsularis	95.565	248	9	2	206	452	263	17	5.03e-109	396
TCONS_00105330	CNT2069366_corchorus_capsularis	94.355	248	11	3	90	335	17	263	1.15e-103	377
TCONS_00103777	CNT2069366_corchorus_capsularis	94.355	248	11	3	98	343	17	263	1.81e-103	377
TCONS_00096548	CNT2070049_corchorus_capsularis	84.545	110	14	3	447	556	265	371	1.24e-21	106
TCONS_00089689	CNT2070049_corchorus_capsularis	84.545	110	14	3	1069	1178	265	371	2.63e-21	106
TCONS_00218400	CNT208020_cucumis_sativus	86.032	630	48	20	45	643	24	644	0	640
TCONS_00221260	CNT208020_cucumis_sativus	87.608	694	44	21	516	1179	827	146	0	767
TCONS_00221417	CNT208020_cucumis_sativus	86.166	759	60	28	7	733	24	769	0	778
TCONS_00221405	CNT208020_cucumis_sativus	86.22	537	36	22	1	507	681	153	1.21e-154	547
TCONS_00078438	CNT208020_cucumis_sativus	84.169	379	32	19	90	454	17	381	5.44e-93	342
TCONS_00094914	CNT208020_cucumis_sativus	82.997	347	38	15	479	811	24	363	2.83e-78	294
TCONS_00221412	CNT208020_cucumis_sativus	83.792	327	31	16	1	313	380	62	1.34e-77	291
