# Supplementary material for: Genome-wide identification and characterization of tissue-specific non-coding RNAs in black pepper (Piper nigrum L.)
Source: Front Plant Sci. 2023 Mar 16;14:1079221. doi: 10.3389/fpls.2023.1079221 (PMC10060637; doi:10.3389/fpls.2023.1079221)
Supplement: Supplementary file 5 [file Table_5.xlsx]

## Sheet: Sheet1
Supplementary table 5: List of lncRNAs acting as precursor of miRNAs
miRNA	LncRNA	Identity	Length			start	end	start	end	e value	Bitscore
TCONS_00238072	vvi-MIR156i	94.444	90	4	1	790	879	97	9	9.75e-33	137
TCONS_00239680	vvi-MIR156i	94.444	90	4	1	472	561	97	9	6.19e-33	137
TCONS_00294108	vvi-MIR156i	92.222	90	5	2	174	263	9	96	2.07e-29	126
TCONS_00294109	vvi-MIR156i	92.222	90	5	2	174	263	9	96	2.07e-29	126
TCONS_00294228	vvi-MIR156i	90	90	7	2	5207	5296	96	9	2.38e-25	115
TCONS_00293792	vvi-MIR156i	90	90	7	2	128	217	9	96	2.37e-25	115
TCONS_00293793	vvi-MIR156i	90	90	7	2	128	217	9	96	2.37e-25	115
TCONS_00294229	vvi-MIR156i	90	90	7	2	216	305	9	96	1.49e-25	115
TCONS_00265283	vvi-MIR156i	95.506	89	4	0	153	241	9	97	2.19e-34	143
TCONS_00013713	ath-MIR8175	98.039	51	0	1	1	51	83	34	6e-18	87.9
TCONS_00064438	ath-MIR8175	97.917	48	0	1	734	781	34	80	3.49e-16	82.4
TCONS_00220880	hbr-MIR396b	90.909	44	4	0	1060	1103	46	3	2.6e-09	60.2
TCONS_00239796	mdm-MIR393g	95.349	43	2	0	36	78	7	49	6.24e-12	69.4
TCONS_00229867	mdm-MIR393g	95.349	43	2	0	24	66	7	49	3.36e-12	69.4
TCONS_00001378	vca-MIR166b	97.619	42	1	0	405	446	1	42	6.26e-13	73.1
TCONS_00008513	vca-MIR166b	97.619	42	1	0	342	383	1	42	6.09e-13	73.1
TCONS_00213995	tcc-MIR319	97.561	41	1	0	220	260	87	127	2.04e-12	71.3
TCONS_00019437	vca-MIR172a	97.368	38	1	0	815	852	92	129	1.48e-10	65.8
TCONS_00019438	vca-MIR172a	97.368	38	1	0	815	852	92	129	1.48e-10	65.8
TCONS_00015109	vca-MIR172a	97.368	38	1	0	645	682	92	129	1.4e-10	65.8
TCONS_00057851	vca-MIR172a	97.368	38	1	0	828	865	92	129	1.3e-10	65.8
TCONS_00054986	vca-MIR172a	97.368	38	1	0	816	853	92	129	1.36e-10	65.8
TCONS_00054987	vca-MIR172a	97.368	38	1	0	809	846	92	129	1.36e-10	65.8
TCONS_00056192	vca-MIR172a	97.368	38	1	0	21	58	129	92	3.91e-11	65.8
TCONS_00051260	vca-MIR172a	97.368	38	1	0	802	839	92	129	1.29e-10	65.8
TCONS_00272921	mes-MIR167a	100	37	0	0	241	277	1	37	4.74e-12	69.4
TCONS_00273054	mes-MIR167a	100	37	0	0	229	265	1	37	4.74e-12	69.4
TCONS_00164929	pab-MIR390b	94.118	34	2	0	82	115	5	38	3.11e-07	52.8
TCONS_00232379	pde-MIR171	100	31	0	0	729	759	61	91	2.1e-08	58.4
TCONS_00239245	pde-MIR171	100	31	0	0	159	189	61	91	1.64e-08	58.4
TCONS_00232380	pde-MIR171	100	31	0	0	729	759	61	91	1.51e-08	58.4
TCONS_00265261	lus-MIR164d	96.774	31	1	0	50	80	12	42	1.26e-07	52.8
TCONS_00267478	lus-MIR164d	96.774	31	1	0	50	80	12	42	2.16e-07	52.8
TCONS_00142241	aof-MIR393b	100	30	0	0	67	96	17	46	1.95e-08	56.5
TCONS_00267093	aof-MIR166a	100	30	0	0	291	320	84	113	2.07e-08	56.5
TCONS_00265277	ppe-MIR399b	100	29	0	0	129	157	90	118	5.67e-08	54.7
