# Supplementary material for: Genome-wide identification and characterization of tissue-specific non-coding RNAs in black pepper (Piper nigrum L.)
Source: Front Plant Sci. 2023 Mar 16;14:1079221. doi: 10.3389/fpls.2023.1079221 (PMC10060637; doi:10.3389/fpls.2023.1079221)
Supplement: Supplementary file 6 [file Table_6.xlsx]

## Sheet: 1702_miRNA_vs_lncRNA
Supplementary table 6: List of miRNAs targetting lncRNAs
miRNA_Acc.	Target_Acc.	Expectation	UPE	miRNA_start	miRNA_end	Target_start	Target_end	miRNA_aligned_fragment	Target_aligned_fragment	Inhibition
vvi-miR169v	TCONS_00044161	0	14.964	1	21	165	185	AAGCCAAGGAUGAAUUGCCGG	AUGGCAAUUCAUCCUUGGCUU	Cleavage
cme-miR169g	TCONS_00044161	0	14.964	1	21	165	185	AAGCCAAGGAUGAAUUGCCGG	AUGGCAAUUCAUCCUUGGCUU	Cleavage
ath-miR319a	TCONS_00088444	0	17.127	1	21	2300	2320	UUGGACUGAAGGGAGCUCCCU	AGGGAGCUCCCUUCAGUCCAA	Cleavage
ath-miR319b	TCONS_00088444	0	17.127	1	21	2300	2320	UUGGACUGAAGGGAGCUCCCU	AGGGAGCUCCCUUCAGUCCAA	Cleavage
ath-miR319c	TCONS_00088444	0	17.127	1	21	2300	2320	UUGGACUGAAGGGAGCUCCUU	AGGGAGCUCCCUUCAGUCCAA	Cleavage
mtr-miR319a-3p	TCONS_00088444	0	17.127	1	20	2301	2320	UUGGACUGAAGGGAGCUCCC	GGGAGCUCCCUUCAGUCCAA	Cleavage
gma-miR319a	TCONS_00088444	0	17.127	1	20	2301	2320	UUGGACUGAAGGGAGCUCCC	GGGAGCUCCCUUCAGUCCAA	Cleavage
gma-miR319b	TCONS_00088444	0	17.127	1	20	2301	2320	UUGGACUGAAGGGAGCUCCC	GGGAGCUCCCUUCAGUCCAA	Cleavage
ptc-miR319a	TCONS_00088444	0	17.127	1	20	2301	2320	UUGGACUGAAGGGAGCUCCC	GGGAGCUCCCUUCAGUCCAA	Cleavage
ptc-miR319b	TCONS_00088444	0	17.127	1	20	2301	2320	UUGGACUGAAGGGAGCUCCC	GGGAGCUCCCUUCAGUCCAA	Cleavage
ptc-miR319c	TCONS_00088444	0	17.127	1	20	2301	2320	UUGGACUGAAGGGAGCUCCC	GGGAGCUCCCUUCAGUCCAA	Cleavage
ptc-miR319d	TCONS_00088444	0	17.127	1	20	2301	2320	UUGGACUGAAGGGAGCUCCC	GGGAGCUCCCUUCAGUCCAA	Cleavage
ptc-miR319e	TCONS_00088444	0	17.127	1	20	2301	2320	UUGGACUGAAGGGAGCUCCU	GGGAGCUCCCUUCAGUCCAA	Cleavage
ptc-miR319f	TCONS_00088444	0	17.127	1	20	2301	2320	UUGGACUGAAGGGAGCUCCU	GGGAGCUCCCUUCAGUCCAA	Cleavage
ptc-miR319g	TCONS_00088444	0	17.127	1	20	2301	2320	UUGGACUGAAGGGAGCUCCU	GGGAGCUCCCUUCAGUCCAA	Cleavage
ptc-miR319h	TCONS_00088444	0	17.127	1	20	2301	2320	UUGGACUGAAGGGAGCUCCU	GGGAGCUCCCUUCAGUCCAA	Cleavage
ppt-miR319a	TCONS_00088444	0	17.997	1	20	2302	2321	CUUGGACUGAAGGGAGCUCC	GGAGCUCCCUUCAGUCCAAG	Cleavage
ppt-miR319b	TCONS_00088444	0	17.997	1	20	2302	2321	CUUGGACUGAAGGGAGCUCC	GGAGCUCCCUUCAGUCCAAG	Cleavage
ppt-miR319c	TCONS_00088444	0	17.997	1	21	2301	2321	CUUGGACUGAAGGGAGCUCCC	GGGAGCUCCCUUCAGUCCAAG	Cleavage
ppt-miR319d-3p	TCONS_00088444	0	17.997	1	21	2301	2321	CUUGGACUGAAGGGAGCUCCC	GGGAGCUCCCUUCAGUCCAAG	Cleavage
mtr-miR319b-3p	TCONS_00088444	0	17.127	1	20	2301	2320	UUGGACUGAAGGGAGCUCCC	GGGAGCUCCCUUCAGUCCAA	Cleavage
ppt-miR319e	TCONS_00088444	0	17.997	1	21	2301	2321	CUUGGACUGAAGGGAGCUCCC	GGGAGCUCCCUUCAGUCCAAG	Cleavage
pta-miR319	TCONS_00088444	0	17.127	1	19	2302	2320	UUGGACUGAAGGGAGCUCC	GGAGCUCCCUUCAGUCCAA	Cleavage
vvi-miR319b	TCONS_00088444	0	17.127	1	21	2300	2320	UUGGACUGAAGGGAGCUCCCU	AGGGAGCUCCCUUCAGUCCAA	Cleavage
vvi-miR319c	TCONS_00088444	0	17.127	1	21	2300	2320	UUGGACUGAAGGGAGCUCCCU	AGGGAGCUCCCUUCAGUCCAA	Cleavage
vvi-miR319f	TCONS_00088444	0	17.127	1	21	2300	2320	UUGGACUGAAGGGAGCUCCCU	AGGGAGCUCCCUUCAGUCCAA	Cleavage
vvi-miR319g	TCONS_00088444	0	17.127	1	21	2300	2320	UUGGACUGAAGGGAGCUCCCA	AGGGAGCUCCCUUCAGUCCAA	Cleavage
sly-miR319a	TCONS_00088444	0	17.997	1	20	2302	2321	CUUGGACUGAAGGGAGCUCC	GGAGCUCCCUUCAGUCCAAG	Cleavage
pvu-miR319c	TCONS_00088444	0	17.127	1	21	2300	2320	UUGGACUGAAGGGAGCUCCUU	AGGGAGCUCCCUUCAGUCCAA	Cleavage
aqc-miR319	TCONS_00088444	0	17.127	1	21	2300	2320	UUGGACUGAAGGGAGCUCCCU	AGGGAGCUCCCUUCAGUCCAA	Cleavage
ctr-miR319	TCONS_00088444	0	17.127	1	20	2301	2320	UUGGACUGAAGGGAGCUCCC	GGGAGCUCCCUUCAGUCCAA	Cleavage
rco-miR319a	TCONS_00088444	0	17.127	1	21	2300	2320	UUGGACUGAAGGGAGCUCCCU	AGGGAGCUCCCUUCAGUCCAA	Cleavage
rco-miR319b	TCONS_00088444	0	17.127	1	21	2300	2320	UUGGACUGAAGGGAGCUCCCU	AGGGAGCUCCCUUCAGUCCAA	Cleavage
rco-miR319c	TCONS_00088444	0	17.127	1	21	2300	2320	UUGGACUGAAGGGAGCUCCCU	AGGGAGCUCCCUUCAGUCCAA	Cleavage
rco-miR319d	TCONS_00088444	0	17.127	1	21	2300	2320	UUGGACUGAAGGGAGCUCCUU	AGGGAGCUCCCUUCAGUCCAA	Cleavage
aly-miR319a-3p	TCONS_00088444	0	17.127	1	21	2300	2320	UUGGACUGAAGGGAGCUCCCU	AGGGAGCUCCCUUCAGUCCAA	Cleavage
aly-miR319b-3p	TCONS_00088444	0	17.127	1	21	2300	2320	UUGGACUGAAGGGAGCUCCCU	AGGGAGCUCCCUUCAGUCCAA	Cleavage
aly-miR319c-3p	TCONS_00088444	0	17.127	1	21	2300	2320	UUGGACUGAAGGGAGCUCCUU	AGGGAGCUCCCUUCAGUCCAA	Cleavage
aly-miR319d-3p	TCONS_00088444	0	17.127	1	21	2300	2320	UUGGACUGAAGGGAGCUCCUU	AGGGAGCUCCCUUCAGUCCAA	Cleavage
tae-miR319	TCONS_00088444	0	17.127	1	21	2300	2320	UUGGACUGAAGGGAGCUCCCU	AGGGAGCUCCCUUCAGUCCAA	Cleavage
gma-miR319e	TCONS_00088444	0	17.127	1	20	2301	2320	UUGGACUGAAGGGAGCUCCC	GGGAGCUCCCUUCAGUCCAA	Cleavage
gma-miR319g	TCONS_00088444	0	17.127	1	22	2299	2320	UUGGACUGAAGGGAGCUCCUUC	GAGGGAGCUCCCUUCAGUCCAA	Cleavage
gma-miR319h	TCONS_00088444	0	17.127	1	21	2300	2320	UUGGACUGAAGGGAGCUCCCU	AGGGAGCUCCCUUCAGUCCAA	Cleavage
gma-miR319j	TCONS_00088444	0	17.127	1	21	2300	2320	UUGGACUGAAGGGAGCUCCCU	AGGGAGCUCCCUUCAGUCCAA	Cleavage
gma-miR319k	TCONS_00088444	0	17.127	1	21	2300	2320	UUGGACUGAAGGGAGCUCCCU	AGGGAGCUCCCUUCAGUCCAA	Cleavage
gma-miR319l	TCONS_00088444	0	17.127	1	22	2299	2320	UUGGACUGAAGGGAGCUCCUUC	GAGGGAGCUCCCUUCAGUCCAA	Cleavage
gma-miR319m	TCONS_00088444	0	17.127	1	21	2300	2320	UUGGACUGAAGGGAGCUCCCU	AGGGAGCUCCCUUCAGUCCAA	Cleavage
aau-miR319	TCONS_00088444	0	17.127	1	21	2300	2320	UUGGACUGAAGGGAGCUCCCU	AGGGAGCUCCCUUCAGUCCAA	Cleavage
amg-miR319	TCONS_00088444	0	17.127	1	21	2300	2320	UUGGACUGAAGGGAGCUCCCU	AGGGAGCUCCCUUCAGUCCAA	Cleavage
vun-miR319b	TCONS_00088444	0	17.997	1	21	2301	2321	CUUGGACUGAAGGGAGCUCCU	GGGAGCUCCCUUCAGUCCAAG	Cleavage
vun-miR319a	TCONS_00088444	0	17.127	1	21	2300	2320	UUGGACUGAAGGGAGCUCCCU	AGGGAGCUCCCUUCAGUCCAA	Cleavage
cca-miR319	TCONS_00088444	0	17.127	1	21	2300	2320	UUGGACUGAAGGGAGCUCCCU	AGGGAGCUCCCUUCAGUCCAA	Cleavage
nta-miR319a	TCONS_00088444	0	17.127	1	21	2300	2320	UUGGACUGAAGGGAGCUCCCU	AGGGAGCUCCCUUCAGUCCAA	Cleavage
nta-miR319b	TCONS_00088444	0	17.127	1	21	2300	2320	UUGGACUGAAGGGAGCUCCCU	AGGGAGCUCCCUUCAGUCCAA	Cleavage
hbr-miR319	TCONS_00088444	0	17.127	1	21	2300	2320	UUGGACUGAAGGGAGCUCCCU	AGGGAGCUCCCUUCAGUCCAA	Cleavage
mdm-miR319a	TCONS_00088444	0	17.127	1	21	2300	2320	UUGGACUGAAGGGAGCUCCCU	AGGGAGCUCCCUUCAGUCCAA	Cleavage
mdm-miR319b	TCONS_00088444	0	17.127	1	21	2300	2320	UUGGACUGAAGGGAGCUCCCU	AGGGAGCUCCCUUCAGUCCAA	Cleavage
cme-miR319b	TCONS_00088444	0	17.127	1	20	2301	2320	UUGGACUGAAGGGAGCUCCC	GGGAGCUCCCUUCAGUCCAA	Cleavage
cme-miR319a	TCONS_00088444	0	17.127	1	20	2301	2320	UUGGACUGAAGGGAGCUCCC	GGGAGCUCCCUUCAGUCCAA	Cleavage
cme-miR319c	TCONS_00088444	0	17.127	1	20	2301	2320	UUGGACUGAAGGGAGCUCCU	GGGAGCUCCCUUCAGUCCAA	Cleavage
cme-miR319d	TCONS_00088444	0	17.127	1	20	2301	2320	UUGGACUGAAGGGAGCUCCU	GGGAGCUCCCUUCAGUCCAA	Cleavage
mes-miR319a	TCONS_00088444	0	17.127	1	21	2300	2320	UUGGACUGAAGGGAGCUCCCU	AGGGAGCUCCCUUCAGUCCAA	Cleavage
mes-miR319b	TCONS_00088444	0	17.127	1	21	2300	2320	UUGGACUGAAGGGAGCUCCCU	AGGGAGCUCCCUUCAGUCCAA	Cleavage
mes-miR319c	TCONS_00088444	0	17.127	1	21	2300	2320	UUGGACUGAAGGGAGCUCCCU	AGGGAGCUCCCUUCAGUCCAA	Cleavage
mes-miR319d	TCONS_00088444	0	17.127	1	21	2300	2320	UUGGACUGAAGGGAGCUCCCU	AGGGAGCUCCCUUCAGUCCAA	Cleavage
mes-miR319e	TCONS_00088444	0	17.127	1	21	2300	2320	UUGGACUGAAGGGAGCUCCCU	AGGGAGCUCCCUUCAGUCCAA	Cleavage
mes-miR319f	TCONS_00088444	0	17.127	1	21	2300	2320	UUGGACUGAAGGGAGCUCCUU	AGGGAGCUCCCUUCAGUCCAA	Cleavage
mes-miR319g	TCONS_00088444	0	17.127	1	21	2300	2320	UUGGACUGAAGGGAGCUCCUU	AGGGAGCUCCCUUCAGUCCAA	Cleavage
mes-miR319h	TCONS_00088444	0	17.997	1	21	2301	2321	CUUGGACUGAAGGGAGCUCCU	GGGAGCUCCCUUCAGUCCAAG	Cleavage
mtr-miR319c-3p	TCONS_00088444	0	17.127	1	21	2300	2320	UUGGACUGAAGGGAGCUCCCA	AGGGAGCUCCCUUCAGUCCAA	Cleavage
mtr-miR319d-3p	TCONS_00088444	0	17.127	1	21	2300	2320	UUGGACUGAAGGGAGCUCCCU	AGGGAGCUCCCUUCAGUCCAA	Cleavage
stu-miR319b	TCONS_00088444	0	17.127	1	20	2301	2320	UUGGACUGAAGGGAGCUCCU	GGGAGCUCCCUUCAGUCCAA	Cleavage
stu-miR319a-3p	TCONS_00088444	0	17.127	1	21	2300	2320	UUGGACUGAAGGGAGCUCCCU	AGGGAGCUCCCUUCAGUCCAA	Cleavage
sly-miR319b	TCONS_00088444	0	17.127	1	21	2300	2320	UUGGACUGAAGGGAGCUCCCU	AGGGAGCUCCCUUCAGUCCAA	Cleavage
sly-miR319c-3p	TCONS_00088444	0	17.127	1	21	2300	2320	UUGGACUGAAGGGAGCUCCUU	AGGGAGCUCCCUUCAGUCCAA	Cleavage
bra-miR319-3p	TCONS_00088444	0	17.127	1	21	2300	2320	UUGGACUGAAGGGAGCUCCCU	AGGGAGCUCCCUUCAGUCCAA	Cleavage
ath-miR5658	TCONS_00121978	0	11.451	1	21	29	49	AUGAUGAUGAUGAUGAUGAAA	GUUCAUCAUCAUCAUCAUCAU	Cleavage
osa-miR160d-3p	TCONS_00127733	0	24.787	1	21	1851	1871	GCGUGCGAGGAGCCAAGCAUG	UAUGCUUGGCUCCUCGCACGC	Cleavage
bdi-miR160a-3p	TCONS_00127733	0	24.787	1	21	1851	1871	GCGUGCGAGGAGCCAAGCAUG	UAUGCUUGGCUCCUCGCACGC	Cleavage
osa-miR160d-3p	TCONS_00132787	0	24.482	1	21	38	58	GCGUGCGAGGAGCCAAGCAUG	UAUGCUUGGCUCCUCGCACGC	Cleavage
bdi-miR160a-3p	TCONS_00132787	0	24.482	1	21	38	58	GCGUGCGAGGAGCCAAGCAUG	UAUGCUUGGCUCCUCGCACGC	Cleavage
ath-miR5658	TCONS_00176798	0	1.926	1	21	444	464	AUGAUGAUGAUGAUGAUGAAA	CGUCAUCAUCAUCAUCAUCAU	Cleavage
ath-miR396a-3p	TCONS_00220880	0	20.423	1	21	986	1006	GUUCAAUAAAGCUGUGGGAAG	UUUCCCACAGCUUUAUUGAAC	Cleavage
osa-miR396a-3p	TCONS_00220880	0	20.423	1	20	987	1006	GUUCAAUAAAGCUGUGGGAA	UUCCCACAGCUUUAUUGAAC	Cleavage
osa-miR396b-3p	TCONS_00220880	0	20.423	1	20	987	1006	GUUCAAUAAAGCUGUGGGAA	UUCCCACAGCUUUAUUGAAC	Cleavage
gma-miR396a-3p	TCONS_00220880	0	20.244	1	20	986	1005	UUCAAUAAAGCUGUGGGAAG	UUUCCCACAGCUUUAUUGAA	Cleavage
zma-miR396b-3p	TCONS_00220880	0	20.423	1	21	986	1006	GUUCAAUAAAGCUGUGGGAAA	UUUCCCACAGCUUUAUUGAAC	Cleavage
zma-miR396a-3p	TCONS_00220880	0	20.423	1	21	986	1006	GUUCAAUAAAGCUGUGGGAAA	UUUCCCACAGCUUUAUUGAAC	Cleavage
mtr-miR396b-3p	TCONS_00220880	0	20.423	1	21	986	1006	GUUCAAUAAAGCUGUGGGAAG	UUUCCCACAGCUUUAUUGAAC	Cleavage
aly-miR396a-3p	TCONS_00220880	0	20.423	1	21	986	1006	GUUCAAUAAAGCUGUGGGAAG	UUUCCCACAGCUUUAUUGAAC	Cleavage
bdi-miR396d-3p	TCONS_00220880	0	20.423	1	21	986	1006	GUUCAAUAAAGCUGUGGGAAA	UUUCCCACAGCUUUAUUGAAC	Cleavage
bdi-miR396c-3p	TCONS_00220880	0	20.423	1	21	986	1006	GUUCAAUAAAGCUGUGGGAAA	UUUCCCACAGCUUUAUUGAAC	Cleavage
gma-miR396i-3p	TCONS_00220880	0	20.423	1	21	986	1006	GUUCAAUAAAGCUGUGGGAAG	UUUCCCACAGCUUUAUUGAAC	Cleavage
sly-miR396a-3p	TCONS_00220880	0	20.423	1	21	986	1006	GUUCAAUAAAGCUGUGGGAAG	UUUCCCACAGCUUUAUUGAAC	Cleavage
ata-miR396e-3p	TCONS_00220880	0	20.423	1	21	986	1006	GUUCAAUAAAGCUGUGGGAAA	UUUCCCACAGCUUUAUUGAAC	Cleavage
ath-miR395b	TCONS_00238079	0	15.918	1	21	239	259	CUGAAGUGUUUGGGGGGACUC	GAGUCCCCCCAAACACUUCAG	Cleavage
ath-miR395c	TCONS_00238079	0	15.918	1	21	239	259	CUGAAGUGUUUGGGGGGACUC	GAGUCCCCCCAAACACUUCAG	Cleavage
ath-miR395f	TCONS_00238079	0	15.918	1	21	239	259	CUGAAGUGUUUGGGGGGACUC	GAGUCCCCCCAAACACUUCAG	Cleavage
aly-miR395b-3p	TCONS_00238079	0	15.918	1	21	239	259	CUGAAGUGUUUGGGGGGACUC	GAGUCCCCCCAAACACUUCAG	Cleavage
aly-miR395c-3p	TCONS_00238079	0	15.918	1	21	239	259	CUGAAGUGUUUGGGGGGACUU	GAGUCCCCCCAAACACUUCAG	Cleavage
aly-miR395f-3p	TCONS_00238079	0	15.918	1	21	239	259	CUGAAGUGUUUGGGGGGACUC	GAGUCCCCCCAAACACUUCAG	Cleavage
aly-miR395h-3p	TCONS_00238079	0	15.918	1	21	239	259	CUGAAGUGUUUGGGGGGACUC	GAGUCCCCCCAAACACUUCAG	Cleavage
bna-miR395d	TCONS_00238079	0	15.918	1	21	239	259	CUGAAGUGUUUGGGGGGACUC	GAGUCCCCCCAAACACUUCAG	Cleavage
bna-miR395e	TCONS_00238079	0	15.918	1	21	239	259	CUGAAGUGUUUGGGGGGACUC	GAGUCCCCCCAAACACUUCAG	Cleavage
bna-miR395f	TCONS_00238079	0	15.918	1	21	239	259	CUGAAGUGUUUGGGGGGACUC	GAGUCCCCCCAAACACUUCAG	Cleavage
osa-miR159f	TCONS_00240461	0	13.89	1	21	520	540	CUUGGAUUGAAGGGAGCUCUA	AGGAGCUCCCUUCAAUCCAAG	Cleavage
sof-miR159c	TCONS_00240461	0	13.89	1	21	520	540	CUUGGAUUGAAGGGAGCUCCU	AGGAGCUCCCUUCAAUCCAAG	Cleavage
zma-miR159c-3p	TCONS_00240461	0	13.89	1	21	520	540	CUUGGAUUGAAGGGAGCUCCU	AGGAGCUCCCUUCAAUCCAAG	Cleavage
zma-miR159d-3p	TCONS_00240461	0	13.89	1	21	520	540	CUUGGAUUGAAGGGAGCUCCU	AGGAGCUCCCUUCAAUCCAAG	Cleavage
sbi-miR159b	TCONS_00240461	0	13.89	1	21	520	540	CUUGGAUUGAAGGGAGCUCCU	AGGAGCUCCCUUCAAUCCAAG	Cleavage
ptc-miR159d	TCONS_00240461	0	13.89	1	21	520	540	CUUGGAUUGAAGGGAGCUCCU	AGGAGCUCCCUUCAAUCCAAG	Cleavage
pta-miR159a	TCONS_00240461	0	14.189	1	20	520	539	UUGGAUUGAAGGGAGCUCCA	AGGAGCUCCCUUCAAUCCAA	Cleavage
pta-miR159c	TCONS_00240461	0	13.89	1	21	520	540	CUUGGAUUGAAGGGAGCUCCC	AGGAGCUCCCUUCAAUCCAAG	Cleavage
smo-miR159	TCONS_00240461	0	13.89	1	21	520	540	CUUGGAUUGAAGGGAGCUCCC	AGGAGCUCCCUUCAAUCCAAG	Cleavage
bdi-miR159a-3p	TCONS_00240461	0	13.89	1	20	521	540	CUUGGAUUGAAGGGAGCUCU	GGAGCUCCCUUCAAUCCAAG	Cleavage
mdm-miR159a	TCONS_00240461	0	13.89	1	20	521	540	CUUGGAUUGAAGGGAGCUCC	GGAGCUCCCUUCAAUCCAAG	Cleavage
mdm-miR159b	TCONS_00240461	0	13.89	1	20	521	540	CUUGGAUUGAAGGGAGCUCC	GGAGCUCCCUUCAAUCCAAG	Cleavage
cpa-miR159b	TCONS_00240461	0	13.89	1	20	521	540	CUUGGAUUGAAGGGAGCUCC	GGAGCUCCCUUCAAUCCAAG	Cleavage
gma-miR167h	TCONS_00272921	0	17.251	1	24	251	274	AUCAUGCUGGCAGCUUCAACUGGU	AGAGGUUGAAGCUGCCAGCAUGAU	Cleavage
gma-miR167i	TCONS_00272921	0	17.201	1	23	251	273	UCAUGCUGGCAGCUUCAACUGGU	AGAGGUUGAAGCUGCCAGCAUGA	Cleavage
gma-miR167h	TCONS_00273054	0	15.428	1	24	239	262	AUCAUGCUGGCAGCUUCAACUGGU	AGAGGUUGAAGCUGCCAGCAUGAU	Cleavage
gma-miR167i	TCONS_00273054	0	15.672	1	23	239	261	UCAUGCUGGCAGCUUCAACUGGU	AGAGGUUGAAGCUGCCAGCAUGA	Cleavage
gma-miR167h	TCONS_00279019	0	21.035	1	24	360	383	AUCAUGCUGGCAGCUUCAACUGGU	AGCGGUUGAAGCUGCCAGCAUGAU	Cleavage
gma-miR167i	TCONS_00279019	0	20.606	1	23	360	382	UCAUGCUGGCAGCUUCAACUGGU	AGCGGUUGAAGCUGCCAGCAUGA	Cleavage
vvi-miR3630-3p	TCONS_00023152	0.5	10.844	1	22	1814	1835	UUUGGGAAUCUCUCUGAUGCAC	UCGCAUCAGAGAGAUUCCCAAG	Cleavage
vvi-miR3630-3p	TCONS_00023153	0.5	10.844	1	22	1814	1835	UUUGGGAAUCUCUCUGAUGCAC	UCGCAUCAGAGAGAUUCCCAAG	Cleavage
hvu-miR169	TCONS_00044161	0.5	14.964	1	21	165	185	AAGCCAAGGAUGAGUUGCCUG	AUGGCAAUUCAUCCUUGGCUU	Cleavage
osa-miR159f	TCONS_00088444	0.5	17.997	1	21	2301	2321	CUUGGAUUGAAGGGAGCUCUA	GGGAGCUCCCUUCAGUCCAAG	Cleavage
sof-miR159c	TCONS_00088444	0.5	17.997	1	21	2301	2321	CUUGGAUUGAAGGGAGCUCCU	GGGAGCUCCCUUCAGUCCAAG	Cleavage
zma-miR159c-3p	TCONS_00088444	0.5	17.997	1	21	2301	2321	CUUGGAUUGAAGGGAGCUCCU	GGGAGCUCCCUUCAGUCCAAG	Cleavage
zma-miR159d-3p	TCONS_00088444	0.5	17.997	1	21	2301	2321	CUUGGAUUGAAGGGAGCUCCU	GGGAGCUCCCUUCAGUCCAAG	Cleavage
sbi-miR159b	TCONS_00088444	0.5	17.997	1	21	2301	2321	CUUGGAUUGAAGGGAGCUCCU	GGGAGCUCCCUUCAGUCCAAG	Cleavage
ptc-miR159d	TCONS_00088444	0.5	17.997	1	21	2301	2321	CUUGGAUUGAAGGGAGCUCCU	GGGAGCUCCCUUCAGUCCAAG	Cleavage
ptc-miR319i	TCONS_00088444	0.5	17.127	1	20	2301	2320	UUGGGCUGAAGGGAGCUCCC	GGGAGCUCCCUUCAGUCCAA	Cleavage
pta-miR159a	TCONS_00088444	0.5	17.127	1	20	2301	2320	UUGGAUUGAAGGGAGCUCCA	GGGAGCUCCCUUCAGUCCAA	Cleavage
pta-miR159c	TCONS_00088444	0.5	17.997	1	21	2301	2321	CUUGGAUUGAAGGGAGCUCCC	GGGAGCUCCCUUCAGUCCAAG	Cleavage
smo-miR159	TCONS_00088444	0.5	17.997	1	21	2301	2321	CUUGGAUUGAAGGGAGCUCCC	GGGAGCUCCCUUCAGUCCAAG	Cleavage
vvi-miR319e	TCONS_00088444	0.5	17.997	1	21	2301	2321	UUUGGACUGAAGGGAGCUCCU	GGGAGCUCCCUUCAGUCCAAG	Cleavage
aqc-miR159	TCONS_00088444	0.5	17.997	1	21	2301	2321	UUUGGACUGAAGGGAGCUCUA	GGGAGCUCCCUUCAGUCCAAG	Cleavage
csi-miR319	TCONS_00088444	0.5	17.997	1	21	2301	2321	UUUGGACUGAAGGGAGCUCCU	GGGAGCUCCCUUCAGUCCAAG	Cleavage
tcc-miR319	TCONS_00088444	0.5	17.997	1	21	2301	2321	UUUGGACUGAAGGGAGCUCCU	GGGAGCUCCCUUCAGUCCAAG	Cleavage
bdi-miR159a-3p	TCONS_00088444	0.5	17.997	1	20	2302	2321	CUUGGAUUGAAGGGAGCUCU	GGAGCUCCCUUCAGUCCAAG	Cleavage
mdm-miR159a	TCONS_00088444	0.5	17.997	1	20	2302	2321	CUUGGAUUGAAGGGAGCUCC	GGAGCUCCCUUCAGUCCAAG	Cleavage
mdm-miR159b	TCONS_00088444	0.5	17.997	1	20	2302	2321	CUUGGAUUGAAGGGAGCUCC	GGAGCUCCCUUCAGUCCAAG	Cleavage
cpa-miR159b	TCONS_00088444	0.5	17.997	1	20	2302	2321	CUUGGAUUGAAGGGAGCUCC	GGAGCUCCCUUCAGUCCAAG	Cleavage
gma-miR319q	TCONS_00088444	0.5	17.131	1	21	2299	2319	UGGACUGAAGGGAGCUCCUUC	GAGGGAGCUCCCUUCAGUCCA	Cleavage
gma-miR1533	TCONS_00121957	0.5	3.871	1	19	1310	1328	AUAAUAAAAAUAAUAAUGA	UUAUUAUUAUUUUUAUUAU	Cleavage
gma-miR1533	TCONS_00121958	0.5	3.871	1	19	1310	1328	AUAAUAAAAAUAAUAAUGA	UUAUUAUUAUUUUUAUUAU	Cleavage
gma-miR1533	TCONS_00130937	0.5	12.69	1	19	2325	2343	AUAAUAAAAAUAAUAAUGA	UUAUUAUUAUUUUUAUUAU	Cleavage
gma-miR1533	TCONS_00131828	0.5	3.871	1	19	1386	1404	AUAAUAAAAAUAAUAAUGA	UUAUUAUUAUUUUUAUUAU	Cleavage
gma-miR1533	TCONS_00131829	0.5	3.871	1	19	1386	1404	AUAAUAAAAAUAAUAAUGA	UUAUUAUUAUUUUUAUUAU	Cleavage
gma-miR1533	TCONS_00131830	0.5	3.871	1	19	1386	1404	AUAAUAAAAAUAAUAAUGA	UUAUUAUUAUUUUUAUUAU	Cleavage
gma-miR1533	TCONS_00131831	0.5	3.871	1	19	1386	1404	AUAAUAAAAAUAAUAAUGA	UUAUUAUUAUUUUUAUUAU	Cleavage
gma-miR1533	TCONS_00131832	0.5	3.871	1	19	1310	1328	AUAAUAAAAAUAAUAAUGA	UUAUUAUUAUUUUUAUUAU	Cleavage
mtr-miR5227	TCONS_00132206	0.5	8.666	1	22	343	364	UGAAGAGAAGAAGAUUGAUGAA	UUUAUCAAUCUUCUUCUCUUUA	Cleavage
zma-miR393b-3p	TCONS_00229867	0.5	23.187	1	22	38	59	AUCAAUGCGAUCCUUUUGGAGG	CAUCCAAAGGGAUCGCAUUGAU	Cleavage
cca-miR395a	TCONS_00238079	0.5	15.918	1	21	239	259	UUGAAGUGUUUGGGGGGACUC	GAGUCCCCCCAAACACUUCAG	Cleavage
zma-miR393b-3p	TCONS_00239796	0.5	21.81	1	22	50	71	AUCAAUGCGAUCCUUUUGGAGG	CAUCCAAAGGGAUCGCAUUGAU	Cleavage
ath-miR159a	TCONS_00240461	0.5	13.89	1	21	520	540	UUUGGAUUGAAGGGAGCUCUA	AGGAGCUCCCUUCAAUCCAAG	Cleavage
ath-miR159b-3p	TCONS_00240461	0.5	13.89	1	21	520	540	UUUGGAUUGAAGGGAGCUCUU	AGGAGCUCCCUUCAAUCCAAG	Cleavage
ath-miR159c	TCONS_00240461	0.5	13.89	1	21	520	540	UUUGGAUUGAAGGGAGCUCCU	AGGAGCUCCCUUCAAUCCAAG	Cleavage
osa-miR159a.1	TCONS_00240461	0.5	13.89	1	21	520	540	UUUGGAUUGAAGGGAGCUCUG	AGGAGCUCCCUUCAAUCCAAG	Cleavage
osa-miR159b	TCONS_00240461	0.5	13.89	1	21	520	540	UUUGGAUUGAAGGGAGCUCUG	AGGAGCUCCCUUCAAUCCAAG	Cleavage
sbi-miR159a	TCONS_00240461	0.5	13.89	1	21	520	540	UUUGGAUUGAAGGGAGCUCUG	AGGAGCUCCCUUCAAUCCAAG	Cleavage
sof-miR159a	TCONS_00240461	0.5	13.89	1	21	520	540	UUUGGAUUGAAGGGAGCUCUG	AGGAGCUCCCUUCAAUCCAAG	Cleavage
sof-miR159b	TCONS_00240461	0.5	13.89	1	21	520	540	UUUGGAUUGAAGGGAGCUCUG	AGGAGCUCCCUUCAAUCCAAG	Cleavage
sof-miR159d	TCONS_00240461	0.5	13.89	1	21	520	540	UUUGGAUUGAAGGGAGCUCUG	AGGAGCUCCCUUCAAUCCAAG	Cleavage
gma-miR159a-3p	TCONS_00240461	0.5	13.89	1	21	520	540	UUUGGAUUGAAGGGAGCUCUA	AGGAGCUCCCUUCAAUCCAAG	Cleavage
zma-miR159a-3p	TCONS_00240461	0.5	13.89	1	21	520	540	UUUGGAUUGAAGGGAGCUCUG	AGGAGCUCCCUUCAAUCCAAG	Cleavage
zma-miR159b-3p	TCONS_00240461	0.5	13.89	1	21	520	540	UUUGGAUUGAAGGGAGCUCUG	AGGAGCUCCCUUCAAUCCAAG	Cleavage
ptc-miR159a	TCONS_00240461	0.5	13.89	1	21	520	540	UUUGGAUUGAAGGGAGCUCUA	AGGAGCUCCCUUCAAUCCAAG	Cleavage
ptc-miR159b	TCONS_00240461	0.5	13.89	1	21	520	540	UUUGGAUUGAAGGGAGCUCUA	AGGAGCUCCCUUCAAUCCAAG	Cleavage
tae-miR159a	TCONS_00240461	0.5	13.89	1	21	520	540	UUUGGAUUGAAGGGAGCUCUG	AGGAGCUCCCUUCAAUCCAAG	Cleavage
tae-miR159b	TCONS_00240461	0.5	13.89	1	21	520	540	UUUGGAUUGAAGGGAGCUCUG	AGGAGCUCCCUUCAAUCCAAG	Cleavage
bna-miR159	TCONS_00240461	0.5	13.89	1	21	520	540	UUUGGAUUGAAGGGAGCUCUA	AGGAGCUCCCUUCAAUCCAAG	Cleavage
vvi-miR159c	TCONS_00240461	0.5	13.89	1	21	520	540	UUUGGAUUGAAGGGAGCUCUA	AGGAGCUCCCUUCAAUCCAAG	Cleavage
sly-miR159	TCONS_00240461	0.5	13.89	1	21	520	540	UUUGGAUUGAAGGGAGCUCUA	AGGAGCUCCCUUCAAUCCAAG	Cleavage
bra-miR159a	TCONS_00240461	0.5	13.89	1	21	520	540	UUUGGAUUGAAGGGAGCUCUA	AGGAGCUCCCUUCAAUCCAAG	Cleavage
mtr-miR159a	TCONS_00240461	0.5	13.89	1	21	520	540	UUUGGAUUGAAGGGAGCUCUA	AGGAGCUCCCUUCAAUCCAAG	Cleavage
pvu-miR159a.1	TCONS_00240461	0.5	13.89	1	21	520	540	UUUGGAUUGAAGGGAGCUCUA	AGGAGCUCCCUUCAAUCCAAG	Cleavage
zma-miR159f-3p	TCONS_00240461	0.5	13.89	1	21	520	540	UUUGGAUUGAAGGGAGCUCUG	AGGAGCUCCCUUCAAUCCAAG	Cleavage
zma-miR159j-3p	TCONS_00240461	0.5	13.89	1	21	520	540	UUUGGAUUGAAGGGAGCUCUG	AGGAGCUCCCUUCAAUCCAAG	Cleavage
zma-miR159k-3p	TCONS_00240461	0.5	13.89	1	21	520	540	UUUGGAUUGAAGGGAGCUCUG	AGGAGCUCCCUUCAAUCCAAG	Cleavage
rco-miR159	TCONS_00240461	0.5	13.89	1	21	520	540	UUUGGAUUGAAGGGAGCUCUA	AGGAGCUCCCUUCAAUCCAAG	Cleavage
aly-miR159a-3p	TCONS_00240461	0.5	13.89	1	21	520	540	UUUGGAUUGAAGGGAGCUCUA	AGGAGCUCCCUUCAAUCCAAG	Cleavage
aly-miR159b-3p	TCONS_00240461	0.5	13.89	1	21	520	540	UUUGGAUUGAAGGGAGCUCUU	AGGAGCUCCCUUCAAUCCAAG	Cleavage
aly-miR159c-3p	TCONS_00240461	0.5	13.89	1	21	520	540	UUUGGAUUGAAGGGAGCUCCU	AGGAGCUCCCUUCAAUCCAAG	Cleavage
ahy-miR159	TCONS_00240461	0.5	13.89	1	21	520	540	UUUGGAUUGAAGGGAGCUCUA	AGGAGCUCCCUUCAAUCCAAG	Cleavage
hvu-miR159b	TCONS_00240461	0.5	13.89	1	21	520	540	UUUGGAUUGAAGGGAGCUCUG	AGGAGCUCCCUUCAAUCCAAG	Cleavage
hvu-miR159a	TCONS_00240461	0.5	13.89	1	21	520	540	UUUGGAUUGAAGGGAGCUCUG	AGGAGCUCCCUUCAAUCCAAG	Cleavage
far-miR159	TCONS_00240461	0.5	13.89	1	21	520	540	UUUGGAUUGAAGGGAGCUCUG	AGGAGCUCCCUUCAAUCCAAG	Cleavage
csi-miR159	TCONS_00240461	0.5	13.89	1	21	520	540	UUUGGAUUGAAGGGAGCUCUA	AGGAGCUCCCUUCAAUCCAAG	Cleavage
ssp-miR159a	TCONS_00240461	0.5	13.89	1	21	520	540	UUUGGAUUGAAGGGAGCUCUG	AGGAGCUCCCUUCAAUCCAAG	Cleavage
gma-miR159e-3p	TCONS_00240461	0.5	13.89	1	21	520	540	UUUGGAUUGAAGGGAGCUCUA	AGGAGCUCCCUUCAAUCCAAG	Cleavage
mes-miR159a	TCONS_00240461	0.5	13.89	1	21	520	540	UUUGGAUUGAAGGGAGCUCUA	AGGAGCUCCCUUCAAUCCAAG	Cleavage
nta-miR159	TCONS_00240461	0.5	13.89	1	21	520	540	UUUGGAUUGAAGGGAGCUCUA	AGGAGCUCCCUUCAAUCCAAG	Cleavage
hbr-miR159a	TCONS_00240461	0.5	13.89	1	21	520	540	UUUGGAUUGAAGGGAGCUCUA	AGGAGCUCCCUUCAAUCCAAG	Cleavage
htu-miR159a	TCONS_00240461	0.5	13.89	1	21	520	540	UUUGGAUUGAAGGGAGCUCUA	AGGAGCUCCCUUCAAUCCAAG	Cleavage
cme-miR159a	TCONS_00240461	0.5	13.89	1	21	520	540	UUUGGAUUGAAGGGAGCUCUA	AGGAGCUCCCUUCAAUCCAAG	Cleavage
mes-miR159b	TCONS_00240461	0.5	13.89	1	21	520	540	UUUGGAUUGAAGGGAGCUCUA	AGGAGCUCCCUUCAAUCCAAG	Cleavage
bdi-miR159b-3p.1	TCONS_00240461	0.5	13.89	1	21	520	540	UUUGGAUUGAAGGGAGCUCUG	AGGAGCUCCCUUCAAUCCAAG	Cleavage
cpa-miR159a	TCONS_00240461	0.5	13.89	1	21	520	540	UUUGGAUUGAAGGGAGCUCUA	AGGAGCUCCCUUCAAUCCAAG	Cleavage
sly-miR482a	TCONS_00271778	0.5	13.16	1	22	504	525	UUUCCAAUUCCACCCAUUCCUA	UUAGAAUGGGUGGGAUUGGAAA	Cleavage
stu-miR482a-3p	TCONS_00271778	0.5	13.16	1	22	504	525	UUUCCAAUUCCACCCAUUCCUA	UUAGAAUGGGUGGGAUUGGAAA	Cleavage
nta-miR482a	TCONS_00271778	0.5	13.16	1	22	504	525	UUUCCAAUUCCACCCAUUCCUA	UUAGAAUGGGUGGGAUUGGAAA	Cleavage
nta-miR482c	TCONS_00271778	0.5	13.16	1	22	504	525	UUUCCAAUUCCACCCAUUCCUA	UUAGAAUGGGUGGGAUUGGAAA	Cleavage
vvi-miR845c	TCONS_00010447	1	15.436	1	21	279	299	AGGCUCUGAUACCAAUUGAUG	UAUCAAAUGGUAUCAGAGCCU	Cleavage
vvi-miR845c	TCONS_00010448	1	15.436	1	21	279	299	AGGCUCUGAUACCAAUUGAUG	UAUCAAAUGGUAUCAGAGCCU	Cleavage
vvi-miR845c	TCONS_00010449	1	15.436	1	21	279	299	AGGCUCUGAUACCAAUUGAUG	UAUCAAAUGGUAUCAGAGCCU	Cleavage
vvi-miR845c	TCONS_00010521	1	15.433	1	21	637	657	AGGCUCUGAUACCAAUUGAUG	UAUCAAAUGGUAUCAGAGCCU	Cleavage
vvi-miR845c	TCONS_00010522	1	15.433	1	21	637	657	AGGCUCUGAUACCAAUUGAUG	UAUCAAAUGGUAUCAGAGCCU	Cleavage
vvi-miR845c	TCONS_00010523	1	15.433	1	21	376	396	AGGCUCUGAUACCAAUUGAUG	UAUCAAAUGGUAUCAGAGCCU	Cleavage
vvi-miR845c	TCONS_00041489	1	13.93	1	21	261	281	AGGCUCUGAUACCAAUUGAUG	UAUCAAAUGGUAUCAGAGCCU	Cleavage
osa-miR169d	TCONS_00044161	1	14.964	1	21	165	185	UAGCCAAGGAUGAAUUGCCGG	AUGGCAAUUCAUCCUUGGCUU	Cleavage
ptc-miR169o	TCONS_00044161	1	14.964	1	21	165	185	AAGCCAAGGAUGACUUGCCUG	AUGGCAAUUCAUCCUUGGCUU	Cleavage
mtr-miR169d-5p	TCONS_00044161	1	14.964	1	21	165	185	AAGCCAAGGAUGACUUGCCGG	AUGGCAAUUCAUCCUUGGCUU	Cleavage
mtr-miR169f	TCONS_00044161	1	14.964	1	21	165	185	AAGCCAAGGAUGACUUGCCUA	AUGGCAAUUCAUCCUUGGCUU	Cleavage
gma-miR169c	TCONS_00044161	1	14.964	1	21	165	185	AAGCCAAGGAUGACUUGCCGA	AUGGCAAUUCAUCCUUGGCUU	Cleavage
gma-miR169s	TCONS_00044161	1	14.964	1	21	165	185	AAGCCAAGGAUGACUUGCCGG	AUGGCAAUUCAUCCUUGGCUU	Cleavage
bdi-miR169l	TCONS_00044161	1	14.964	1	21	165	185	UAGCCAAGGAUGAAUUGCCGG	AUGGCAAUUCAUCCUUGGCUU	Cleavage
osa-miR5075	TCONS_00052863	1	17.751	1	21	194	214	UUCUCCGUCGCCGCCGUCCGC	AUGGGCGGCGGCGGCGGAGAA	Cleavage
csi-miR3946	TCONS_00057119	1	11.251	1	24	78	101	UUGUAGAGAAAGAGAAGAGAGCAC	CGCCUCUCUUUUCUUUCUCUGCAA	Cleavage
stu-miR156f-3p	TCONS_00071627	1	17.437	1	22	795	816	CUCACUUCUCUUUCUGUCAAUC	GAAUGACAGAGAGAGGAGUGAG	Cleavage
stu-miR156f-3p	TCONS_00078434	1	22.128	1	22	645	666	CUCACUUCUCUUUCUGUCAAUC	GAAUGACAGAGAGAGGAGUGAG	Cleavage
ath-miR159a	TCONS_00088444	1	17.997	1	21	2301	2321	UUUGGAUUGAAGGGAGCUCUA	GGGAGCUCCCUUCAGUCCAAG	Cleavage
ath-miR159b-3p	TCONS_00088444	1	17.997	1	21	2301	2321	UUUGGAUUGAAGGGAGCUCUU	GGGAGCUCCCUUCAGUCCAAG	Cleavage
ath-miR159c	TCONS_00088444	1	17.997	1	21	2301	2321	UUUGGAUUGAAGGGAGCUCCU	GGGAGCUCCCUUCAGUCCAAG	Cleavage
osa-miR159a.1	TCONS_00088444	1	17.997	1	21	2301	2321	UUUGGAUUGAAGGGAGCUCUG	GGGAGCUCCCUUCAGUCCAAG	Cleavage
osa-miR159b	TCONS_00088444	1	17.997	1	21	2301	2321	UUUGGAUUGAAGGGAGCUCUG	GGGAGCUCCCUUCAGUCCAAG	Cleavage
osa-miR319a-3p.2-3p	TCONS_00088444	1	17.127	1	20	2301	2320	UUGGACUGAAGGGUGCUCCC	GGGAGCUCCCUUCAGUCCAA	Cleavage
osa-miR319b	TCONS_00088444	1	17.127	1	20	2301	2320	UUGGACUGAAGGGUGCUCCC	GGGAGCUCCCUUCAGUCCAA	Cleavage
sbi-miR159a	TCONS_00088444	1	17.997	1	21	2301	2321	UUUGGAUUGAAGGGAGCUCUG	GGGAGCUCCCUUCAGUCCAAG	Cleavage
sbi-miR319a	TCONS_00088444	1	17.127	1	20	2301	2320	UUGGACUGAAGGGUGCUCCC	GGGAGCUCCCUUCAGUCCAA	Cleavage
sof-miR159a	TCONS_00088444	1	17.997	1	21	2301	2321	UUUGGAUUGAAGGGAGCUCUG	GGGAGCUCCCUUCAGUCCAAG	Cleavage
sof-miR159b	TCONS_00088444	1	17.997	1	21	2301	2321	UUUGGAUUGAAGGGAGCUCUG	GGGAGCUCCCUUCAGUCCAAG	Cleavage
sof-miR159d	TCONS_00088444	1	17.997	1	21	2301	2321	UUUGGAUUGAAGGGAGCUCUG	GGGAGCUCCCUUCAGUCCAAG	Cleavage
gma-miR159a-3p	TCONS_00088444	1	17.997	1	21	2301	2321	UUUGGAUUGAAGGGAGCUCUA	GGGAGCUCCCUUCAGUCCAAG	Cleavage
zma-miR159a-3p	TCONS_00088444	1	17.997	1	21	2301	2321	UUUGGAUUGAAGGGAGCUCUG	GGGAGCUCCCUUCAGUCCAAG	Cleavage
zma-miR159b-3p	TCONS_00088444	1	17.997	1	21	2301	2321	UUUGGAUUGAAGGGAGCUCUG	GGGAGCUCCCUUCAGUCCAAG	Cleavage
zma-miR319a-3p	TCONS_00088444	1	17.127	1	20	2301	2320	UUGGACUGAAGGGUGCUCCC	GGGAGCUCCCUUCAGUCCAA	Cleavage
zma-miR319c-3p	TCONS_00088444	1	17.127	1	20	2301	2320	UUGGACUGAAGGGUGCUCCC	GGGAGCUCCCUUCAGUCCAA	Cleavage
zma-miR319b-3p	TCONS_00088444	1	17.127	1	20	2301	2320	UUGGACUGAAGGGUGCUCCC	GGGAGCUCCCUUCAGUCCAA	Cleavage
zma-miR319d-3p	TCONS_00088444	1	17.127	1	20	2301	2320	UUGGACUGAAGGGUGCUCCC	GGGAGCUCCCUUCAGUCCAA	Cleavage
ptc-miR159a	TCONS_00088444	1	17.997	1	21	2301	2321	UUUGGAUUGAAGGGAGCUCUA	GGGAGCUCCCUUCAGUCCAAG	Cleavage
ptc-miR159b	TCONS_00088444	1	17.997	1	21	2301	2321	UUUGGAUUGAAGGGAGCUCUA	GGGAGCUCCCUUCAGUCCAAG	Cleavage
tae-miR159a	TCONS_00088444	1	17.997	1	21	2301	2321	UUUGGAUUGAAGGGAGCUCUG	GGGAGCUCCCUUCAGUCCAAG	Cleavage
tae-miR159b	TCONS_00088444	1	17.997	1	21	2301	2321	UUUGGAUUGAAGGGAGCUCUG	GGGAGCUCCCUUCAGUCCAAG	Cleavage
bna-miR159	TCONS_00088444	1	17.997	1	21	2301	2321	UUUGGAUUGAAGGGAGCUCUA	GGGAGCUCCCUUCAGUCCAAG	Cleavage
vvi-miR159c	TCONS_00088444	1	17.997	1	21	2301	2321	UUUGGAUUGAAGGGAGCUCUA	GGGAGCUCCCUUCAGUCCAAG	Cleavage
sly-miR159	TCONS_00088444	1	17.997	1	21	2301	2321	UUUGGAUUGAAGGGAGCUCUA	GGGAGCUCCCUUCAGUCCAAG	Cleavage
bra-miR159a	TCONS_00088444	1	17.997	1	21	2301	2321	UUUGGAUUGAAGGGAGCUCUA	GGGAGCUCCCUUCAGUCCAAG	Cleavage
mtr-miR159a	TCONS_00088444	1	17.997	1	21	2301	2321	UUUGGAUUGAAGGGAGCUCUA	GGGAGCUCCCUUCAGUCCAAG	Cleavage
pvu-miR159a.1	TCONS_00088444	1	17.997	1	21	2301	2321	UUUGGAUUGAAGGGAGCUCUA	GGGAGCUCCCUUCAGUCCAAG	Cleavage
sbi-miR319b	TCONS_00088444	1	17.127	1	20	2301	2320	UUGGACUGAAGGGUGCUCCC	GGGAGCUCCCUUCAGUCCAA	Cleavage
zma-miR159f-3p	TCONS_00088444	1	17.997	1	21	2301	2321	UUUGGAUUGAAGGGAGCUCUG	GGGAGCUCCCUUCAGUCCAAG	Cleavage
zma-miR159j-3p	TCONS_00088444	1	17.997	1	21	2301	2321	UUUGGAUUGAAGGGAGCUCUG	GGGAGCUCCCUUCAGUCCAAG	Cleavage
zma-miR159k-3p	TCONS_00088444	1	17.997	1	21	2301	2321	UUUGGAUUGAAGGGAGCUCUG	GGGAGCUCCCUUCAGUCCAAG	Cleavage
rco-miR159	TCONS_00088444	1	17.997	1	21	2301	2321	UUUGGAUUGAAGGGAGCUCUA	GGGAGCUCCCUUCAGUCCAAG	Cleavage
aly-miR159a-3p	TCONS_00088444	1	17.997	1	21	2301	2321	UUUGGAUUGAAGGGAGCUCUA	GGGAGCUCCCUUCAGUCCAAG	Cleavage
aly-miR159b-3p	TCONS_00088444	1	17.997	1	21	2301	2321	UUUGGAUUGAAGGGAGCUCUU	GGGAGCUCCCUUCAGUCCAAG	Cleavage
aly-miR159c-3p	TCONS_00088444	1	17.997	1	21	2301	2321	UUUGGAUUGAAGGGAGCUCCU	GGGAGCUCCCUUCAGUCCAAG	Cleavage
ahy-miR159	TCONS_00088444	1	17.997	1	21	2301	2321	UUUGGAUUGAAGGGAGCUCUA	GGGAGCUCCCUUCAGUCCAAG	Cleavage
hvu-miR159b	TCONS_00088444	1	17.997	1	21	2301	2321	UUUGGAUUGAAGGGAGCUCUG	GGGAGCUCCCUUCAGUCCAAG	Cleavage
hvu-miR159a	TCONS_00088444	1	17.997	1	21	2301	2321	UUUGGAUUGAAGGGAGCUCUG	GGGAGCUCCCUUCAGUCCAAG	Cleavage
far-miR159	TCONS_00088444	1	17.997	1	21	2301	2321	UUUGGAUUGAAGGGAGCUCUG	GGGAGCUCCCUUCAGUCCAAG	Cleavage
csi-miR159	TCONS_00088444	1	17.997	1	21	2301	2321	UUUGGAUUGAAGGGAGCUCUA	GGGAGCUCCCUUCAGUCCAAG	Cleavage
ssp-miR159a	TCONS_00088444	1	17.997	1	21	2301	2321	UUUGGAUUGAAGGGAGCUCUG	GGGAGCUCCCUUCAGUCCAAG	Cleavage
bdi-miR319b-3p	TCONS_00088444	1	17.127	1	21	2300	2320	UUGGACUGAAGGGUGCUCCCU	AGGGAGCUCCCUUCAGUCCAA	Cleavage
gma-miR159e-3p	TCONS_00088444	1	17.997	1	21	2301	2321	UUUGGAUUGAAGGGAGCUCUA	GGGAGCUCCCUUCAGUCCAAG	Cleavage
mes-miR159a	TCONS_00088444	1	17.997	1	21	2301	2321	UUUGGAUUGAAGGGAGCUCUA	GGGAGCUCCCUUCAGUCCAAG	Cleavage
nta-miR159	TCONS_00088444	1	17.997	1	21	2301	2321	UUUGGAUUGAAGGGAGCUCUA	GGGAGCUCCCUUCAGUCCAAG	Cleavage
hbr-miR159a	TCONS_00088444	1	17.997	1	21	2301	2321	UUUGGAUUGAAGGGAGCUCUA	GGGAGCUCCCUUCAGUCCAAG	Cleavage
htu-miR159a	TCONS_00088444	1	17.997	1	21	2301	2321	UUUGGAUUGAAGGGAGCUCUA	GGGAGCUCCCUUCAGUCCAAG	Cleavage
cme-miR159a	TCONS_00088444	1	17.997	1	21	2301	2321	UUUGGAUUGAAGGGAGCUCUA	GGGAGCUCCCUUCAGUCCAAG	Cleavage
mes-miR159b	TCONS_00088444	1	17.997	1	21	2301	2321	UUUGGAUUGAAGGGAGCUCUA	GGGAGCUCCCUUCAGUCCAAG	Cleavage
bdi-miR159b-3p.1	TCONS_00088444	1	17.997	1	21	2301	2321	UUUGGAUUGAAGGGAGCUCUG	GGGAGCUCCCUUCAGUCCAAG	Cleavage
cpa-miR159a	TCONS_00088444	1	17.997	1	21	2301	2321	UUUGGAUUGAAGGGAGCUCUA	GGGAGCUCCCUUCAGUCCAAG	Cleavage
cpa-miR319	TCONS_00088444	1	17.997	1	20	2302	2321	AUUGGACUGAAGGGAGCUCC	GGAGCUCCCUUCAGUCCAAG	Cleavage
gma-miR390b-5p	TCONS_00089689	1	9.444	1	21	1076	1096	AAGCUCAGGAGGGAUAGCACC	GGUGCUAUCUUUCCUGAGCUU	Cleavage
nta-miR390a	TCONS_00089689	1	9.444	1	21	1076	1096	AAGCUCAGGAGGGAUAGCACC	GGUGCUAUCUUUCCUGAGCUU	Cleavage
gma-miR390d	TCONS_00089689	1	9.444	1	21	1076	1096	AAGCUCAGGAGGGAUAGCACC	GGUGCUAUCUUUCCUGAGCUU	Cleavage
stu-miR390-5p	TCONS_00089689	1	9.444	1	21	1076	1096	AAGCUCAGGAGGGAUAGCACC	GGUGCUAUCUUUCCUGAGCUU	Cleavage
sly-miR390a-5p	TCONS_00089689	1	9.444	1	21	1076	1096	AAGCUCAGGAGGGAUAGCACC	GGUGCUAUCUUUCCUGAGCUU	Cleavage
gma-miR390b-5p	TCONS_00096548	1	9.444	1	21	454	474	AAGCUCAGGAGGGAUAGCACC	GGUGCUAUCUUUCCUGAGCUU	Cleavage
nta-miR390a	TCONS_00096548	1	9.444	1	21	454	474	AAGCUCAGGAGGGAUAGCACC	GGUGCUAUCUUUCCUGAGCUU	Cleavage
gma-miR390d	TCONS_00096548	1	9.444	1	21	454	474	AAGCUCAGGAGGGAUAGCACC	GGUGCUAUCUUUCCUGAGCUU	Cleavage
stu-miR390-5p	TCONS_00096548	1	9.444	1	21	454	474	AAGCUCAGGAGGGAUAGCACC	GGUGCUAUCUUUCCUGAGCUU	Cleavage
sly-miR390a-5p	TCONS_00096548	1	9.444	1	21	454	474	AAGCUCAGGAGGGAUAGCACC	GGUGCUAUCUUUCCUGAGCUU	Cleavage
osa-miR5522	TCONS_00118185	1	14.193	1	21	1697	1717	AACAAUAGGAAUGGGAGGCAU	AUGCUUCUCAUUCCUAUUGUU	Cleavage
osa-miR5522	TCONS_00118186	1	14.193	1	21	600	620	AACAAUAGGAAUGGGAGGCAU	AUGCUUCUCAUUCCUAUUGUU	Cleavage
osa-miR5522	TCONS_00124451	1	14.193	1	21	1749	1769	AACAAUAGGAAUGGGAGGCAU	AUGCUUCUCAUUCCUAUUGUU	Cleavage
osa-miR5522	TCONS_00129317	1	14.193	1	21	541	561	AACAAUAGGAAUGGGAGGCAU	AUGCUUCUCAUUCCUAUUGUU	Cleavage
csi-miR3946	TCONS_00130607	1	8.949	1	24	672	695	UUGUAGAGAAAGAGAAGAGAGCAC	UCUUUCUCUUCUCUUUUUUUACAA	Cleavage
osa-miR1438	TCONS_00139857	1	13.81	1	22	1514	1535	AGGGUAAUUUUAUCAUUUUUAA	UUCAAAAUGAUGAGAUUACCCU	Cleavage
ath-miR5021	TCONS_00145810	1	19.082	1	20	52	71	UGAGAAGAAGAAGAAGAAAA	UUUUCUUCUUCUUCUUCUUG	Cleavage
ath-miR390a-5p	TCONS_00180520	1	7.892	1	21	1066	1086	AAGCUCAGGAGGGAUAGCGCC	CACUCUAUCCCUCCUGAGCUU	Cleavage
ath-miR390b-5p	TCONS_00180520	1	7.892	1	21	1066	1086	AAGCUCAGGAGGGAUAGCGCC	CACUCUAUCCCUCCUGAGCUU	Cleavage
osa-miR390-5p	TCONS_00180520	1	7.892	1	21	1066	1086	AAGCUCAGGAGGGAUAGCGCC	CACUCUAUCCCUCCUGAGCUU	Cleavage
ptc-miR390a	TCONS_00180520	1	7.892	1	21	1066	1086	AAGCUCAGGAGGGAUAGCGCC	CACUCUAUCCCUCCUGAGCUU	Cleavage
ptc-miR390b	TCONS_00180520	1	7.892	1	21	1066	1086	AAGCUCAGGAGGGAUAGCGCC	CACUCUAUCCCUCCUGAGCUU	Cleavage
ptc-miR390c	TCONS_00180520	1	7.892	1	21	1066	1086	AAGCUCAGGAGGGAUAGCGCC	CACUCUAUCCCUCCUGAGCUU	Cleavage
ptc-miR390d-5p	TCONS_00180520	1	7.892	1	21	1066	1086	AAGCUCAGGAGGGAUAGCGCC	CACUCUAUCCCUCCUGAGCUU	Cleavage
ppt-miR390a	TCONS_00180520	1	7.892	1	21	1066	1086	AAGCUCAGGAGGGAUAGCGCC	CACUCUAUCCCUCCUGAGCUU	Cleavage
ppt-miR390b	TCONS_00180520	1	7.892	1	21	1066	1086	AAGCUCAGGAGGGAUAGCGCC	CACUCUAUCCCUCCUGAGCUU	Cleavage
mtr-miR390	TCONS_00180520	1	7.892	1	21	1066	1086	AAGCUCAGGAGGGAUAGCGCC	CACUCUAUCCCUCCUGAGCUU	Cleavage
ghr-miR390a	TCONS_00180520	1	7.892	1	21	1066	1086	AAGCUCAGGAGGGAUAGCGCC	CACUCUAUCCCUCCUGAGCUU	Cleavage
ghr-miR390b	TCONS_00180520	1	7.892	1	21	1066	1086	AAGCUCAGGAGGGAUAGCGCC	CACUCUAUCCCUCCUGAGCUU	Cleavage
ghr-miR390c	TCONS_00180520	1	7.892	1	21	1066	1086	AAGCUCAGGAGGGAUAGCGCC	CACUCUAUCCCUCCUGAGCUU	Cleavage
bna-miR390a	TCONS_00180520	1	7.892	1	21	1066	1086	AAGCUCAGGAGGGAUAGCGCC	CACUCUAUCCCUCCUGAGCUU	Cleavage
bna-miR390b	TCONS_00180520	1	7.892	1	21	1066	1086	AAGCUCAGGAGGGAUAGCGCC	CACUCUAUCCCUCCUGAGCUU	Cleavage
bna-miR390c	TCONS_00180520	1	7.892	1	21	1066	1086	AAGCUCAGGAGGGAUAGCGCC	CACUCUAUCCCUCCUGAGCUU	Cleavage
vvi-miR390	TCONS_00180520	1	7.892	1	21	1066	1086	AAGCUCAGGAGGGAUAGCGCC	CACUCUAUCCCUCCUGAGCUU	Cleavage
gma-miR390a-5p	TCONS_00180520	1	7.892	1	21	1066	1086	AAGCUCAGGAGGGAUAGCGCC	CACUCUAUCCCUCCUGAGCUU	Cleavage
sbi-miR390	TCONS_00180520	1	7.892	1	21	1066	1086	AAGCUCAGGAGGGAUAGCGCC	CACUCUAUCCCUCCUGAGCUU	Cleavage
zma-miR390a-5p	TCONS_00180520	1	7.892	1	21	1066	1086	AAGCUCAGGAGGGAUAGCGCC	CACUCUAUCCCUCCUGAGCUU	Cleavage
zma-miR390b-5p	TCONS_00180520	1	7.892	1	21	1066	1086	AAGCUCAGGAGGGAUAGCGCC	CACUCUAUCCCUCCUGAGCUU	Cleavage
csi-miR390	TCONS_00180520	1	7.892	1	21	1066	1086	AAGCUCAGGAGGGAUAGCGCC	CACUCUAUCCCUCCUGAGCUU	Cleavage
rco-miR390a	TCONS_00180520	1	7.892	1	21	1066	1086	AAGCUCAGGAGGGAUAGCGCC	CACUCUAUCCCUCCUGAGCUU	Cleavage
rco-miR390b	TCONS_00180520	1	7.892	1	21	1066	1086	AAGCUCAGGAGGGAUAGCGCC	CACUCUAUCCCUCCUGAGCUU	Cleavage
aly-miR390a-5p	TCONS_00180520	1	7.892	1	21	1066	1086	AAGCUCAGGAGGGAUAGCGCC	CACUCUAUCCCUCCUGAGCUU	Cleavage
aly-miR390b-5p	TCONS_00180520	1	7.892	1	21	1066	1086	AAGCUCAGGAGGGAUAGCGCC	CACUCUAUCCCUCCUGAGCUU	Cleavage
tcc-miR390a	TCONS_00180520	1	7.892	1	21	1066	1086	AAGCUCAGGAGGGAUAGCGCC	CACUCUAUCCCUCCUGAGCUU	Cleavage
tcc-miR390b	TCONS_00180520	1	7.892	1	21	1066	1086	AAGCUCAGGAGGGAUAGCGCC	CACUCUAUCCCUCCUGAGCUU	Cleavage
bdi-miR390a-5p	TCONS_00180520	1	7.892	1	21	1066	1086	AAGCUCAGGAGGGAUAGCGCC	CACUCUAUCCCUCCUGAGCUU	Cleavage
cme-miR390b	TCONS_00180520	1	7.892	1	21	1066	1086	AAGCUCAGGAGGGAUAGCGCC	CACUCUAUCCCUCCUGAGCUU	Cleavage
cca-miR390	TCONS_00180520	1	7.892	1	21	1066	1086	AAGCUCAGGAGGGAUAGCGUC	CACUCUAUCCCUCCUGAGCUU	Cleavage
nta-miR390b	TCONS_00180520	1	7.892	1	21	1066	1086	AAGCUCAGGAGGGAUAGCGCC	CACUCUAUCCCUCCUGAGCUU	Cleavage
nta-miR390c	TCONS_00180520	1	7.892	1	21	1066	1086	AAGCUCAGGAGGGAUAGCGCC	CACUCUAUCCCUCCUGAGCUU	Cleavage
gma-miR390f	TCONS_00180520	1	7.892	1	21	1066	1086	AAGCUCAGGAGGGAUAGCGCC	CACUCUAUCCCUCCUGAGCUU	Cleavage
gma-miR390g	TCONS_00180520	1	7.892	1	21	1066	1086	AAGCUCAGGAGGGAUAGCGCC	CACUCUAUCCCUCCUGAGCUU	Cleavage
hex-miR390a	TCONS_00180520	1	7.892	1	21	1066	1086	AAGCUCAGGAGGGAUAGCGCC	CACUCUAUCCCUCCUGAGCUU	Cleavage
hex-miR390b	TCONS_00180520	1	7.892	1	21	1066	1086	AAGCUCAGGAGGGAUAGCGCC	CACUCUAUCCCUCCUGAGCUU	Cleavage
mdm-miR390a	TCONS_00180520	1	7.892	1	21	1066	1086	AAGCUCAGGAGGGAUAGCGCC	CACUCUAUCCCUCCUGAGCUU	Cleavage
mdm-miR390b	TCONS_00180520	1	7.892	1	21	1066	1086	AAGCUCAGGAGGGAUAGCGCC	CACUCUAUCCCUCCUGAGCUU	Cleavage
mdm-miR390c	TCONS_00180520	1	7.892	1	21	1066	1086	AAGCUCAGGAGGGAUAGCGCC	CACUCUAUCCCUCCUGAGCUU	Cleavage
mdm-miR390d	TCONS_00180520	1	7.892	1	21	1066	1086	AAGCUCAGGAGGGAUAGCGCC	CACUCUAUCCCUCCUGAGCUU	Cleavage
mdm-miR390e	TCONS_00180520	1	7.892	1	21	1066	1086	AAGCUCAGGAGGGAUAGCGCC	CACUCUAUCCCUCCUGAGCUU	Cleavage
mdm-miR390f	TCONS_00180520	1	7.892	1	21	1066	1086	AAGCUCAGGAGGGAUAGCGCC	CACUCUAUCCCUCCUGAGCUU	Cleavage
cme-miR390d	TCONS_00180520	1	7.892	1	21	1066	1086	AAGCUCAGGAGGGAUAGCGCC	CACUCUAUCCCUCCUGAGCUU	Cleavage
cme-miR390a	TCONS_00180520	1	7.892	1	21	1066	1086	AAGCUCAGGAGGGAUAGCGCC	CACUCUAUCCCUCCUGAGCUU	Cleavage
cme-miR390c	TCONS_00180520	1	7.892	1	21	1066	1086	AAGCUCAGGAGGGAUAGCGCC	CACUCUAUCCCUCCUGAGCUU	Cleavage
lja-miR390a-5p	TCONS_00180520	1	7.892	1	21	1066	1086	AAGCUCAGGAGGGAUAGCGCC	CACUCUAUCCCUCCUGAGCUU	Cleavage
lja-miR390b-5p	TCONS_00180520	1	7.892	1	21	1066	1086	AAGCUCAGGAGGGAUAGCGCC	CACUCUAUCCCUCCUGAGCUU	Cleavage
cpa-miR390a	TCONS_00180520	1	7.892	1	21	1066	1086	AAGCUCAGGAGGGAUAGCGCC	CACUCUAUCCCUCCUGAGCUU	Cleavage
cpa-miR390b	TCONS_00180520	1	7.892	1	21	1066	1086	AAGCUCAGGAGGGAUAGCGCC	CACUCUAUCCCUCCUGAGCUU	Cleavage
sly-miR390b-5p	TCONS_00180520	1	7.892	1	21	1066	1086	AAGCUCAGGAGGGAUAGCGCC	CACUCUAUCCCUCCUGAGCUU	Cleavage
bra-miR390-5p	TCONS_00180520	1	7.892	1	21	1066	1086	AAGCUCAGGAGGGAUAGCGCC	CACUCUAUCCCUCCUGAGCUU	Cleavage
ata-miR390-5p	TCONS_00180520	1	7.892	1	21	1066	1086	AAGCUCAGGAGGGAUAGCGCC	CACUCUAUCCCUCCUGAGCUU	Cleavage
gma-miR1533	TCONS_00204552	1	9.875	1	19	87	105	AUAAUAAAAAUAAUAAUGA	UUAUUAUUAUUUUUAUUGU	Cleavage
ghr-miR7510b	TCONS_00215394	1	10.003	1	23	697	719	AAGAACAUGAUCUUUAGCGGCGU	AUUCCGCUCAAGAUCAUGUUCUU	Cleavage
ath-miR395a	TCONS_00238079	1	15.918	1	21	239	259	CUGAAGUGUUUGGGGGAACUC	GAGUCCCCCCAAACACUUCAG	Cleavage
ath-miR395d	TCONS_00238079	1	15.918	1	21	239	259	CUGAAGUGUUUGGGGGAACUC	GAGUCCCCCCAAACACUUCAG	Cleavage
ath-miR395e	TCONS_00238079	1	15.918	1	21	239	259	CUGAAGUGUUUGGGGGAACUC	GAGUCCCCCCAAACACUUCAG	Cleavage
ptc-miR395b	TCONS_00238079	1	15.918	1	21	239	259	CUGAAGUGUUUGGGGGAACUC	GAGUCCCCCCAAACACUUCAG	Cleavage
ptc-miR395c	TCONS_00238079	1	15.918	1	21	239	259	CUGAAGUGUUUGGGGGAACUC	GAGUCCCCCCAAACACUUCAG	Cleavage
ptc-miR395d	TCONS_00238079	1	15.918	1	21	239	259	CUGAAGUGUUUGGGGGAACUC	GAGUCCCCCCAAACACUUCAG	Cleavage
ptc-miR395e	TCONS_00238079	1	15.918	1	21	239	259	CUGAAGUGUUUGGGGGAACUC	GAGUCCCCCCAAACACUUCAG	Cleavage
ptc-miR395f	TCONS_00238079	1	15.918	1	21	239	259	CUGAAGUGUUUGGGGGAACUC	GAGUCCCCCCAAACACUUCAG	Cleavage
ptc-miR395g	TCONS_00238079	1	15.918	1	21	239	259	CUGAAGUGUUUGGGGGAACUC	GAGUCCCCCCAAACACUUCAG	Cleavage
ptc-miR395h	TCONS_00238079	1	15.918	1	21	239	259	CUGAAGUGUUUGGGGGAACUC	GAGUCCCCCCAAACACUUCAG	Cleavage
ptc-miR395i	TCONS_00238079	1	15.918	1	21	239	259	CUGAAGUGUUUGGGGGAACUC	GAGUCCCCCCAAACACUUCAG	Cleavage
ptc-miR395j	TCONS_00238079	1	15.918	1	21	239	259	CUGAAGUGUUUGGGGGAACUC	GAGUCCCCCCAAACACUUCAG	Cleavage
vvi-miR395a	TCONS_00238079	1	15.918	1	21	239	259	CUGAAGUGUUUGGGGGAACUC	GAGUCCCCCCAAACACUUCAG	Cleavage
vvi-miR395b	TCONS_00238079	1	15.918	1	21	239	259	CUGAAGUGUUUGGGGGAACUC	GAGUCCCCCCAAACACUUCAG	Cleavage
vvi-miR395c	TCONS_00238079	1	15.918	1	21	239	259	CUGAAGUGUUUGGGGGAACUC	GAGUCCCCCCAAACACUUCAG	Cleavage
vvi-miR395d	TCONS_00238079	1	15.918	1	21	239	259	CUGAAGUGUUUGGGGGAACUC	GAGUCCCCCCAAACACUUCAG	Cleavage
vvi-miR395e	TCONS_00238079	1	15.918	1	21	239	259	CUGAAGUGUUUGGGGGAACUC	GAGUCCCCCCAAACACUUCAG	Cleavage
vvi-miR395f	TCONS_00238079	1	15.918	1	21	239	259	CUGAAGUGUUUGGGGGAACUC	GAGUCCCCCCAAACACUUCAG	Cleavage
vvi-miR395g	TCONS_00238079	1	15.918	1	21	239	259	CUGAAGUGUUUGGGGGAACUC	GAGUCCCCCCAAACACUUCAG	Cleavage
vvi-miR395h	TCONS_00238079	1	15.918	1	21	239	259	CUGAAGUGUUUGGGGGAACUC	GAGUCCCCCCAAACACUUCAG	Cleavage
vvi-miR395i	TCONS_00238079	1	15.918	1	21	239	259	CUGAAGUGUUUGGGGGAACUC	GAGUCCCCCCAAACACUUCAG	Cleavage
vvi-miR395j	TCONS_00238079	1	15.918	1	21	239	259	CUGAAGUGUUUGGGGGAACUC	GAGUCCCCCCAAACACUUCAG	Cleavage
vvi-miR395k	TCONS_00238079	1	15.918	1	21	239	259	CUGAAGUGUUUGGGGGAACUC	GAGUCCCCCCAAACACUUCAG	Cleavage
vvi-miR395l	TCONS_00238079	1	15.918	1	21	239	259	CUGAAGUGUUUGGGGGAACUC	GAGUCCCCCCAAACACUUCAG	Cleavage
vvi-miR395m	TCONS_00238079	1	15.918	1	21	239	259	CUGAAGUGUUUGGGGGAACUC	GAGUCCCCCCAAACACUUCAG	Cleavage
sly-miR395a	TCONS_00238079	1	15.918	1	22	238	259	CUGAAGUGUUUGGGGGAACUCC	GGAGUCCCCCCAAACACUUCAG	Cleavage
sly-miR395b	TCONS_00238079	1	15.918	1	22	238	259	CUGAAGUGUUUGGGGGAACUCC	GGAGUCCCCCCAAACACUUCAG	Cleavage
rco-miR395a	TCONS_00238079	1	15.918	1	21	239	259	CUGAAGUGUUUGGGGGAACUC	GAGUCCCCCCAAACACUUCAG	Cleavage
rco-miR395b	TCONS_00238079	1	15.918	1	21	239	259	CUGAAGUGUUUGGGGGAACUC	GAGUCCCCCCAAACACUUCAG	Cleavage
rco-miR395c	TCONS_00238079	1	15.918	1	21	239	259	CUGAAGUGUUUGGGGGAACUC	GAGUCCCCCCAAACACUUCAG	Cleavage
rco-miR395d	TCONS_00238079	1	15.918	1	21	239	259	CUGAAGUGUUUGGGGGAACUC	GAGUCCCCCCAAACACUUCAG	Cleavage
rco-miR395e	TCONS_00238079	1	15.918	1	21	239	259	CUGAAGUGUUUGGGGGAACUC	GAGUCCCCCCAAACACUUCAG	Cleavage
aly-miR395d-3p	TCONS_00238079	1	15.918	1	21	239	259	CUGAAGUGUUUGGGGGAACUC	GAGUCCCCCCAAACACUUCAG	Cleavage
aly-miR395e-3p	TCONS_00238079	1	15.918	1	21	239	259	CUGAAGUGUUUGGGGGAACUC	GAGUCCCCCCAAACACUUCAG	Cleavage
aly-miR395g-3p	TCONS_00238079	1	15.918	1	21	239	259	CUGAAGUGUUUGGGGGAACUC	GAGUCCCCCCAAACACUUCAG	Cleavage
tae-miR395b	TCONS_00238079	1	15.918	1	20	239	258	UGAAGUGUUUGGGGGAACUC	GAGUCCCCCCAAACACUUCA	Cleavage
csi-miR395	TCONS_00238079	1	15.918	1	21	239	259	CUGAAGUGUUUGGGGGAACUC	GAGUCCCCCCAAACACUUCAG	Cleavage
tcc-miR395a	TCONS_00238079	1	15.918	1	21	239	259	CUGAAGUGUUUGGGGGAACUC	GAGUCCCCCCAAACACUUCAG	Cleavage
tcc-miR395b	TCONS_00238079	1	15.918	1	21	239	259	CUGAAGUGUUUGGGGGAACUC	GAGUCCCCCCAAACACUUCAG	Cleavage
bdi-miR395a	TCONS_00238079	1	15.918	1	20	239	258	UGAAGUGUUUGGGGGAACUC	GAGUCCCCCCAAACACUUCA	Cleavage
bdi-miR395b	TCONS_00238079	1	15.918	1	20	239	258	UGAAGUGUUUGGGGGAACUC	GAGUCCCCCCAAACACUUCA	Cleavage
bdi-miR395c-3p	TCONS_00238079	1	15.918	1	20	239	258	UGAAGUGUUUGGGGGAACUC	GAGUCCCCCCAAACACUUCA	Cleavage
bdi-miR395m	TCONS_00238079	1	15.918	1	20	239	258	UGAAGUGUUUGGGGGAACUC	GAGUCCCCCCAAACACUUCA	Cleavage
bdi-miR395e-3p	TCONS_00238079	1	15.918	1	20	239	258	UGAAGUGUUUGGGGGAACUC	GAGUCCCCCCAAACACUUCA	Cleavage
bdi-miR395f-3p	TCONS_00238079	1	15.918	1	20	239	258	UGAAGUGUUUGGGGGAACUC	GAGUCCCCCCAAACACUUCA	Cleavage
bdi-miR395g-3p	TCONS_00238079	1	15.918	1	20	239	258	UGAAGUGUUUGGGGGAACUC	GAGUCCCCCCAAACACUUCA	Cleavage
bdi-miR395h-3p	TCONS_00238079	1	15.918	1	20	239	258	UGAAGUGUUUGGGGGAACUC	GAGUCCCCCCAAACACUUCA	Cleavage
bdi-miR395j-3p	TCONS_00238079	1	15.918	1	20	239	258	UGAAGUGUUUGGGGGAACUC	GAGUCCCCCCAAACACUUCA	Cleavage
bdi-miR395k-3p	TCONS_00238079	1	15.918	1	20	239	258	UGAAGUGUUUGGGGGAACUC	GAGUCCCCCCAAACACUUCA	Cleavage
bdi-miR395l-3p	TCONS_00238079	1	15.918	1	20	239	258	UGAAGUGUUUGGGGGAACUC	GAGUCCCCCCAAACACUUCA	Cleavage
bdi-miR395n-3p	TCONS_00238079	1	15.918	1	20	239	258	UGAAGUGUUUGGGGGAACUC	GAGUCCCCCCAAACACUUCA	Cleavage
gma-miR395a	TCONS_00238079	1	15.918	1	21	239	259	CUGAAGUGUUUGGGGGAACUC	GAGUCCCCCCAAACACUUCAG	Cleavage
gma-miR395b	TCONS_00238079	1	15.918	1	21	239	259	CUGAAGUGUUUGGGGGAACUC	GAGUCCCCCCAAACACUUCAG	Cleavage
gma-miR395c	TCONS_00238079	1	15.918	1	21	239	259	CUGAAGUGUUUGGGGGAACUC	GAGUCCCCCCAAACACUUCAG	Cleavage
vun-miR395	TCONS_00238079	1	15.918	1	21	239	259	CUGAAGUGUUUGGGGGAACUC	GAGUCCCCCCAAACACUUCAG	Cleavage
gma-miR395d	TCONS_00238079	1	15.918	1	21	238	258	UGAAGUGUUUGGGGGAACUUU	GGAGUCCCCCCAAACACUUCA	Cleavage
gma-miR395e	TCONS_00238079	1	15.918	1	21	238	258	UGAAGUGUUUGGGGGAACUUU	GGAGUCCCCCCAAACACUUCA	Cleavage
gma-miR395f	TCONS_00238079	1	15.918	1	21	238	258	UGAAGUGUUUGGGGGAACUUU	GGAGUCCCCCCAAACACUUCA	Cleavage
gma-miR395g	TCONS_00238079	1	15.918	1	21	238	258	UGAAGUGUUUGGGGGAACUUU	GGAGUCCCCCCAAACACUUCA	Cleavage
bna-miR395a	TCONS_00238079	1	15.918	1	21	239	259	CUGAAGUGUUUGGGGGAACUC	GAGUCCCCCCAAACACUUCAG	Cleavage
bna-miR395b	TCONS_00238079	1	15.918	1	21	239	259	CUGAAGUGUUUGGGGGAACUC	GAGUCCCCCCAAACACUUCAG	Cleavage
bna-miR395c	TCONS_00238079	1	15.918	1	21	239	259	CUGAAGUGUUUGGGGGAACUC	GAGUCCCCCCAAACACUUCAG	Cleavage
nta-miR395a	TCONS_00238079	1	15.918	1	21	239	259	CUGAAGUGUUUGGGGGAACUC	GAGUCCCCCCAAACACUUCAG	Cleavage
nta-miR395b	TCONS_00238079	1	15.918	1	21	239	259	CUGAAGUGUUUGGGGGAACUC	GAGUCCCCCCAAACACUUCAG	Cleavage
nta-miR395c	TCONS_00238079	1	15.918	1	21	239	259	CUGAAGUGUUUGGGGGAACUC	GAGUCCCCCCAAACACUUCAG	Cleavage
ptc-miR395k	TCONS_00238079	1	15.918	1	21	239	259	CUGAAGUGUUUGGGGGAACUC	GAGUCCCCCCAAACACUUCAG	Cleavage
mdm-miR395a	TCONS_00238079	1	15.918	1	21	239	259	CUGAAGUGUUUGGGGGAACUC	GAGUCCCCCCAAACACUUCAG	Cleavage
mdm-miR395b	TCONS_00238079	1	15.918	1	21	239	259	CUGAAGUGUUUGGGGGAACUC	GAGUCCCCCCAAACACUUCAG	Cleavage
mdm-miR395c	TCONS_00238079	1	15.918	1	21	239	259	CUGAAGUGUUUGGGGGAACUC	GAGUCCCCCCAAACACUUCAG	Cleavage
mdm-miR395d	TCONS_00238079	1	15.918	1	21	239	259	CUGAAGUGUUUGGGGGAACUC	GAGUCCCCCCAAACACUUCAG	Cleavage
mdm-miR395e	TCONS_00238079	1	15.918	1	21	239	259	CUGAAGUGUUUGGGGGAACUC	GAGUCCCCCCAAACACUUCAG	Cleavage
mdm-miR395f	TCONS_00238079	1	15.918	1	21	239	259	CUGAAGUGUUUGGGGGAACUC	GAGUCCCCCCAAACACUUCAG	Cleavage
mdm-miR395g	TCONS_00238079	1	15.918	1	21	239	259	CUGAAGUGUUUGGGGGAACUC	GAGUCCCCCCAAACACUUCAG	Cleavage
mdm-miR395h	TCONS_00238079	1	15.918	1	21	239	259	CUGAAGUGUUUGGGGGAACUC	GAGUCCCCCCAAACACUUCAG	Cleavage
mdm-miR395i	TCONS_00238079	1	15.918	1	21	239	259	CUGAAGUGUUUGGGGGAACUC	GAGUCCCCCCAAACACUUCAG	Cleavage
cme-miR395a	TCONS_00238079	1	15.918	1	21	239	259	CUGAAGUGUUUGGGGGAACUC	GAGUCCCCCCAAACACUUCAG	Cleavage
cme-miR395e	TCONS_00238079	1	15.918	1	21	239	259	CUGAAGUGUUUGGGGGAACUC	GAGUCCCCCCAAACACUUCAG	Cleavage
cme-miR395d	TCONS_00238079	1	15.918	1	21	239	259	CUGAAGUGUUUGGGGGAACUC	GAGUCCCCCCAAACACUUCAG	Cleavage
cme-miR395f	TCONS_00238079	1	15.918	1	21	239	259	CUGAAGUGUUUGGGGGAACUC	GAGUCCCCCCAAACACUUCAG	Cleavage
mes-miR395a	TCONS_00238079	1	15.918	1	21	239	259	CUGAAGUGUUUGGGGGAACUC	GAGUCCCCCCAAACACUUCAG	Cleavage
mes-miR395b	TCONS_00238079	1	15.918	1	21	239	259	CUGAAGUGUUUGGGGGAACUC	GAGUCCCCCCAAACACUUCAG	Cleavage
mes-miR395c	TCONS_00238079	1	15.918	1	21	239	259	CUGAAGUGUUUGGGGGAACUC	GAGUCCCCCCAAACACUUCAG	Cleavage
mes-miR395d	TCONS_00238079	1	15.918	1	21	239	259	CUGAAGUGUUUGGGGGAACUC	GAGUCCCCCCAAACACUUCAG	Cleavage
bdi-miR395o-3p	TCONS_00238079	1	15.918	1	20	239	258	UGAAGUGUUUGGGGGAACUC	GAGUCCCCCCAAACACUUCA	Cleavage
stu-miR395a	TCONS_00238079	1	15.918	1	21	239	259	CUGAAGUGUUUGGGGGAACUC	GAGUCCCCCCAAACACUUCAG	Cleavage
stu-miR395b	TCONS_00238079	1	15.918	1	21	239	259	CUGAAGUGUUUGGGGGAACUC	GAGUCCCCCCAAACACUUCAG	Cleavage
stu-miR395c	TCONS_00238079	1	15.918	1	21	239	259	CUGAAGUGUUUGGGGGAACUC	GAGUCCCCCCAAACACUUCAG	Cleavage
stu-miR395d	TCONS_00238079	1	15.918	1	21	239	259	CUGAAGUGUUUGGGGGAACUC	GAGUCCCCCCAAACACUUCAG	Cleavage
stu-miR395e	TCONS_00238079	1	15.918	1	21	239	259	CUGAAGUGUUUGGGGGAACUC	GAGUCCCCCCAAACACUUCAG	Cleavage
stu-miR395f	TCONS_00238079	1	15.918	1	21	239	259	CUGAAGUGUUUGGGGGAACUC	GAGUCCCCCCAAACACUUCAG	Cleavage
stu-miR395g	TCONS_00238079	1	15.918	1	21	239	259	CUGAAGUGUUUGGGGGAACUC	GAGUCCCCCCAAACACUUCAG	Cleavage
stu-miR395h	TCONS_00238079	1	15.918	1	21	239	259	CUGAAGUGUUUGGGGGAACUC	GAGUCCCCCCAAACACUUCAG	Cleavage
stu-miR395i	TCONS_00238079	1	15.918	1	21	239	259	CUGAAGUGUUUGGGGGAACUC	GAGUCCCCCCAAACACUUCAG	Cleavage
stu-miR395j	TCONS_00238079	1	15.918	1	21	239	259	CUGAAGUGUUUGGGGGAACUC	GAGUCCCCCCAAACACUUCAG	Cleavage
cpa-miR395a	TCONS_00238079	1	15.918	1	20	239	258	UGAAGUGUUUGGGGGAACUC	GAGUCCCCCCAAACACUUCA	Cleavage
cpa-miR395b	TCONS_00238079	1	15.918	1	20	239	258	UGAAGUGUUUGGGGGAACUC	GAGUCCCCCCAAACACUUCA	Cleavage
cpa-miR395c	TCONS_00238079	1	15.918	1	20	239	258	UGAAGUGUUUGGGGGAACUC	GAGUCCCCCCAAACACUUCA	Cleavage
cpa-miR395d	TCONS_00238079	1	15.918	1	20	239	258	UGAAGUGUUUGGGGGAACUC	GAGUCCCCCCAAACACUUCA	Cleavage
cpa-miR395e	TCONS_00238079	1	15.918	1	20	239	258	UGAAGUGUUUGGGGGAACUC	GAGUCCCCCCAAACACUUCA	Cleavage
bdi-miR395q	TCONS_00238079	1	15.918	1	20	239	258	UGAAGUGUUUGGGGGAACUC	GAGUCCCCCCAAACACUUCA	Cleavage
bra-miR395d-3p	TCONS_00238079	1	15.918	1	21	239	259	CUGAAGUGUUUGGGGGAACUC	GAGUCCCCCCAAACACUUCAG	Cleavage
bra-miR395b-3p	TCONS_00238079	1	15.918	1	21	239	259	CUGAAGUGUUUGGGGGAACUC	GAGUCCCCCCAAACACUUCAG	Cleavage
bra-miR395c-3p	TCONS_00238079	1	15.918	1	21	239	259	CUGAAGUGUUUGGGGGAACUC	GAGUCCCCCCAAACACUUCAG	Cleavage
bra-miR395a-3p	TCONS_00238079	1	15.918	1	21	239	259	CUGAAGUGUUUGGGGGAACUC	GAGUCCCCCCAAACACUUCAG	Cleavage
ata-miR395e-3p	TCONS_00238079	1	15.918	1	20	239	258	UGAAGUGUUUGGGGGAACUC	GAGUCCCCCCAAACACUUCA	Cleavage
ata-miR395a-3p	TCONS_00238079	1	15.918	1	20	239	258	UGAAGUGUUUGGGGGAACUC	GAGUCCCCCCAAACACUUCA	Cleavage
ata-miR395d-3p	TCONS_00238079	1	15.918	1	20	239	258	UGAAGUGUUUGGGGGAACUC	GAGUCCCCCCAAACACUUCA	Cleavage
ata-miR395f-3p	TCONS_00238079	1	15.918	1	20	239	258	UGAAGUGUUUGGGGGAACUC	GAGUCCCCCCAAACACUUCA	Cleavage
ata-miR395c-3p	TCONS_00238079	1	15.918	1	20	239	258	UGAAGUGUUUGGGGGAACUC	GAGUCCCCCCAAACACUUCA	Cleavage
mtr-miR2673a	TCONS_00239683	1	9.155	1	19	1	19	CCUCUUCCUCUUCCUCUUC	GUAGAGGAAGAGGAAGAGG	Cleavage
mtr-miR2673b	TCONS_00239683	1	9.155	1	19	1	19	CCUCUUCCUCUUCCUCUUC	GUAGAGGAAGAGGAAGAGG	Cleavage
osa-miR159c	TCONS_00240461	1	13.89	1	21	520	540	AUUGGAUUGAAGGGAGCUCCA	AGGAGCUCCCUUCAAUCCAAG	Cleavage
osa-miR159d	TCONS_00240461	1	13.89	1	21	520	540	AUUGGAUUGAAGGGAGCUCCG	AGGAGCUCCCUUCAAUCCAAG	Cleavage
osa-miR159e	TCONS_00240461	1	13.89	1	21	520	540	AUUGGAUUGAAGGGAGCUCCU	AGGAGCUCCCUUCAAUCCAAG	Cleavage
zma-miR159c-5p	TCONS_00240461	1	18.277	1	21	663	683	GAGCUCCCUUCGAUCCAAUCC	ACGUUGGAUCGAGGGGAGCUC	Cleavage
zma-miR159d-5p	TCONS_00240461	1	18.277	1	21	663	683	GAGCUCCCUUCGAUCCAAUCC	ACGUUGGAUCGAGGGGAGCUC	Cleavage
cme-miR159b	TCONS_00240461	1	13.89	1	21	520	540	AUUGGAUUGAAGGGAGCUCCU	AGGAGCUCCCUUCAAUCCAAG	Cleavage
ppt-miR529d	TCONS_00247413	1	19.38	1	21	127	147	AGAAGAGAGAGAGCACAGCCC	UAUCUGUGCUCUCUCUCUUCU	Cleavage
ppt-miR529d	TCONS_00247413	1	9.609	1	21	190	210	AGAAGAGAGAGAGCACAGCCC	CUUCUGUGCUCUCUCUCUUCU	Cleavage
far-miR529	TCONS_00247413	1	19.38	1	21	127	147	AGAAGAGAGAGAGCACAGCUU	UAUCUGUGCUCUCUCUCUUCU	Cleavage
far-miR529	TCONS_00247413	1	9.609	1	21	190	210	AGAAGAGAGAGAGCACAGCUU	CUUCUGUGCUCUCUCUCUUCU	Cleavage
bdi-miR845	TCONS_00265297	1	15.79	1	21	105	125	UGCUCUGAUACCAAUUGUUGG	AGAAAAAUUGGUAUCAGAGCA	Cleavage
ath-miR5648-3p	TCONS_00267194	1	11.991	1	21	1764	1784	AUCUGAAGAAAAUAGCGGCAU	UUGCUGCUGUUUUCUUCAGAU	Cleavage
osa-miR5162	TCONS_00277920	1	16.213	1	24	91	114	AAAUGACCAAAAUACCCCUAGAAC	AAUUUAGGGGUAUUUUGGUCAUUG	Cleavage
mtr-miR2599	TCONS_00282770	1	14.467	1	21	512	532	UGGGUACAAGGAAUCUACUUU	AGAGUAGAUUCUUUGUGCCCA	Cleavage
ppt-miR1069-3p	TCONS_00290907	1	15.095	1	21	119	139	UGAUAAAUCAAAGUGCUCACU	UUUGGGCAUUUUGAUUUAUCA	Cleavage
bdi-miR7713-5p	TCONS_00293228	1	13.458	1	24	1732	1755	UAGGAAUUGAUGGAACAGCUCACA	AUGAAGCUAUUCCAUCAAUUCCUA	Cleavage
osa-miR530-5p	TCONS_00007464	1.5	22.279	1	20	959	978	UGCAUUUGCACCUGCACCUA	CAGGUGCAGGCGCAAAUGCA	Translation
ptc-miR530a	TCONS_00007464	1.5	22.279	1	20	959	978	UGCAUUUGCACCUGCACCUU	CAGGUGCAGGCGCAAAUGCA	Translation
csi-miR530a	TCONS_00007464	1.5	22.279	1	21	958	978	UGCAUUUGCACCUGCACCUUG	ACAGGUGCAGGCGCAAAUGCA	Translation
tcc-miR530a	TCONS_00007464	1.5	22.279	1	20	959	978	UGCAUUUGCACCUGCACCUC	CAGGUGCAGGCGCAAAUGCA	Translation
tcc-miR530b	TCONS_00007464	1.5	22.279	1	20	959	978	UGCAUUUGCACCUGCACCUU	CAGGUGCAGGCGCAAAUGCA	Translation
htu-miR530	TCONS_00007464	1.5	22.279	1	20	959	978	UGCAUUUGCACCUGCACCUU	CAGGUGCAGGCGCAAAUGCA	Translation
cme-miR530a	TCONS_00007464	1.5	22.279	1	20	959	978	UGCAUUUGCACCUGCACCUU	CAGGUGCAGGCGCAAAUGCA	Translation
mes-miR530a	TCONS_00007464	1.5	22.279	1	20	959	978	UGCAUUUGCACCUGCACCUU	CAGGUGCAGGCGCAAAUGCA	Translation
mes-miR530b	TCONS_00007464	1.5	22.279	1	20	959	978	UGCAUUUGCACCUGCACCUU	CAGGUGCAGGCGCAAAUGCA	Translation
stu-miR530	TCONS_00007464	1.5	21.547	1	21	960	980	UCUGCAUUUGCACCUGCACCU	AGGUGCAGGCGCAAAUGCAGA	Cleavage
bdi-miR530a	TCONS_00007464	1.5	22.279	1	21	958	978	UGCAUUUGCACCUGCACCUAC	ACAGGUGCAGGCGCAAAUGCA	Translation
bdi-miR530b	TCONS_00007464	1.5	22.279	1	21	958	978	UGCAUUUGCACCUGCACCUAC	ACAGGUGCAGGCGCAAAUGCA	Translation
sbi-miR821b	TCONS_00008263	1.5	16.306	1	21	556	576	AAGUUAUGAACAUAAAAGUUG	UAACUUUUAUGUUCAUAUCUU	Cleavage
sbi-miR821b	TCONS_00008264	1.5	16.306	1	21	743	763	AAGUUAUGAACAUAAAAGUUG	UAACUUUUAUGUUCAUAUCUU	Cleavage
gma-miR9759	TCONS_00010484	1.5	13.026	1	21	599	619	UAUAAGCAAGUAGAAUUUAAU	ACUAAAUUCUAUUUGUUUAUG	Cleavage
osa-miR530-5p	TCONS_00018025	1.5	22.279	1	20	582	601	UGCAUUUGCACCUGCACCUA	CAGGUGCAGGCGCAAAUGCA	Translation
ptc-miR530a	TCONS_00018025	1.5	22.279	1	20	582	601	UGCAUUUGCACCUGCACCUU	CAGGUGCAGGCGCAAAUGCA	Translation
csi-miR530a	TCONS_00018025	1.5	22.279	1	21	581	601	UGCAUUUGCACCUGCACCUUG	ACAGGUGCAGGCGCAAAUGCA	Translation
tcc-miR530a	TCONS_00018025	1.5	22.279	1	20	582	601	UGCAUUUGCACCUGCACCUC	CAGGUGCAGGCGCAAAUGCA	Translation
tcc-miR530b	TCONS_00018025	1.5	22.279	1	20	582	601	UGCAUUUGCACCUGCACCUU	CAGGUGCAGGCGCAAAUGCA	Translation
htu-miR530	TCONS_00018025	1.5	22.279	1	20	582	601	UGCAUUUGCACCUGCACCUU	CAGGUGCAGGCGCAAAUGCA	Translation
cme-miR530a	TCONS_00018025	1.5	22.279	1	20	582	601	UGCAUUUGCACCUGCACCUU	CAGGUGCAGGCGCAAAUGCA	Translation
mes-miR530a	TCONS_00018025	1.5	22.279	1	20	582	601	UGCAUUUGCACCUGCACCUU	CAGGUGCAGGCGCAAAUGCA	Translation
mes-miR530b	TCONS_00018025	1.5	22.279	1	20	582	601	UGCAUUUGCACCUGCACCUU	CAGGUGCAGGCGCAAAUGCA	Translation
stu-miR530	TCONS_00018025	1.5	21.547	1	21	583	603	UCUGCAUUUGCACCUGCACCU	AGGUGCAGGCGCAAAUGCAGA	Cleavage
bdi-miR530a	TCONS_00018025	1.5	22.279	1	21	581	601	UGCAUUUGCACCUGCACCUAC	ACAGGUGCAGGCGCAAAUGCA	Translation
bdi-miR530b	TCONS_00018025	1.5	22.279	1	21	581	601	UGCAUUUGCACCUGCACCUAC	ACAGGUGCAGGCGCAAAUGCA	Translation
stu-miR7993a	TCONS_00035557	1.5	16.86	1	24	557	580	AUAUUUUAUGUGGUUAACUUAACU	GACUAGGUUAACUAUAUAAAAUAU	Cleavage
stu-miR7993b-3p	TCONS_00035557	1.5	16.86	1	24	557	580	AUAUUUUAUGUGGUUAACUUAACU	GACUAGGUUAACUAUAUAAAAUAU	Cleavage
stu-miR7993c	TCONS_00035557	1.5	16.86	1	24	557	580	AUAUUUUAUGUGGUUAACUUAACU	GACUAGGUUAACUAUAUAAAAUAU	Cleavage
stu-miR7993d	TCONS_00035557	1.5	16.86	1	24	557	580	AUAUUUUAUGUGGUUAACUUAACU	GACUAGGUUAACUAUAUAAAAUAU	Cleavage
ath-miR169d	TCONS_00044161	1.5	15.114	1	21	166	186	UGAGCCAAGGAUGACUUGCCG	UGGCAAUUCAUCCUUGGCUUA	Cleavage
ath-miR169e	TCONS_00044161	1.5	15.114	1	21	166	186	UGAGCCAAGGAUGACUUGCCG	UGGCAAUUCAUCCUUGGCUUA	Cleavage
ath-miR169f-5p	TCONS_00044161	1.5	15.114	1	21	166	186	UGAGCCAAGGAUGACUUGCCG	UGGCAAUUCAUCCUUGGCUUA	Cleavage
ath-miR169g-5p	TCONS_00044161	1.5	15.114	1	21	166	186	UGAGCCAAGGAUGACUUGCCG	UGGCAAUUCAUCCUUGGCUUA	Cleavage
ptc-miR169n-5p	TCONS_00044161	1.5	15.114	1	21	166	186	UGAGCCAAGGAUGACUUGCCG	UGGCAAUUCAUCCUUGGCUUA	Cleavage
mtr-miR169e-5p	TCONS_00044161	1.5	14.964	1	21	165	185	GAGCCAAGGAUGACUUGCCGG	AUGGCAAUUCAUCCUUGGCUU	Cleavage
vvi-miR169m	TCONS_00044161	1.5	14.964	1	21	165	185	GAGCCAAGGAUGACUUGCCGG	AUGGCAAUUCAUCCUUGGCUU	Cleavage
vvi-miR169p	TCONS_00044161	1.5	14.964	1	21	165	185	GAGCCAAGGAUGACUUGCCGG	AUGGCAAUUCAUCCUUGGCUU	Cleavage
vvi-miR169l	TCONS_00044161	1.5	14.964	1	21	165	185	GAGCCAAGGAUGACUUGCCGU	AUGGCAAUUCAUCCUUGGCUU	Cleavage
vvi-miR169n	TCONS_00044161	1.5	14.964	1	21	165	185	GAGCCAAGGAUGACUUGCCGG	AUGGCAAUUCAUCCUUGGCUU	Cleavage
vvi-miR169o	TCONS_00044161	1.5	14.964	1	21	165	185	GAGCCAAGGAUGACUUGCCGC	AUGGCAAUUCAUCCUUGGCUU	Cleavage
vvi-miR169q	TCONS_00044161	1.5	14.964	1	21	165	185	GAGCCAAGGAUGACUUGCCGG	AUGGCAAUUCAUCCUUGGCUU	Cleavage
rco-miR169c	TCONS_00044161	1.5	15.114	1	21	166	186	UGAGCCAAGGAUGACUUGCCG	UGGCAAUUCAUCCUUGGCUUA	Cleavage
aly-miR169d-5p	TCONS_00044161	1.5	15.114	1	21	166	186	UGAGCCAAGGAUGACUUGCCG	UGGCAAUUCAUCCUUGGCUUA	Cleavage
aly-miR169e-5p	TCONS_00044161	1.5	15.114	1	21	166	186	UGAGCCAAGGAUGACUUGCCG	UGGCAAUUCAUCCUUGGCUUA	Cleavage
aly-miR169f-5p	TCONS_00044161	1.5	15.114	1	21	166	186	UGAGCCAAGGAUGACUUGCCG	UGGCAAUUCAUCCUUGGCUUA	Cleavage
aly-miR169g-5p	TCONS_00044161	1.5	15.114	1	21	166	186	UGAGCCAAGGAUGACUUGCCG	UGGCAAUUCAUCCUUGGCUUA	Cleavage
gma-miR169d	TCONS_00044161	1.5	15.114	1	23	164	186	UGAGCCAAGGAUGACUUGCCGGU	GAUGGCAAUUCAUCCUUGGCUUA	Cleavage
tcc-miR169i	TCONS_00044161	1.5	14.964	1	21	165	185	UAGCCAAGGAUGAGUUGCCUG	AUGGCAAUUCAUCCUUGGCUU	Cleavage
tcc-miR169m	TCONS_00044161	1.5	15.114	1	21	166	186	UGAGCCAAGGAUGACUUGCCG	UGGCAAUUCAUCCUUGGCUUA	Cleavage
gma-miR169p	TCONS_00044161	1.5	15.114	1	21	166	186	UGAGCCAAGGAUGACUUGCCG	UGGCAAUUCAUCCUUGGCUUA	Cleavage
ptc-miR169ag	TCONS_00044161	1.5	14.964	1	22	164	185	AAGCCAAGGGUGACUUGCCUGA	GAUGGCAAUUCAUCCUUGGCUU	Cleavage
cme-miR169k	TCONS_00044161	1.5	15.114	1	21	166	186	UGAGCCAAGGAUGACUUGCCU	UGGCAAUUCAUCCUUGGCUUA	Cleavage
mes-miR169h	TCONS_00044161	1.5	15.114	1	21	166	186	UGAGCCAAGGAUGACUUGCCG	UGGCAAUUCAUCCUUGGCUUA	Cleavage
osa-miR1857-5p	TCONS_00047276	1.5	17.094	1	21	1138	1158	UGGUUUUUUUGGAGCAUGAGG	AAUCAUGCUUCAAGAAGACCA	Cleavage
csi-miR3946	TCONS_00057642	1.5	13.177	1	24	45	68	UUGUAGAGAAAGAGAAGAGAGCAC	CGUCUUUCUUUUCUUUCUCUGCAA	Cleavage
osa-miR156c-3p	TCONS_00071627	1.5	19.653	1	22	796	817	GCUCACUUCUCUCUCUGUCAGC	AAUGACAGAGAGAGGAGUGAGA	Cleavage
osa-miR156g-3p	TCONS_00071627	1.5	19.653	1	22	796	817	GCUCACUUCUCUCUCUGUCAGC	AAUGACAGAGAGAGGAGUGAGA	Cleavage
zma-miR156a-3p	TCONS_00071627	1.5	19.653	1	22	796	817	GCUCACUUCUCUCUCUGUCAGU	AAUGACAGAGAGAGGAGUGAGA	Cleavage
bdi-miR156b-3p	TCONS_00071627	1.5	19.653	1	22	796	817	GCUCACUUCUCUCUCUGUCACC	AAUGACAGAGAGAGGAGUGAGA	Cleavage
bdi-miR156e-3p	TCONS_00071627	1.5	19.653	1	22	796	817	GCUCACUUCUCUCUCUGUCAGC	AAUGACAGAGAGAGGAGUGAGA	Cleavage
ata-miR156d-3p	TCONS_00071627	1.5	19.653	1	22	796	817	GCUCACUCCUCUUUCUGUCAGC	AAUGACAGAGAGAGGAGUGAGA	Cleavage
mtr-miR2673a	TCONS_00071808	1.5	4.144	1	22	146	167	CCUCUUCCUCUUCCUCUUCCAC	GGGGAGGGGGAGGAGGAAGAGG	Cleavage
mtr-miR2673b	TCONS_00071808	1.5	4.144	1	22	146	167	CCUCUUCCUCUUCCUCUUCCAC	GGGGAGGGGGAGGAGGAAGAGG	Cleavage
ath-miR426	TCONS_00073617	1.5	13.02	1	21	36	56	UUUUGGAAAUUUGUCCUUACG	UCUAAGAACAGAUUUCCAAAA	Cleavage
bra-miR5716	TCONS_00074688	1.5	9.068	1	21	923	943	UUGGAUAAUUGAAGAUAUAAA	GUUUUGUCUUCAAUUAUCCAA	Cleavage
ahy-miR3519	TCONS_00076033	1.5	17.298	1	21	456	476	UCAAUCAAUGACAGCAUUUCA	UGAAAUGAUGUUAUUGAUUGA	Cleavage
aly-miR4245	TCONS_00076033	1.5	16.163	1	21	1703	1723	ACAAAGUUUUAUACUGACAAU	UUAGUCAGUAUAAAAUUUUGU	Cleavage
ath-miR4245	TCONS_00076033	1.5	16.163	1	21	1703	1723	ACAAAGUUUUAUACUGACAAU	UUAGUCAGUAUAAAAUUUUGU	Cleavage
gma-miR5376	TCONS_00077886	1.5	20.219	1	22	55	76	UGAAGAUUUGAAGAAUUUGGGA	GGGCAAGUUCUUCAGAUUUUCA	Cleavage
osa-miR156c-3p	TCONS_00078434	1.5	21.305	1	22	646	667	GCUCACUUCUCUCUCUGUCAGC	AAUGACAGAGAGAGGAGUGAGA	Cleavage
osa-miR156g-3p	TCONS_00078434	1.5	21.305	1	22	646	667	GCUCACUUCUCUCUCUGUCAGC	AAUGACAGAGAGAGGAGUGAGA	Cleavage
zma-miR156a-3p	TCONS_00078434	1.5	21.305	1	22	646	667	GCUCACUUCUCUCUCUGUCAGU	AAUGACAGAGAGAGGAGUGAGA	Cleavage
bdi-miR156b-3p	TCONS_00078434	1.5	21.305	1	22	646	667	GCUCACUUCUCUCUCUGUCACC	AAUGACAGAGAGAGGAGUGAGA	Cleavage
bdi-miR156e-3p	TCONS_00078434	1.5	21.305	1	22	646	667	GCUCACUUCUCUCUCUGUCAGC	AAUGACAGAGAGAGGAGUGAGA	Cleavage
ata-miR156d-3p	TCONS_00078434	1.5	21.305	1	22	646	667	GCUCACUCCUCUUUCUGUCAGC	AAUGACAGAGAGAGGAGUGAGA	Cleavage
bdi-miR5179	TCONS_00084558	1.5	14.029	1	21	809	829	UUUUGCUCAAGACCGCGCAAC	GGUGCUCGGUCUUGAGCAGAA	Cleavage
osa-miR5179	TCONS_00084558	1.5	14.029	1	21	809	829	UUUUGCUCAAGACCGCGCAAC	GGUGCUCGGUCUUGAGCAGAA	Cleavage
hbr-miR9387	TCONS_00085275	1.5	7.983	1	19	1578	1596	GAACACAAUUAUAGGAAUC	GAUUCCUAUAAUUUUGUUC	Cleavage
ptc-miR6444	TCONS_00087303	1.5	11.214	1	21	221	241	UAGGAAAAUUAGAGAUUAUGU	AUAUAUUUUCUAAUUUUCCUA	Cleavage
osa-miR159c	TCONS_00088444	1.5	17.997	1	21	2301	2321	AUUGGAUUGAAGGGAGCUCCA	GGGAGCUCCCUUCAGUCCAAG	Cleavage
osa-miR159d	TCONS_00088444	1.5	17.997	1	21	2301	2321	AUUGGAUUGAAGGGAGCUCCG	GGGAGCUCCCUUCAGUCCAAG	Cleavage
osa-miR159e	TCONS_00088444	1.5	17.997	1	21	2301	2321	AUUGGAUUGAAGGGAGCUCCU	GGGAGCUCCCUUCAGUCCAAG	Cleavage
gma-miR319c	TCONS_00088444	1.5	17.127	1	20	2301	2320	UUGGACUGAAAGGAGCUCCU	GGGAGCUCCCUUCAGUCCAA	Translation
vvi-miR159a	TCONS_00088444	1.5	17.997	1	21	2301	2321	CUUGGAGUGAAGGGAGCUCUC	GGGAGCUCCCUUCAGUCCAAG	Cleavage
vvi-miR159b	TCONS_00088444	1.5	17.997	1	21	2301	2321	CUUGGAGUGAAGGGAGCUCUC	GGGAGCUCCCUUCAGUCCAAG	Cleavage
cme-miR159b	TCONS_00088444	1.5	17.997	1	21	2301	2321	AUUGGAUUGAAGGGAGCUCCU	GGGAGCUCCCUUCAGUCCAAG	Cleavage
gma-miR319p	TCONS_00088444	1.5	18.529	1	21	2302	2322	UUUUGGACUGAAGGGAGCUCC	GGAGCUCCCUUCAGUCCAAGC	Cleavage
ath-miR390a-5p	TCONS_00089689	1.5	9.444	1	21	1076	1096	AAGCUCAGGAGGGAUAGCGCC	GGUGCUAUCUUUCCUGAGCUU	Cleavage
ath-miR390b-5p	TCONS_00089689	1.5	9.444	1	21	1076	1096	AAGCUCAGGAGGGAUAGCGCC	GGUGCUAUCUUUCCUGAGCUU	Cleavage
osa-miR390-5p	TCONS_00089689	1.5	9.444	1	21	1076	1096	AAGCUCAGGAGGGAUAGCGCC	GGUGCUAUCUUUCCUGAGCUU	Cleavage
ptc-miR390a	TCONS_00089689	1.5	9.444	1	21	1076	1096	AAGCUCAGGAGGGAUAGCGCC	GGUGCUAUCUUUCCUGAGCUU	Cleavage
ptc-miR390b	TCONS_00089689	1.5	9.444	1	21	1076	1096	AAGCUCAGGAGGGAUAGCGCC	GGUGCUAUCUUUCCUGAGCUU	Cleavage
ptc-miR390c	TCONS_00089689	1.5	9.444	1	21	1076	1096	AAGCUCAGGAGGGAUAGCGCC	GGUGCUAUCUUUCCUGAGCUU	Cleavage
ptc-miR390d-5p	TCONS_00089689	1.5	9.444	1	21	1076	1096	AAGCUCAGGAGGGAUAGCGCC	GGUGCUAUCUUUCCUGAGCUU	Cleavage
ppt-miR390a	TCONS_00089689	1.5	9.444	1	21	1076	1096	AAGCUCAGGAGGGAUAGCGCC	GGUGCUAUCUUUCCUGAGCUU	Cleavage
ppt-miR390b	TCONS_00089689	1.5	9.444	1	21	1076	1096	AAGCUCAGGAGGGAUAGCGCC	GGUGCUAUCUUUCCUGAGCUU	Cleavage
mtr-miR390	TCONS_00089689	1.5	9.444	1	21	1076	1096	AAGCUCAGGAGGGAUAGCGCC	GGUGCUAUCUUUCCUGAGCUU	Cleavage
ghr-miR390a	TCONS_00089689	1.5	9.444	1	21	1076	1096	AAGCUCAGGAGGGAUAGCGCC	GGUGCUAUCUUUCCUGAGCUU	Cleavage
ghr-miR390b	TCONS_00089689	1.5	9.444	1	21	1076	1096	AAGCUCAGGAGGGAUAGCGCC	GGUGCUAUCUUUCCUGAGCUU	Cleavage
ghr-miR390c	TCONS_00089689	1.5	9.444	1	21	1076	1096	AAGCUCAGGAGGGAUAGCGCC	GGUGCUAUCUUUCCUGAGCUU	Cleavage
bna-miR390a	TCONS_00089689	1.5	9.444	1	21	1076	1096	AAGCUCAGGAGGGAUAGCGCC	GGUGCUAUCUUUCCUGAGCUU	Cleavage
bna-miR390b	TCONS_00089689	1.5	9.444	1	21	1076	1096	AAGCUCAGGAGGGAUAGCGCC	GGUGCUAUCUUUCCUGAGCUU	Cleavage
bna-miR390c	TCONS_00089689	1.5	9.444	1	21	1076	1096	AAGCUCAGGAGGGAUAGCGCC	GGUGCUAUCUUUCCUGAGCUU	Cleavage
vvi-miR390	TCONS_00089689	1.5	9.444	1	21	1076	1096	AAGCUCAGGAGGGAUAGCGCC	GGUGCUAUCUUUCCUGAGCUU	Cleavage
gma-miR390a-5p	TCONS_00089689	1.5	9.444	1	21	1076	1096	AAGCUCAGGAGGGAUAGCGCC	GGUGCUAUCUUUCCUGAGCUU	Cleavage
sbi-miR390	TCONS_00089689	1.5	9.444	1	21	1076	1096	AAGCUCAGGAGGGAUAGCGCC	GGUGCUAUCUUUCCUGAGCUU	Cleavage
zma-miR390a-5p	TCONS_00089689	1.5	9.444	1	21	1076	1096	AAGCUCAGGAGGGAUAGCGCC	GGUGCUAUCUUUCCUGAGCUU	Cleavage
zma-miR390b-5p	TCONS_00089689	1.5	9.444	1	21	1076	1096	AAGCUCAGGAGGGAUAGCGCC	GGUGCUAUCUUUCCUGAGCUU	Cleavage
csi-miR390	TCONS_00089689	1.5	9.444	1	21	1076	1096	AAGCUCAGGAGGGAUAGCGCC	GGUGCUAUCUUUCCUGAGCUU	Cleavage
rco-miR390a	TCONS_00089689	1.5	9.444	1	21	1076	1096	AAGCUCAGGAGGGAUAGCGCC	GGUGCUAUCUUUCCUGAGCUU	Cleavage
rco-miR390b	TCONS_00089689	1.5	9.444	1	21	1076	1096	AAGCUCAGGAGGGAUAGCGCC	GGUGCUAUCUUUCCUGAGCUU	Cleavage
aly-miR390a-5p	TCONS_00089689	1.5	9.444	1	21	1076	1096	AAGCUCAGGAGGGAUAGCGCC	GGUGCUAUCUUUCCUGAGCUU	Cleavage
aly-miR390b-5p	TCONS_00089689	1.5	9.444	1	21	1076	1096	AAGCUCAGGAGGGAUAGCGCC	GGUGCUAUCUUUCCUGAGCUU	Cleavage
tcc-miR390a	TCONS_00089689	1.5	9.444	1	21	1076	1096	AAGCUCAGGAGGGAUAGCGCC	GGUGCUAUCUUUCCUGAGCUU	Cleavage
tcc-miR390b	TCONS_00089689	1.5	9.444	1	21	1076	1096	AAGCUCAGGAGGGAUAGCGCC	GGUGCUAUCUUUCCUGAGCUU	Cleavage
bdi-miR390a-5p	TCONS_00089689	1.5	9.444	1	21	1076	1096	AAGCUCAGGAGGGAUAGCGCC	GGUGCUAUCUUUCCUGAGCUU	Cleavage
cme-miR390b	TCONS_00089689	1.5	9.444	1	21	1076	1096	AAGCUCAGGAGGGAUAGCGCC	GGUGCUAUCUUUCCUGAGCUU	Cleavage
cca-miR390	TCONS_00089689	1.5	9.444	1	21	1076	1096	AAGCUCAGGAGGGAUAGCGUC	GGUGCUAUCUUUCCUGAGCUU	Cleavage
nta-miR390b	TCONS_00089689	1.5	9.444	1	21	1076	1096	AAGCUCAGGAGGGAUAGCGCC	GGUGCUAUCUUUCCUGAGCUU	Cleavage
nta-miR390c	TCONS_00089689	1.5	9.444	1	21	1076	1096	AAGCUCAGGAGGGAUAGCGCC	GGUGCUAUCUUUCCUGAGCUU	Cleavage
gma-miR390e	TCONS_00089689	1.5	9.426	1	20	1076	1095	AGCUCAGGAGGGAUAGCGCC	GGUGCUAUCUUUCCUGAGCU	Cleavage
gma-miR390f	TCONS_00089689	1.5	9.444	1	21	1076	1096	AAGCUCAGGAGGGAUAGCGCC	GGUGCUAUCUUUCCUGAGCUU	Cleavage
gma-miR390g	TCONS_00089689	1.5	9.444	1	21	1076	1096	AAGCUCAGGAGGGAUAGCGCC	GGUGCUAUCUUUCCUGAGCUU	Cleavage
hex-miR390a	TCONS_00089689	1.5	9.444	1	21	1076	1096	AAGCUCAGGAGGGAUAGCGCC	GGUGCUAUCUUUCCUGAGCUU	Cleavage
hex-miR390b	TCONS_00089689	1.5	9.444	1	21	1076	1096	AAGCUCAGGAGGGAUAGCGCC	GGUGCUAUCUUUCCUGAGCUU	Cleavage
mdm-miR390a	TCONS_00089689	1.5	9.444	1	21	1076	1096	AAGCUCAGGAGGGAUAGCGCC	GGUGCUAUCUUUCCUGAGCUU	Cleavage
mdm-miR390b	TCONS_00089689	1.5	9.444	1	21	1076	1096	AAGCUCAGGAGGGAUAGCGCC	GGUGCUAUCUUUCCUGAGCUU	Cleavage
mdm-miR390c	TCONS_00089689	1.5	9.444	1	21	1076	1096	AAGCUCAGGAGGGAUAGCGCC	GGUGCUAUCUUUCCUGAGCUU	Cleavage
mdm-miR390d	TCONS_00089689	1.5	9.444	1	21	1076	1096	AAGCUCAGGAGGGAUAGCGCC	GGUGCUAUCUUUCCUGAGCUU	Cleavage
mdm-miR390e	TCONS_00089689	1.5	9.444	1	21	1076	1096	AAGCUCAGGAGGGAUAGCGCC	GGUGCUAUCUUUCCUGAGCUU	Cleavage
mdm-miR390f	TCONS_00089689	1.5	9.444	1	21	1076	1096	AAGCUCAGGAGGGAUAGCGCC	GGUGCUAUCUUUCCUGAGCUU	Cleavage
cme-miR390d	TCONS_00089689	1.5	9.444	1	21	1076	1096	AAGCUCAGGAGGGAUAGCGCC	GGUGCUAUCUUUCCUGAGCUU	Cleavage
cme-miR390a	TCONS_00089689	1.5	9.444	1	21	1076	1096	AAGCUCAGGAGGGAUAGCGCC	GGUGCUAUCUUUCCUGAGCUU	Cleavage
cme-miR390c	TCONS_00089689	1.5	9.444	1	21	1076	1096	AAGCUCAGGAGGGAUAGCGCC	GGUGCUAUCUUUCCUGAGCUU	Cleavage
lja-miR390a-5p	TCONS_00089689	1.5	9.444	1	21	1076	1096	AAGCUCAGGAGGGAUAGCGCC	GGUGCUAUCUUUCCUGAGCUU	Cleavage
lja-miR390b-5p	TCONS_00089689	1.5	9.444	1	21	1076	1096	AAGCUCAGGAGGGAUAGCGCC	GGUGCUAUCUUUCCUGAGCUU	Cleavage
cpa-miR390a	TCONS_00089689	1.5	9.444	1	21	1076	1096	AAGCUCAGGAGGGAUAGCGCC	GGUGCUAUCUUUCCUGAGCUU	Cleavage
cpa-miR390b	TCONS_00089689	1.5	9.444	1	21	1076	1096	AAGCUCAGGAGGGAUAGCGCC	GGUGCUAUCUUUCCUGAGCUU	Cleavage
sly-miR390b-5p	TCONS_00089689	1.5	9.444	1	21	1076	1096	AAGCUCAGGAGGGAUAGCGCC	GGUGCUAUCUUUCCUGAGCUU	Cleavage
bra-miR390-5p	TCONS_00089689	1.5	9.444	1	21	1076	1096	AAGCUCAGGAGGGAUAGCGCC	GGUGCUAUCUUUCCUGAGCUU	Cleavage
ata-miR390-5p	TCONS_00089689	1.5	9.444	1	21	1076	1096	AAGCUCAGGAGGGAUAGCGCC	GGUGCUAUCUUUCCUGAGCUU	Cleavage
ath-miR5658	TCONS_00095608	1.5	2.308	1	21	1875	1895	AUGAUGAUGAUGAUGAUGAAA	CUUUCUCAUCAUCAUCAUCAU	Cleavage
ath-miR5658	TCONS_00095608	1.5	6.217	1	21	884	904	AUGAUGAUGAUGAUGAUGAAA	UCUCAACGUCAUCAUCAUCAU	Cleavage
ath-miR390a-5p	TCONS_00096548	1.5	9.444	1	21	454	474	AAGCUCAGGAGGGAUAGCGCC	GGUGCUAUCUUUCCUGAGCUU	Cleavage
ath-miR390b-5p	TCONS_00096548	1.5	9.444	1	21	454	474	AAGCUCAGGAGGGAUAGCGCC	GGUGCUAUCUUUCCUGAGCUU	Cleavage
osa-miR390-5p	TCONS_00096548	1.5	9.444	1	21	454	474	AAGCUCAGGAGGGAUAGCGCC	GGUGCUAUCUUUCCUGAGCUU	Cleavage
ptc-miR390a	TCONS_00096548	1.5	9.444	1	21	454	474	AAGCUCAGGAGGGAUAGCGCC	GGUGCUAUCUUUCCUGAGCUU	Cleavage
ptc-miR390b	TCONS_00096548	1.5	9.444	1	21	454	474	AAGCUCAGGAGGGAUAGCGCC	GGUGCUAUCUUUCCUGAGCUU	Cleavage
ptc-miR390c	TCONS_00096548	1.5	9.444	1	21	454	474	AAGCUCAGGAGGGAUAGCGCC	GGUGCUAUCUUUCCUGAGCUU	Cleavage
ptc-miR390d-5p	TCONS_00096548	1.5	9.444	1	21	454	474	AAGCUCAGGAGGGAUAGCGCC	GGUGCUAUCUUUCCUGAGCUU	Cleavage
ppt-miR390a	TCONS_00096548	1.5	9.444	1	21	454	474	AAGCUCAGGAGGGAUAGCGCC	GGUGCUAUCUUUCCUGAGCUU	Cleavage
ppt-miR390b	TCONS_00096548	1.5	9.444	1	21	454	474	AAGCUCAGGAGGGAUAGCGCC	GGUGCUAUCUUUCCUGAGCUU	Cleavage
mtr-miR390	TCONS_00096548	1.5	9.444	1	21	454	474	AAGCUCAGGAGGGAUAGCGCC	GGUGCUAUCUUUCCUGAGCUU	Cleavage
ghr-miR390a	TCONS_00096548	1.5	9.444	1	21	454	474	AAGCUCAGGAGGGAUAGCGCC	GGUGCUAUCUUUCCUGAGCUU	Cleavage
ghr-miR390b	TCONS_00096548	1.5	9.444	1	21	454	474	AAGCUCAGGAGGGAUAGCGCC	GGUGCUAUCUUUCCUGAGCUU	Cleavage
ghr-miR390c	TCONS_00096548	1.5	9.444	1	21	454	474	AAGCUCAGGAGGGAUAGCGCC	GGUGCUAUCUUUCCUGAGCUU	Cleavage
bna-miR390a	TCONS_00096548	1.5	9.444	1	21	454	474	AAGCUCAGGAGGGAUAGCGCC	GGUGCUAUCUUUCCUGAGCUU	Cleavage
bna-miR390b	TCONS_00096548	1.5	9.444	1	21	454	474	AAGCUCAGGAGGGAUAGCGCC	GGUGCUAUCUUUCCUGAGCUU	Cleavage
bna-miR390c	TCONS_00096548	1.5	9.444	1	21	454	474	AAGCUCAGGAGGGAUAGCGCC	GGUGCUAUCUUUCCUGAGCUU	Cleavage
vvi-miR390	TCONS_00096548	1.5	9.444	1	21	454	474	AAGCUCAGGAGGGAUAGCGCC	GGUGCUAUCUUUCCUGAGCUU	Cleavage
gma-miR390a-5p	TCONS_00096548	1.5	9.444	1	21	454	474	AAGCUCAGGAGGGAUAGCGCC	GGUGCUAUCUUUCCUGAGCUU	Cleavage
sbi-miR390	TCONS_00096548	1.5	9.444	1	21	454	474	AAGCUCAGGAGGGAUAGCGCC	GGUGCUAUCUUUCCUGAGCUU	Cleavage
zma-miR390a-5p	TCONS_00096548	1.5	9.444	1	21	454	474	AAGCUCAGGAGGGAUAGCGCC	GGUGCUAUCUUUCCUGAGCUU	Cleavage
zma-miR390b-5p	TCONS_00096548	1.5	9.444	1	21	454	474	AAGCUCAGGAGGGAUAGCGCC	GGUGCUAUCUUUCCUGAGCUU	Cleavage
csi-miR390	TCONS_00096548	1.5	9.444	1	21	454	474	AAGCUCAGGAGGGAUAGCGCC	GGUGCUAUCUUUCCUGAGCUU	Cleavage
rco-miR390a	TCONS_00096548	1.5	9.444	1	21	454	474	AAGCUCAGGAGGGAUAGCGCC	GGUGCUAUCUUUCCUGAGCUU	Cleavage
rco-miR390b	TCONS_00096548	1.5	9.444	1	21	454	474	AAGCUCAGGAGGGAUAGCGCC	GGUGCUAUCUUUCCUGAGCUU	Cleavage
aly-miR390a-5p	TCONS_00096548	1.5	9.444	1	21	454	474	AAGCUCAGGAGGGAUAGCGCC	GGUGCUAUCUUUCCUGAGCUU	Cleavage
aly-miR390b-5p	TCONS_00096548	1.5	9.444	1	21	454	474	AAGCUCAGGAGGGAUAGCGCC	GGUGCUAUCUUUCCUGAGCUU	Cleavage
tcc-miR390a	TCONS_00096548	1.5	9.444	1	21	454	474	AAGCUCAGGAGGGAUAGCGCC	GGUGCUAUCUUUCCUGAGCUU	Cleavage
tcc-miR390b	TCONS_00096548	1.5	9.444	1	21	454	474	AAGCUCAGGAGGGAUAGCGCC	GGUGCUAUCUUUCCUGAGCUU	Cleavage
bdi-miR390a-5p	TCONS_00096548	1.5	9.444	1	21	454	474	AAGCUCAGGAGGGAUAGCGCC	GGUGCUAUCUUUCCUGAGCUU	Cleavage
cme-miR390b	TCONS_00096548	1.5	9.444	1	21	454	474	AAGCUCAGGAGGGAUAGCGCC	GGUGCUAUCUUUCCUGAGCUU	Cleavage
cca-miR390	TCONS_00096548	1.5	9.444	1	21	454	474	AAGCUCAGGAGGGAUAGCGUC	GGUGCUAUCUUUCCUGAGCUU	Cleavage
nta-miR390b	TCONS_00096548	1.5	9.444	1	21	454	474	AAGCUCAGGAGGGAUAGCGCC	GGUGCUAUCUUUCCUGAGCUU	Cleavage
nta-miR390c	TCONS_00096548	1.5	9.444	1	21	454	474	AAGCUCAGGAGGGAUAGCGCC	GGUGCUAUCUUUCCUGAGCUU	Cleavage
gma-miR390e	TCONS_00096548	1.5	9.426	1	20	454	473	AGCUCAGGAGGGAUAGCGCC	GGUGCUAUCUUUCCUGAGCU	Cleavage
gma-miR390f	TCONS_00096548	1.5	9.444	1	21	454	474	AAGCUCAGGAGGGAUAGCGCC	GGUGCUAUCUUUCCUGAGCUU	Cleavage
gma-miR390g	TCONS_00096548	1.5	9.444	1	21	454	474	AAGCUCAGGAGGGAUAGCGCC	GGUGCUAUCUUUCCUGAGCUU	Cleavage
hex-miR390a	TCONS_00096548	1.5	9.444	1	21	454	474	AAGCUCAGGAGGGAUAGCGCC	GGUGCUAUCUUUCCUGAGCUU	Cleavage
hex-miR390b	TCONS_00096548	1.5	9.444	1	21	454	474	AAGCUCAGGAGGGAUAGCGCC	GGUGCUAUCUUUCCUGAGCUU	Cleavage
mdm-miR390a	TCONS_00096548	1.5	9.444	1	21	454	474	AAGCUCAGGAGGGAUAGCGCC	GGUGCUAUCUUUCCUGAGCUU	Cleavage
mdm-miR390b	TCONS_00096548	1.5	9.444	1	21	454	474	AAGCUCAGGAGGGAUAGCGCC	GGUGCUAUCUUUCCUGAGCUU	Cleavage
mdm-miR390c	TCONS_00096548	1.5	9.444	1	21	454	474	AAGCUCAGGAGGGAUAGCGCC	GGUGCUAUCUUUCCUGAGCUU	Cleavage
mdm-miR390d	TCONS_00096548	1.5	9.444	1	21	454	474	AAGCUCAGGAGGGAUAGCGCC	GGUGCUAUCUUUCCUGAGCUU	Cleavage
mdm-miR390e	TCONS_00096548	1.5	9.444	1	21	454	474	AAGCUCAGGAGGGAUAGCGCC	GGUGCUAUCUUUCCUGAGCUU	Cleavage
mdm-miR390f	TCONS_00096548	1.5	9.444	1	21	454	474	AAGCUCAGGAGGGAUAGCGCC	GGUGCUAUCUUUCCUGAGCUU	Cleavage
cme-miR390d	TCONS_00096548	1.5	9.444	1	21	454	474	AAGCUCAGGAGGGAUAGCGCC	GGUGCUAUCUUUCCUGAGCUU	Cleavage
cme-miR390a	TCONS_00096548	1.5	9.444	1	21	454	474	AAGCUCAGGAGGGAUAGCGCC	GGUGCUAUCUUUCCUGAGCUU	Cleavage
cme-miR390c	TCONS_00096548	1.5	9.444	1	21	454	474	AAGCUCAGGAGGGAUAGCGCC	GGUGCUAUCUUUCCUGAGCUU	Cleavage
lja-miR390a-5p	TCONS_00096548	1.5	9.444	1	21	454	474	AAGCUCAGGAGGGAUAGCGCC	GGUGCUAUCUUUCCUGAGCUU	Cleavage
lja-miR390b-5p	TCONS_00096548	1.5	9.444	1	21	454	474	AAGCUCAGGAGGGAUAGCGCC	GGUGCUAUCUUUCCUGAGCUU	Cleavage
cpa-miR390a	TCONS_00096548	1.5	9.444	1	21	454	474	AAGCUCAGGAGGGAUAGCGCC	GGUGCUAUCUUUCCUGAGCUU	Cleavage
cpa-miR390b	TCONS_00096548	1.5	9.444	1	21	454	474	AAGCUCAGGAGGGAUAGCGCC	GGUGCUAUCUUUCCUGAGCUU	Cleavage
sly-miR390b-5p	TCONS_00096548	1.5	9.444	1	21	454	474	AAGCUCAGGAGGGAUAGCGCC	GGUGCUAUCUUUCCUGAGCUU	Cleavage
bra-miR390-5p	TCONS_00096548	1.5	9.444	1	21	454	474	AAGCUCAGGAGGGAUAGCGCC	GGUGCUAUCUUUCCUGAGCUU	Cleavage
ata-miR390-5p	TCONS_00096548	1.5	9.444	1	21	454	474	AAGCUCAGGAGGGAUAGCGCC	GGUGCUAUCUUUCCUGAGCUU	Cleavage
gma-miR1533	TCONS_00097409	1.5	8.167	1	19	227	245	AUAAUAAAAAUAAUAAUGA	UUAUUUUUAUUUUUAUUAU	Cleavage
mtr-miR2673a	TCONS_00097950	1.5	11.195	1	22	203	224	CCUCUUCCUCUUCCUCUUCCAC	GAGGGAGAGGGAGAGGGAGAGG	Cleavage
mtr-miR2673b	TCONS_00097950	1.5	11.195	1	22	203	224	CCUCUUCCUCUUCCUCUUCCAC	GAGGGAGAGGGAGAGGGAGAGG	Cleavage
osa-miR1878	TCONS_00100938	1.5	12.504	1	24	2193	2216	ACUUAAUCUGGACACUAUAAAAGA	GGCCUUACAGUGUUCAGAUUAAGU	Cleavage
bdi-miR1878-5p	TCONS_00100938	1.5	12.504	1	24	2193	2216	ACUUAGUCUGAACACUAUAAAAAA	GGCCUUACAGUGUUCAGAUUAAGU	Cleavage
osa-miR1878	TCONS_00100941	1.5	12.504	1	24	2150	2173	ACUUAAUCUGGACACUAUAAAAGA	GGCCUUACAGUGUUCAGAUUAAGU	Cleavage
bdi-miR1878-5p	TCONS_00100941	1.5	12.504	1	24	2150	2173	ACUUAGUCUGAACACUAUAAAAAA	GGCCUUACAGUGUUCAGAUUAAGU	Cleavage
tae-miR1118	TCONS_00103141	1.5	12.415	1	23	590	612	CACUACAUUAUGGAAUGGAGGGA	GUUUUCCAUUCCAUAAUGUGGUU	Cleavage
zma-miR2275a-5p	TCONS_00103776	1.5	5.719	1	21	19	39	AGAGUUGGAGGAAAGCAAACC	CCUUUGCUUUCCUCCAAGUCU	Cleavage
osa-miR1878	TCONS_00103808	1.5	12.504	1	24	2147	2170	ACUUAAUCUGGACACUAUAAAAGA	GGCCUUACAGUGUUCAGAUUAAGU	Cleavage
bdi-miR1878-5p	TCONS_00103808	1.5	12.504	1	24	2147	2170	ACUUAGUCUGAACACUAUAAAAAA	GGCCUUACAGUGUUCAGAUUAAGU	Cleavage
mtr-miR2673a	TCONS_00103924	1.5	11.195	1	22	194	215	CCUCUUCCUCUUCCUCUUCCAC	GAGGGAGAGGGAGAGGGAGAGG	Cleavage
mtr-miR2673b	TCONS_00103924	1.5	11.195	1	22	194	215	CCUCUUCCUCUUCCUCUUCCAC	GAGGGAGAGGGAGAGGGAGAGG	Cleavage
hvu-miR6196	TCONS_00105431	1.5	12.983	1	21	215	235	AGGACGAGGAGAUGGAGAGGA	CCUUCUCCAUCUCCUUGUCUU	Cleavage
ath-miR5021	TCONS_00111552	1.5	2.584	1	20	38	57	UGAGAAGAAGAAGAAGAAAA	UCUUCUUCUUCUUCUUUUCA	Cleavage
ath-miR5021	TCONS_00113365	1.5	2.992	1	20	34	53	UGAGAAGAAGAAGAAGAAAA	UCUUCUUCUUCUUCUUUUCA	Cleavage
ath-miR5021	TCONS_00113366	1.5	2.992	1	20	34	53	UGAGAAGAAGAAGAAGAAAA	UCUUCUUCUUCUUCUUUUCA	Cleavage
ath-miR5021	TCONS_00119583	1.5	6.56	1	20	120	139	UGAGAAGAAGAAGAAGAAAA	UUUUCUUCUUCUUCUUCUUC	Cleavage
ath-miR415	TCONS_00122669	1.5	15.764	1	21	663	683	AACAGAGCAGAAACAGAACAU	CAUUUUUGUUUCUGCUCUGUU	Cleavage
gma-miR1513a-3p	TCONS_00124758	1.5	8.787	1	23	358	380	UUUAAAUGUGUAUAAGUCAUGGU	GUAUUGAUUUAUACACAUUUAAU	Cleavage
ath-miR5021	TCONS_00125863	1.5	6.56	1	20	243	262	UGAGAAGAAGAAGAAGAAAA	UUUUCUUCUUCUUCUUCUUC	Cleavage
osa-miR160a-3p	TCONS_00127733	1.5	24.787	1	21	1851	1871	GCGUGCAAGGAGCCAAGCAUG	UAUGCUUGGCUCCUCGCACGC	Cleavage
osa-miR160b-3p	TCONS_00127733	1.5	24.787	1	21	1851	1871	GCGUGCAAGGAGCCAAGCAUG	UAUGCUUGGCUCCUCGCACGC	Cleavage
osa-miR160e-3p	TCONS_00127733	1.5	24.787	1	21	1851	1871	GCGUGCGAGGUGCCAAGCAUG	UAUGCUUGGCUCCUCGCACGC	Translation
zma-miR160d-3p	TCONS_00127733	1.5	24.787	1	21	1851	1871	GCGUGCGUGGAGCCAAGCAUG	UAUGCUUGGCUCCUCGCACGC	Cleavage
zma-miR160b-3p	TCONS_00127733	1.5	24.787	1	21	1851	1871	GCGUGCAAGGAGCCAAGCAUG	UAUGCUUGGCUCCUCGCACGC	Cleavage
zma-miR160g-3p	TCONS_00127733	1.5	24.787	1	21	1851	1871	GCGUGCAAGGAGCCAAGCAUG	UAUGCUUGGCUCCUCGCACGC	Cleavage
bdi-miR160b-3p	TCONS_00127733	1.5	24.787	1	21	1851	1871	GCGUGCAAGGAGCCAAGCAUG	UAUGCUUGGCUCCUCGCACGC	Cleavage
bdi-miR160c-3p	TCONS_00127733	1.5	24.787	1	21	1851	1871	GCGUGCAAGGAGCCAAGCAUG	UAUGCUUGGCUCCUCGCACGC	Cleavage
ata-miR160c-3p	TCONS_00127733	1.5	24.787	1	21	1851	1871	GCGUGCAAGGAGCCAAGCAUG	UAUGCUUGGCUCCUCGCACGC	Cleavage
ath-miR5658	TCONS_00130423	1.5	11.122	1	21	285	305	AUGAUGAUGAUGAUGAUGAAA	CAUUGUCAUCAUCAUCGUCAU	Cleavage
osa-miR160a-3p	TCONS_00132787	1.5	24.482	1	21	38	58	GCGUGCAAGGAGCCAAGCAUG	UAUGCUUGGCUCCUCGCACGC	Cleavage
osa-miR160b-3p	TCONS_00132787	1.5	24.482	1	21	38	58	GCGUGCAAGGAGCCAAGCAUG	UAUGCUUGGCUCCUCGCACGC	Cleavage
osa-miR160e-3p	TCONS_00132787	1.5	24.482	1	21	38	58	GCGUGCGAGGUGCCAAGCAUG	UAUGCUUGGCUCCUCGCACGC	Translation
zma-miR160d-3p	TCONS_00132787	1.5	24.482	1	21	38	58	GCGUGCGUGGAGCCAAGCAUG	UAUGCUUGGCUCCUCGCACGC	Cleavage
zma-miR160b-3p	TCONS_00132787	1.5	24.482	1	21	38	58	GCGUGCAAGGAGCCAAGCAUG	UAUGCUUGGCUCCUCGCACGC	Cleavage
zma-miR160g-3p	TCONS_00132787	1.5	24.482	1	21	38	58	GCGUGCAAGGAGCCAAGCAUG	UAUGCUUGGCUCCUCGCACGC	Cleavage
bdi-miR160b-3p	TCONS_00132787	1.5	24.482	1	21	38	58	GCGUGCAAGGAGCCAAGCAUG	UAUGCUUGGCUCCUCGCACGC	Cleavage
bdi-miR160c-3p	TCONS_00132787	1.5	24.482	1	21	38	58	GCGUGCAAGGAGCCAAGCAUG	UAUGCUUGGCUCCUCGCACGC	Cleavage
ata-miR160c-3p	TCONS_00132787	1.5	24.482	1	21	38	58	GCGUGCAAGGAGCCAAGCAUG	UAUGCUUGGCUCCUCGCACGC	Cleavage
gma-miR390b-5p	TCONS_00140565	1.5	7.444	1	21	691	711	AAGCUCAGGAGGGAUAGCACC	CCUUUUAUCCCUCCUGAGCUU	Cleavage
nta-miR390a	TCONS_00140565	1.5	7.444	1	21	691	711	AAGCUCAGGAGGGAUAGCACC	CCUUUUAUCCCUCCUGAGCUU	Cleavage
gma-miR390d	TCONS_00140565	1.5	7.444	1	21	691	711	AAGCUCAGGAGGGAUAGCACC	CCUUUUAUCCCUCCUGAGCUU	Cleavage
stu-miR390-5p	TCONS_00140565	1.5	7.444	1	21	691	711	AAGCUCAGGAGGGAUAGCACC	CCUUUUAUCCCUCCUGAGCUU	Cleavage
sly-miR390a-5p	TCONS_00140565	1.5	7.444	1	21	691	711	AAGCUCAGGAGGGAUAGCACC	CCUUUUAUCCCUCCUGAGCUU	Cleavage
ath-miR5021	TCONS_00147326	1.5	17.09	1	20	168	187	UGAGAAGAAGAAGAAGAAAA	UUUUCUUCUUCUUCUUCUUC	Cleavage
gma-miR2108b	TCONS_00147443	1.5	4.383	1	21	261	281	UUAAUGUGUUGUGUUUGUGAG	AUCAAAAACACAACAUAUUAA	Cleavage
nta-miR6147	TCONS_00148775	1.5	18.991	1	21	294	314	UGACAUCUUCAAAACCCACUA	UAGUGAGUUUUGGAGAUGUCA	Cleavage
mtr-miR2673a	TCONS_00155091	1.5	7.899	1	22	386	407	CCUCUUCCUCUUCCUCUUCCAC	AUGGAGGAGGAGGAGGAGGAGG	Cleavage
mtr-miR2673b	TCONS_00155091	1.5	7.899	1	22	386	407	CCUCUUCCUCUUCCUCUUCCAC	AUGGAGGAGGAGGAGGAGGAGG	Cleavage
nta-miR6147	TCONS_00157988	1.5	16.917	1	21	360	380	UGACAUCUUCAAAACCCACUA	UGGUGGGUUUUGAGGAUGUUG	Cleavage
cca-miR6111-3p	TCONS_00161004	1.5	8.321	1	22	47	68	CAUGCAUGGUGAUAUAAAUAGC	UCUAUUUAUAUUACCAUGCAUC	Cleavage
ppt-miR2079	TCONS_00168645	1.5	15.924	1	19	1	19	AGAGUUGAUGUUGAUGACG	CGUCAUCGACAUCAGUUCU	Cleavage
ath-miR414	TCONS_00170316	1.5	10.359	1	21	3646	3666	UCAUCUUCAUCAUCAUCGUCA	AGACGAUGAUGAUGGAGAUGU	Cleavage
ppt-miR390c-5p	TCONS_00180520	1.5	7.892	1	21	1066	1086	GAGCUCAGGAGGGAUAGCGCC	CACUCUAUCCCUCCUGAGCUU	Cleavage
rgl-miR5137	TCONS_00192796	1.5	10.75	1	20	135	154	AGCGGAGAAGACGAUGGGCU	AGCACAUCGUCUUCUCCGUU	Cleavage
gma-miR1533	TCONS_00204622	1.5	10.366	1	19	689	707	AUAAUAAAAAUAAUAAUGA	UCAUUAUUAUUAUUAUUAU	Cleavage
gma-miR1533	TCONS_00204622	1.5	4.991	1	19	731	749	AUAAUAAAAAUAAUAAUGA	UUAUUUUUAUUUUUAUUAU	Cleavage
gma-miR1533	TCONS_00204623	1.5	10.366	1	19	689	707	AUAAUAAAAAUAAUAAUGA	UCAUUAUUAUUAUUAUUAU	Cleavage
gma-miR1533	TCONS_00204623	1.5	4.991	1	19	731	749	AUAAUAAAAAUAAUAAUGA	UUAUUUUUAUUUUUAUUAU	Cleavage
gma-miR9742	TCONS_00213808	1.5	3.16	1	21	613	633	UGUGUUGUUUGUUUUGUAGCA	AACUAUAAAACAAACAAUGCA	Cleavage
aqc-miR477g	TCONS_00217489	1.5	17.306	1	20	327	346	CUCUCCCUCAAGUUCUUCUA	GGGAAGCACUUGAGGGAGAG	Cleavage
aqc-miR477c	TCONS_00217489	1.5	17.306	1	20	327	346	CUCUCCCUCAAGUUCUUCUA	GGGAAGCACUUGAGGGAGAG	Cleavage
mtr-miR2673a	TCONS_00218369	1.5	10.225	1	22	306	327	CCUCUUCCUCUUCCUCUUCCAC	UAAGAAGAGGAAGAGGAAGAAG	Cleavage
mtr-miR2673b	TCONS_00218369	1.5	10.225	1	22	306	327	CCUCUUCCUCUUCCUCUUCCAC	UAAGAAGAGGAAGAGGAAGAAG	Cleavage
ath-miR5021	TCONS_00218440	1.5	0.012	1	20	197	216	UGAGAAGAAGAAGAAGAAAA	UCUUCUUCUUCUUCUUCUUA	Cleavage
cca-miR396a-3p	TCONS_00220880	1.5	20.423	1	21	986	1006	GUUCAAGAAAGCUGUGGGAAA	UUUCCCACAGCUUUAUUGAAC	Cleavage
cca-miR396c	TCONS_00220880	1.5	20.244	1	21	985	1005	UUCAAGAAAGCUGUGGGAAAA	UUUUCCCACAGCUUUAUUGAA	Cleavage
zma-miR159c-5p	TCONS_00224443	1.5	14.674	1	21	564	584	GAGCUCCCUUCGAUCCAAUCC	UCUUUGGAUUGAAGGGAGCUC	Cleavage
zma-miR159d-5p	TCONS_00224443	1.5	14.674	1	21	564	584	GAGCUCCCUUCGAUCCAAUCC	UCUUUGGAUUGAAGGGAGCUC	Cleavage
zma-miR159c-5p	TCONS_00224444	1.5	14.674	1	21	439	459	GAGCUCCCUUCGAUCCAAUCC	UCUUUGGAUUGAAGGGAGCUC	Cleavage
zma-miR159d-5p	TCONS_00224444	1.5	14.674	1	21	439	459	GAGCUCCCUUCGAUCCAAUCC	UCUUUGGAUUGAAGGGAGCUC	Cleavage
tae-miR396-5p	TCONS_00225451	1.5	11.713	1	21	68	88	AACUGUGAACUCGCGGGGAUG	UUUCCUUGCGAGUUUACAGUU	Cleavage
zma-miR159c-5p	TCONS_00230569	1.5	14.674	1	21	660	680	GAGCUCCCUUCGAUCCAAUCC	UCUUUGGAUUGAAGGGAGCUC	Cleavage
zma-miR159d-5p	TCONS_00230569	1.5	14.674	1	21	660	680	GAGCUCCCUUCGAUCCAAUCC	UCUUUGGAUUGAAGGGAGCUC	Cleavage
zma-miR159c-5p	TCONS_00230570	1.5	14.674	1	21	285	305	GAGCUCCCUUCGAUCCAAUCC	UCUUUGGAUUGAAGGGAGCUC	Cleavage
zma-miR159d-5p	TCONS_00230570	1.5	14.674	1	21	285	305	GAGCUCCCUUCGAUCCAAUCC	UCUUUGGAUUGAAGGGAGCUC	Cleavage
aly-miR4237	TCONS_00232619	1.5	9.845	1	22	1334	1355	AAACGUAAACAUAUAUAAUCGA	UUUGUUGUAUAUGUUUAUGUUU	Cleavage
gma-miR1533	TCONS_00232822	1.5	14.007	1	19	483	501	AUAAUAAAAAUAAUAAUGA	UCAUUAUUAUUAUUAUUAU	Cleavage
zma-miR159c-5p	TCONS_00235735	1.5	14.674	1	21	493	513	GAGCUCCCUUCGAUCCAAUCC	UCUUUGGAUUGAAGGGAGCUC	Cleavage
zma-miR159d-5p	TCONS_00235735	1.5	14.674	1	21	493	513	GAGCUCCCUUCGAUCCAAUCC	UCUUUGGAUUGAAGGGAGCUC	Cleavage
zma-miR159c-5p	TCONS_00235736	1.5	14.674	1	21	398	418	GAGCUCCCUUCGAUCCAAUCC	UCUUUGGAUUGAAGGGAGCUC	Cleavage
zma-miR159d-5p	TCONS_00235736	1.5	14.674	1	21	398	418	GAGCUCCCUUCGAUCCAAUCC	UCUUUGGAUUGAAGGGAGCUC	Cleavage
zma-miR159c-5p	TCONS_00237016	1.5	17.465	1	21	534	554	GAGCUCCCUUCGAUCCAAUCC	UGCUUGGAUUGAAGGGAGCUC	Cleavage
zma-miR159d-5p	TCONS_00237016	1.5	17.465	1	21	534	554	GAGCUCCCUUCGAUCCAAUCC	UGCUUGGAUUGAAGGGAGCUC	Cleavage
bdi-miR159a-5p	TCONS_00237016	1.5	17.248	1	19	535	553	AGCUCCCUUCGAUCCAAUC	GCUUGGAUUGAAGGGAGCU	Cleavage
zma-miR159c-5p	TCONS_00237017	1.5	17.465	1	21	534	554	GAGCUCCCUUCGAUCCAAUCC	UGCUUGGAUUGAAGGGAGCUC	Cleavage
zma-miR159d-5p	TCONS_00237017	1.5	17.465	1	21	534	554	GAGCUCCCUUCGAUCCAAUCC	UGCUUGGAUUGAAGGGAGCUC	Cleavage
bdi-miR159a-5p	TCONS_00237017	1.5	17.248	1	19	535	553	AGCUCCCUUCGAUCCAAUC	GCUUGGAUUGAAGGGAGCU	Cleavage
mtr-miR395g	TCONS_00238079	1.5	15.918	1	21	239	259	UUGAAGUGUUUGGGGGAACUC	GAGUCCCCCCAAACACUUCAG	Cleavage
cme-miR395b	TCONS_00238079	1.5	15.918	1	21	239	259	UUGAAGUGUUUGGGGGAACUC	GAGUCCCCCCAAACACUUCAG	Cleavage
cme-miR395c	TCONS_00238079	1.5	15.918	1	21	239	259	UUGAAGUGUUUGGGGGAACUC	GAGUCCCCCCAAACACUUCAG	Cleavage
zma-miR159c-5p	TCONS_00238247	1.5	14.674	1	21	538	558	GAGCUCCCUUCGAUCCAAUCC	UCUUUGGAUUGAAGGGAGCUC	Cleavage
zma-miR159d-5p	TCONS_00238247	1.5	14.674	1	21	538	558	GAGCUCCCUUCGAUCCAAUCC	UCUUUGGAUUGAAGGGAGCUC	Cleavage
ath-miR319a	TCONS_00240461	1.5	14.189	1	21	519	539	UUGGACUGAAGGGAGCUCCCU	GAGGAGCUCCCUUCAAUCCAA	Cleavage
ath-miR319b	TCONS_00240461	1.5	14.189	1	21	519	539	UUGGACUGAAGGGAGCUCCCU	GAGGAGCUCCCUUCAAUCCAA	Cleavage
ath-miR319c	TCONS_00240461	1.5	14.189	1	21	519	539	UUGGACUGAAGGGAGCUCCUU	GAGGAGCUCCCUUCAAUCCAA	Cleavage
mtr-miR319a-3p	TCONS_00240461	1.5	14.189	1	20	520	539	UUGGACUGAAGGGAGCUCCC	AGGAGCUCCCUUCAAUCCAA	Cleavage
gma-miR319a	TCONS_00240461	1.5	14.189	1	20	520	539	UUGGACUGAAGGGAGCUCCC	AGGAGCUCCCUUCAAUCCAA	Cleavage
gma-miR319b	TCONS_00240461	1.5	14.189	1	20	520	539	UUGGACUGAAGGGAGCUCCC	AGGAGCUCCCUUCAAUCCAA	Cleavage
ptc-miR319a	TCONS_00240461	1.5	14.189	1	20	520	539	UUGGACUGAAGGGAGCUCCC	AGGAGCUCCCUUCAAUCCAA	Cleavage
ptc-miR319b	TCONS_00240461	1.5	14.189	1	20	520	539	UUGGACUGAAGGGAGCUCCC	AGGAGCUCCCUUCAAUCCAA	Cleavage
ptc-miR319c	TCONS_00240461	1.5	14.189	1	20	520	539	UUGGACUGAAGGGAGCUCCC	AGGAGCUCCCUUCAAUCCAA	Cleavage
ptc-miR319d	TCONS_00240461	1.5	14.189	1	20	520	539	UUGGACUGAAGGGAGCUCCC	AGGAGCUCCCUUCAAUCCAA	Cleavage
ptc-miR319e	TCONS_00240461	1.5	14.189	1	20	520	539	UUGGACUGAAGGGAGCUCCU	AGGAGCUCCCUUCAAUCCAA	Cleavage
ptc-miR319f	TCONS_00240461	1.5	14.189	1	20	520	539	UUGGACUGAAGGGAGCUCCU	AGGAGCUCCCUUCAAUCCAA	Cleavage
ptc-miR319g	TCONS_00240461	1.5	14.189	1	20	520	539	UUGGACUGAAGGGAGCUCCU	AGGAGCUCCCUUCAAUCCAA	Cleavage
ptc-miR319h	TCONS_00240461	1.5	14.189	1	20	520	539	UUGGACUGAAGGGAGCUCCU	AGGAGCUCCCUUCAAUCCAA	Cleavage
ppt-miR319a	TCONS_00240461	1.5	13.89	1	20	521	540	CUUGGACUGAAGGGAGCUCC	GGAGCUCCCUUCAAUCCAAG	Cleavage
ppt-miR319b	TCONS_00240461	1.5	13.89	1	20	521	540	CUUGGACUGAAGGGAGCUCC	GGAGCUCCCUUCAAUCCAAG	Cleavage
ppt-miR319c	TCONS_00240461	1.5	13.89	1	21	520	540	CUUGGACUGAAGGGAGCUCCC	AGGAGCUCCCUUCAAUCCAAG	Cleavage
ppt-miR319d-3p	TCONS_00240461	1.5	13.89	1	21	520	540	CUUGGACUGAAGGGAGCUCCC	AGGAGCUCCCUUCAAUCCAAG	Cleavage
mtr-miR319b-3p	TCONS_00240461	1.5	14.189	1	20	520	539	UUGGACUGAAGGGAGCUCCC	AGGAGCUCCCUUCAAUCCAA	Cleavage
ppt-miR319e	TCONS_00240461	1.5	13.89	1	21	520	540	CUUGGACUGAAGGGAGCUCCC	AGGAGCUCCCUUCAAUCCAAG	Cleavage
pta-miR159b	TCONS_00240461	1.5	14.189	1	20	520	539	UUGGAUUGAAGAGAGCUCCC	AGGAGCUCCCUUCAAUCCAA	Cleavage
pta-miR319	TCONS_00240461	1.5	14.189	1	19	521	539	UUGGACUGAAGGGAGCUCC	GGAGCUCCCUUCAAUCCAA	Cleavage
vvi-miR159a	TCONS_00240461	1.5	13.89	1	21	520	540	CUUGGAGUGAAGGGAGCUCUC	AGGAGCUCCCUUCAAUCCAAG	Cleavage
vvi-miR159b	TCONS_00240461	1.5	13.89	1	21	520	540	CUUGGAGUGAAGGGAGCUCUC	AGGAGCUCCCUUCAAUCCAAG	Cleavage
vvi-miR319b	TCONS_00240461	1.5	14.189	1	21	519	539	UUGGACUGAAGGGAGCUCCCU	GAGGAGCUCCCUUCAAUCCAA	Cleavage
vvi-miR319c	TCONS_00240461	1.5	14.189	1	21	519	539	UUGGACUGAAGGGAGCUCCCU	GAGGAGCUCCCUUCAAUCCAA	Cleavage
vvi-miR319f	TCONS_00240461	1.5	14.189	1	21	519	539	UUGGACUGAAGGGAGCUCCCU	GAGGAGCUCCCUUCAAUCCAA	Cleavage
vvi-miR319g	TCONS_00240461	1.5	14.189	1	21	519	539	UUGGACUGAAGGGAGCUCCCA	GAGGAGCUCCCUUCAAUCCAA	Cleavage
sly-miR319a	TCONS_00240461	1.5	13.89	1	20	521	540	CUUGGACUGAAGGGAGCUCC	GGAGCUCCCUUCAAUCCAAG	Cleavage
pvu-miR319c	TCONS_00240461	1.5	14.189	1	21	519	539	UUGGACUGAAGGGAGCUCCUU	GAGGAGCUCCCUUCAAUCCAA	Cleavage
aqc-miR319	TCONS_00240461	1.5	14.189	1	21	519	539	UUGGACUGAAGGGAGCUCCCU	GAGGAGCUCCCUUCAAUCCAA	Cleavage
ctr-miR319	TCONS_00240461	1.5	14.189	1	20	520	539	UUGGACUGAAGGGAGCUCCC	AGGAGCUCCCUUCAAUCCAA	Cleavage
rco-miR319a	TCONS_00240461	1.5	14.189	1	21	519	539	UUGGACUGAAGGGAGCUCCCU	GAGGAGCUCCCUUCAAUCCAA	Cleavage
rco-miR319b	TCONS_00240461	1.5	14.189	1	21	519	539	UUGGACUGAAGGGAGCUCCCU	GAGGAGCUCCCUUCAAUCCAA	Cleavage
rco-miR319c	TCONS_00240461	1.5	14.189	1	21	519	539	UUGGACUGAAGGGAGCUCCCU	GAGGAGCUCCCUUCAAUCCAA	Cleavage
rco-miR319d	TCONS_00240461	1.5	14.189	1	21	519	539	UUGGACUGAAGGGAGCUCCUU	GAGGAGCUCCCUUCAAUCCAA	Cleavage
aly-miR319a-3p	TCONS_00240461	1.5	14.189	1	21	519	539	UUGGACUGAAGGGAGCUCCCU	GAGGAGCUCCCUUCAAUCCAA	Cleavage
aly-miR319b-3p	TCONS_00240461	1.5	14.189	1	21	519	539	UUGGACUGAAGGGAGCUCCCU	GAGGAGCUCCCUUCAAUCCAA	Cleavage
aly-miR319c-3p	TCONS_00240461	1.5	14.189	1	21	519	539	UUGGACUGAAGGGAGCUCCUU	GAGGAGCUCCCUUCAAUCCAA	Cleavage
aly-miR319d-3p	TCONS_00240461	1.5	14.189	1	21	519	539	UUGGACUGAAGGGAGCUCCUU	GAGGAGCUCCCUUCAAUCCAA	Cleavage
tae-miR319	TCONS_00240461	1.5	14.189	1	21	519	539	UUGGACUGAAGGGAGCUCCCU	GAGGAGCUCCCUUCAAUCCAA	Cleavage
gma-miR319e	TCONS_00240461	1.5	14.189	1	20	520	539	UUGGACUGAAGGGAGCUCCC	AGGAGCUCCCUUCAAUCCAA	Cleavage
gma-miR319g	TCONS_00240461	1.5	14.189	1	22	518	539	UUGGACUGAAGGGAGCUCCUUC	AGAGGAGCUCCCUUCAAUCCAA	Cleavage
gma-miR319h	TCONS_00240461	1.5	14.189	1	21	519	539	UUGGACUGAAGGGAGCUCCCU	GAGGAGCUCCCUUCAAUCCAA	Cleavage
gma-miR319j	TCONS_00240461	1.5	14.189	1	21	519	539	UUGGACUGAAGGGAGCUCCCU	GAGGAGCUCCCUUCAAUCCAA	Cleavage
gma-miR319k	TCONS_00240461	1.5	14.189	1	21	519	539	UUGGACUGAAGGGAGCUCCCU	GAGGAGCUCCCUUCAAUCCAA	Cleavage
gma-miR319l	TCONS_00240461	1.5	14.189	1	22	518	539	UUGGACUGAAGGGAGCUCCUUC	AGAGGAGCUCCCUUCAAUCCAA	Cleavage
gma-miR319m	TCONS_00240461	1.5	14.189	1	21	519	539	UUGGACUGAAGGGAGCUCCCU	GAGGAGCUCCCUUCAAUCCAA	Cleavage
aau-miR319	TCONS_00240461	1.5	14.189	1	21	519	539	UUGGACUGAAGGGAGCUCCCU	GAGGAGCUCCCUUCAAUCCAA	Cleavage
amg-miR319	TCONS_00240461	1.5	14.189	1	21	519	539	UUGGACUGAAGGGAGCUCCCU	GAGGAGCUCCCUUCAAUCCAA	Cleavage
vun-miR319b	TCONS_00240461	1.5	13.89	1	21	520	540	CUUGGACUGAAGGGAGCUCCU	AGGAGCUCCCUUCAAUCCAAG	Cleavage
vun-miR319a	TCONS_00240461	1.5	14.189	1	21	519	539	UUGGACUGAAGGGAGCUCCCU	GAGGAGCUCCCUUCAAUCCAA	Cleavage
cca-miR319	TCONS_00240461	1.5	14.189	1	21	519	539	UUGGACUGAAGGGAGCUCCCU	GAGGAGCUCCCUUCAAUCCAA	Cleavage
nta-miR319a	TCONS_00240461	1.5	14.189	1	21	519	539	UUGGACUGAAGGGAGCUCCCU	GAGGAGCUCCCUUCAAUCCAA	Cleavage
nta-miR319b	TCONS_00240461	1.5	14.189	1	21	519	539	UUGGACUGAAGGGAGCUCCCU	GAGGAGCUCCCUUCAAUCCAA	Cleavage
hbr-miR319	TCONS_00240461	1.5	14.189	1	21	519	539	UUGGACUGAAGGGAGCUCCCU	GAGGAGCUCCCUUCAAUCCAA	Cleavage
mdm-miR319a	TCONS_00240461	1.5	14.189	1	21	519	539	UUGGACUGAAGGGAGCUCCCU	GAGGAGCUCCCUUCAAUCCAA	Cleavage
mdm-miR319b	TCONS_00240461	1.5	14.189	1	21	519	539	UUGGACUGAAGGGAGCUCCCU	GAGGAGCUCCCUUCAAUCCAA	Cleavage
cme-miR319b	TCONS_00240461	1.5	14.189	1	20	520	539	UUGGACUGAAGGGAGCUCCC	AGGAGCUCCCUUCAAUCCAA	Cleavage
cme-miR319a	TCONS_00240461	1.5	14.189	1	20	520	539	UUGGACUGAAGGGAGCUCCC	AGGAGCUCCCUUCAAUCCAA	Cleavage
cme-miR319c	TCONS_00240461	1.5	14.189	1	20	520	539	UUGGACUGAAGGGAGCUCCU	AGGAGCUCCCUUCAAUCCAA	Cleavage
cme-miR319d	TCONS_00240461	1.5	14.189	1	20	520	539	UUGGACUGAAGGGAGCUCCU	AGGAGCUCCCUUCAAUCCAA	Cleavage
mes-miR319a	TCONS_00240461	1.5	14.189	1	21	519	539	UUGGACUGAAGGGAGCUCCCU	GAGGAGCUCCCUUCAAUCCAA	Cleavage
mes-miR319b	TCONS_00240461	1.5	14.189	1	21	519	539	UUGGACUGAAGGGAGCUCCCU	GAGGAGCUCCCUUCAAUCCAA	Cleavage
mes-miR319c	TCONS_00240461	1.5	14.189	1	21	519	539	UUGGACUGAAGGGAGCUCCCU	GAGGAGCUCCCUUCAAUCCAA	Cleavage
mes-miR319d	TCONS_00240461	1.5	14.189	1	21	519	539	UUGGACUGAAGGGAGCUCCCU	GAGGAGCUCCCUUCAAUCCAA	Cleavage
mes-miR319e	TCONS_00240461	1.5	14.189	1	21	519	539	UUGGACUGAAGGGAGCUCCCU	GAGGAGCUCCCUUCAAUCCAA	Cleavage
mes-miR319f	TCONS_00240461	1.5	14.189	1	21	519	539	UUGGACUGAAGGGAGCUCCUU	GAGGAGCUCCCUUCAAUCCAA	Cleavage
mes-miR319g	TCONS_00240461	1.5	14.189	1	21	519	539	UUGGACUGAAGGGAGCUCCUU	GAGGAGCUCCCUUCAAUCCAA	Cleavage
mes-miR319h	TCONS_00240461	1.5	13.89	1	21	520	540	CUUGGACUGAAGGGAGCUCCU	AGGAGCUCCCUUCAAUCCAAG	Cleavage
mtr-miR319c-3p	TCONS_00240461	1.5	14.189	1	21	519	539	UUGGACUGAAGGGAGCUCCCA	GAGGAGCUCCCUUCAAUCCAA	Cleavage
mtr-miR319d-3p	TCONS_00240461	1.5	14.189	1	21	519	539	UUGGACUGAAGGGAGCUCCCU	GAGGAGCUCCCUUCAAUCCAA	Cleavage
stu-miR319b	TCONS_00240461	1.5	14.189	1	20	520	539	UUGGACUGAAGGGAGCUCCU	AGGAGCUCCCUUCAAUCCAA	Cleavage
stu-miR319a-3p	TCONS_00240461	1.5	14.189	1	21	519	539	UUGGACUGAAGGGAGCUCCCU	GAGGAGCUCCCUUCAAUCCAA	Cleavage
sly-miR319b	TCONS_00240461	1.5	14.189	1	21	519	539	UUGGACUGAAGGGAGCUCCCU	GAGGAGCUCCCUUCAAUCCAA	Cleavage
sly-miR319c-3p	TCONS_00240461	1.5	14.189	1	21	519	539	UUGGACUGAAGGGAGCUCCUU	GAGGAGCUCCCUUCAAUCCAA	Cleavage
bra-miR319-3p	TCONS_00240461	1.5	14.189	1	21	519	539	UUGGACUGAAGGGAGCUCCCU	GAGGAGCUCCCUUCAAUCCAA	Cleavage
gma-miR319q	TCONS_00240461	1.5	11.22	1	21	518	538	UGGACUGAAGGGAGCUCCUUC	AGAGGAGCUCCCUUCAAUCCA	Cleavage
osa-miR529b	TCONS_00247413	1.5	19.38	1	21	127	147	AGAAGAGAGAGAGUACAGCUU	UAUCUGUGCUCUCUCUCUUCU	Cleavage
osa-miR529b	TCONS_00247413	1.5	9.609	1	21	190	210	AGAAGAGAGAGAGUACAGCUU	CUUCUGUGCUCUCUCUCUUCU	Cleavage
ppt-miR529e	TCONS_00247413	1.5	19.38	1	21	127	147	AGAAGAGAGAGAGUACAGCCC	UAUCUGUGCUCUCUCUCUUCU	Cleavage
ppt-miR529e	TCONS_00247413	1.5	9.609	1	21	190	210	AGAAGAGAGAGAGUACAGCCC	CUUCUGUGCUCUCUCUCUUCU	Cleavage
ppt-miR529f	TCONS_00247413	1.5	19.38	1	21	127	147	AGAAGAGAGAGAGUACAGCCC	UAUCUGUGCUCUCUCUCUUCU	Cleavage
ppt-miR529f	TCONS_00247413	1.5	9.609	1	21	190	210	AGAAGAGAGAGAGUACAGCCC	CUUCUGUGCUCUCUCUCUUCU	Cleavage
zma-miR529-5p	TCONS_00247413	1.5	19.38	1	21	127	147	AGAAGAGAGAGAGUACAGCCU	UAUCUGUGCUCUCUCUCUUCU	Cleavage
zma-miR529-5p	TCONS_00247413	1.5	9.609	1	21	190	210	AGAAGAGAGAGAGUACAGCCU	CUUCUGUGCUCUCUCUCUUCU	Cleavage
gma-miR156g	TCONS_00247413	1.5	17.026	1	20	130	149	ACAGAAGAUAGAGAGCACAG	CUGUGCUCUCUCUCUUCUGU	Cleavage
gma-miR156g	TCONS_00247413	1.5	11.202	1	20	193	212	ACAGAAGAUAGAGAGCACAG	CUGUGCUCUCUCUCUUCUGU	Cleavage
bdi-miR529-5p	TCONS_00247413	1.5	19.38	1	21	127	147	AGAAGAGAGAGAGUACAGCCU	UAUCUGUGCUCUCUCUCUUCU	Cleavage
bdi-miR529-5p	TCONS_00247413	1.5	9.609	1	21	190	210	AGAAGAGAGAGAGUACAGCCU	CUUCUGUGCUCUCUCUCUUCU	Cleavage
osa-miR1873	TCONS_00247426	1.5	18.322	1	24	341	364	UCAACAUGGUAUCAGAGCUGGAAG	ACAAAUGCUCUGGUACCAUGUUGA	Cleavage
bra-miR9563b-3p	TCONS_00247439	1.5	15.77	1	22	213	234	AAAUUAAGAGAUGAAUUCUUAC	GCGAGAAUUUAUCUUUUGAUUU	Cleavage
aly-miR4231	TCONS_00267194	1.5	9.929	1	21	1183	1203	UAGACCUUUGUGUUGCCAUCG	AAAUGAUAACACAAAGGUCUA	Cleavage
ath-miR5021	TCONS_00269934	1.5	4.963	1	20	112	131	UGAGAAGAAGAAGAAGAAAA	UUUUCUUCUUCUUCUUCUUC	Cleavage
aly-miR167c-3p	TCONS_00272921	1.5	17.078	1	21	256	276	AGGUCAUGCUGGUAGUUUCAC	UUGAAGCUGCCAGCAUGAUCU	Cleavage
aly-miR167c-3p	TCONS_00273054	1.5	15.732	1	21	244	264	AGGUCAUGCUGGUAGUUUCAC	UUGAAGCUGCCAGCAUGAUCU	Cleavage
aly-miR167c-3p	TCONS_00279019	1.5	20.835	1	21	365	385	AGGUCAUGCUGGUAGUUUCAC	UUGAAGCUGCCAGCAUGAUCU	Cleavage
ptc-miR6470	TCONS_00282640	1.5	21.736	1	21	840	860	CUCUGAUAUCAUAUUAAAAAA	AAUUUUUAUAUGGUAUCAGAG	Cleavage
ath-miR834	TCONS_00003230	2	15.856	1	21	48	68	UGGUAGCAGUAGCGGUGGUAA	CUGCCAUUGCUGCUGCUACCA	Cleavage
aly-miR834-3p	TCONS_00003230	2	15.856	1	21	48	68	UGGUAGCAGUAGCGGUGGUAA	CUGCCAUUGCUGCUGCUACCA	Cleavage
vvi-miR845d	TCONS_00003459	2	24.622	1	21	1606	1626	UGGCUCUGAUACCAAUUGAUG	UACAAAUUGGUAUCAGAGCCA	Cleavage
vvi-miR845e	TCONS_00003459	2	24.622	1	21	1606	1626	UGGCUCUGAUACCAAUUGAUG	UACAAAUUGGUAUCAGAGCCA	Cleavage
ppt-miR1027a	TCONS_00007402	2	1.961	1	21	1455	1475	UUUCUAUCUUCUCUUCCAAUC	AAUUAGAGGAGAAGAUAGGAA	Cleavage
ppt-miR1027b	TCONS_00007402	2	1.961	1	21	1455	1475	UUUCUAUCUUCUCUUCCAAUC	AAUUAGAGGAGAAGAUAGGAA	Cleavage
ppt-miR1027a	TCONS_00007403	2	1.961	1	21	1345	1365	UUUCUAUCUUCUCUUCCAAUC	AAUUAGAGGAGAAGAUAGGAA	Cleavage
ppt-miR1027b	TCONS_00007403	2	1.961	1	21	1345	1365	UUUCUAUCUUCUCUUCCAAUC	AAUUAGAGGAGAAGAUAGGAA	Cleavage
mtr-miR2609a	TCONS_00007451	2	22.635	1	21	69	89	UGGAAGUAAUAGGUUCUCACU	UUUGAGAAUUUAUUGCUUCCG	Cleavage
mtr-miR2609b	TCONS_00007451	2	22.635	1	21	69	89	UGGAAGUAAUAGGUUCUCACU	UUUGAGAAUUUAUUGCUUCCG	Cleavage
ptc-miR530b	TCONS_00007464	2	22.279	1	20	959	978	UGCAUUUGCACCUGCAUCUU	CAGGUGCAGGCGCAAAUGCA	Translation
aqc-miR530	TCONS_00007464	2	22.279	1	20	959	978	UGCAUUUGCACCUGCAUCUC	CAGGUGCAGGCGCAAAUGCA	Translation
csi-miR530b	TCONS_00007464	2	22.279	1	21	958	978	UGCAUUUGCACCUGCAUCUUG	ACAGGUGCAGGCGCAAAUGCA	Translation
gma-miR530a	TCONS_00007464	2	22.279	1	20	959	978	UGCAUUUGCACCUGCACUUU	CAGGUGCAGGCGCAAAUGCA	Translation
gma-miR530b	TCONS_00007464	2	22.279	1	21	958	978	UGCAUUUGCACCUGCACUUUA	ACAGGUGCAGGCGCAAAUGCA	Translation
mtr-miR530	TCONS_00007464	2	22.279	1	21	958	978	UGCAUUUGCACCUGCACUUUC	ACAGGUGCAGGCGCAAAUGCA	Translation
gma-miR530c	TCONS_00007464	2	22.279	1	21	958	978	UGCAUUUGCACCUGCACUUUA	ACAGGUGCAGGCGCAAAUGCA	Translation
gma-miR530d	TCONS_00007464	2	22.279	1	21	958	978	UGCAUUUGCACCUGCACUUUA	ACAGGUGCAGGCGCAAAUGCA	Translation
gma-miR530e	TCONS_00007464	2	22.279	1	21	958	978	UGCAUUUGCACCUGCACUUUA	ACAGGUGCAGGCGCAAAUGCA	Translation
gma-miR9724	TCONS_00008263	2	13.255	1	22	340	361	UAGAGAUAGUGUCAAAAUAGAA	UUGUAUUUUGAUAUUAUUUUUA	Cleavage
gma-miR9724	TCONS_00008264	2	13.255	1	22	527	548	UAGAGAUAGUGUCAAAAUAGAA	UUGUAUUUUGAUAUUAUUUUUA	Cleavage
gra-miR7502f	TCONS_00009298	2	17.296	1	21	1167	1187	UUUAGCAGUAGAAAUAGAUGA	UAAUCUAAUUUUGCUGCUAAA	Cleavage
gra-miR7504d	TCONS_00009815	2	12.218	1	24	2080	2103	AGGAAAAAAAAUCUGAUUUGUCAU	AAUAAAAAUUAGUUUUUUUUUCCU	Cleavage
gra-miR7504d	TCONS_00009816	2	12.218	1	24	1681	1704	AGGAAAAAAAAUCUGAUUUGUCAU	AAUAAAAAUUAGUUUUUUUUUCCU	Cleavage
ath-miR834	TCONS_00010077	2	16.053	1	21	55	75	UGGUAGCAGUAGCGGUGGUAA	CUGCCAUUGCUGCUGCUACCA	Cleavage
aly-miR834-3p	TCONS_00010077	2	16.053	1	21	55	75	UGGUAGCAGUAGCGGUGGUAA	CUGCCAUUGCUGCUGCUACCA	Cleavage
ath-miR845a	TCONS_00010447	2	15.436	1	21	279	299	CGGCUCUGAUACCAAUUGAUG	UAUCAAAUGGUAUCAGAGCCU	Cleavage
vvi-miR845d	TCONS_00010447	2	15.436	1	21	279	299	UGGCUCUGAUACCAAUUGAUG	UAUCAAAUGGUAUCAGAGCCU	Cleavage
vvi-miR845e	TCONS_00010447	2	15.436	1	21	279	299	UGGCUCUGAUACCAAUUGAUG	UAUCAAAUGGUAUCAGAGCCU	Cleavage
aly-miR845a-3p	TCONS_00010447	2	15.436	1	21	279	299	CGGCUCUGAUACCAGUUGAUG	UAUCAAAUGGUAUCAGAGCCU	Cleavage
ath-miR845a	TCONS_00010448	2	15.436	1	21	279	299	CGGCUCUGAUACCAAUUGAUG	UAUCAAAUGGUAUCAGAGCCU	Cleavage
vvi-miR845d	TCONS_00010448	2	15.436	1	21	279	299	UGGCUCUGAUACCAAUUGAUG	UAUCAAAUGGUAUCAGAGCCU	Cleavage
vvi-miR845e	TCONS_00010448	2	15.436	1	21	279	299	UGGCUCUGAUACCAAUUGAUG	UAUCAAAUGGUAUCAGAGCCU	Cleavage
aly-miR845a-3p	TCONS_00010448	2	15.436	1	21	279	299	CGGCUCUGAUACCAGUUGAUG	UAUCAAAUGGUAUCAGAGCCU	Cleavage
ath-miR845a	TCONS_00010449	2	15.436	1	21	279	299	CGGCUCUGAUACCAAUUGAUG	UAUCAAAUGGUAUCAGAGCCU	Cleavage
vvi-miR845d	TCONS_00010449	2	15.436	1	21	279	299	UGGCUCUGAUACCAAUUGAUG	UAUCAAAUGGUAUCAGAGCCU	Cleavage
vvi-miR845e	TCONS_00010449	2	15.436	1	21	279	299	UGGCUCUGAUACCAAUUGAUG	UAUCAAAUGGUAUCAGAGCCU	Cleavage
aly-miR845a-3p	TCONS_00010449	2	15.436	1	21	279	299	CGGCUCUGAUACCAGUUGAUG	UAUCAAAUGGUAUCAGAGCCU	Cleavage
ath-miR845a	TCONS_00010521	2	15.433	1	21	637	657	CGGCUCUGAUACCAAUUGAUG	UAUCAAAUGGUAUCAGAGCCU	Cleavage
vvi-miR845d	TCONS_00010521	2	15.433	1	21	637	657	UGGCUCUGAUACCAAUUGAUG	UAUCAAAUGGUAUCAGAGCCU	Cleavage
vvi-miR845e	TCONS_00010521	2	15.433	1	21	637	657	UGGCUCUGAUACCAAUUGAUG	UAUCAAAUGGUAUCAGAGCCU	Cleavage
aly-miR845a-3p	TCONS_00010521	2	15.433	1	21	637	657	CGGCUCUGAUACCAGUUGAUG	UAUCAAAUGGUAUCAGAGCCU	Cleavage
ath-miR845a	TCONS_00010522	2	15.433	1	21	637	657	CGGCUCUGAUACCAAUUGAUG	UAUCAAAUGGUAUCAGAGCCU	Cleavage
vvi-miR845d	TCONS_00010522	2	15.433	1	21	637	657	UGGCUCUGAUACCAAUUGAUG	UAUCAAAUGGUAUCAGAGCCU	Cleavage
vvi-miR845e	TCONS_00010522	2	15.433	1	21	637	657	UGGCUCUGAUACCAAUUGAUG	UAUCAAAUGGUAUCAGAGCCU	Cleavage
aly-miR845a-3p	TCONS_00010522	2	15.433	1	21	637	657	CGGCUCUGAUACCAGUUGAUG	UAUCAAAUGGUAUCAGAGCCU	Cleavage
ath-miR845a	TCONS_00010523	2	15.433	1	21	376	396	CGGCUCUGAUACCAAUUGAUG	UAUCAAAUGGUAUCAGAGCCU	Cleavage
vvi-miR845d	TCONS_00010523	2	15.433	1	21	376	396	UGGCUCUGAUACCAAUUGAUG	UAUCAAAUGGUAUCAGAGCCU	Cleavage
vvi-miR845e	TCONS_00010523	2	15.433	1	21	376	396	UGGCUCUGAUACCAAUUGAUG	UAUCAAAUGGUAUCAGAGCCU	Cleavage
aly-miR845a-3p	TCONS_00010523	2	15.433	1	21	376	396	CGGCUCUGAUACCAGUUGAUG	UAUCAAAUGGUAUCAGAGCCU	Cleavage
bdi-miR5185a-3p	TCONS_00011497	2	11.409	1	21	645	665	UUUGAGAAUUGAACUAGAAGC	UCUUCUAUUUUAGUUCUCAAA	Cleavage
bdi-miR5185b-3p	TCONS_00011497	2	11.409	1	21	645	665	UUUGAGAAUUGAACUAGAAGC	UCUUCUAUUUUAGUUCUCAAA	Cleavage
bdi-miR5185c-3p	TCONS_00011497	2	11.409	1	21	645	665	UUUGAGAAUUGAACUAGAAGC	UCUUCUAUUUUAGUUCUCAAA	Cleavage
bdi-miR5185d-3p	TCONS_00011497	2	11.409	1	21	645	665	UUUGAGAAUUGAACUAGAAGC	UCUUCUAUUUUAGUUCUCAAA	Cleavage
bdi-miR5185e-3p	TCONS_00011497	2	11.409	1	21	645	665	UUUGAGAAUUGAACUAGAAGC	UCUUCUAUUUUAGUUCUCAAA	Cleavage
bdi-miR5185f-3p	TCONS_00011497	2	11.409	1	21	645	665	UUUGAGAAUUGAACUAGAAGC	UCUUCUAUUUUAGUUCUCAAA	Cleavage
bdi-miR5185g-3p	TCONS_00011497	2	11.409	1	21	645	665	UUUGAGAAUUGAACUAGAAGC	UCUUCUAUUUUAGUUCUCAAA	Cleavage
bdi-miR5185h-3p	TCONS_00011497	2	11.409	1	21	645	665	UUUGAGAAUUGAACUAGAAGC	UCUUCUAUUUUAGUUCUCAAA	Cleavage
bdi-miR5185i-3p	TCONS_00011497	2	11.409	1	21	645	665	UUUGAGAAUUGAACUAGAAGC	UCUUCUAUUUUAGUUCUCAAA	Cleavage
bdi-miR5185j-3p	TCONS_00011497	2	11.409	1	21	645	665	UUUGAGAAUUGAACUAGAAGC	UCUUCUAUUUUAGUUCUCAAA	Cleavage
bdi-miR5185k-3p	TCONS_00011497	2	11.409	1	21	645	665	UUUGAGAAUUGAACUAGAAGC	UCUUCUAUUUUAGUUCUCAAA	Cleavage
tae-miR5086	TCONS_00012232	2	12.314	1	21	1565	1585	ACAUUGGUGGAAGGCGUGGUA	CUCCACUUCUUUCACCAAUGU	Cleavage
tae-miR5086	TCONS_00012233	2	12.314	1	21	1565	1585	ACAUUGGUGGAAGGCGUGGUA	CUCCACUUCUUUCACCAAUGU	Cleavage
osa-miR1435	TCONS_00013670	2	17.092	1	20	552	571	UUUCUUAAGUCAAACUUUUU	UAACAGCUUGACUUAAGAAA	Cleavage
sbi-miR1435a	TCONS_00013670	2	17.092	1	20	552	571	UUUCUUAAGUCAAACUUUUC	UAACAGCUUGACUUAAGAAA	Cleavage
gra-miR8756	TCONS_00013686	2	14.592	1	24	995	1018	UGGACUGUUAAAAUUUUAAUGGCA	UUGAAUUAAAAUUUUAAUGGUUUA	Cleavage
osa-miR1877	TCONS_00013695	2	7.7	1	24	173	196	AGAUGACAUGUGAAUGAUGAGGGG	AUCUUCAUCAUUCACGUAUCAUCU	Cleavage
vvi-miR845c	TCONS_00015026	2	12.134	1	21	634	654	AGGCUCUGAUACCAAUUGAUG	UAUCAAUUGGUAUUAAAGCCU	Cleavage
vvi-miR845d	TCONS_00015320	2	24.622	1	21	1877	1897	UGGCUCUGAUACCAAUUGAUG	UACAAAUUGGUAUCAGAGCCA	Cleavage
vvi-miR845e	TCONS_00015320	2	24.622	1	21	1877	1897	UGGCUCUGAUACCAAUUGAUG	UACAAAUUGGUAUCAGAGCCA	Cleavage
csi-miR3949	TCONS_00015835	2	12.629	1	22	272	293	UGAUGUUGAGGCAAAAAUGUAG	CUUCAUUGUUGCUUCAAUAUCA	Cleavage
tae-miR5086	TCONS_00016418	2	12.314	1	21	1379	1399	ACAUUGGUGGAAGGCGUGGUA	CUCCACUUCUUUCACCAAUGU	Cleavage
tae-miR5086	TCONS_00016420	2	12.314	1	21	1379	1399	ACAUUGGUGGAAGGCGUGGUA	CUCCACUUCUUUCACCAAUGU	Cleavage
ghr-miR7501	TCONS_00017125	2	22.886	1	24	1431	1454	AUAUCUGAUUCUGACACGAAAAAA	UGGGCUUGUGUCUGAAUCAGAUAU	Cleavage
bdi-miR5198	TCONS_00017392	2	9.094	1	21	246	266	GGGGAAAAGAGAUUGAGGGAG	UUUCCUCAAUUUCUUUUCUCU	Cleavage
mtr-miR5239	TCONS_00017392	2	6.59	1	21	293	313	UGGGAGAAAAGAUAGAAUGUG	GCUAUUCUAUUUUUUUUCUCA	Cleavage
ppt-miR1027a	TCONS_00018019	2	21.982	1	21	1035	1055	UUUCUAUCUUCUCUUCCAAUC	CGUUGGAAGAGAAGAUAGCAG	Cleavage
ppt-miR1027b	TCONS_00018019	2	21.982	1	21	1035	1055	UUUCUAUCUUCUCUUCCAAUC	CGUUGGAAGAGAAGAUAGCAG	Cleavage
ptc-miR530b	TCONS_00018025	2	22.279	1	20	582	601	UGCAUUUGCACCUGCAUCUU	CAGGUGCAGGCGCAAAUGCA	Translation
aqc-miR530	TCONS_00018025	2	22.279	1	20	582	601	UGCAUUUGCACCUGCAUCUC	CAGGUGCAGGCGCAAAUGCA	Translation
csi-miR530b	TCONS_00018025	2	22.279	1	21	581	601	UGCAUUUGCACCUGCAUCUUG	ACAGGUGCAGGCGCAAAUGCA	Translation
gma-miR530a	TCONS_00018025	2	22.279	1	20	582	601	UGCAUUUGCACCUGCACUUU	CAGGUGCAGGCGCAAAUGCA	Translation
gma-miR530b	TCONS_00018025	2	22.279	1	21	581	601	UGCAUUUGCACCUGCACUUUA	ACAGGUGCAGGCGCAAAUGCA	Translation
mtr-miR530	TCONS_00018025	2	22.279	1	21	581	601	UGCAUUUGCACCUGCACUUUC	ACAGGUGCAGGCGCAAAUGCA	Translation
gma-miR530c	TCONS_00018025	2	22.279	1	21	581	601	UGCAUUUGCACCUGCACUUUA	ACAGGUGCAGGCGCAAAUGCA	Translation
gma-miR530d	TCONS_00018025	2	22.279	1	21	581	601	UGCAUUUGCACCUGCACUUUA	ACAGGUGCAGGCGCAAAUGCA	Translation
gma-miR530e	TCONS_00018025	2	22.279	1	21	581	601	UGCAUUUGCACCUGCACUUUA	ACAGGUGCAGGCGCAAAUGCA	Translation
gma-miR1533	TCONS_00018575	2	15.784	1	19	119	137	AUAAUAAAAAUAAUAAUGA	UUAUUAUUAUUUUUAAUAU	Cleavage
cca-miR6117	TCONS_00019134	2	5.013	1	24	455	478	GGUUAGGUUGAUCGGGUUGAAGAC	UCAUUCAAUUCGAUCAACUUAAUC	Cleavage
gma-miR4348b	TCONS_00019134	2	8.498	1	21	563	583	UCUUUUGAAUUUGACUAUUAG	CAAAUAGUCAAAUUCAAGAAA	Cleavage
ata-miR9863a-3p	TCONS_00020718	2	12.905	1	22	345	366	UGAGAAGGUAGAUCAUAAUAGC	ACUAUUAUGAUCUACCCUCUCG	Cleavage
ata-miR9863b-3p	TCONS_00020718	2	12.905	1	22	345	366	UGAGAAGGUAGAUCAUAAUAGC	ACUAUUAUGAUCUACCCUCUCG	Cleavage
aly-miR845a-5p	TCONS_00026926	2	13.075	1	21	3964	3984	UCGAUUGGUGUCAGAGCCACG	AGUGGCUCUGAUACCAAUUGU	Cleavage
aly-miR845b-5p	TCONS_00026926	2	13.075	1	21	3964	3984	UCAAUUGGUAUCAGAGCAACG	AGUGGCUCUGAUACCAAUUGU	Cleavage
aly-miR845a-5p	TCONS_00026927	2	13.075	1	21	3964	3984	UCGAUUGGUGUCAGAGCCACG	AGUGGCUCUGAUACCAAUUGU	Cleavage
aly-miR845b-5p	TCONS_00026927	2	13.075	1	21	3964	3984	UCAAUUGGUAUCAGAGCAACG	AGUGGCUCUGAUACCAAUUGU	Cleavage
gma-miR4349	TCONS_00027116	2	13.181	1	24	842	865	UAUUGGCUAGAGAUAAGACAAAGA	UGGACGUCAUAUUUUUAGCCAAUA	Cleavage
aly-miR838-3p	TCONS_00027503	2	3.271	1	21	127	146	UUUUCUUCUUCUUCUUGCACA	GCUGCAA-AAGAAGAAGAAAA	Cleavage
hvu-miR6192	TCONS_00029772	2	3.989	1	22	201	222	UAGGAGAGGGGGGAAGGGAUCU	CCUUCCCUUCCCCUCUCUUCUC	Cleavage
aqc-miR529	TCONS_00029985	2	23.81	1	21	330	350	AGAAGAGAGAGAGCACAACCC	GUGUUGUUUUCUCUCUCUUUU	Cleavage
gma-miR1520k	TCONS_00035557	2	18.952	1	24	868	891	AAUCAGAACAUGACACAUGACAGU	GCAUGCAUGUGUCAUGUUCUGGCU	Cleavage
osa-miR5820	TCONS_00035908	2	18.981	1	21	180	200	UGGCAGAGAUUGAUCGAGGAA	GUUCUCGAUCAAUCACUGCCA	Cleavage
gra-miR8673	TCONS_00035952	2	6.655	1	24	404	427	AAGAUAUGUAAACCUUGAGGGCUA	UCCCUUUCAAUGUUUACAUAUUUU	Cleavage
bdi-miR5181c-3p	TCONS_00036318	2	14.112	1	21	305	325	ACUUCUUAUGGAUUGUAGGGA	CACCUGCAAUCUGUGAGAAGU	Cleavage
gma-miR1526	TCONS_00037625	2	10.986	1	22	86	107	CCGGAAGAGGAAAAUUAAGCAA	UCCCUCUAUUUUCCUCUUCCGG	Cleavage
gma-miR1526	TCONS_00039434	2	10.986	1	22	86	107	CCGGAAGAGGAAAAUUAAGCAA	UCCCUCUAUUUUCCUCUUCCGG	Cleavage
nta-miR482b-5p	TCONS_00039966	2	23.371	1	21	68	88	AGUGGGUGGAGUGGUAAGAUA	UAUCUUACCACUCCGCCAACU	Cleavage
ath-miR845a	TCONS_00041489	2	13.93	1	21	261	281	CGGCUCUGAUACCAAUUGAUG	UAUCAAAUGGUAUCAGAGCCU	Cleavage
vvi-miR845d	TCONS_00041489	2	13.93	1	21	261	281	UGGCUCUGAUACCAAUUGAUG	UAUCAAAUGGUAUCAGAGCCU	Cleavage
vvi-miR845e	TCONS_00041489	2	13.93	1	21	261	281	UGGCUCUGAUACCAAUUGAUG	UAUCAAAUGGUAUCAGAGCCU	Cleavage
aly-miR845a-3p	TCONS_00041489	2	13.93	1	21	261	281	CGGCUCUGAUACCAGUUGAUG	UAUCAAAUGGUAUCAGAGCCU	Cleavage
ath-miR5021	TCONS_00042285	2	17.574	1	20	257	276	UGAGAAGAAGAAGAAGAAAA	UCUUCUUCUUCUUCUUCUCC	Cleavage
gra-miR7504d	TCONS_00042285	2	13.162	1	24	554	577	AGGAAAAAAAAUCUGAUUUGUCAU	AAAAUAAAUGAGAUUUUUUUUUUU	Cleavage
bdi-miR7725b-3p.2	TCONS_00043921	2	16.466	1	24	53	76	CAAAUAAGAGGAGACGAGACAUAG	UGAGUUUUCGUUUUUUCUUAUUUG	Cleavage
vvi-miR845d	TCONS_00044018	2	19.777	1	21	1811	1831	UGGCUCUGAUACCAAUUGAUG	UACAAAUUGGUAUCAGAGCCA	Cleavage
vvi-miR845e	TCONS_00044018	2	19.777	1	21	1811	1831	UGGCUCUGAUACCAAUUGAUG	UACAAAUUGGUAUCAGAGCCA	Cleavage
ath-miR5021	TCONS_00044061	2	17.574	1	20	181	200	UGAGAAGAAGAAGAAGAAAA	UCUUCUUCUUCUUCUUCUCC	Cleavage
gra-miR7504d	TCONS_00044061	2	13.162	1	24	478	501	AGGAAAAAAAAUCUGAUUUGUCAU	AAAAUAAAUGAGAUUUUUUUUUUU	Cleavage
ath-miR169a-5p	TCONS_00044161	2	14.964	1	21	165	185	CAGCCAAGGAUGACUUGCCGA	AUGGCAAUUCAUCCUUGGCUU	Cleavage
osa-miR169a	TCONS_00044161	2	14.964	1	21	165	185	CAGCCAAGGAUGACUUGCCGA	AUGGCAAUUCAUCCUUGGCUU	Cleavage
ath-miR169b-5p	TCONS_00044161	2	14.964	1	21	165	185	CAGCCAAGGAUGACUUGCCGG	AUGGCAAUUCAUCCUUGGCUU	Cleavage
ath-miR169c	TCONS_00044161	2	14.964	1	21	165	185	CAGCCAAGGAUGACUUGCCGG	AUGGCAAUUCAUCCUUGGCUU	Cleavage
ath-miR169h	TCONS_00044161	2	14.964	1	21	165	185	UAGCCAAGGAUGACUUGCCUG	AUGGCAAUUCAUCCUUGGCUU	Cleavage
ath-miR169i	TCONS_00044161	2	14.964	1	21	165	185	UAGCCAAGGAUGACUUGCCUG	AUGGCAAUUCAUCCUUGGCUU	Cleavage
ath-miR169j	TCONS_00044161	2	14.964	1	21	165	185	UAGCCAAGGAUGACUUGCCUG	AUGGCAAUUCAUCCUUGGCUU	Cleavage
ath-miR169k	TCONS_00044161	2	14.964	1	21	165	185	UAGCCAAGGAUGACUUGCCUG	AUGGCAAUUCAUCCUUGGCUU	Cleavage
ath-miR169l	TCONS_00044161	2	14.964	1	21	165	185	UAGCCAAGGAUGACUUGCCUG	AUGGCAAUUCAUCCUUGGCUU	Cleavage
ath-miR169m	TCONS_00044161	2	14.964	1	21	165	185	UAGCCAAGGAUGACUUGCCUG	AUGGCAAUUCAUCCUUGGCUU	Cleavage
ath-miR169n	TCONS_00044161	2	14.964	1	21	165	185	UAGCCAAGGAUGACUUGCCUG	AUGGCAAUUCAUCCUUGGCUU	Cleavage
osa-miR169b	TCONS_00044161	2	14.964	1	21	165	185	CAGCCAAGGAUGACUUGCCGG	AUGGCAAUUCAUCCUUGGCUU	Cleavage
osa-miR169c	TCONS_00044161	2	14.964	1	21	165	185	CAGCCAAGGAUGACUUGCCGG	AUGGCAAUUCAUCCUUGGCUU	Cleavage
osa-miR169e	TCONS_00044161	2	14.964	1	21	165	185	UAGCCAAGGAUGACUUGCCGG	AUGGCAAUUCAUCCUUGGCUU	Cleavage
osa-miR169f.1	TCONS_00044161	2	14.964	1	21	165	185	UAGCCAAGGAUGACUUGCCUA	AUGGCAAUUCAUCCUUGGCUU	Cleavage
osa-miR169g	TCONS_00044161	2	14.964	1	21	165	185	UAGCCAAGGAUGACUUGCCUA	AUGGCAAUUCAUCCUUGGCUU	Cleavage
osa-miR169h	TCONS_00044161	2	14.964	1	21	165	185	UAGCCAAGGAUGACUUGCCUG	AUGGCAAUUCAUCCUUGGCUU	Cleavage
osa-miR169i-5p.1	TCONS_00044161	2	14.964	1	21	165	185	UAGCCAAGGAUGACUUGCCUG	AUGGCAAUUCAUCCUUGGCUU	Cleavage
osa-miR169j	TCONS_00044161	2	14.964	1	21	165	185	UAGCCAAGGAUGACUUGCCUG	AUGGCAAUUCAUCCUUGGCUU	Cleavage
osa-miR169k	TCONS_00044161	2	14.964	1	21	165	185	UAGCCAAGGAUGACUUGCCUG	AUGGCAAUUCAUCCUUGGCUU	Cleavage
osa-miR169l	TCONS_00044161	2	14.964	1	21	165	185	UAGCCAAGGAUGACUUGCCUG	AUGGCAAUUCAUCCUUGGCUU	Cleavage
osa-miR169m	TCONS_00044161	2	14.964	1	21	165	185	UAGCCAAGGAUGACUUGCCUG	AUGGCAAUUCAUCCUUGGCUU	Cleavage
zma-miR169a-5p	TCONS_00044161	2	14.964	1	21	165	185	CAGCCAAGGAUGACUUGCCGA	AUGGCAAUUCAUCCUUGGCUU	Cleavage
zma-miR169b-5p	TCONS_00044161	2	14.964	1	21	165	185	CAGCCAAGGAUGACUUGCCGA	AUGGCAAUUCAUCCUUGGCUU	Cleavage
sbi-miR169b	TCONS_00044161	2	14.964	1	21	165	185	CAGCCAAGGAUGACUUGCCGG	AUGGCAAUUCAUCCUUGGCUU	Cleavage
sbi-miR169a	TCONS_00044161	2	14.964	1	21	165	185	CAGCCAAGGAUGACUUGCCGA	AUGGCAAUUCAUCCUUGGCUU	Cleavage
sbi-miR169c	TCONS_00044161	2	14.964	1	21	165	185	UAGCCAAGGAUGACUUGCCUA	AUGGCAAUUCAUCCUUGGCUU	Cleavage
sbi-miR169d-5p	TCONS_00044161	2	14.964	1	20	166	185	UAGCCAAGGAUGACUUGCCU	UGGCAAUUCAUCCUUGGCUU	Cleavage
sbi-miR169f	TCONS_00044161	2	14.964	1	21	165	185	UAGCCAAGGAUGACUUGCCUG	AUGGCAAUUCAUCCUUGGCUU	Cleavage
sbi-miR169g	TCONS_00044161	2	14.964	1	21	165	185	UAGCCAAGGAUGACUUGCCUG	AUGGCAAUUCAUCCUUGGCUU	Cleavage
mtr-miR169a	TCONS_00044161	2	14.964	1	21	165	185	CAGCCAAGGAUGACUUGCCGA	AUGGCAAUUCAUCCUUGGCUU	Cleavage
gma-miR169a	TCONS_00044161	2	14.964	1	21	165	185	CAGCCAAGGAUGACUUGCCGG	AUGGCAAUUCAUCCUUGGCUU	Cleavage
zma-miR169c-5p	TCONS_00044161	2	14.964	1	21	165	185	CAGCCAAGGAUGACUUGCCGG	AUGGCAAUUCAUCCUUGGCUU	Cleavage
zma-miR169f-5p	TCONS_00044161	2	14.964	1	21	165	185	UAGCCAAGGAUGACUUGCCUA	AUGGCAAUUCAUCCUUGGCUU	Cleavage
zma-miR169g	TCONS_00044161	2	14.964	1	21	165	185	UAGCCAAGGAUGACUUGCCUA	AUGGCAAUUCAUCCUUGGCUU	Cleavage
zma-miR169h	TCONS_00044161	2	14.964	1	21	165	185	UAGCCAAGGAUGACUUGCCUA	AUGGCAAUUCAUCCUUGGCUU	Cleavage
zma-miR169i-5p	TCONS_00044161	2	14.964	1	21	165	185	UAGCCAAGGAUGACUUGCCUG	AUGGCAAUUCAUCCUUGGCUU	Cleavage
zma-miR169k-5p	TCONS_00044161	2	14.964	1	21	165	185	UAGCCAAGGAUGACUUGCCUG	AUGGCAAUUCAUCCUUGGCUU	Cleavage
zma-miR169j-5p	TCONS_00044161	2	14.964	1	21	165	185	UAGCCAAGGAUGACUUGCCUG	AUGGCAAUUCAUCCUUGGCUU	Cleavage
ptc-miR169a	TCONS_00044161	2	14.964	1	21	165	185	CAGCCAAGGAUGACUUGCCGA	AUGGCAAUUCAUCCUUGGCUU	Cleavage
ptc-miR169b-5p	TCONS_00044161	2	14.964	1	21	165	185	CAGCCAAGGAUGACUUGCCGA	AUGGCAAUUCAUCCUUGGCUU	Cleavage
ptc-miR169c	TCONS_00044161	2	14.964	1	21	165	185	CAGCCAAGGAUGACUUGCCGA	AUGGCAAUUCAUCCUUGGCUU	Cleavage
ptc-miR169d	TCONS_00044161	2	14.964	1	21	165	185	CAGCCAAGGAUGACUUGCCGG	AUGGCAAUUCAUCCUUGGCUU	Cleavage
ptc-miR169e	TCONS_00044161	2	14.964	1	21	165	185	CAGCCAAGGAUGACUUGCCGG	AUGGCAAUUCAUCCUUGGCUU	Cleavage
ptc-miR169f	TCONS_00044161	2	14.964	1	21	165	185	CAGCCAAGGAUGACUUGCCGG	AUGGCAAUUCAUCCUUGGCUU	Cleavage
ptc-miR169g	TCONS_00044161	2	14.964	1	21	165	185	CAGCCAAGGAUGACUUGCCGG	AUGGCAAUUCAUCCUUGGCUU	Cleavage
ptc-miR169h	TCONS_00044161	2	14.964	1	21	165	185	CAGCCAAGGAUGACUUGCCGG	AUGGCAAUUCAUCCUUGGCUU	Cleavage
ptc-miR169i	TCONS_00044161	2	14.964	1	21	165	185	UAGCCAAGGAUGACUUGCCUG	AUGGCAAUUCAUCCUUGGCUU	Cleavage
ptc-miR169j	TCONS_00044161	2	14.964	1	21	165	185	UAGCCAAGGAUGACUUGCCUG	AUGGCAAUUCAUCCUUGGCUU	Cleavage
ptc-miR169k	TCONS_00044161	2	14.964	1	21	165	185	UAGCCAAGGAUGACUUGCCUG	AUGGCAAUUCAUCCUUGGCUU	Cleavage
ptc-miR169l	TCONS_00044161	2	14.964	1	21	165	185	UAGCCAAGGAUGACUUGCCUG	AUGGCAAUUCAUCCUUGGCUU	Cleavage
ptc-miR169m	TCONS_00044161	2	14.964	1	21	165	185	UAGCCAAGGAUGACUUGCCUG	AUGGCAAUUCAUCCUUGGCUU	Cleavage
ptc-miR169p	TCONS_00044161	2	14.964	1	21	165	185	CAGCCAAGGAUGACUUGCCGG	AUGGCAAUUCAUCCUUGGCUU	Cleavage
ptc-miR169r	TCONS_00044161	2	14.964	1	21	165	185	UAGCCAAGGAUGACUUGCCUA	AUGGCAAUUCAUCCUUGGCUU	Cleavage
ptc-miR169v	TCONS_00044161	2	14.964	1	21	165	185	UAGCCAAGGAUGACUUGCCCA	AUGGCAAUUCAUCCUUGGCUU	Cleavage
ptc-miR169w	TCONS_00044161	2	14.964	1	21	165	185	UAGCCAAGGAUGACUUGCCCA	AUGGCAAUUCAUCCUUGGCUU	Cleavage
mtr-miR169g	TCONS_00044161	2	14.964	1	21	165	185	CAGCCAAGGAUGACUUGCCGG	AUGGCAAUUCAUCCUUGGCUU	Cleavage
mtr-miR169b	TCONS_00044161	2	14.964	1	21	165	185	CAGCCAAGGAUGACUUGCCGG	AUGGCAAUUCAUCCUUGGCUU	Cleavage
ghb-miR169a	TCONS_00044161	2	14.964	1	21	165	185	UAGCCAAGGAUGACUUGCCUG	AUGGCAAUUCAUCCUUGGCUU	Cleavage
bna-miR169a	TCONS_00044161	2	14.964	1	21	165	185	CAGCCAAGGAUGACUUGCCGA	AUGGCAAUUCAUCCUUGGCUU	Cleavage
bna-miR169b	TCONS_00044161	2	14.964	1	21	165	185	CAGCCAAGGAUGACUUGCCGA	AUGGCAAUUCAUCCUUGGCUU	Cleavage
bna-miR169c	TCONS_00044161	2	14.964	1	21	165	185	UAGCCAAGGAUGACUUGCCUA	AUGGCAAUUCAUCCUUGGCUU	Cleavage
bna-miR169d	TCONS_00044161	2	14.964	1	21	165	185	UAGCCAAGGAUGACUUGCCUA	AUGGCAAUUCAUCCUUGGCUU	Cleavage
bna-miR169e	TCONS_00044161	2	14.964	1	21	165	185	UAGCCAAGGAUGACUUGCCUA	AUGGCAAUUCAUCCUUGGCUU	Cleavage
bna-miR169f	TCONS_00044161	2	14.964	1	21	165	185	UAGCCAAGGAUGACUUGCCUA	AUGGCAAUUCAUCCUUGGCUU	Cleavage
bna-miR169g	TCONS_00044161	2	14.964	1	22	164	185	UAGCCAAGGAUGACUUGCCUGC	GAUGGCAAUUCAUCCUUGGCUU	Cleavage
bna-miR169h	TCONS_00044161	2	14.964	1	22	164	185	UAGCCAAGGAUGACUUGCCUGC	GAUGGCAAUUCAUCCUUGGCUU	Cleavage
bna-miR169i	TCONS_00044161	2	14.964	1	22	164	185	UAGCCAAGGAUGACUUGCCUGC	GAUGGCAAUUCAUCCUUGGCUU	Cleavage
bna-miR169j	TCONS_00044161	2	14.964	1	22	164	185	UAGCCAAGGAUGACUUGCCUGC	GAUGGCAAUUCAUCCUUGGCUU	Cleavage
bna-miR169k	TCONS_00044161	2	14.964	1	22	164	185	UAGCCAAGGAUGACUUGCCUGC	GAUGGCAAUUCAUCCUUGGCUU	Cleavage
bna-miR169l	TCONS_00044161	2	14.964	1	22	164	185	UAGCCAAGGAUGACUUGCCUGC	GAUGGCAAUUCAUCCUUGGCUU	Cleavage
vvi-miR169a	TCONS_00044161	2	14.964	1	21	165	185	CAGCCAAGGAUGACUUGCCGG	AUGGCAAUUCAUCCUUGGCUU	Cleavage
vvi-miR169c	TCONS_00044161	2	14.964	1	21	165	185	CAGCCAAGGAUGACUUGCCGG	AUGGCAAUUCAUCCUUGGCUU	Cleavage
vvi-miR169e	TCONS_00044161	2	14.964	1	22	164	185	UAGCCAAGGAUGACUUGCCUGC	GAUGGCAAUUCAUCCUUGGCUU	Cleavage
vvi-miR169f	TCONS_00044161	2	14.964	1	21	165	185	CAGCCAAGGAUGACUUGCCGA	AUGGCAAUUCAUCCUUGGCUU	Cleavage
vvi-miR169g	TCONS_00044161	2	14.964	1	21	165	185	CAGCCAAGGAUGACUUGCCGA	AUGGCAAUUCAUCCUUGGCUU	Cleavage
vvi-miR169j	TCONS_00044161	2	14.964	1	21	165	185	CAGCCAAGGAUGACUUGCCGG	AUGGCAAUUCAUCCUUGGCUU	Cleavage
vvi-miR169k	TCONS_00044161	2	14.964	1	21	165	185	CAGCCAAGGAUGACUUGCCGG	AUGGCAAUUCAUCCUUGGCUU	Cleavage
vvi-miR169r	TCONS_00044161	2	15.114	1	21	166	186	UGAGUCAAGGAUGACUUGCCG	UGGCAAUUCAUCCUUGGCUUA	Cleavage
vvi-miR169s	TCONS_00044161	2	14.964	1	21	165	185	CAGCCAAGGAUGACUUGCCGG	AUGGCAAUUCAUCCUUGGCUU	Cleavage
vvi-miR169u	TCONS_00044161	2	15.114	1	21	166	186	UGAGUCAAGGAUGACUUGCCG	UGGCAAUUCAUCCUUGGCUUA	Cleavage
osa-miR169r-5p	TCONS_00044161	2	14.964	1	21	165	185	UAGCCAAGGAUGAUUUGCCUG	AUGGCAAUUCAUCCUUGGCUU	Cleavage
gma-miR169b	TCONS_00044161	2	14.964	1	21	165	185	CAGCCAAGGAUGACUUGCCGA	AUGGCAAUUCAUCCUUGGCUU	Cleavage
vvi-miR169b	TCONS_00044161	2	15.114	1	21	166	186	UGAGCCAAGGAUGGCUUGCCG	UGGCAAUUCAUCCUUGGCUUA	Cleavage
vvi-miR169h	TCONS_00044161	2	15.114	1	21	166	186	UGAGCCAAGGAUGGCUUGCCG	UGGCAAUUCAUCCUUGGCUUA	Cleavage
vvi-miR169w	TCONS_00044161	2	14.964	1	21	165	185	CAGCCAAGGAUGACUUGCCGG	AUGGCAAUUCAUCCUUGGCUU	Cleavage
vvi-miR169x	TCONS_00044161	2	14.964	1	21	165	185	UAGCCAAGGAUGACUUGCCUA	AUGGCAAUUCAUCCUUGGCUU	Cleavage
sly-miR169a	TCONS_00044161	2	14.964	1	21	165	185	CAGCCAAGGAUGACUUGCCGG	AUGGCAAUUCAUCCUUGGCUU	Cleavage
sly-miR169b	TCONS_00044161	2	14.964	1	21	165	185	UAGCCAAGGAUGACUUGCCUG	AUGGCAAUUCAUCCUUGGCUU	Cleavage
sly-miR169c	TCONS_00044161	2	14.964	1	21	165	185	CAGCCAAGGAUGACUUGCCGA	AUGGCAAUUCAUCCUUGGCUU	Cleavage
sly-miR169d	TCONS_00044161	2	14.964	1	21	165	185	UAGCCAAGGAUGACUUGCCUA	AUGGCAAUUCAUCCUUGGCUU	Cleavage
sbi-miR169e	TCONS_00044161	2	14.964	1	21	165	185	UAGCCAAGGAUGACUUGCCGG	AUGGCAAUUCAUCCUUGGCUU	Cleavage
sbi-miR169h	TCONS_00044161	2	14.964	1	21	165	185	UAGCCAAGGAUGACUUGCCUA	AUGGCAAUUCAUCCUUGGCUU	Cleavage
sbi-miR169j	TCONS_00044161	2	14.964	1	21	165	185	UAGCCAAGGAUGACUUGCCGG	AUGGCAAUUCAUCCUUGGCUU	Cleavage
sbi-miR169k	TCONS_00044161	2	14.964	1	21	165	185	CAGCCAAGGAUGACUUGCCGG	AUGGCAAUUCAUCCUUGGCUU	Cleavage
sbi-miR169l	TCONS_00044161	2	14.964	1	21	165	185	UAGCCAAGGAUGACUUGCCUG	AUGGCAAUUCAUCCUUGGCUU	Cleavage
sbi-miR169m	TCONS_00044161	2	14.964	1	21	165	185	UAGCCAAGGAUGACUUGCCUA	AUGGCAAUUCAUCCUUGGCUU	Cleavage
sbi-miR169n	TCONS_00044161	2	14.964	1	21	165	185	UAGCCAAGGAUGACUUGCCUA	AUGGCAAUUCAUCCUUGGCUU	Cleavage
bdi-miR169b	TCONS_00044161	2	14.964	1	21	165	185	UAGCCAAGGAUGACUUGCCGG	AUGGCAAUUCAUCCUUGGCUU	Cleavage
aqc-miR169c	TCONS_00044161	2	14.964	1	21	165	185	CAGCCAAGGAUGACUUGCCGG	AUGGCAAUUCAUCCUUGGCUU	Cleavage
aqc-miR169a	TCONS_00044161	2	14.964	1	21	165	185	UAGCCAAGGAUGACUUGCCUA	AUGGCAAUUCAUCCUUGGCUU	Cleavage
aqc-miR169b	TCONS_00044161	2	14.964	1	21	165	185	UAGCCAAGGAUGACUUGCCUG	AUGGCAAUUCAUCCUUGGCUU	Cleavage
zma-miR169p-5p	TCONS_00044161	2	14.964	1	21	165	185	UAGCCAAGGAUGACUUGCCGG	AUGGCAAUUCAUCCUUGGCUU	Cleavage
zma-miR169r-5p	TCONS_00044161	2	14.964	1	21	165	185	CAGCCAAGGAUGACUUGCCGG	AUGGCAAUUCAUCCUUGGCUU	Cleavage
sbi-miR169o	TCONS_00044161	2	14.964	1	21	165	185	UAGCCAAGGAUGAUUUGCCUG	AUGGCAAUUCAUCCUUGGCUU	Cleavage
rco-miR169a	TCONS_00044161	2	14.964	1	21	165	185	CAGCCAAGGAUGACUUGCCGG	AUGGCAAUUCAUCCUUGGCUU	Cleavage
rco-miR169b	TCONS_00044161	2	14.964	1	21	165	185	CAGCCAAGGAUGACUUGCCGG	AUGGCAAUUCAUCCUUGGCUU	Cleavage
aly-miR169a-5p	TCONS_00044161	2	14.964	1	21	165	185	CAGCCAAGGAUGACUUGCCGA	AUGGCAAUUCAUCCUUGGCUU	Cleavage
aly-miR169b-5p	TCONS_00044161	2	14.964	1	21	165	185	CAGCCAAGGAUGACUUGCCGG	AUGGCAAUUCAUCCUUGGCUU	Cleavage
aly-miR169c-5p	TCONS_00044161	2	14.964	1	21	165	185	CAGCCAAGGAUGACUUGCCGG	AUGGCAAUUCAUCCUUGGCUU	Cleavage
aly-miR169h-5p	TCONS_00044161	2	14.964	1	21	165	185	UAGCCAAGGAUGACUUGCCUG	AUGGCAAUUCAUCCUUGGCUU	Cleavage
aly-miR169i-5p	TCONS_00044161	2	14.964	1	21	165	185	UAGCCAAGGAUGACUUGCCUG	AUGGCAAUUCAUCCUUGGCUU	Cleavage
aly-miR169j-5p	TCONS_00044161	2	14.964	1	21	165	185	UAGCCAAGGAUGACUUGCCUG	AUGGCAAUUCAUCCUUGGCUU	Cleavage
aly-miR169k-5p	TCONS_00044161	2	14.964	1	21	165	185	UAGCCAAGGAUGACUUGCCUG	AUGGCAAUUCAUCCUUGGCUU	Cleavage
aly-miR169l-5p	TCONS_00044161	2	14.964	1	21	165	185	UAGCCAAGGAUGACUUGCCUG	AUGGCAAUUCAUCCUUGGCUU	Cleavage
aly-miR169m-5p	TCONS_00044161	2	14.964	1	21	165	185	UAGCCAAGGAUGACUUGCCUG	AUGGCAAUUCAUCCUUGGCUU	Cleavage
gma-miR169e	TCONS_00044161	2	14.716	1	20	165	184	AGCCAAGGAUGACUUGCCGG	AUGGCAAUUCAUCCUUGGCU	Cleavage
far-miR169	TCONS_00044161	2	14.964	1	21	165	185	UAGCCAAGGAUGACUUGCCUA	AUGGCAAUUCAUCCUUGGCUU	Cleavage
tcc-miR169a	TCONS_00044161	2	14.964	1	21	165	185	CAGCCAAGGAUGACUUGCCGA	AUGGCAAUUCAUCCUUGGCUU	Cleavage
tcc-miR169b	TCONS_00044161	2	14.964	1	21	165	185	CAGCCAAGGAUGACUUGCCGG	AUGGCAAUUCAUCCUUGGCUU	Cleavage
tcc-miR169c	TCONS_00044161	2	14.964	1	21	165	185	CAGCCAAGGAUGACUUGCCGA	AUGGCAAUUCAUCCUUGGCUU	Cleavage
tcc-miR169d	TCONS_00044161	2	14.964	1	21	165	185	UAGCCAAGGAUGACUUGCCUA	AUGGCAAUUCAUCCUUGGCUU	Cleavage
tcc-miR169e	TCONS_00044161	2	14.964	1	21	165	185	CAGCCAAGGAUGACUUGCCGA	AUGGCAAUUCAUCCUUGGCUU	Cleavage
tcc-miR169h	TCONS_00044161	2	14.964	1	21	165	185	UAGCCAAGGAUGACUUGCCUG	AUGGCAAUUCAUCCUUGGCUU	Cleavage
tcc-miR169j	TCONS_00044161	2	14.964	1	21	165	185	UAGCCAAGGAUGACUUGCCUG	AUGGCAAUUCAUCCUUGGCUU	Cleavage
tcc-miR169k	TCONS_00044161	2	14.964	1	21	165	185	CAGCCAAGGAUGACUUGCCGG	AUGGCAAUUCAUCCUUGGCUU	Cleavage
tcc-miR169l	TCONS_00044161	2	14.964	1	21	165	185	CAGCCAAGGAUGACUUGCCGG	AUGGCAAUUCAUCCUUGGCUU	Cleavage
gma-miR169f	TCONS_00044161	2	14.964	1	21	165	185	CAGCCAAGGAUGACUUGCCGG	AUGGCAAUUCAUCCUUGGCUU	Cleavage
gma-miR169g	TCONS_00044161	2	14.964	1	21	165	185	CAGCCAAGGAUGACUUGCCGG	AUGGCAAUUCAUCCUUGGCUU	Cleavage
bdi-miR169k-5p	TCONS_00044161	2	14.964	1	22	164	185	UAGCCAAGGAUGAUUUGCCUGU	GAUGGCAAUUCAUCCUUGGCUU	Cleavage
bdi-miR169g	TCONS_00044161	2	14.964	1	21	165	185	UAGCCAAGGAUGACUUGCCUG	AUGGCAAUUCAUCCUUGGCUU	Cleavage
bdi-miR169e-5p	TCONS_00044161	2	14.964	1	21	165	185	UAGCCAAGGAUGACUUGCCUG	AUGGCAAUUCAUCCUUGGCUU	Cleavage
bdi-miR169a-5p	TCONS_00044161	2	14.964	1	21	165	185	CAGCCAAGGAUGACUUGCCGA	AUGGCAAUUCAUCCUUGGCUU	Cleavage
bdi-miR169h-5p	TCONS_00044161	2	14.964	1	21	165	185	UAGCCAAGGAUGACUUGCCUA	AUGGCAAUUCAUCCUUGGCUU	Cleavage
bdi-miR169c-5p	TCONS_00044161	2	14.964	1	21	165	185	CAGCCAAGGAUGACUUGCCGG	AUGGCAAUUCAUCCUUGGCUU	Cleavage
bdi-miR169f	TCONS_00044161	2	14.964	1	21	165	185	CAGCCAAGGAUGACUUGCCGG	AUGGCAAUUCAUCCUUGGCUU	Cleavage
ssp-miR169	TCONS_00044161	2	14.964	1	21	165	185	UAGCCAAGGAUGACUUGCCGG	AUGGCAAUUCAUCCUUGGCUU	Cleavage
gma-miR169m	TCONS_00044161	2	14.964	1	21	165	185	CAGCCAAGGAUGACUUGCCGG	AUGGCAAUUCAUCCUUGGCUU	Cleavage
ssl-miR169	TCONS_00044161	2	14.964	1	21	165	185	UAGCCAAGGAUGACUUGCCUA	AUGGCAAUUCAUCCUUGGCUU	Cleavage
vun-miR169	TCONS_00044161	2	14.964	1	21	165	185	CAGCCAAGGAUGACUUGCCGG	AUGGCAAUUCAUCCUUGGCUU	Cleavage
gma-miR169u	TCONS_00044161	2	14.964	1	21	165	185	CAGCCAAGGAUGACUUGCCGU	AUGGCAAUUCAUCCUUGGCUU	Cleavage
bna-miR169n	TCONS_00044161	2	14.964	1	21	165	185	CAGCCAAGGAUGACUUGCCGG	AUGGCAAUUCAUCCUUGGCUU	Cleavage
cca-miR169a	TCONS_00044161	2	14.964	1	21	165	185	UAGCCAAGGAUGACUUGCCUU	AUGGCAAUUCAUCCUUGGCUU	Cleavage
nta-miR169a	TCONS_00044161	2	14.964	1	21	165	185	CAGCCAAGGAUGACUUGCCGA	AUGGCAAUUCAUCCUUGGCUU	Cleavage
nta-miR169b	TCONS_00044161	2	14.964	1	21	165	185	CAGCCAAGGAUGACUUGCCGA	AUGGCAAUUCAUCCUUGGCUU	Cleavage
nta-miR169c	TCONS_00044161	2	14.964	1	21	165	185	CAGCCAAGGAUGACUUGCCGA	AUGGCAAUUCAUCCUUGGCUU	Cleavage
nta-miR169d	TCONS_00044161	2	14.964	1	21	165	185	CAGCCAAGGAUGACUUGCCGA	AUGGCAAUUCAUCCUUGGCUU	Cleavage
nta-miR169e	TCONS_00044161	2	14.964	1	21	165	185	CAGCCAAGGAUGACUUGCCGA	AUGGCAAUUCAUCCUUGGCUU	Cleavage
nta-miR169f	TCONS_00044161	2	14.964	1	21	165	185	CAGCCAAGGAUGACUUGCCGA	AUGGCAAUUCAUCCUUGGCUU	Cleavage
nta-miR169g	TCONS_00044161	2	14.964	1	21	165	185	CAGCCAAGGAUGACUUGCCGA	AUGGCAAUUCAUCCUUGGCUU	Cleavage
nta-miR169h	TCONS_00044161	2	14.964	1	21	165	185	CAGCCAAGGAUGACUUGCCGA	AUGGCAAUUCAUCCUUGGCUU	Cleavage
nta-miR169i	TCONS_00044161	2	14.964	1	21	165	185	CAGCCAAGGAUGACUUGCCGA	AUGGCAAUUCAUCCUUGGCUU	Cleavage
nta-miR169j	TCONS_00044161	2	14.964	1	21	165	185	CAGCCAAGGAUGACUUGCCGA	AUGGCAAUUCAUCCUUGGCUU	Cleavage
nta-miR169k	TCONS_00044161	2	14.964	1	21	165	185	CAGCCAAGGAUGACUUGCCGA	AUGGCAAUUCAUCCUUGGCUU	Cleavage
nta-miR169l	TCONS_00044161	2	14.964	1	21	165	185	CAGCCAAGGAUGACUUGCCGA	AUGGCAAUUCAUCCUUGGCUU	Cleavage
nta-miR169m	TCONS_00044161	2	14.964	1	21	165	185	CAGCCAAGGAUGACUUGCCGA	AUGGCAAUUCAUCCUUGGCUU	Cleavage
nta-miR169o	TCONS_00044161	2	14.964	1	21	165	185	CAGCCAAGGAUGACUUGCCGA	AUGGCAAUUCAUCCUUGGCUU	Cleavage
nta-miR169p	TCONS_00044161	2	14.964	1	21	165	185	CAGCCAAGGAUGACUUGCCGA	AUGGCAAUUCAUCCUUGGCUU	Cleavage
nta-miR169q	TCONS_00044161	2	14.964	1	21	165	185	CAGCCAAGGAUGACUUGCCGG	AUGGCAAUUCAUCCUUGGCUU	Cleavage
nta-miR169r	TCONS_00044161	2	14.964	1	21	165	185	CAGCCAAGGAUGACUUGCCGG	AUGGCAAUUCAUCCUUGGCUU	Cleavage
nta-miR169s	TCONS_00044161	2	14.964	1	21	165	185	CAGCCAAGGAUGACUUGCCGG	AUGGCAAUUCAUCCUUGGCUU	Cleavage
nta-miR169t	TCONS_00044161	2	14.964	1	21	165	185	UAGCCAAGGAUGACUUGCCUU	AUGGCAAUUCAUCCUUGGCUU	Cleavage
gma-miR169v	TCONS_00044161	2	14.964	1	19	167	185	CAGCCAAGGAUGACUUGCC	GGCAAUUCAUCCUUGGCUU	Cleavage
pde-miR169	TCONS_00044161	2	14.964	1	21	165	185	CAGCCAAGGAUGACUUGCCUA	AUGGCAAUUCAUCCUUGGCUU	Cleavage
ghr-miR169a	TCONS_00044161	2	14.964	1	21	165	185	UAGCCAAGGAUGACUUGCCUG	AUGGCAAUUCAUCCUUGGCUU	Cleavage
mdm-miR169a	TCONS_00044161	2	14.964	1	21	165	185	CAGCCAAGGAUGACUUGCCGG	AUGGCAAUUCAUCCUUGGCUU	Cleavage
mdm-miR169b	TCONS_00044161	2	14.964	1	22	164	185	UAGCCAAGGAUGAUUUGCCUGC	GAUGGCAAUUCAUCCUUGGCUU	Cleavage
mdm-miR169c	TCONS_00044161	2	14.964	1	21	165	185	UAGCCAAGGAUGACUUGCCCG	AUGGCAAUUCAUCCUUGGCUU	Cleavage
mdm-miR169d	TCONS_00044161	2	14.964	1	21	165	185	UAGCCAAGGAUGACUUGCCCG	AUGGCAAUUCAUCCUUGGCUU	Cleavage
cme-miR169h	TCONS_00044161	2	14.964	1	21	165	185	CAGCCAAGGAUGACUUGCCGG	AUGGCAAUUCAUCCUUGGCUU	Cleavage
cme-miR169f	TCONS_00044161	2	14.964	1	21	165	185	CAGCCAAGGAUGACUUGCCGG	AUGGCAAUUCAUCCUUGGCUU	Cleavage
cme-miR169n	TCONS_00044161	2	14.964	1	21	165	185	UAGCCAAGGAUGACUUGCCUG	AUGGCAAUUCAUCCUUGGCUU	Cleavage
cme-miR169e	TCONS_00044161	2	14.964	1	21	165	185	UAGCCAAGGAUGACUUGCCUG	AUGGCAAUUCAUCCUUGGCUU	Cleavage
ghr-miR169b	TCONS_00044161	2	14.964	1	21	165	185	CAGCCAAGGAUGAUUUGCCGG	AUGGCAAUUCAUCCUUGGCUU	Cleavage
mes-miR169a	TCONS_00044161	2	14.964	1	21	165	185	CAGCCAAGGAUGACUUGCCGG	AUGGCAAUUCAUCCUUGGCUU	Cleavage
mes-miR169b	TCONS_00044161	2	14.964	1	21	165	185	CAGCCAAGGAUGACUUGCCGG	AUGGCAAUUCAUCCUUGGCUU	Cleavage
mes-miR169c	TCONS_00044161	2	14.964	1	21	165	185	CAGCCAAGGAUGACUUGCCGG	AUGGCAAUUCAUCCUUGGCUU	Cleavage
mes-miR169d	TCONS_00044161	2	14.964	1	21	165	185	CAGCCAAGGAUGACUUGCCGG	AUGGCAAUUCAUCCUUGGCUU	Cleavage
mes-miR169e	TCONS_00044161	2	14.964	1	21	165	185	CAGCCAAGGAUGACUUGCCGG	AUGGCAAUUCAUCCUUGGCUU	Cleavage
mes-miR169f	TCONS_00044161	2	14.964	1	21	165	185	UAGCCAAGGAUGACUUGCCGG	AUGGCAAUUCAUCCUUGGCUU	Cleavage
mes-miR169g	TCONS_00044161	2	14.964	1	21	165	185	CAGCCAAGGAUGACUUGCCGA	AUGGCAAUUCAUCCUUGGCUU	Cleavage
mes-miR169o	TCONS_00044161	2	14.964	1	21	165	185	UAGCCAAGGAUGACUUGCCUG	AUGGCAAUUCAUCCUUGGCUU	Cleavage
mes-miR169p	TCONS_00044161	2	14.964	1	21	165	185	UAGCCAAGGAUGACUUGCCUG	AUGGCAAUUCAUCCUUGGCUU	Cleavage
mes-miR169q	TCONS_00044161	2	14.964	1	21	165	185	UAGCCAAGGAUGACUUGCCUG	AUGGCAAUUCAUCCUUGGCUU	Cleavage
mes-miR169r	TCONS_00044161	2	14.964	1	21	165	185	UAGCCAAGGAUGACUUGCCCG	AUGGCAAUUCAUCCUUGGCUU	Cleavage
mes-miR169s	TCONS_00044161	2	14.964	1	21	165	185	UAGCCAAGGAUGACUUGCCUG	AUGGCAAUUCAUCCUUGGCUU	Cleavage
mes-miR169t	TCONS_00044161	2	14.964	1	21	165	185	UAGCCAAGGAUGACUUGCCCG	AUGGCAAUUCAUCCUUGGCUU	Cleavage
mes-miR169u	TCONS_00044161	2	14.964	1	21	165	185	UAGCCAAGGAUGACUUGCCUG	AUGGCAAUUCAUCCUUGGCUU	Cleavage
mes-miR169v	TCONS_00044161	2	14.964	1	21	165	185	UAGCCAAGGAUGACUUGCCCG	AUGGCAAUUCAUCCUUGGCUU	Cleavage
mes-miR169w	TCONS_00044161	2	14.964	1	21	165	185	UAGCCAAGGAUGACUUGCCUG	AUGGCAAUUCAUCCUUGGCUU	Cleavage
mes-miR169x	TCONS_00044161	2	14.964	1	21	165	185	UAGCCAAGGAUGACUUGCCCG	AUGGCAAUUCAUCCUUGGCUU	Cleavage
mes-miR169y	TCONS_00044161	2	14.964	1	21	165	185	UAGCCAAGGAUGACUUGCCUG	AUGGCAAUUCAUCCUUGGCUU	Cleavage
mes-miR169z	TCONS_00044161	2	14.964	1	21	165	185	UAGCCAAGGAUGACUUGCCCG	AUGGCAAUUCAUCCUUGGCUU	Cleavage
mes-miR169aa	TCONS_00044161	2	14.964	1	21	165	185	UAGCCAAGGAUGACUUGCCUG	AUGGCAAUUCAUCCUUGGCUU	Cleavage
mes-miR169ab	TCONS_00044161	2	14.964	1	21	165	185	UAGCCAAGGAUGACUUGCCUA	AUGGCAAUUCAUCCUUGGCUU	Cleavage
mes-miR169ac	TCONS_00044161	2	14.964	1	21	165	185	UAGCCAAGGAUGACUUGCCUA	AUGGCAAUUCAUCCUUGGCUU	Cleavage
mtr-miR169l-5p	TCONS_00044161	2	14.964	1	21	165	185	CAGCCAAGGAUGACUUGCCGG	AUGGCAAUUCAUCCUUGGCUU	Cleavage
stu-miR169a-5p	TCONS_00044161	2	14.964	1	20	166	185	UAGCCAAGGAUGACUUGCCU	UGGCAAUUCAUCCUUGGCUU	Cleavage
stu-miR169b-5p	TCONS_00044161	2	14.964	1	20	166	185	UAGCCAAGGAUGACUUGCCU	UGGCAAUUCAUCCUUGGCUU	Cleavage
stu-miR169c-5p	TCONS_00044161	2	14.964	1	20	166	185	UAGCCAAGGAUGACUUGCCU	UGGCAAUUCAUCCUUGGCUU	Cleavage
stu-miR169d-5p	TCONS_00044161	2	14.964	1	20	166	185	UAGCCAAGGAUGACUUGCCU	UGGCAAUUCAUCCUUGGCUU	Cleavage
stu-miR169e-5p	TCONS_00044161	2	14.964	1	20	166	185	UAGCCAAGGAUGACUUGCCU	UGGCAAUUCAUCCUUGGCUU	Cleavage
stu-miR169f-5p	TCONS_00044161	2	14.964	1	20	166	185	UAGCCAAGGAUGACUUGCCU	UGGCAAUUCAUCCUUGGCUU	Cleavage
stu-miR169g	TCONS_00044161	2	14.964	1	20	166	185	UAGCCAAGGAUGACUUGCCU	UGGCAAUUCAUCCUUGGCUU	Cleavage
stu-miR169h	TCONS_00044161	2	14.964	1	20	166	185	UAGCCAAGGAUGACUUGCCU	UGGCAAUUCAUCCUUGGCUU	Cleavage
sly-miR169e-5p	TCONS_00044161	2	14.964	1	22	164	185	UAGCCAAGGAUGACUUGCCUUU	GAUGGCAAUUCAUCCUUGGCUU	Cleavage
bdi-miR169m	TCONS_00044161	2	14.964	1	20	166	185	UAGCCAAGGAUGACUUGCCG	UGGCAAUUCAUCCUUGGCUU	Cleavage
bdi-miR169n	TCONS_00044161	2	14.964	1	21	165	185	UAGCCAAGGAUGACUUGCCUA	AUGGCAAUUCAUCCUUGGCUU	Cleavage
ata-miR169g-5p	TCONS_00044161	2	14.964	1	21	165	185	CAGCCAAGGAUGACUUGCCGA	AUGGCAAUUCAUCCUUGGCUU	Cleavage
ata-miR169e-5p	TCONS_00044161	2	14.964	1	21	165	185	CAGCCAAGGAUGACUUGCCGA	AUGGCAAUUCAUCCUUGGCUU	Cleavage
ata-miR169c-5p	TCONS_00044161	2	14.964	1	21	165	185	UAGCCAAGGAUGACUUGCCUA	AUGGCAAUUCAUCCUUGGCUU	Cleavage
ata-miR169j-5p	TCONS_00044161	2	14.964	1	23	163	185	UAGCCAAGGAUGAUUUGCCUGUG	UGAUGGCAAUUCAUCCUUGGCUU	Cleavage
ata-miR169b-5p	TCONS_00044161	2	14.964	1	23	163	185	UAGCCAAGGAUGAUUUGCCUGUG	UGAUGGCAAUUCAUCCUUGGCUU	Cleavage
ata-miR169i-5p	TCONS_00044161	2	14.964	1	21	165	185	UAGCCAAGGAUGACUUGCCUG	AUGGCAAUUCAUCCUUGGCUU	Cleavage
ata-miR169f-5p	TCONS_00044161	2	14.964	1	21	165	185	CAGCCAAGGAUGACUUGCCGA	AUGGCAAUUCAUCCUUGGCUU	Cleavage
ata-miR169d-5p	TCONS_00044161	2	14.964	1	21	165	185	CAGCCAAGGAUGACUUGCCGG	AUGGCAAUUCAUCCUUGGCUU	Cleavage
ata-miR169a-5p	TCONS_00044161	2	14.964	1	23	163	185	UAGCCAAGGAUGAUUUGCCUGUG	UGAUGGCAAUUCAUCCUUGGCUU	Cleavage
ata-miR169h-5p	TCONS_00044161	2	14.964	1	21	165	185	UAGCCAAGGAUGACUUGCCGG	AUGGCAAUUCAUCCUUGGCUU	Cleavage
ath-miR5021	TCONS_00044239	2	5.473	1	20	205	224	UGAGAAGAAGAAGAAGAAAA	CAUUCUUCUUCUUUUUUUCA	Cleavage
bdi-miR5069	TCONS_00046221	2	15.578	1	21	84	104	UAGGUUAUUGAUUUGACCAAC	CGUGGUUAAAUCAACAACCUA	Cleavage
gra-miR8656	TCONS_00048305	2	13.544	1	21	2365	2385	UGGAAAAGUGGUAAUAAGGGG	UGCCUUAAUAUCAUUUUUCCA	Cleavage
gra-miR8656	TCONS_00048306	2	13.544	1	21	2339	2359	UGGAAAAGUGGUAAUAAGGGG	UGCCUUAAUAUCAUUUUUCCA	Cleavage
gma-miR1533	TCONS_00048752	2	7.902	1	19	369	387	AUAAUAAAAAUAAUAAUGA	UUAUUAUUAUUAUUAUUAU	Cleavage
gma-miR1533	TCONS_00048753	2	7.902	1	19	377	395	AUAAUAAAAAUAAUAAUGA	UUAUUAUUAUUAUUAUUAU	Cleavage
rgl-miR7804-3p	TCONS_00050093	2	14.039	1	23	394	416	UUUAAUCGAAUGAACAUUUUAAA	AAGGGAGUGUUCAUUUGAUUAGA	Cleavage
rgl-miR7804-3p	TCONS_00050094	2	20.533	1	23	429	451	UUUAAUCGAAUGAACAUUUUAAA	AAGGGAGUGUUCAUUUGAUUAGA	Cleavage
bdi-miR5198	TCONS_00051260	2	9.942	1	21	253	273	GGGGAAAAGAGAUUGAGGGAG	AGUCUUCAAUUUUUUUUCCCC	Cleavage
ath-miR173-5p	TCONS_00051864	2	15.74	1	22	194	215	UUCGCUUGCAGAGAGAAAUCAC	UUAAUUUCUCUCUGCCAGCGAG	Cleavage
aly-miR173a-5p	TCONS_00051864	2	15.74	1	22	194	215	UUCGCUUGCAGAGAGAAAUCAC	UUAAUUUCUCUCUGCCAGCGAG	Cleavage
aly-miR173b-5p	TCONS_00051864	2	15.74	1	22	194	215	UUCGCUUGCAGAGAGAAAUCAC	UUAAUUUCUCUCUGCCAGCGAG	Cleavage
bra-miR9558-3p	TCONS_00051981	2	16.838	1	22	867	888	UUGCAAGCCAGACAUUUCCUUU	GCAGGGAGUGUUUGGCUUGUAA	Cleavage
ath-miR5019	TCONS_00054036	2	9.822	1	21	254	274	UGUUGGGAAAGAAAAACUCUU	UAGAGUUUUUUUUUCUCAAUG	Cleavage
gra-miR8658	TCONS_00054456	2	9.558	1	21	2	22	UUUGAAAAGUACAGGGACUAU	GCAGUUCCUGUAUUUUUUGAA	Cleavage
bdi-miR5198	TCONS_00054986	2	9.942	1	21	267	287	GGGGAAAAGAGAUUGAGGGAG	AGUCUUCAAUUUUUUUUCCCC	Cleavage
bdi-miR5198	TCONS_00054987	2	9.942	1	21	260	280	GGGGAAAAGAGAUUGAGGGAG	AGUCUUCAAUUUUUUUUCCCC	Cleavage
gma-miR1533	TCONS_00055910	2	7.902	1	19	377	395	AUAAUAAAAAUAAUAAUGA	UUAUUAUUAUUAUUAUUAU	Cleavage
ath-miR169a-3p	TCONS_00056019	2	22.331	1	20	408	427	GGCAAGUUGUCCUUGGCUAC	GCAGCCAAGGAUGACUUGCC	Cleavage
zma-miR169r-3p	TCONS_00056019	2	22.331	1	21	407	427	GGCAAGUUGUCCUUGGCUACA	UGCAGCCAAGGAUGACUUGCC	Cleavage
aly-miR169a-3p	TCONS_00056019	2	22.331	1	21	407	427	GGCAAGUUGUCCUUGGCUACA	UGCAGCCAAGGAUGACUUGCC	Cleavage
ata-miR169d-3p	TCONS_00056019	2	22.331	1	21	407	427	GGCAAGUUGUCCUUGGCUACA	UGCAGCCAAGGAUGACUUGCC	Cleavage
gra-miR8672	TCONS_00056192	2	9.1	1	24	262	285	AAGAGAAAUGAUUGUAUGAAACAG	GACAUACAUAUAAUUAUUUCUCUU	Cleavage
lja-miR7544	TCONS_00056531	2	15.671	1	22	997	1018	UUAGAAAGAAAAUGUUGUUAGC	AGGAUCAAAAUUUUCUUUCUAA	Cleavage
hbr-miR6483	TCONS_00057449	2	12.357	1	22	375	396	UAUUGUAGAAAUUUUCAGGAUC	UACCCUGGAAAUUUCUUCAAUA	Cleavage
ghr-miR7501	TCONS_00057610	2	14.39	1	24	1134	1157	AUAUCUGAUUCUGACACGAAAAAA	CGGGAUUGUGUCUGAAUCAGAUAU	Cleavage
bdi-miR5198	TCONS_00057851	2	9.942	1	21	279	299	GGGGAAAAGAGAUUGAGGGAG	AGUCUUCAAUUUUUUUUCCCC	Cleavage
mtr-miR2673a	TCONS_00060107	2	8.666	1	22	115	136	CCUCUUCCUCUUCCUCUUCCAC	GAGGAAGAGGAGGAGGGAGAGC	Cleavage
mtr-miR2673b	TCONS_00060107	2	8.666	1	22	115	136	CCUCUUCCUCUUCCUCUUCCAC	GAGGAAGAGGAGGAGGGAGAGC	Cleavage
osa-miR1877	TCONS_00060430	2	6.672	1	24	364	387	AGAUGACAUGUGAAUGAUGAGGGG	CUCUUCAUCAUUCACGUAUCAUCU	Cleavage
osa-miR1877	TCONS_00060430	2	6.672	1	24	7024	7047	AGAUGACAUGUGAAUGAUGAGGGG	CUCUUCAUCAUUCACGUAUCAUCU	Cleavage
osa-miR1877	TCONS_00060431	2	6.672	1	24	364	387	AGAUGACAUGUGAAUGAUGAGGGG	CUCUUCAUCAUUCACGUAUCAUCU	Cleavage
osa-miR1877	TCONS_00060431	2	6.672	1	24	7024	7047	AGAUGACAUGUGAAUGAUGAGGGG	CUCUUCAUCAUUCACGUAUCAUCU	Cleavage
gra-miR8661	TCONS_00061318	2	8.089	1	21	114	134	CAUUACUUUUUCAUUCAUUAA	AUAAUGAAUGAGAAAGUGAUA	Cleavage
gra-miR8661	TCONS_00061477	2	7.842	1	21	90	110	CAUUACUUUUUCAUUCAUUAA	AUAAUGAAUGAGAAAGUGAUA	Cleavage
vvi-miR845d	TCONS_00063935	2	13.504	1	21	2	22	UGGCUCUGAUACCAAUUGAUG	ACAAAAUUGGUAUCAGAGCCA	Cleavage
vvi-miR845e	TCONS_00063935	2	13.504	1	21	2	22	UGGCUCUGAUACCAAUUGAUG	ACAAAAUUGGUAUCAGAGCCA	Cleavage
ath-miR8175	TCONS_00064438	2	21.194	1	20	729	748	GAUCCCCGGCAACGGCGCCA	AAUCGCCGUUGCCGGGGAUC	Cleavage
gma-miR1533	TCONS_00066161	2	8.602	1	19	1367	1385	AUAAUAAAAAUAAUAAUGA	UUAUUAUUAUUUUGAUUAU	Cleavage
osa-miR1877	TCONS_00067003	2	6.672	1	24	5495	5518	AGAUGACAUGUGAAUGAUGAGGGG	CUCUUCAUCAUUCACGUAUCAUCU	Cleavage
pta-miR156b	TCONS_00067586	2	15.09	1	20	621	640	CAGAAGAUAGAGAGCACAAC	AUUGUACUUUUUAUCUUCUG	Cleavage
gma-miR1533	TCONS_00071623	2	3.287	1	19	131	149	AUAAUAAAAAUAAUAAUGA	UUAUUAUUAUUAUUAUUAU	Cleavage
gma-miR1533	TCONS_00071623	2	2.943	1	19	152	170	AUAAUAAAAAUAAUAAUGA	UUAUUAUUAUUAUUAUUAU	Cleavage
gma-miR9759	TCONS_00071623	2	6.296	1	21	228	248	UAUAAGCAAGUAGAAUUUAAU	GUUAAAUUUUACUUACUUAUA	Cleavage
osa-miR156f-3p	TCONS_00071627	2	19.653	1	22	796	817	GCUCACUUCUCUUUCUGUCAGC	AAUGACAGAGAGAGGAGUGAGA	Cleavage
osa-miR156h-3p	TCONS_00071627	2	19.653	1	22	796	817	GCUCACUUCUCUUUCUGUCAGC	AAUGACAGAGAGAGGAGUGAGA	Cleavage
osa-miR156j-3p	TCONS_00071627	2	19.653	1	22	796	817	GCUCGCUCCUCUUUCUGUCAGC	AAUGACAGAGAGAGGAGUGAGA	Cleavage
osa-miR156l-3p	TCONS_00071627	2	19.653	1	22	796	817	GCUCACUUCUCUUUCUGUCAGC	AAUGACAGAGAGAGGAGUGAGA	Cleavage
zma-miR156d-3p	TCONS_00071627	2	19.653	1	22	796	817	GCUCACUUCUCUUUCUGUCAGC	AAUGACAGAGAGAGGAGUGAGA	Cleavage
zma-miR156f-3p	TCONS_00071627	2	19.653	1	22	796	817	GCUCACUUCUCUUUCUGUCAGC	AAUGACAGAGAGAGGAGUGAGA	Cleavage
zma-miR156g-3p	TCONS_00071627	2	19.653	1	22	796	817	GCUCACUUCUCUUUCUGUCAGC	AAUGACAGAGAGAGGAGUGAGA	Cleavage
ata-miR156b-3p	TCONS_00071627	2	19.653	1	22	796	817	GCUCAUUUCUCUCUCUGUCAGC	AAUGACAGAGAGAGGAGUGAGA	Cleavage
pta-miR156b	TCONS_00072122	2	15.09	1	20	762	781	CAGAAGAUAGAGAGCACAAC	AUUGUACUUUUUAUCUUCUG	Cleavage
aly-miR838-3p	TCONS_00072542	2	16.32	1	21	11	31	UUUUCUUCUUCUUCUUGCACA	UGUGGAAGAGGAAGAAGAAGA	Cleavage
osa-miR426	TCONS_00073617	2	13.02	1	21	36	56	UUUUGGAAGUUUGUCCUUACG	UCUAAGAACAGAUUUCCAAAA	Cleavage
stu-miR8030-5p	TCONS_00074429	2	13.772	1	23	1044	1066	UUGGGUUGGUUUGGUCUCGGGUU	UGGUCAAGACCAAACCGACUCAA	Cleavage
vvi-miR845c	TCONS_00076033	2	23.84	1	21	1144	1164	AGGCUCUGAUACCAAUUGAUG	CAACAAGUGGUAUCAGAGCCU	Cleavage
bdi-miR845	TCONS_00076033	2	23.448	1	21	1143	1163	UGCUCUGAUACCAAUUGUUGG	CCAACAAGUGGUAUCAGAGCC	Cleavage
pta-miR156b	TCONS_00076071	2	15.09	1	20	800	819	CAGAAGAUAGAGAGCACAAC	AUUGUACUUUUUAUCUUCUG	Cleavage
pta-miR156b	TCONS_00076072	2	15.09	1	20	520	539	CAGAAGAUAGAGAGCACAAC	AUUGUACUUUUUAUCUUCUG	Cleavage
bdi-miR845	TCONS_00077968	2	21.012	1	21	142	163	UGCUCUGAUACCAA-UUGUUGG	GUAACAAAUUGGUAUCAGAGCA	Cleavage
bdi-miR845	TCONS_00077969	2	21.012	1	21	142	163	UGCUCUGAUACCAA-UUGUUGG	GUAACAAAUUGGUAUCAGAGCA	Cleavage
osa-miR156f-3p	TCONS_00078434	2	21.305	1	22	646	667	GCUCACUUCUCUUUCUGUCAGC	AAUGACAGAGAGAGGAGUGAGA	Cleavage
osa-miR156h-3p	TCONS_00078434	2	21.305	1	22	646	667	GCUCACUUCUCUUUCUGUCAGC	AAUGACAGAGAGAGGAGUGAGA	Cleavage
osa-miR156j-3p	TCONS_00078434	2	21.305	1	22	646	667	GCUCGCUCCUCUUUCUGUCAGC	AAUGACAGAGAGAGGAGUGAGA	Cleavage
osa-miR156l-3p	TCONS_00078434	2	21.305	1	22	646	667	GCUCACUUCUCUUUCUGUCAGC	AAUGACAGAGAGAGGAGUGAGA	Cleavage
zma-miR156d-3p	TCONS_00078434	2	21.305	1	22	646	667	GCUCACUUCUCUUUCUGUCAGC	AAUGACAGAGAGAGGAGUGAGA	Cleavage
zma-miR156f-3p	TCONS_00078434	2	21.305	1	22	646	667	GCUCACUUCUCUUUCUGUCAGC	AAUGACAGAGAGAGGAGUGAGA	Cleavage
zma-miR156g-3p	TCONS_00078434	2	21.305	1	22	646	667	GCUCACUUCUCUUUCUGUCAGC	AAUGACAGAGAGAGGAGUGAGA	Cleavage
ata-miR156b-3p	TCONS_00078434	2	21.305	1	22	646	667	GCUCAUUUCUCUCUCUGUCAGC	AAUGACAGAGAGAGGAGUGAGA	Cleavage
gma-miR1533	TCONS_00080154	2	20.119	1	19	142	160	AUAAUAAAAAUAAUAAUGA	UUAUUAUUAUUAUUAUUAU	Cleavage
osa-miR1438	TCONS_00080467	2	15.665	1	22	708	729	AGGGUAAUUUUAUCAUUUUUAA	UAAAAAGUGAUAAAAUUGUCUU	Cleavage
gma-miR1533	TCONS_00081442	2	4.857	1	19	325	343	AUAAUAAAAAUAAUAAUGA	UUAUUAUUAUUAUUAUUAU	Cleavage
gra-miR8771d	TCONS_00083331	2	13.714	1	21	290	310	UGCCAUGUAGGAUUGUCGUUA	CUACGUCAAUCUUAUAUGGCA	Cleavage
gra-miR8771d	TCONS_00083332	2	13.714	1	21	284	304	UGCCAUGUAGGAUUGUCGUUA	CUACGUCAAUCUUAUAUGGCA	Cleavage
mdm-miR171o	TCONS_00083610	2	14.476	1	21	36	56	UGGGAUGUUGGUAUGGUUCAA	AUGAACCAUGCCAACAUACCA	Cleavage
gma-miR9742	TCONS_00084726	2	8.715	1	21	55	75	UGUGUUGUUUGUUUUGUAGCA	GACUAUAGAACAAAUAGCACA	Cleavage
gra-miR8771d	TCONS_00086132	2	13.714	1	21	236	256	UGCCAUGUAGGAUUGUCGUUA	CUACGUCAAUCUUAUAUGGCA	Cleavage
gra-miR8687	TCONS_00086712	2	8.489	1	24	572	595	AGAGACAAAAGAAACACGUUCUAC	UUUAGAUUUGUUUUUUUUGUCUCU	Cleavage
mtr-miR5244	TCONS_00087930	2	17.493	1	21	1099	1119	UAUCUCAUGAAGAUUGUUGGU	CAUGACCAUCUUCAUGAGAUA	Cleavage
ptc-miR159e	TCONS_00088444	2	17.997	1	21	2301	2321	CUUGGGGUGAAGGGAGCUCCU	GGGAGCUCCCUUCAGUCCAAG	Cleavage
pta-miR159b	TCONS_00088444	2	17.127	1	20	2301	2320	UUGGAUUGAAGAGAGCUCCC	GGGAGCUCCCUUCAGUCCAA	Cleavage
zma-miR159h-3p	TCONS_00088444	2	17.997	1	21	2301	2321	UUUGGAGUGAAGGGAGCUCUG	GGGAGCUCCCUUCAGUCCAAG	Cleavage
zma-miR159i-3p	TCONS_00088444	2	17.997	1	21	2301	2321	UUUGGAGUGAAGGGAGCUCUG	GGGAGCUCCCUUCAGUCCAAG	Cleavage
gma-miR319f	TCONS_00088444	2	17.127	1	20	2301	2320	UUGGACUGAAGGGGCCUCUU	GGGAGCUCCCUUCAGUCCAA	Cleavage
gma-miR1518	TCONS_00088451	2	17.915	1	21	61	81	UGUGUUGUAAAGUGAAUAUCA	CAUUAUUUAUUUUACAACACA	Cleavage
ppt-miR390c-5p	TCONS_00089689	2	9.444	1	21	1076	1096	GAGCUCAGGAGGGAUAGCGCC	GGUGCUAUCUUUCCUGAGCUU	Cleavage
csi-miR3951	TCONS_00089689	2	7.362	1	21	1095	1115	UAGAUAAAGAUGAGAGAAAAA	UUUUUUUUUUAUCUUUAUUUA	Cleavage
bdi-miR395c-5p	TCONS_00089689	2	24.297	1	21	891	911	GUUCCCUGCAAGCACUUCAUG	GAUGGAGUCCUUGCAGGGAAC	Cleavage
ssp-miR1432	TCONS_00089689	2	9.389	1	21	1073	1093	CUCAGGAAAGAUGACACCGAC	UUUGGUGCUAUCUUUCCUGAG	Cleavage
bdi-miR395h-5p	TCONS_00089689	2	24.297	1	21	891	911	GUUCCCUGCAAGCACUUCACG	GAUGGAGUCCUUGCAGGGAAC	Cleavage
bdi-miR395k-5p	TCONS_00089689	2	24.297	1	21	891	911	GUUCCCUGCAAGCACUUCAUG	GAUGGAGUCCUUGCAGGGAAC	Cleavage
bdi-miR395l-5p	TCONS_00089689	2	24.297	1	21	891	911	GUUCCCUGCAAGCACUUCACG	GAUGGAGUCCUUGCAGGGAAC	Cleavage
bdi-miR395n-5p	TCONS_00089689	2	24.297	1	21	891	911	GUUCCCUGCAAGCACUUCACC	GAUGGAGUCCUUGCAGGGAAC	Cleavage
ath-miR408-5p	TCONS_00090159	2	20.932	1	21	195	215	ACAGGGAACAAGCAGAGCAUG	GUUGCUUUGCUUGUUUCCUGA	Cleavage
aly-miR408-5p	TCONS_00090159	2	21.011	1	21	194	214	CAGGGAACAAGCAGAGCAUGG	GGUUGCUUUGCUUGUUUCCUG	Cleavage
aly-miR3437-3p	TCONS_00090961	2	16.115	1	20	710	729	CGGUGGAUCUUGUUUUUUGU	UUCAAAAACAAGAUCCACCG	Cleavage
gma-miR1533	TCONS_00092598	2	12.24	1	19	725	743	AUAAUAAAAAUAAUAAUGA	UUAUUAUUAUUAUUAUUAU	Cleavage
ath-miR414	TCONS_00094768	2	7.308	1	21	1739	1759	UCAUCUUCAUCAUCAUCGUCA	UGAUGAUGAUGAUGAUGAUGA	Cleavage
osa-miR414	TCONS_00094768	2	7.308	1	21	1739	1759	UCAUCCUCAUCAUCAUCGUCC	UGAUGAUGAUGAUGAUGAUGA	Cleavage
stu-miR390-3p	TCONS_00094905	2	14.8	1	21	292	312	CGCUAUCCAUCUUGAGUUUUA	UUAACCUCGAGAUGGAUAGUG	Cleavage
gra-miR8661	TCONS_00095061	2	10.088	1	21	700	720	CAUUACUUUUUCAUUCAUUAA	AUAAUGAAUGAGAAAGUGAUA	Cleavage
ppt-miR390c-5p	TCONS_00096548	2	9.444	1	21	454	474	GAGCUCAGGAGGGAUAGCGCC	GGUGCUAUCUUUCCUGAGCUU	Cleavage
csi-miR3951	TCONS_00096548	2	7.362	1	21	473	493	UAGAUAAAGAUGAGAGAAAAA	UUUUUUUUUUAUCUUUAUUUA	Cleavage
bdi-miR395c-5p	TCONS_00096548	2	24.297	1	21	269	289	GUUCCCUGCAAGCACUUCAUG	GAUGGAGUCCUUGCAGGGAAC	Cleavage
ssp-miR1432	TCONS_00096548	2	9.389	1	21	451	471	CUCAGGAAAGAUGACACCGAC	UUUGGUGCUAUCUUUCCUGAG	Cleavage
bdi-miR395h-5p	TCONS_00096548	2	24.297	1	21	269	289	GUUCCCUGCAAGCACUUCACG	GAUGGAGUCCUUGCAGGGAAC	Cleavage
bdi-miR395k-5p	TCONS_00096548	2	24.297	1	21	269	289	GUUCCCUGCAAGCACUUCAUG	GAUGGAGUCCUUGCAGGGAAC	Cleavage
bdi-miR395l-5p	TCONS_00096548	2	24.297	1	21	269	289	GUUCCCUGCAAGCACUUCACG	GAUGGAGUCCUUGCAGGGAAC	Cleavage
bdi-miR395n-5p	TCONS_00096548	2	24.297	1	21	269	289	GUUCCCUGCAAGCACUUCACC	GAUGGAGUCCUUGCAGGGAAC	Cleavage
ghr-miR7505	TCONS_00099161	2	13.203	1	21	1891	1911	UUCAGAAACCAUCCCUUCCUU	UAGAAAGGGAUGGUUUUUGAG	Cleavage
osa-miR5500	TCONS_00099734	2	21.091	1	22	393	414	AUCACUGAUGAAAUCUUGCGGC	CUUGCAAGUUUUUAUCAGUGGU	Cleavage
ath-miR2934-3p	TCONS_00099973	2	11.402	1	21	280	300	CAUCCAAGGUGUUUGUAGAAA	AUUUUACAAACACCAUGGAUG	Cleavage
osa-miR1862d	TCONS_00100428	2	15.958	1	24	135	158	ACUAGGUUUGUUUAUUUUGGGACG	UAUAAGAAAAUAGGCAAACCUAGU	Cleavage
osa-miR1862d	TCONS_00100429	2	19.192	1	24	367	390	ACUAGGUUUGUUUAUUUUGGGACG	UAUGAGAAAAUAGGCAAACCUAGU	Cleavage
gra-miR8707	TCONS_00100902	2	8.275	1	24	561	584	AUAAAAACUUUUGAAUAAUUCAGU	AUUUAAUUAUUUAAAAGUUUUGAU	Cleavage
ghr-miR7504a	TCONS_00100938	2	13.864	1	24	2568	2591	UAUGAAACUGUGAUUCCACGUCAU	CACGAGUCGAGUCACAGUUUUAUA	Cleavage
ghr-miR7504a	TCONS_00100941	2	13.864	1	24	2525	2548	UAUGAAACUGUGAUUCCACGUCAU	CACGAGUCGAGUCACAGUUUUAUA	Cleavage
aqc-miR477f	TCONS_00101087	2	22.68	1	20	173	192	CUCUCCUUCAAAGGCUUCUA	AACAAGUCUUUGGAGGAGAG	Cleavage
aqc-miR477f	TCONS_00101088	2	22.68	1	20	173	192	CUCUCCUUCAAAGGCUUCUA	AACAAGUCUUUGGAGGAGAG	Cleavage
gra-miR7504e	TCONS_00101835	2	8.703	1	24	210	233	AGGAGAAAAAAAUCUGAUUUGUCA	CUUGUAAUAAGAUUUUUUUUUCUU	Cleavage
gra-miR7504f	TCONS_00101835	2	8.703	1	24	210	233	AGGAGAAAAAAAUCUGAUUUGUCA	CUUGUAAUAAGAUUUUUUUUUCUU	Cleavage
ath-miR2934-3p	TCONS_00103013	2	11.402	1	21	390	410	CAUCCAAGGUGUUUGUAGAAA	AUUUUACAAACACCAUGGAUG	Cleavage
osa-miR1863b	TCONS_00103788	2	18.739	1	24	440	463	AGCUCUGAUACCAUGUUAACUGUU	UAAGAUUAACUUGGUAUCAGAGCC	Cleavage
ghr-miR7504a	TCONS_00103808	2	13.864	1	24	2522	2545	UAUGAAACUGUGAUUCCACGUCAU	CACGAGUCGAGUCACAGUUUUAUA	Cleavage
smo-miR1091	TCONS_00104111	2	17.792	1	21	57	77	CGGCAGUGAGGGAGGAUUUGC	CGACGUCCUCCCUCGCUGCCG	Cleavage
osa-miR2090	TCONS_00104585	2	22.25	1	22	706	727	AACUCUGAUUCUAGAAUUUUUG	GUCCAAUGCUAGAAUCAGAGUU	Cleavage
ath-miR2934-3p	TCONS_00104893	2	11.402	1	21	280	300	CAUCCAAGGUGUUUGUAGAAA	AUUUUACAAACACCAUGGAUG	Cleavage
osa-miR5500	TCONS_00105540	2	21.091	1	22	393	414	AUCACUGAUGAAAUCUUGCGGC	CUUGCAAGUUUUUAUCAGUGGU	Cleavage
ath-miR396b-3p	TCONS_00110324	2	13.161	1	21	56	76	GCUCAAGAAAGCUGUGGGAAA	AGUUCUAUAGCUUUUUUGAGC	Cleavage
gma-miR396b-3p	TCONS_00110324	2	13.161	1	21	56	76	GCUCAAGAAAGCUGUGGGAGA	AGUUCUAUAGCUUUUUUGAGC	Cleavage
mtr-miR396a-3p	TCONS_00110324	2	13.161	1	21	56	76	GCUCAAGAAAGCUGUGGGAGA	AGUUCUAUAGCUUUUUUGAGC	Cleavage
zma-miR396g-3p	TCONS_00110324	2	13.161	1	21	56	76	GUUCAAGAAAGCUGUGGAAGA	AGUUCUAUAGCUUUUUUGAGC	Cleavage
aly-miR396b-3p	TCONS_00110324	2	13.161	1	21	56	76	GCUCAAGAAAGCUGUGGGAAA	AGUUCUAUAGCUUUUUUGAGC	Cleavage
gma-miR396k-3p	TCONS_00110324	2	13.161	1	21	56	76	GCUCAAGAAAGCUGUGGGAGA	AGUUCUAUAGCUUUUUUGAGC	Cleavage
bra-miR396-3p	TCONS_00110324	2	13.161	1	21	56	76	GCUCAAGAAAGCUGUGGGAAA	AGUUCUAUAGCUUUUUUGAGC	Cleavage
ppt-miR1036-3p	TCONS_00110846	2	13.046	1	21	4556	4576	AGCUAAUUAAGGAUUCUACAC	GAGUAGAAUCCUUUGUUAGCU	Cleavage
sbi-miR6218-3p	TCONS_00110846	2	11.779	1	21	3769	3789	ACAAGUUUCGUGAUUUUUGGA	UACAAAAGUUAUGGAACUUGU	Cleavage
ppt-miR1036-3p	TCONS_00110847	2	13.046	1	21	4553	4573	AGCUAAUUAAGGAUUCUACAC	GAGUAGAAUCCUUUGUUAGCU	Cleavage
sbi-miR6218-3p	TCONS_00110847	2	11.779	1	21	3766	3786	ACAAGUUUCGUGAUUUUUGGA	UACAAAAGUUAUGGAACUUGU	Cleavage
ata-miR408-3p	TCONS_00112248	2	17.944	1	20	11	30	UGCACUGCCUCUUCCCUGCC	GGCAGGCAAGAGGCAGUGCC	Cleavage
osa-miR395x	TCONS_00112629	2	17.83	1	21	341	361	GUGAAGUGUUUGGAGUAGCUC	CAGCUACUCGAAACACUUCAU	Cleavage
mtr-miR7701-5p	TCONS_00112879	2	18.103	1	21	202	222	AUUAAAUGAAUGAAUCUAAAA	UAUGGGAUUCAUUCAUUUAGU	Cleavage
aly-miR160c-3p	TCONS_00113750	2	12.562	1	21	3012	3032	GCGUACAAGGAGCCAAGCAUG	UUUGUUUGGCUCCUUGUGUGU	Cleavage
gma-miR1533	TCONS_00114907	2	6.266	1	19	1068	1086	AUAAUAAAAAUAAUAAUGA	UUAUUAUUAUUAUUAUUAU	Cleavage
gma-miR1533	TCONS_00118185	2	7.126	1	19	3039	3057	AUAAUAAAAAUAAUAAUGA	UUUUUAUUAUUUUUGUUAU	Cleavage
gma-miR1533	TCONS_00118186	2	7.126	1	19	1942	1960	AUAAUAAAAAUAAUAAUGA	UUUUUAUUAUUUUUGUUAU	Cleavage
mtr-miR2606c	TCONS_00122669	2	9.983	1	24	1026	1049	AGUUAAGAACCAUACAAAAAACAC	UCAGAUUGUGUGUGGUUCUUAAUU	Cleavage
gma-miR1533	TCONS_00124799	2	11.082	1	19	788	806	AUAAUAAAAAUAAUAAUGA	UUAUUAUUAUUAUUAUUAU	Cleavage
gma-miR1533	TCONS_00124854	2	7.974	1	19	538	556	AUAAUAAAAAUAAUAAUGA	UUAUUAUUAUUAUUAUUAU	Cleavage
gma-miR1533	TCONS_00124854	2	5.406	1	19	559	577	AUAAUAAAAAUAAUAAUGA	UUAUUAUUAUUAUUAUUAU	Cleavage
gma-miR1533	TCONS_00124855	2	7.974	1	19	2024	2042	AUAAUAAAAAUAAUAAUGA	UUAUUAUUAUUAUUAUUAU	Cleavage
gma-miR1533	TCONS_00124855	2	5.406	1	19	2045	2063	AUAAUAAAAAUAAUAAUGA	UUAUUAUUAUUAUUAUUAU	Cleavage
zma-miR160a-3p	TCONS_00127733	2	24.787	1	21	1851	1871	GCGUGCAAGGGGCCAAGCAUG	UAUGCUUGGCUCCUCGCACGC	Cleavage
gma-miR160a-3p	TCONS_00127733	2	24.787	1	21	1851	1871	GCGUAUGAGGAGCCAAGCAUA	UAUGCUUGGCUCCUCGCACGC	Cleavage
zma-miR160f-3p	TCONS_00127733	2	24.787	1	21	1851	1871	GCGUGCGAGGUGCCAGGCAUG	UAUGCUUGGCUCCUCGCACGC	Translation
bdi-miR7711-5p.2	TCONS_00127733	2	5.384	1	24	676	699	AUGAUAGAAUUUCUAAAUUAGAAG	ACAUUAAUUUUGAAAUUUUAUUAU	Cleavage
stu-miR160a-3p	TCONS_00127733	2	24.787	1	21	1851	1871	GCGUAUGAGGAGCCAAGCAUA	UAUGCUUGGCUCCUCGCACGC	Cleavage
gma-miR1511	TCONS_00129577	2	16.776	1	20	1635	1654	AACCAGGCUCUGAUACCAUG	AGUGGUAUCAGAGCCUGCUU	Cleavage
gma-miR1533	TCONS_00129578	2	11.082	1	19	527	545	AUAAUAAAAAUAAUAAUGA	UUAUUAUUAUUAUUAUUAU	Cleavage
rgl-miR5142	TCONS_00130524	2	15.371	1	19	507	525	AUAUUGAUUGAUAAGUGAU	AUUACUUAUCAGUUAGUAU	Cleavage
ath-miR835-5p	TCONS_00131492	2	14.469	1	21	3725	3745	UUCUUGCAUAUGUUCUUUAUC	ACACAAGAACAUAUGCAAGAA	Cleavage
ppt-miR1028b-5p	TCONS_00131492	2	13.542	1	21	4126	4146	UCUUAGAUCUACAAUGCCACC	UGUGGUAGUGUAGAUCUGAGA	Cleavage
aly-miR835-5p	TCONS_00131492	2	14.469	1	21	3725	3745	UUCUUGCAUAUGUUCUUUAUC	ACACAAGAACAUAUGCAAGAA	Cleavage
aly-miR4222	TCONS_00131492	2	14.886	1	22	2137	2158	UUUCAUUCGAAAUUGUUACCGC	UUUGUAACAAUUGCGAGUGAAA	Translation
zma-miR160a-3p	TCONS_00132787	2	24.482	1	21	38	58	GCGUGCAAGGGGCCAAGCAUG	UAUGCUUGGCUCCUCGCACGC	Cleavage
gma-miR160a-3p	TCONS_00132787	2	24.482	1	21	38	58	GCGUAUGAGGAGCCAAGCAUA	UAUGCUUGGCUCCUCGCACGC	Cleavage
zma-miR160f-3p	TCONS_00132787	2	24.482	1	21	38	58	GCGUGCGAGGUGCCAGGCAUG	UAUGCUUGGCUCCUCGCACGC	Translation
stu-miR160a-3p	TCONS_00132787	2	24.482	1	21	38	58	GCGUAUGAGGAGCCAAGCAUA	UAUGCUUGGCUCCUCGCACGC	Cleavage
gma-miR1533	TCONS_00132820	2	6.326	1	19	1225	1243	AUAAUAAAAAUAAUAAUGA	UUAUUAUUAUUAUUAUUAU	Cleavage
gma-miR1533	TCONS_00132821	2	6.326	1	19	1225	1243	AUAAUAAAAAUAAUAAUGA	UUAUUAUUAUUAUUAUUAU	Cleavage
gma-miR1533	TCONS_00132822	2	6.326	1	19	1225	1243	AUAAUAAAAAUAAUAAUGA	UUAUUAUUAUUAUUAUUAU	Cleavage
hme-miR-6301-1-5p	TCONS_00134545	2	20.425	1	21	1935	1955	CGUCAUACGAAGAAUUGGUAU	AUGCCGAUUCUUUGUGUGACG	Cleavage
ppt-miR477f	TCONS_00135231	2	17.082	1	21	2374	2394	UCCCUCAAAGGCUUCCAACAA	AACUUGGAAGUCUUUGGGGGA	Cleavage
ppt-miR477g-5p	TCONS_00135231	2	17.082	1	21	2374	2394	UCCCUCAAAGGCUUCCAACAA	AACUUGGAAGUCUUUGGGGGA	Cleavage
ppt-miR477f	TCONS_00135232	2	17.082	1	21	2344	2364	UCCCUCAAAGGCUUCCAACAA	AACUUGGAAGUCUUUGGGGGA	Cleavage
ppt-miR477g-5p	TCONS_00135232	2	17.082	1	21	2344	2364	UCCCUCAAAGGCUUCCAACAA	AACUUGGAAGUCUUUGGGGGA	Cleavage
osa-miR1850.1	TCONS_00137062	2	17.345	1	21	36	56	UGGAAAGUUGGGAGAUUGGGG	CUCGAAUCUUUCAACUUUCCA	Cleavage
aly-miR319c-5p	TCONS_00137782	2	23.442	1	21	936	956	GGAGAUUCUUUCAGUCCAGUC	UAUUGGGCUGAGAGAAUCUCU	Cleavage
aly-miR319d-5p	TCONS_00137782	2	23.442	1	21	936	956	GGAGAUUCUUUCAGUCCAGUC	UAUUGGGCUGAGAGAAUCUCU	Cleavage
ath-miR838	TCONS_00138934	2	19.856	1	21	842	862	UUUUCUUCUACUUCUUGCACA	UCUGCGAGAGGUAGGAGAAAG	Cleavage
ath-miR845a	TCONS_00139344	2	20.9	1	21	311	331	CGGCUCUGAUACCAAUUGAUG	UUACAAAUGGUAUCAGAGCCG	Cleavage
aly-miR845a-3p	TCONS_00139344	2	20.9	1	21	311	331	CGGCUCUGAUACCAGUUGAUG	UUACAAAUGGUAUCAGAGCCG	Cleavage
osa-miR5485	TCONS_00139488	2	22.792	1	21	3302	3322	UGACAACUGGUAGCAGAGCAA	GAGCUCUGCUACCAAUUGUUA	Cleavage
gma-miR396f	TCONS_00139876	2	20.133	1	25	179	203	AGCUUUCUUGAACUUCUUAUGCCUA	GGAACCAAAGAAGUUCGAGGAAGCU	Cleavage
ppt-miR477f	TCONS_00141553	2	17.082	1	21	498	518	UCCCUCAAAGGCUUCCAACAA	AACUUGGAAGUCUUUGGGGGA	Cleavage
ppt-miR477g-5p	TCONS_00141553	2	17.082	1	21	498	518	UCCCUCAAAGGCUUCCAACAA	AACUUGGAAGUCUUUGGGGGA	Cleavage
ath-miR5021	TCONS_00142009	2	5.791	1	20	486	505	UGAGAAGAAGAAGAAGAAAA	UUUUCUUCUUUUUCUUCUUC	Cleavage
mtr-miR7701-3p	TCONS_00142209	2	19.022	1	21	746	766	UUAGGUUCAUUCAAUUAAUGA	UUAUUUAUUGAAUGAACCUAU	Cleavage
gma-miR1533	TCONS_00143910	2	6.136	1	19	21	39	AUAAUAAAAAUAAUAAUGA	UUAUUAUUAUUAUUAUUAU	Cleavage
gma-miR1533	TCONS_00143910	2	4.626	1	19	42	60	AUAAUAAAAAUAAUAAUGA	UUAUUAUUAUUAUUAUUAU	Cleavage
gma-miR1533	TCONS_00143910	2	4.622	1	19	63	81	AUAAUAAAAAUAAUAAUGA	UUAUUAUUAUUAUUAUUAU	Cleavage
gma-miR1533	TCONS_00143910	2	5.304	1	19	84	102	AUAAUAAAAAUAAUAAUGA	UUAUUAUUAUUAUUAUUAU	Cleavage
gma-miR396f	TCONS_00144587	2	19.597	1	25	175	199	AGCUUUCUUGAACUUCUUAUGCCUA	UACUCAUAGGGAGUUUAAGAAAGUU	Cleavage
gma-miR172h-5p	TCONS_00144587	2	20.776	1	21	1441	1461	GCAGCAGCAUCAAGAUUCACA	UUUCAAGCUUGAUGCUGCUGC	Cleavage
gma-miR172i-5p	TCONS_00144587	2	20.776	1	21	1441	1461	GCAGCAGCAUCAAGAUUCACA	UUUCAAGCUUGAUGCUGCUGC	Cleavage
gma-miR172j	TCONS_00144587	2	20.776	1	21	1441	1461	GCAGCAGCAUCAAGAUUCACA	UUUCAAGCUUGAUGCUGCUGC	Cleavage
ath-miR447a.2-3p	TCONS_00147930	2	12.307	1	21	1068	1088	UAUGGAAGAAAUUGUAGUAUU	UUAAUUACAAUUUCUUCCAUG	Cleavage
gma-miR1533	TCONS_00147930	2	8.186	1	19	186	204	AUAAUAAAAAUAAUAAUGA	UUAUUAUUAUUCUUAUUAU	Cleavage
osa-miR2928	TCONS_00149064	2	9.864	1	20	292	311	AAGAAGACGACAUUUUGUUG	GACCAAAGUGUUGUCUUCUU	Cleavage
mtr-miR5221	TCONS_00149419	2	12.665	1	22	204	225	AGGAGAGAUGGUGUUUUGACUU	ACAUCAAAAUGCCGUCUCUCUU	Cleavage
bdi-miR7717a-5p	TCONS_00149454	2	20.078	1	23	674	696	UCAUUGAGAUUCGUGUAAAUUAA	GUCCUUUACAUGAAUAUCAAUGA	Cleavage
ath-miR158a-5p	TCONS_00152399	2	13.293	1	21	540	560	CUUUGUCUACAAUUUUGGAAA	AAUCCGAAAUUGUGGGCGAAG	Cleavage
aly-miR158a-5p	TCONS_00152399	2	13.293	1	21	540	560	CUUUGUCUACAAUUUUGGAAA	AAUCCGAAAUUGUGGGCGAAG	Cleavage
ptc-miR7814	TCONS_00155093	2	6.016	1	21	134	154	UAGAUUGUUUUUAUGCUUUGA	UCAAAAUAUAAAAAUAAUCUA	Cleavage
osa-miR5834	TCONS_00155110	2	13.421	1	21	56	76	ACGGAUGUAGAAAUUGGUGAU	AGCACCAAUUUCUAUUUCCGU	Cleavage
gma-miR1533	TCONS_00157378	2	11.774	1	19	103	121	AUAAUAAAAAUAAUAAUGA	UUAUUAUUAUUAUUAUUAU	Cleavage
ptc-miR7814	TCONS_00157639	2	6.016	1	21	209	229	UAGAUUGUUUUUAUGCUUUGA	UCAAAAUAUAAAAAUAAUCUA	Cleavage
hme-miR-2765	TCONS_00168197	2	20.632	1	22	979	1000	UGGUAACUCCACCACCGUUGGC	GACAACGGUGGUGGAGUUGACA	Cleavage
gma-miR1533	TCONS_00170281	2	11.881	1	19	103	121	AUAAUAAAAAUAAUAAUGA	UUAUUAUUAUUUUUUUUAU	Cleavage
mtr-miR2628	TCONS_00171549	2	16.281	1	20	305	324	CAUGAAAGAAUGAUGAGUAA	AUACUCAUCAUUUUUGCAUG	Cleavage
mtr-miR5555-5p	TCONS_00171650	2	9.535	1	21	1918	1938	UAAGAGUAUAAUAUGACUUUG	AAAAAUUAUAUUAUAUUCUUA	Cleavage
gma-miR1533	TCONS_00172719	2	11.881	1	19	157	175	AUAAUAAAAAUAAUAAUGA	UUAUUAUUAUUUUUUUUAU	Cleavage
gra-miR8729	TCONS_00173184	2	14.935	1	21	3075	3095	CUAAAAUCGAGCAUAGACAUC	AUUGUUUUUGCUUGAUUUUAG	Cleavage
gma-miR1533	TCONS_00176230	2	12.139	1	19	316	334	AUAAUAAAAAUAAUAAUGA	UUAUUAUUAUUAUUAUUAU	Cleavage
osa-miR5544	TCONS_00176823	2	9.906	1	22	195	216	AGAACACGGAGUAGAAGUUGGU	UAAAACUUAUACUUUGUGUUCU	Cleavage
ptc-miR7827	TCONS_00179230	2	22.849	1	21	1042	1062	GCUAGGACCAAGUUUUUUGGA	GACGAAAAAUUUGGUCCUAGA	Cleavage
osa-miR5544	TCONS_00179746	2	9.906	1	22	389	410	AGAACACGGAGUAGAAGUUGGU	UAAAACUUAUACUUUGUGUUCU	Cleavage
gma-miR390b-5p	TCONS_00180520	2	7.892	1	21	1066	1086	AAGCUCAGGAGGGAUAGCACC	CACUCUAUCCCUCCUGAGCUU	Cleavage
nta-miR390a	TCONS_00180520	2	7.892	1	21	1066	1086	AAGCUCAGGAGGGAUAGCACC	CACUCUAUCCCUCCUGAGCUU	Cleavage
gma-miR390d	TCONS_00180520	2	7.892	1	21	1066	1086	AAGCUCAGGAGGGAUAGCACC	CACUCUAUCCCUCCUGAGCUU	Cleavage
gma-miR390e	TCONS_00180520	2	7.891	1	20	1066	1085	AGCUCAGGAGGGAUAGCGCC	CACUCUAUCCCUCCUGAGCU	Cleavage
stu-miR390-5p	TCONS_00180520	2	7.892	1	21	1066	1086	AAGCUCAGGAGGGAUAGCACC	CACUCUAUCCCUCCUGAGCUU	Cleavage
sly-miR390a-5p	TCONS_00180520	2	7.892	1	21	1066	1086	AAGCUCAGGAGGGAUAGCACC	CACUCUAUCCCUCCUGAGCUU	Cleavage
stu-miR7988	TCONS_00181355	2	11.163	1	24	65	88	AACGGAAAAGGGCCAAAAAUACCC	ACUUUUUUUUGGUUUUUUUUCGUU	Cleavage
stu-miR7984d-3p	TCONS_00183345	2	13.764	1	24	1479	1502	CAAUUUCGGUCAAAGUUCGGAUAU	AUAGAUGUACUUUGACUGAAAUUG	Cleavage
cpa-miR8154	TCONS_00183860	2	13.266	1	22	119	140	CAGAGGAGGAGAUGAAGAGGGA	UUUGUCUUCAUCUCCUUCUUUG	Cleavage
stu-miR7984d-3p	TCONS_00185546	2	14.536	1	24	1372	1395	CAAUUUCGGUCAAAGUUCGGAUAU	AUAGAUGUACUUUGACUGAAAUUG	Cleavage
mtr-miR5236a	TCONS_00187157	2	11.458	1	21	726	746	UGAAUUUCGGGCAGAUUUGGU	CUCCAAUUUGCCUGAAAUUCA	Cleavage
mtr-miR5236b	TCONS_00187157	2	11.458	1	21	726	746	UGAAUUUCGGGCAGAUUUGGU	CUCCAAUUUGCCUGAAAUUCA	Cleavage
mtr-miR5236c	TCONS_00187157	2	11.458	1	21	726	746	UGAAUUUCGGGCAGAUUUGGU	CUCCAAUUUGCCUGAAAUUCA	Cleavage
mtr-miR5236d	TCONS_00187157	2	11.458	1	21	726	746	UGAAUUUCGGGCAGAUUUGGU	CUCCAAUUUGCCUGAAAUUCA	Cleavage
mtr-miR5236e	TCONS_00187157	2	11.458	1	21	726	746	UGAAUUUCGGGCAGAUUUGGU	CUCCAAUUUGCCUGAAAUUCA	Cleavage
gma-miR1533	TCONS_00190570	2	7.731	1	19	1193	1211	AUAAUAAAAAUAAUAAUGA	UUAUUAUUAUUAUUAUUAU	Cleavage
gra-miR8661	TCONS_00192614	2	11.197	1	21	1488	1508	CAUUACUUUUUCAUUCAUUAA	AUAAUGAAUGAGAAAGUGAUA	Cleavage
bdi-miR7753-3p	TCONS_00193715	2	10.353	1	21	1406	1426	UGAGCAAGGGAGAAGACAUGG	UAAUGUCUUCUUUCUUGUUUA	Cleavage
bdi-miR7753-3p	TCONS_00193716	2	10.353	1	21	1406	1426	UGAGCAAGGGAGAAGACAUGG	UAAUGUCUUCUUUCUUGUUUA	Cleavage
bdi-miR7753-3p	TCONS_00193718	2	10.455	1	21	1410	1430	UGAGCAAGGGAGAAGACAUGG	UAAUGUCUUCUUUCUUGUUUA	Cleavage
bdi-miR7753-3p	TCONS_00193719	2	10.455	1	21	1460	1480	UGAGCAAGGGAGAAGACAUGG	UAAUGUCUUCUUUCUUGUUUA	Cleavage
gma-miR1533	TCONS_00196935	2	6.902	1	19	807	825	AUAAUAAAAAUAAUAAUGA	UUAUUAUUAUUAUUAUUAU	Cleavage
gma-miR1533	TCONS_00196936	2	6.902	1	19	698	716	AUAAUAAAAAUAAUAAUGA	UUAUUAUUAUUAUUAUUAU	Cleavage
gma-miR1533	TCONS_00197198	2	6.579	1	19	416	434	AUAAUAAAAAUAAUAAUGA	UUAUUAUUAUUAUUAUUAU	Cleavage
gma-miR1533	TCONS_00197199	2	6.579	1	19	409	427	AUAAUAAAAAUAAUAAUGA	UUAUUAUUAUUAUUAUUAU	Cleavage
osa-miR5812	TCONS_00198678	2	15.582	1	24	538	561	AGCAACGAUUUUAAGAUUGUGGCA	CAUUACAAUUUUGAAAUUGUUGUU	Cleavage
osa-miR5812	TCONS_00198679	2	15.582	1	24	344	367	AGCAACGAUUUUAAGAUUGUGGCA	CAUUACAAUUUUGAAAUUGUUGUU	Cleavage
cme-miR399g	TCONS_00199133	2	14.706	1	22	421	442	AGGGCUUCUCUCCAUUGGCAGG	CACGCUAAUGGAGGGAAGUCUU	Cleavage
gma-miR1533	TCONS_00200147	2	8.364	1	19	1252	1270	AUAAUAAAAAUAAUAAUGA	UUAUUAUUAUUAUUAUUAU	Cleavage
bdi-miR5201-3p	TCONS_00200147	2	17.782	1	21	1512	1532	AGGGCGAGGCAAAUGAUCAAA	AAUGAUUAUUUGCCUUGUCUU	Cleavage
rgl-miR5576	TCONS_00200295	2	14.179	1	23	232	254	AGAAGUUGGCAUUUGCAAACACU	AGAAAUUGCAAAUGUCGACUUCU	Cleavage
pta-miR1312	TCONS_00200438	2	14.366	1	22	71	92	UUUGGAGAGAAAAUGGCGACAU	UCGUCUCCAUUUUCUCUCCAAC	Cleavage
pde-miR1312	TCONS_00200438	2	14.366	1	22	71	92	UUUGGAGAGAAAAUGGCGACAU	UCGUCUCCAUUUUCUCUCCAAC	Cleavage
bdi-miR5175b	TCONS_00201580	2	7.154	1	21	439	459	CCUCUGUUCCUAAAUUCUUGU	AGAGGAAUUGAGGAACAGAGG	Cleavage
bdi-miR5175b	TCONS_00201582	2	7.154	1	21	431	451	CCUCUGUUCCUAAAUUCUUGU	AGAGGAAUUGAGGAACAGAGG	Cleavage
nta-miR6021	TCONS_00201926	2	16.926	1	21	647	667	UUGGAAGAGGCUGCUAUUGGA	UUCAAUGGCAGCUUCUUCCGG	Cleavage
bdi-miR7720-5p	TCONS_00202675	2	15.487	1	24	100	123	UCGAAAUUGAUCGUGCGGAGAAGC	UAUCCUCUGCAUGAUUAAUUUUGA	Cleavage
ptc-miR475c	TCONS_00202785	2	17.607	1	21	330	350	UUACAAUGUCCAUUGAUUAAG	CCUUGUUAAUGGACAUUGUAA	Cleavage
gra-miR7494b	TCONS_00204152	2	8.075	1	23	324	346	AGAGGGAGAAGCAGAAGAGAAUA	UUCGCUCUUCUGUUUUUCUUUCU	Cleavage
gra-miR7494b	TCONS_00204153	2	8.075	1	23	324	346	AGAGGGAGAAGCAGAAGAGAAUA	UUCGCUCUUCUGUUUUUCUUUCU	Cleavage
gma-miR1533	TCONS_00204552	2	7.152	1	19	135	153	AUAAUAAAAAUAAUAAUGA	UUAUUAUUAUUAUUAUUAU	Cleavage
osa-miR2931	TCONS_00204622	2	13.078	1	20	1628	1647	CUUUAUUGUUGAUGUCAAAA	UGCUGACAUCAACAAUAAAG	Cleavage
osa-miR2931	TCONS_00204623	2	13.078	1	20	1628	1647	CUUUAUUGUUGAUGUCAAAA	UGCUGACAUCAACAAUAAAG	Cleavage
zma-miR2275d-5p	TCONS_00205376	2	14.271	1	21	1722	1742	AGAGUUGGAGGAAAGAAAACU	CUUUUUUUUUCUUCCAAUUUU	Cleavage
osa-miR2275c	TCONS_00205376	2	14.271	1	23	1720	1742	AGAAUUGGAGGAAAACAAACUGA	UUCUUUUUUUUUCUUCCAAUUUU	Cleavage
zma-miR2275d-5p	TCONS_00205403	2	13.047	1	21	2113	2133	AGAGUUGGAGGAAAGAAAACU	UUUUUUUUUUCUUCCAAUUUU	Cleavage
osa-miR2275c	TCONS_00205403	2	13.047	1	23	2111	2133	AGAAUUGGAGGAAAACAAACUGA	UUUUUUUUUUUUCUUCCAAUUUU	Cleavage
gma-miR1533	TCONS_00206902	2	5.625	1	19	71	89	AUAAUAAAAAUAAUAAUGA	UUAUUUUUAUUUUUAUUGU	Cleavage
bdi-miR5175b	TCONS_00207163	2	7.154	1	21	392	412	CCUCUGUUCCUAAAUUCUUGU	AGAGGAAUUGAGGAACAGAGG	Cleavage
zma-miR2275d-5p	TCONS_00207192	2	13.754	1	21	1979	1999	AGAGUUGGAGGAAAGAAAACU	UUUUUUUUUUCUUCCAAUUUU	Cleavage
osa-miR1863b	TCONS_00207192	2	16.841	1	24	3023	3046	AGCUCUGAUACCAUGUUAACUGUU	AAAAUUUUACAUGGUAUCAGAGCC	Cleavage
osa-miR2275c	TCONS_00207192	2	13.754	1	23	1977	1999	AGAAUUGGAGGAAAACAAACUGA	UUUUUUUUUUUUCUUCCAAUUUU	Cleavage
bdi-miR7783-3p	TCONS_00207192	2	16.841	1	24	3023	3046	AGCUCUGAUACCAUGUGGAUGAGA	AAAAUUUUACAUGGUAUCAGAGCC	Cleavage
osa-miR5812	TCONS_00207724	2	15.582	1	24	364	387	AGCAACGAUUUUAAGAUUGUGGCA	CAUUACAAUUUUGAAAUUGUUGUU	Cleavage
bdi-miR5175b	TCONS_00208135	2	7.154	1	21	387	407	CCUCUGUUCCUAAAUUCUUGU	AGAGGAAUUGAGGAACAGAGG	Cleavage
ptc-miR478a	TCONS_00208723	2	22.756	1	24	1025	1048	UGACGUGUCUUCUAUUUUUAGGGA	GUAUGAAAGAUGGAGGGCACGUCA	Cleavage
ptc-miR478b	TCONS_00208723	2	22.756	1	24	1025	1048	UGACGUGUCUUCUAUUUUUAGGGA	GUAUGAAAGAUGGAGGGCACGUCA	Cleavage
ptc-miR478c	TCONS_00208723	2	22.756	1	24	1025	1048	UGACGUGUCUUCUAUUUUUAGGGA	GUAUGAAAGAUGGAGGGCACGUCA	Cleavage
gma-miR1509a	TCONS_00213988	2	15.219	1	22	696	717	UUAAUCAAGGAAAUCACGGUCG	UUUUUGUGAUUUCUUUGAUUAG	Cleavage
gma-miR1509b	TCONS_00213988	2	15.219	1	21	697	717	UUAAUCAAGGAAAUCACGGUU	UUUUGUGAUUUCUUUGAUUAG	Cleavage
gso-miR1509a	TCONS_00213988	2	15.219	1	22	696	717	UUAAUCAAGGAAAUCACGGUCG	UUUUUGUGAUUUCUUUGAUUAG	Cleavage
aly-miR838-3p	TCONS_00214725	2	15.321	1	21	293	313	UUUUCUUCUUCUUCUUGCACA	GUUGUAGGAGGAAGAAGAAGA	Cleavage
cre-miR1170.2	TCONS_00214926	2	18.377	1	20	1367	1386	AAUCAGCCAAACACGGCAGA	UCUGCCGUGUUUGCUUGAUU	Cleavage
cre-miR1170.2	TCONS_00214927	2	18.377	1	20	1278	1297	AAUCAGCCAAACACGGCAGA	UCUGCCGUGUUUGCUUGAUU	Cleavage
aly-miR838-3p	TCONS_00215394	2	20.253	1	21	635	655	UUUUCUUCUUCUUCUUGCACA	CAUGUAACAAGAAGGAGAAAA	Cleavage
osa-miR2923	TCONS_00215614	2	14.994	1	22	1416	1437	AGACAAAAAUAUAAAUAACAAA	ACAUUUGUUUAUGUUUUUGUCU	Cleavage
hvu-miR5049d	TCONS_00217191	2	15.116	1	21	776	796	UACAAUUAUUUAGGAACGGAG	AGCUGUACCUAAAUAAUUGUG	Cleavage
aqc-miR477e	TCONS_00217489	2	17.306	1	20	327	346	CUCUCCCUCAAGGGCUUCUA	GGGAAGCACUUGAGGGAGAG	Cleavage
aqc-miR477a	TCONS_00217489	2	17.306	1	20	327	346	CUCUCCCUCAAGGGCUUCUA	GGGAAGCACUUGAGGGAGAG	Cleavage
aqc-miR477b	TCONS_00217489	2	17.306	1	20	327	346	CUCUCCCUCAAGGGCUUCUA	GGGAAGCACUUGAGGGAGAG	Cleavage
csi-miR473	TCONS_00217489	2	16.972	1	21	327	347	ACUCUCCCUCAAGGGCUUCGC	GGGAAGCACUUGAGGGAGAGC	Cleavage
csi-miR477b	TCONS_00217489	2	17.306	1	21	326	346	CUCUCCCUCAAGGGCUUCUCU	UGGGAAGCACUUGAGGGAGAG	Cleavage
nta-miR477a	TCONS_00217489	2	16.972	1	21	327	347	ACUCUCCCUCAAGGGCUUCUG	GGGAAGCACUUGAGGGAGAGC	Cleavage
nta-miR477b	TCONS_00217489	2	16.972	1	21	327	347	UCUCUCCCUCAAGGGCUUCUC	GGGAAGCACUUGAGGGAGAGC	Cleavage
mdm-miR477b	TCONS_00217489	2	16.972	1	22	326	347	ACUCUCCCUCAAGGGCUUCGAC	UGGGAAGCACUUGAGGGAGAGC	Cleavage
mdm-miR477a	TCONS_00217489	2	16.972	1	21	327	347	ACUCUCCCUCAAGAGCUUCUC	GGGAAGCACUUGAGGGAGAGC	Cleavage
mes-miR477h	TCONS_00217489	2	16.972	1	21	327	347	ACUCUCCCUCAAGGGCUUCAG	GGGAAGCACUUGAGGGAGAGC	Cleavage
mes-miR477i	TCONS_00217489	2	16.972	1	21	327	347	ACUCUCCCUCAAGGGCUUCCG	GGGAAGCACUUGAGGGAGAGC	Cleavage
mes-miR477a	TCONS_00217489	2	17.306	1	20	327	346	CUCUCCCUCAAGGGCUUCUG	GGGAAGCACUUGAGGGAGAG	Cleavage
mes-miR477b	TCONS_00217489	2	17.306	1	20	327	346	CUCUCCCUCAAGGGCUUCUG	GGGAAGCACUUGAGGGAGAG	Cleavage
mes-miR477c	TCONS_00217489	2	17.306	1	20	327	346	CUCUCCCUCAAGGGCUUCUG	GGGAAGCACUUGAGGGAGAG	Cleavage
mes-miR477d	TCONS_00217489	2	17.306	1	20	327	346	CUCUCCCUCAAGGGCUUCUC	GGGAAGCACUUGAGGGAGAG	Cleavage
mes-miR477e	TCONS_00217489	2	17.306	1	20	327	346	CUCUCCCUCAAGGGCUUCUG	GGGAAGCACUUGAGGGAGAG	Cleavage
stu-miR477a-5p	TCONS_00217489	2	16.972	1	21	327	347	CCUCUCCCUCAAGGGCUUCUC	GGGAAGCACUUGAGGGAGAGC	Cleavage
mtr-miR2595	TCONS_00218401	2	9.014	1	21	89	109	UACAUUUUCUUCUUUAUGUCU	AUUCAUAAAGAAGAAAAUGUU	Cleavage
cre-miR1170.2	TCONS_00219052	2	17.758	1	20	1385	1404	AAUCAGCCAAACACGGCAGA	UCUGCCGUGUUUGCUUGAUU	Cleavage
smo-miR1110	TCONS_00219126	2	7.913	1	21	173	193	GCUAGGGGCAGUGGUCAAGGA	CCCUUCACCGCUGCCCCUGGC	Cleavage
gra-miR8687	TCONS_00219126	2	11.682	1	24	391	414	AGAGACAAAAGAAACACGUUCUAC	AUUUUAUGUUUUUUUUUUGUCUCU	Cleavage
gma-miR396d	TCONS_00220880	2	20.498	1	24	979	1002	AAGAAAGCUGUGGGAGAAUAUGGC	UCUGCAUUUUCCCACAGCUUUAUU	Cleavage
ath-miR827	TCONS_00220944	2	22.087	1	21	112	132	UUAGAUGACCAUCAACAAACU	CGUUUGUUGAUGAUCAUCUAG	Cleavage
ghr-miR827a	TCONS_00220944	2	22.087	1	21	112	132	UUAGAUGACCAUCAACAAACA	CGUUUGUUGAUGAUCAUCUAG	Cleavage
ghr-miR827b	TCONS_00220944	2	22.087	1	21	112	132	UUAGAUGACCAUCAACAAACA	CGUUUGUUGAUGAUCAUCUAG	Cleavage
ghr-miR827c	TCONS_00220944	2	22.087	1	21	112	132	UUAGAUGACCAUCAACAAACA	CGUUUGUUGAUGAUCAUCUAG	Cleavage
aly-miR827-3p	TCONS_00220944	2	22.087	1	21	112	132	UUAGAUGACCAUCAACAAACG	CGUUUGUUGAUGAUCAUCUAG	Cleavage
csi-miR827	TCONS_00220944	2	22.087	1	21	112	132	UUAGAUGACCAUCAACAAACA	CGUUUGUUGAUGAUCAUCUAG	Cleavage
tcc-miR827	TCONS_00220944	2	22.087	1	21	112	132	UUAGAUGACCAUCAACAAACA	CGUUUGUUGAUGAUCAUCUAG	Cleavage
nta-miR827	TCONS_00220944	2	22.087	1	21	112	132	UUAGAUGAACAUCAACAAACA	CGUUUGUUGAUGAUCAUCUAG	Cleavage
mes-miR827	TCONS_00220944	2	22.087	1	21	112	132	UUAGAUGACCAUCAACAAACA	CGUUUGUUGAUGAUCAUCUAG	Cleavage
stu-miR827-3p	TCONS_00220944	2	22.087	1	21	112	132	UUAGAUGAACAUCAACAAACA	CGUUUGUUGAUGAUCAUCUAG	Cleavage
aly-miR838-3p	TCONS_00221053	2	15.321	1	21	306	326	UUUUCUUCUUCUUCUUGCACA	GUUGUAGGAGGAAGAAGAAGA	Cleavage
hvu-miR5049d	TCONS_00221283	2	14.913	1	21	747	767	UACAAUUAUUUAGGAACGGAG	AGCUGUACCUAAAUAAUUGUG	Cleavage
hvu-miR5049d	TCONS_00222533	2	15.099	1	21	742	762	UACAAUUAUUUAGGAACGGAG	AGCUGUACCUAAAUAAUUGUG	Cleavage
bra-miR9563b-3p	TCONS_00223015	2	3.575	1	22	340	361	AAAUUAAGAGAUGAAUUCUUAC	CACCCAAUUCAUCUCUUAAUUU	Cleavage
stu-miR8040-3p	TCONS_00224347	2	14.953	1	21	335	355	CUUAUAAUUGUAAUUAUGAUC	GUUCAUAAUUAUACUUAUAAG	Cleavage
stu-miR8040-3p	TCONS_00224348	2	14.953	1	21	364	384	CUUAUAAUUGUAAUUAUGAUC	GUUCAUAAUUAUACUUAUAAG	Cleavage
mtr-miR319a-5p	TCONS_00224443	2	14.675	1	21	565	585	AGAGCUUCCUUCAGUCCACUC	CUUUGGAUUGAAGGGAGCUCU	Cleavage
bdi-miR319b-5p	TCONS_00224443	2	14.675	1	21	565	585	AGAGCUCUCUUCAGUCCACUC	CUUUGGAUUGAAGGGAGCUCU	Cleavage
mtr-miR319d-5p	TCONS_00224443	2	14.675	1	21	565	585	AGAGCUCUCUUCAGUCCACUC	CUUUGGAUUGAAGGGAGCUCU	Cleavage
mtr-miR319a-5p	TCONS_00224444	2	14.675	1	21	440	460	AGAGCUUCCUUCAGUCCACUC	CUUUGGAUUGAAGGGAGCUCU	Cleavage
bdi-miR319b-5p	TCONS_00224444	2	14.675	1	21	440	460	AGAGCUCUCUUCAGUCCACUC	CUUUGGAUUGAAGGGAGCUCU	Cleavage
mtr-miR319d-5p	TCONS_00224444	2	14.675	1	21	440	460	AGAGCUCUCUUCAGUCCACUC	CUUUGGAUUGAAGGGAGCUCU	Cleavage
ath-miR5021	TCONS_00227549	2	18.534	1	20	281	300	UGAGAAGAAGAAGAAGAAAA	UUUUUUUUUUCUUUUUUUCA	Cleavage
gma-miR9766	TCONS_00227559	2	1.91	1	21	119	139	UUUGAAGGGAAGGAAUGAAAC	AGUUCCUUCCUUCUCUUUAAA	Cleavage
sbi-miR2118-5p	TCONS_00229005	2	14.511	1	22	93	114	GGCAUGGGAACAUGUAGGAAGG	CAAGUCUACAUGUUUCCAUGCC	Cleavage
osa-miR393b-3p	TCONS_00229867	2	23.071	1	21	38	58	UCAGUGCAAUCCCUUUGGAAU	CAUCCAAAGGGAUCGCAUUGA	Cleavage
zma-miR393a-3p	TCONS_00229867	2	23.187	1	22	38	59	AUCAGUGCAAUCCCUUUGGAAU	CAUCCAAAGGGAUCGCAUUGAU	Cleavage
bdi-miR393b-3p	TCONS_00229867	2	23.071	1	21	38	58	UCAGUGCAAUCCCUUUGGAAU	CAUCCAAAGGGAUCGCAUUGA	Cleavage
stu-miR8040-3p	TCONS_00230516	2	14.953	1	21	188	208	CUUAUAAUUGUAAUUAUGAUC	GUUCAUAAUUAUACUUAUAAG	Cleavage
stu-miR8040-3p	TCONS_00230517	2	14.944	1	21	37	57	CUUAUAAUUGUAAUUAUGAUC	GUUCAUAAUUAUACUUAUAAG	Cleavage
mtr-miR319a-5p	TCONS_00230569	2	14.675	1	21	661	681	AGAGCUUCCUUCAGUCCACUC	CUUUGGAUUGAAGGGAGCUCU	Cleavage
bdi-miR319b-5p	TCONS_00230569	2	14.675	1	21	661	681	AGAGCUCUCUUCAGUCCACUC	CUUUGGAUUGAAGGGAGCUCU	Cleavage
mtr-miR319d-5p	TCONS_00230569	2	14.675	1	21	661	681	AGAGCUCUCUUCAGUCCACUC	CUUUGGAUUGAAGGGAGCUCU	Cleavage
mtr-miR319a-5p	TCONS_00230570	2	14.675	1	21	286	306	AGAGCUUCCUUCAGUCCACUC	CUUUGGAUUGAAGGGAGCUCU	Cleavage
bdi-miR319b-5p	TCONS_00230570	2	14.675	1	21	286	306	AGAGCUCUCUUCAGUCCACUC	CUUUGGAUUGAAGGGAGCUCU	Cleavage
mtr-miR319d-5p	TCONS_00230570	2	14.675	1	21	286	306	AGAGCUCUCUUCAGUCCACUC	CUUUGGAUUGAAGGGAGCUCU	Cleavage
tae-miR9672b	TCONS_00230580	2	24.846	1	21	31	51	UACCACGACUGUCAUUAAGCA	GCCUUGGUGAUGGUCGUGGUA	Cleavage
ata-miR9672-3p	TCONS_00230580	2	24.846	1	21	31	51	UACCACGACUGUCAUUAAGCA	GCCUUGGUGAUGGUCGUGGUA	Cleavage
gma-miR1533	TCONS_00232619	2	8.96	1	19	3602	3620	AUAAUAAAAAUAAUAAUGA	UUAUUAUUAUUAUUAUUAU	Cleavage
stu-miR8047	TCONS_00232619	2	21.159	1	21	2885	2905	CCAUUUUUUCGAAAUUAGACC	UUUUUACUUUUGAAAAAAUGG	Cleavage
ath-miR5021	TCONS_00233503	2	18.534	1	20	281	300	UGAGAAGAAGAAGAAGAAAA	UUUUUUUUUUCUUUUUUUCA	Cleavage
ata-miR408-5p	TCONS_00234732	2	16.815	1	21	302	322	CAGGGAUGGAGCAGAGCAAGG	UGUUCCUCUGUUUCAUCCCUG	Cleavage
mtr-miR319a-5p	TCONS_00235735	2	14.675	1	21	494	514	AGAGCUUCCUUCAGUCCACUC	CUUUGGAUUGAAGGGAGCUCU	Cleavage
bdi-miR319b-5p	TCONS_00235735	2	14.675	1	21	494	514	AGAGCUCUCUUCAGUCCACUC	CUUUGGAUUGAAGGGAGCUCU	Cleavage
mtr-miR319d-5p	TCONS_00235735	2	14.675	1	21	494	514	AGAGCUCUCUUCAGUCCACUC	CUUUGGAUUGAAGGGAGCUCU	Cleavage
mtr-miR319a-5p	TCONS_00235736	2	14.675	1	21	399	419	AGAGCUUCCUUCAGUCCACUC	CUUUGGAUUGAAGGGAGCUCU	Cleavage
bdi-miR319b-5p	TCONS_00235736	2	14.675	1	21	399	419	AGAGCUCUCUUCAGUCCACUC	CUUUGGAUUGAAGGGAGCUCU	Cleavage
mtr-miR319d-5p	TCONS_00235736	2	14.675	1	21	399	419	AGAGCUCUCUUCAGUCCACUC	CUUUGGAUUGAAGGGAGCUCU	Cleavage
mtr-miR7696a-3p	TCONS_00236250	2	20.355	1	21	200	220	UUGAAUUAUGAGAACUUGAAG	AUUCAAGUUCUUAUAUUUCAA	Cleavage
mtr-miR7696b-3p	TCONS_00236250	2	20.355	1	21	200	220	UUGAAUUAUGAGAACUUGAAG	AUUCAAGUUCUUAUAUUUCAA	Cleavage
aly-miR838-3p	TCONS_00236536	2	7.027	1	21	282	302	UUUUCUUCUUCUUCUUGCACA	AUUGAACGAAGAAGAAGAAAA	Cleavage
pta-miR159a	TCONS_00237016	2	19.344	1	20	391	410	UUGGAUUGAAGGGAGCUCCA	UGGAGCUCCCCUCGAUCCAA	Translation
pta-miR159a	TCONS_00237017	2	19.344	1	20	391	410	UUGGAUUGAAGGGAGCUCCA	UGGAGCUCCCCUCGAUCCAA	Translation
ath-miR5021	TCONS_00237440	2	18.534	1	20	214	233	UGAGAAGAAGAAGAAGAAAA	UUUUUUUUUUCUUUUUUUCA	Cleavage
ptc-miR6434	TCONS_00238068	2	22.327	1	21	656	676	CUAUGUAUGCUUGACCAAUCA	UGAUUGGUCGGGCAUGCAUGG	Cleavage
osa-miR395b	TCONS_00238079	2	15.918	1	21	239	259	GUGAAGUGUUUGGGGGAACUC	GAGUCCCCCCAAACACUUCAG	Cleavage
osa-miR395d	TCONS_00238079	2	15.918	1	21	239	259	GUGAAGUGUUUGGGGGAACUC	GAGUCCCCCCAAACACUUCAG	Cleavage
osa-miR395e	TCONS_00238079	2	15.918	1	21	239	259	GUGAAGUGUUUGGGGGAACUC	GAGUCCCCCCAAACACUUCAG	Cleavage
osa-miR395g	TCONS_00238079	2	15.918	1	21	239	259	GUGAAGUGUUUGGGGGAACUC	GAGUCCCCCCAAACACUUCAG	Cleavage
osa-miR395h	TCONS_00238079	2	15.918	1	21	239	259	GUGAAGUGUUUGGGGGAACUC	GAGUCCCCCCAAACACUUCAG	Cleavage
osa-miR395i	TCONS_00238079	2	15.918	1	21	239	259	GUGAAGUGUUUGGGGGAACUC	GAGUCCCCCCAAACACUUCAG	Cleavage
osa-miR395j	TCONS_00238079	2	15.918	1	21	239	259	GUGAAGUGUUUGGGGGAACUC	GAGUCCCCCCAAACACUUCAG	Cleavage
osa-miR395k	TCONS_00238079	2	15.918	1	21	239	259	GUGAAGUGUUUGGGGGAACUC	GAGUCCCCCCAAACACUUCAG	Cleavage
osa-miR395l	TCONS_00238079	2	15.918	1	21	239	259	GUGAAGUGUUUGGGGGAACUC	GAGUCCCCCCAAACACUUCAG	Cleavage
osa-miR395s	TCONS_00238079	2	15.918	1	21	239	259	GUGAAGUGUUUGGGGGAACUC	GAGUCCCCCCAAACACUUCAG	Cleavage
sbi-miR395b	TCONS_00238079	2	15.918	1	21	239	259	GUGAAGUGUUUGGGGGAACUC	GAGUCCCCCCAAACACUUCAG	Cleavage
sbi-miR395a	TCONS_00238079	2	15.918	1	21	239	259	GUGAAGUGUUUGGGGGAACUC	GAGUCCCCCCAAACACUUCAG	Cleavage
sbi-miR395d	TCONS_00238079	2	15.918	1	21	239	259	GUGAAGUGUUUGGGGGAACUC	GAGUCCCCCCAAACACUUCAG	Cleavage
sbi-miR395e	TCONS_00238079	2	15.918	1	21	239	259	GUGAAGUGUUUGGGGGAACUC	GAGUCCCCCCAAACACUUCAG	Cleavage
mtr-miR395a	TCONS_00238079	2	15.918	1	21	239	259	AUGAAGUGUUUGGGGGAACUC	GAGUCCCCCCAAACACUUCAG	Cleavage
zma-miR395b-3p	TCONS_00238079	2	15.918	1	21	239	259	GUGAAGUGUUUGGGGGAACUC	GAGUCCCCCCAAACACUUCAG	Cleavage
zma-miR395a-3p	TCONS_00238079	2	15.918	1	21	239	259	GUGAAGUGUUUGGGGGAACUC	GAGUCCCCCCAAACACUUCAG	Cleavage
sbi-miR395f	TCONS_00238079	2	15.918	1	21	239	259	AUGAAGUGUUUGGGGGAACUC	GAGUCCCCCCAAACACUUCAG	Cleavage
mtr-miR395c	TCONS_00238079	2	15.918	1	21	239	259	AUGAAGUGUUUGGGGGAACUC	GAGUCCCCCCAAACACUUCAG	Cleavage
mtr-miR395d	TCONS_00238079	2	15.918	1	21	239	259	AUGAAGUGUUUGGGGGAACUC	GAGUCCCCCCAAACACUUCAG	Cleavage
mtr-miR395e	TCONS_00238079	2	15.918	1	21	239	259	AUGAAGUGUUUGGGGGAACUC	GAGUCCCCCCAAACACUUCAG	Cleavage
mtr-miR395f	TCONS_00238079	2	15.918	1	21	239	259	AUGAAGUGUUUGGGGGAACUC	GAGUCCCCCCAAACACUUCAG	Cleavage
mtr-miR395h	TCONS_00238079	2	15.918	1	21	239	259	AUGAAGUGUUUGGGGGAACUU	GAGUCCCCCCAAACACUUCAG	Cleavage
mtr-miR395i	TCONS_00238079	2	15.918	1	21	239	259	AUGAAGUGUUUGGGGGAACUC	GAGUCCCCCCAAACACUUCAG	Cleavage
mtr-miR395j	TCONS_00238079	2	15.918	1	21	239	259	AUGAAGUGUUUGGGGGAACUC	GAGUCCCCCCAAACACUUCAG	Cleavage
mtr-miR395l	TCONS_00238079	2	15.918	1	21	239	259	AUGAAGUGUUUGGGGGAACUC	GAGUCCCCCCAAACACUUCAG	Cleavage
mtr-miR395m	TCONS_00238079	2	15.918	1	21	239	259	AUGAAGUGUUUGGGGGAACUC	GAGUCCCCCCAAACACUUCAG	Cleavage
mtr-miR395n	TCONS_00238079	2	15.918	1	21	239	259	AUGAAGUGUUUGGGGGAACUC	GAGUCCCCCCAAACACUUCAG	Cleavage
mtr-miR395o	TCONS_00238079	2	15.918	1	21	239	259	AUGAAGUGUUUGGGGGAACUC	GAGUCCCCCCAAACACUUCAG	Cleavage
osa-miR395m	TCONS_00238079	2	15.918	1	21	239	259	GUGAAGUGUUUGGGGGAACUC	GAGUCCCCCCAAACACUUCAG	Cleavage
osa-miR395n	TCONS_00238079	2	15.918	1	21	239	259	GUGAAGUGUUUGGGGGAACUC	GAGUCCCCCCAAACACUUCAG	Cleavage
osa-miR395p	TCONS_00238079	2	15.918	1	21	239	259	GUGAAGUGUUUGGGGGAACUC	GAGUCCCCCCAAACACUUCAG	Cleavage
osa-miR395q	TCONS_00238079	2	15.918	1	21	239	259	GUGAAGUGUUUGGGGGAACUC	GAGUCCCCCCAAACACUUCAG	Cleavage
osa-miR395r	TCONS_00238079	2	15.918	1	21	239	259	GUGAAGUGUUUGGGGGAACUC	GAGUCCCCCCAAACACUUCAG	Cleavage
sbi-miR395c	TCONS_00238079	2	15.918	1	21	239	259	GUGAAGUGUUUGGGGGAACUC	GAGUCCCCCCAAACACUUCAG	Cleavage
sbi-miR395g	TCONS_00238079	2	15.918	1	21	239	259	GUGAAGUGUUUGGGGGAACUC	GAGUCCCCCCAAACACUUCAG	Cleavage
sbi-miR395h	TCONS_00238079	2	15.918	1	21	239	259	GUGAAGUGUUUGGGGGAACUC	GAGUCCCCCCAAACACUUCAG	Cleavage
sbi-miR395i	TCONS_00238079	2	15.918	1	21	239	259	GUGAAGUGUUUGGGGGAACUC	GAGUCCCCCCAAACACUUCAG	Cleavage
sbi-miR395j	TCONS_00238079	2	15.918	1	21	239	259	GUGAAGUGUUUGGGGGAACUC	GAGUCCCCCCAAACACUUCAG	Cleavage
zma-miR395d-3p	TCONS_00238079	2	15.918	1	21	239	259	GUGAAGUGUUUGGGGGAACUC	GAGUCCCCCCAAACACUUCAG	Cleavage
zma-miR395e-3p	TCONS_00238079	2	15.918	1	21	239	259	GUGAAGUGUUUGGGGGAACUC	GAGUCCCCCCAAACACUUCAG	Cleavage
zma-miR395f-3p	TCONS_00238079	2	15.918	1	21	239	259	GUGAAGUGUUUGGGGGAACUC	GAGUCCCCCCAAACACUUCAG	Cleavage
zma-miR395g-3p	TCONS_00238079	2	15.918	1	21	239	259	GUGAAGUGUUUGGGGGAACUC	GAGUCCCCCCAAACACUUCAG	Cleavage
zma-miR395h-3p	TCONS_00238079	2	15.918	1	21	239	259	GUGAAGUGUUUGGGGGAACUC	GAGUCCCCCCAAACACUUCAG	Cleavage
zma-miR395i-3p	TCONS_00238079	2	15.918	1	21	239	259	GUGAAGUGUUUGGGGGAACUC	GAGUCCCCCCAAACACUUCAG	Cleavage
zma-miR395j-3p	TCONS_00238079	2	15.918	1	21	239	259	GUGAAGUGUUUGGGGGAACUC	GAGUCCCCCCAAACACUUCAG	Cleavage
zma-miR395n-3p	TCONS_00238079	2	15.918	1	21	239	259	GUGAAGUGUUUGGGGGAACUC	GAGUCCCCCCAAACACUUCAG	Cleavage
zma-miR395p-3p	TCONS_00238079	2	15.918	1	21	239	259	GUGAAGUGUUUGGGGGAACUC	GAGUCCCCCCAAACACUUCAG	Cleavage
osa-miR395y	TCONS_00238079	2	15.918	1	21	239	259	GUGAAGUGUUUGGGGGAACUC	GAGUCCCCCCAAACACUUCAG	Cleavage
aly-miR395i	TCONS_00238079	2	15.918	1	21	239	259	CUGAAGUGUUUGGAGGAACUC	GAGUCCCCCCAAACACUUCAG	Cleavage
pab-miR395	TCONS_00238079	2	15.918	1	21	239	259	CUGAAGUGUUUGGAGGAACUU	GAGUCCCCCCAAACACUUCAG	Cleavage
tae-miR395a	TCONS_00238079	2	15.918	1	21	239	259	GUGAAGUGUUUGGGGGAACUC	GAGUCCCCCCAAACACUUCAG	Cleavage
cca-miR395b	TCONS_00238079	2	15.918	1	21	239	259	CUGAAGUGUUUGGAGGAACUC	GAGUCCCCCCAAACACUUCAG	Cleavage
cca-miR395c	TCONS_00238079	2	15.918	1	21	239	259	CUGAAGUGUUUGGAGGAACUC	GAGUCCCCCCAAACACUUCAG	Cleavage
gma-miR395i	TCONS_00238079	2	15.918	1	21	239	259	AUGAAGUGUUUGGGGGAACUC	GAGUCCCCCCAAACACUUCAG	Cleavage
gma-miR395j	TCONS_00238079	2	15.918	1	21	239	259	AUGAAGUGUUUGGGGGAACUC	GAGUCCCCCCAAACACUUCAG	Cleavage
gma-miR395k	TCONS_00238079	2	15.918	1	21	239	259	AUGAAGUGUUUGGGGGAACUC	GAGUCCCCCCAAACACUUCAG	Cleavage
gma-miR395l	TCONS_00238079	2	15.918	1	21	239	259	AUGAAGUGUUUGGGGGAACUC	GAGUCCCCCCAAACACUUCAG	Cleavage
gma-miR395m	TCONS_00238079	2	15.918	1	21	239	259	AUGAAGUGUUUGGGGGAACUC	GAGUCCCCCCAAACACUUCAG	Cleavage
mtr-miR319a-5p	TCONS_00238247	2	14.675	1	21	539	559	AGAGCUUCCUUCAGUCCACUC	CUUUGGAUUGAAGGGAGCUCU	Cleavage
bdi-miR319b-5p	TCONS_00238247	2	14.675	1	21	539	559	AGAGCUCUCUUCAGUCCACUC	CUUUGGAUUGAAGGGAGCUCU	Cleavage
mtr-miR319d-5p	TCONS_00238247	2	14.675	1	21	539	559	AGAGCUCUCUUCAGUCCACUC	CUUUGGAUUGAAGGGAGCUCU	Cleavage
gma-miR9722	TCONS_00238863	2	17.262	1	21	549	569	UAAUAGAGGGAAGAAGAUGAA	GUGAUUUUCUUCCUUCUAUUA	Cleavage
stu-miR8040-3p	TCONS_00238932	2	15.419	1	21	197	217	CUUAUAAUUGUAAUUAUGAUC	GUUCAUAAUUAUACUUAUAAG	Cleavage
osa-miR393b-3p	TCONS_00239796	2	23.031	1	21	50	70	UCAGUGCAAUCCCUUUGGAAU	CAUCCAAAGGGAUCGCAUUGA	Cleavage
zma-miR393a-3p	TCONS_00239796	2	21.81	1	22	50	71	AUCAGUGCAAUCCCUUUGGAAU	CAUCCAAAGGGAUCGCAUUGAU	Cleavage
bdi-miR393b-3p	TCONS_00239796	2	23.031	1	21	50	70	UCAGUGCAAUCCCUUUGGAAU	CAUCCAAAGGGAUCGCAUUGA	Cleavage
gra-miR8709b	TCONS_00239873	2	15.073	1	24	274	297	UCAUGUAUAAUUUUGAGAUUUGUC	AUGGAAGCUUAAAAUUAUACGUGA	Cleavage
sof-miR159e	TCONS_00240461	2	13.89	1	21	520	540	UUUGGAUUGAAAGGAGCUCUU	AGGAGCUCCCUUCAAUCCAAG	Cleavage
ptc-miR159e	TCONS_00240461	2	13.89	1	21	520	540	CUUGGGGUGAAGGGAGCUCCU	AGGAGCUCCCUUCAAUCCAAG	Cleavage
ptc-miR319i	TCONS_00240461	2	14.189	1	20	520	539	UUGGGCUGAAGGGAGCUCCC	AGGAGCUCCCUUCAAUCCAA	Cleavage
vvi-miR319e	TCONS_00240461	2	13.89	1	21	520	540	UUUGGACUGAAGGGAGCUCCU	AGGAGCUCCCUUCAAUCCAAG	Cleavage
aqc-miR159	TCONS_00240461	2	13.89	1	21	520	540	UUUGGACUGAAGGGAGCUCUA	AGGAGCUCCCUUCAAUCCAAG	Cleavage
zma-miR159h-3p	TCONS_00240461	2	13.89	1	21	520	540	UUUGGAGUGAAGGGAGCUCUG	AGGAGCUCCCUUCAAUCCAAG	Cleavage
zma-miR159i-3p	TCONS_00240461	2	13.89	1	21	520	540	UUUGGAGUGAAGGGAGCUCUG	AGGAGCUCCCUUCAAUCCAAG	Cleavage
csi-miR319	TCONS_00240461	2	13.89	1	21	520	540	UUUGGACUGAAGGGAGCUCCU	AGGAGCUCCCUUCAAUCCAAG	Cleavage
tcc-miR319	TCONS_00240461	2	13.89	1	21	520	540	UUUGGACUGAAGGGAGCUCCU	AGGAGCUCCCUUCAAUCCAAG	Cleavage
bdi-miR159a-5p	TCONS_00240461	2	18.256	1	19	664	682	AGCUCCCUUCGAUCCAAUC	CGUUGGAUCGAGGGGAGCU	Cleavage
pde-miR159	TCONS_00240461	2	13.89	1	21	520	540	UUUGGUUUGAAGGGAGCUCUA	AGGAGCUCCCUUCAAUCCAAG	Cleavage
sly-miR482e-5p	TCONS_00240463	2	8.193	1	21	267	287	UGUGGGUGGGGUGGAAAGAUU	UUUCUUUCCACCUUACCCAUG	Cleavage
hme-miR-6309-3p	TCONS_00246571	2	15.653	1	22	1717	1738	AUGGUCUUCAUUUUCUACUUCG	AGAAGUAGAGAAGGAAGACCAU	Translation
ppt-miR529a	TCONS_00247413	2	19.38	1	21	127	147	CGAAGAGAGAGAGCACAGCCC	UAUCUGUGCUCUCUCUCUUCU	Cleavage
ppt-miR529a	TCONS_00247413	2	9.609	1	21	190	210	CGAAGAGAGAGAGCACAGCCC	CUUCUGUGCUCUCUCUCUUCU	Cleavage
ppt-miR529b	TCONS_00247413	2	19.38	1	21	127	147	CGAAGAGAGAGAGCACAGCCC	UAUCUGUGCUCUCUCUCUUCU	Cleavage
ppt-miR529b	TCONS_00247413	2	9.609	1	21	190	210	CGAAGAGAGAGAGCACAGCCC	CUUCUGUGCUCUCUCUCUUCU	Cleavage
ppt-miR529c	TCONS_00247413	2	19.38	1	21	127	147	CGAAGAGAGAGAGCACAGCCC	UAUCUGUGCUCUCUCUCUUCU	Cleavage
ppt-miR529c	TCONS_00247413	2	9.609	1	21	190	210	CGAAGAGAGAGAGCACAGCCC	CUUCUGUGCUCUCUCUCUUCU	Cleavage
ppt-miR529g	TCONS_00247413	2	19.38	1	21	127	147	CGAAGAGAGAGAGCACAGUCC	UAUCUGUGCUCUCUCUCUUCU	Cleavage
ppt-miR529g	TCONS_00247413	2	9.609	1	21	190	210	CGAAGAGAGAGAGCACAGUCC	CUUCUGUGCUCUCUCUCUUCU	Cleavage
aqc-miR529	TCONS_00247413	2	19.38	1	21	127	147	AGAAGAGAGAGAGCACAACCC	UAUCUGUGCUCUCUCUCUUCU	Cleavage
aqc-miR529	TCONS_00247413	2	9.609	1	21	190	210	AGAAGAGAGAGAGCACAACCC	CUUCUGUGCUCUCUCUCUUCU	Cleavage
osa-miR5817	TCONS_00248375	2	17.447	1	24	174	197	AUCGAAUUUGAAAGAAAAAGGUAU	AAGCUUUUUUUUUUCCAAUUCGAU	Cleavage
peu-miR2916	TCONS_00250081	2	23.424	1	23	34	56	UGGGGACUCGAAGACGAUCAUAU	AUCUGAUCGUCUUCGAGCCCCCG	Cleavage
gma-miR1533	TCONS_00251115	2	10.027	1	19	1828	1846	AUAAUAAAAAUAAUAAUGA	UUAUUAUUAUUAUUAUUAU	Cleavage
gma-miR1533	TCONS_00251115	2	5.511	1	19	1849	1867	AUAAUAAAAAUAAUAAUGA	UUAUUAUUAUUAUUAUUAU	Cleavage
osa-miR2878-3p	TCONS_00260535	2	12.777	1	24	266	289	CAGGAUUUUAUACAUGUAAAGAAU	UGUCGUUCAAUGUAUAAAAUCCUG	Cleavage
sly-miR9477-3p	TCONS_00264600	2	15.455	1	24	1830	1853	UUGGGAAAGGGAACAACUGAUAGU	GUAUUUAGUGGUUCCCUUUCCUAA	Cleavage
ath-miR414	TCONS_00264853	2	15.033	1	21	128	148	UCAUCUUCAUCAUCAUCGUCA	AGAAGAAGAUGAUGAAGAUGA	Cleavage
gma-miR1533	TCONS_00264928	2	24.737	1	19	653	671	AUAAUAAAAAUAAUAAUGA	UUAUUAUUAUUAUUAUUAU	Cleavage
gma-miR5783	TCONS_00265074	2	13.927	1	22	70	91	GACGACGACGGGGAGGACGCGC	CCUCCUCCUCCUCGUCGUUGUC	Cleavage
osa-miR2864.1	TCONS_00267343	2	12.54	1	21	501	521	UUUUGCUGCCCUUGUUUUGCA	AACAAAAUAGGGGUGGCAAAA	Cleavage
ath-miR5021	TCONS_00267367	2	2.292	1	20	783	802	UGAGAAGAAGAAGAAGAAAA	CUUUCUUCUUCUUCUUUUUC	Cleavage
osa-miR1877	TCONS_00267757	2	6.672	1	24	5254	5277	AGAUGACAUGUGAAUGAUGAGGGG	CUCUUCAUCAUUCACGUAUCAUCU	Cleavage
ath-miR167c-3p	TCONS_00272921	2	17.666	1	23	255	277	UAGGUCAUGCUGGUAGUUUCACC	GUUGAAGCUGCCAGCAUGAUCUG	Cleavage
ath-miR167c-3p	TCONS_00273054	2	16.559	1	23	243	265	UAGGUCAUGCUGGUAGUUUCACC	GUUGAAGCUGCCAGCAUGAUCUG	Cleavage
osa-miR1877	TCONS_00273219	2	6.672	1	24	5207	5230	AGAUGACAUGUGAAUGAUGAGGGG	CUCUUCAUCAUUCACGUAUCAUCU	Cleavage
gma-miR1518	TCONS_00273274	2	10.213	1	21	324	344	UGUGUUGUAAAGUGAAUAUCA	AAAUAUUCAUUUUGCAGCAUA	Cleavage
mdm-miR171o	TCONS_00276880	2	12.89	1	21	99	119	UGGGAUGUUGGUAUGGUUCAA	GCGGACAAUGCCAACAUCCCA	Cleavage
ath-miR5021	TCONS_00278488	2	14.945	1	20	283	302	UGAGAAGAAGAAGAAGAAAA	UUUUCUUCUUCUUGUUUUCA	Cleavage
ath-miR5021	TCONS_00278524	2	16.934	1	20	149	168	UGAGAAGAAGAAGAAGAAAA	UUUUCUUCUUCUUGUUUUCA	Cleavage
mtr-miR5227	TCONS_00278962	2	7.426	1	22	593	614	UGAAGAGAAGAAGAUUGAUGAA	GUUAUCAAUUUUUUUUUUUUCA	Cleavage
ath-miR167c-3p	TCONS_00279019	2	20.844	1	23	364	386	UAGGUCAUGCUGGUAGUUUCACC	GUUGAAGCUGCCAGCAUGAUCUG	Cleavage
gma-miR1533	TCONS_00279222	2	12.125	1	19	1431	1449	AUAAUAAAAAUAAUAAUGA	UUAUUAUUAUUAUUAUUAU	Cleavage
gma-miR1533	TCONS_00279223	2	12.125	1	19	560	578	AUAAUAAAAAUAAUAAUGA	UUAUUAUUAUUAUUAUUAU	Cleavage
ath-miR2933a	TCONS_00280715	2	24.506	1	22	430	451	GAAAUCGGAGAGGAAAUUCGCC	ACGGGACUUCCUCUCUGAUUUC	Cleavage
ath-miR2933b	TCONS_00280715	2	24.506	1	22	430	451	GAAAUCGGAGAGGAAAUUCGCC	ACGGGACUUCCUCUCUGAUUUC	Cleavage
gra-miR8650	TCONS_00281543	2	11.507	1	24	56	79	AGUGGAAGGACAAAAUGCAAUCUG	UAUUUUGCAAUUUGUUCUUCUACU	Cleavage
ptc-miR6462c-5p	TCONS_00284418	2	19.283	1	22	2892	2913	AAGGGACAAAAAUGGCAUAAGA	AGGUAUGCCAUUUUUGUCCUCU	Cleavage
ptc-miR6462c-5p	TCONS_00284419	2	19.283	1	22	2858	2879	AAGGGACAAAAAUGGCAUAAGA	AGGUAUGCCAUUUUUGUCCUCU	Cleavage
stu-miR8051-3p	TCONS_00287437	2	13.732	1	21	658	678	UAUUUCUUCUACCAUACUAUU	UGUAGUAUGGUUGAAGAAGUA	Translation
ath-miR1888a	TCONS_00287655	2	8.38	1	21	984	1004	UAAGUUAAGAUUUGUGAAGAA	GACUUUAUAGAUUUUAACUUA	Cleavage
ath-miR1888a	TCONS_00287656	2	8.38	1	21	814	834	UAAGUUAAGAUUUGUGAAGAA	GACUUUAUAGAUUUUAACUUA	Cleavage
ptc-miR6462c-5p	TCONS_00288444	2	19.283	1	22	2675	2696	AAGGGACAAAAAUGGCAUAAGA	AGGUAUGCCAUUUUUGUCCUCU	Cleavage
ptc-miR6462c-5p	TCONS_00288445	2	19.283	1	22	1661	1682	AAGGGACAAAAAUGGCAUAAGA	AGGUAUGCCAUUUUUGUCCUCU	Cleavage
gma-miR5037d	TCONS_00290928	2	9.734	1	21	1073	1093	CGGGAGCCUAUGAAGGUUAAC	UCUAAACUUCAUAGGCUCCCC	Cleavage
ath-miR5021	TCONS_00290935	2	13.988	1	20	266	285	UGAGAAGAAGAAGAAGAAAA	UUUUCUUUUUUUUUUUUUCA	Cleavage
ptc-miR6457b	TCONS_00290968	2	24.858	1	21	178	198	UUAGUUUGGCAGCCUCUUCUC	GUGAAGUGGCUGCCAAACUAU	Cleavage
ath-miR1888a	TCONS_00291340	2	8.38	1	21	906	926	UAAGUUAAGAUUUGUGAAGAA	GACUUUAUAGAUUUUAACUUA	Cleavage
ath-miR1888a	TCONS_00291341	2	8.38	1	21	1114	1134	UAAGUUAAGAUUUGUGAAGAA	GACUUUAUAGAUUUUAACUUA	Cleavage
ath-miR1888a	TCONS_00291342	2	8.38	1	21	789	809	UAAGUUAAGAUUUGUGAAGAA	GACUUUAUAGAUUUUAACUUA	Cleavage
ppt-miR1073-3p	TCONS_00291438	2	14.532	1	21	1272	1292	UGGGCGUUAAUACAUUUCAUA	UUUGAGAUGUAUUAACGCACA	Cleavage
mtr-miR5750	TCONS_00292686	2	11.812	1	24	2722	2745	AAGAGAGAUAGAUCAGAAUUGACA	GAAGAAUUUUGAUUUAUUUCUUUU	Cleavage
bdi-miR5198	TCONS_00292719	2	5.479	1	21	90	110	GGGGAAAAGAGAUUGAGGGAG	CUCUUUUAAUCUUUUUUCCCC	Cleavage
mtr-miR5558-3p	TCONS_00292719	2	17.778	1	21	496	516	UAGAUUUAGAAUUAGAAAAGC	UCUUCUCUAAUUCUAGAUUUA	Cleavage
bdi-miR7728-5p	TCONS_00294229	2	13.218	1	21	2037	2057	UGCUCGGAUUGAGUGUAUUUU	ACAAUCCACUCAAUCCGAGCC	Cleavage
gra-miR8731	TCONS_00294770	2	13.184	1	21	147	167	CUAUAAACAGUCGAUGGUAUC	CAUGUCAUCGACUGUUUAUAU	Cleavage
