# Supplementary material for: Genome-wide identification and characterization of tissue-specific non-coding RNAs in black pepper (Piper nigrum L.)
Source: Front Plant Sci. 2023 Mar 16;14:1079221. doi: 10.3389/fpls.2023.1079221 (PMC10060637; doi:10.3389/fpls.2023.1079221)
Supplement: Supplementary file 7 [file Table_7.xlsx]

## Sheet: 3274_miRNA_vs_mRNA_interaction
Supplemenatry table 7: List of mRNAs targeted by miRNAs
miRNA_Acc.	Target_Acc.	Expectation	UPE	miRNA_start	miRNA_end	Target_start	Target_end	miRNA_aligned_fragment	Target_aligned_fragment	Inhibition
mtr-miR2673a	Pn14.1327	0	-1	1	22	274	295	CCUCUUCCUCUUCCUCUUCCAC	GAGGAAGAGGAAGAGGAAGAGG	Cleavage
mtr-miR2673a	Pn14.1327	0	0.004	1	22	366	387	CCUCUUCCUCUUCCUCUUCCAC	GAGGAAGAGGAAGAGGAAGAGG	Cleavage
mtr-miR2673a	Pn14.1327	0	0.003	1	22	477	498	CCUCUUCCUCUUCCUCUUCCAC	GAGGAAGAGGAAGAGGAAGAGG	Cleavage
mtr-miR2673a	Pn14.1327	0	0	1	22	719	740	CCUCUUCCUCUUCCUCUUCCAC	GAGGAAGAGGAAGAGGAAGAGG	Cleavage
mtr-miR2673a	Pn14.1327	0	0.001	1	22	829	850	CCUCUUCCUCUUCCUCUUCCAC	GAGGAAGAGGAAGAGGAAGAGG	Cleavage
mtr-miR2673a	Pn14.1327	0	0	1	22	850	871	CCUCUUCCUCUUCCUCUUCCAC	GAAGAAGAGGAAGAGGAAGAGG	Cleavage
mtr-miR2673a	Pn14.1327	0	0.002	1	22	1006	1027	CCUCUUCCUCUUCCUCUUCCAC	GAAGAAGAGGAAGAGGAAGAGG	Cleavage
mtr-miR2673a	Pn14.1327	0	0.004	1	22	633	654	CCUCUUCCUCUUCCUCUUCCAC	GAAGAAGAGGAAGAGGAAGAGG	Cleavage
mtr-miR2673a	Pn14.1327	0	0	1	22	450	471	CCUCUUCCUCUUCCUCUUCCAC	AAAGAAGAGGAAGAGGAAGAGG	Cleavage
mtr-miR2673a	Pn3.2064	0	15.566	1	22	295	316	CCUCUUCCUCUUCCUCUUCCAC	GAGGAAGAGGAAGAGGAAGAGG	Cleavage
mtr-miR2673a	Pn15.433	0	6.365	1	22	682	703	CCUCUUCCUCUUCCUCUUCCAC	AUUGAAGAGGAAGAGGAAGAGG	Cleavage
mtr-miR2673a	Pn13.1193	0	13.363	1	22	633	654	CCUCUUCCUCUUCCUCUUCCAC	GGAGAAGAGGAAGAGGAAGAGG	Cleavage
mtr-miR2673a	Pn11.851	0	14.249	1	22	399	420	CCUCUUCCUCUUCCUCUUCCAC	GGAGAAGAGGAAGAGGAAGAGG	Cleavage
mtr-miR2673a	Pn11.1741	0	14.249	1	22	399	420	CCUCUUCCUCUUCCUCUUCCAC	GGAGAAGAGGAAGAGGAAGAGG	Cleavage
mtr-miR2673a	Pn11.343	0	15.425	1	22	376	397	CCUCUUCCUCUUCCUCUUCCAC	GAUGAAGAGGAAGAGGAAGAGG	Cleavage
mtr-miR2673a	Pn11.800	0	17.501	1	22	361	382	CCUCUUCCUCUUCCUCUUCCAC	GAUGAAGAGGAAGAGGAAGAGG	Cleavage
mtr-miR2673a	Pn11.793	0	17.501	1	22	358	379	CCUCUUCCUCUUCCUCUUCCAC	GAUGAAGAGGAAGAGGAAGAGG	Cleavage
mtr-miR2673b	Pn14.1327	0	-1	1	22	274	295	CCUCUUCCUCUUCCUCUUCCAC	GAGGAAGAGGAAGAGGAAGAGG	Cleavage
mtr-miR2673b	Pn14.1327	0	0.004	1	22	366	387	CCUCUUCCUCUUCCUCUUCCAC	GAGGAAGAGGAAGAGGAAGAGG	Cleavage
mtr-miR2673b	Pn14.1327	0	0.003	1	22	477	498	CCUCUUCCUCUUCCUCUUCCAC	GAGGAAGAGGAAGAGGAAGAGG	Cleavage
mtr-miR2673b	Pn14.1327	0	0	1	22	719	740	CCUCUUCCUCUUCCUCUUCCAC	GAGGAAGAGGAAGAGGAAGAGG	Cleavage
mtr-miR2673b	Pn14.1327	0	0.001	1	22	829	850	CCUCUUCCUCUUCCUCUUCCAC	GAGGAAGAGGAAGAGGAAGAGG	Cleavage
mtr-miR2673b	Pn14.1327	0	0	1	22	850	871	CCUCUUCCUCUUCCUCUUCCAC	GAAGAAGAGGAAGAGGAAGAGG	Cleavage
mtr-miR2673b	Pn14.1327	0	0.002	1	22	1006	1027	CCUCUUCCUCUUCCUCUUCCAC	GAAGAAGAGGAAGAGGAAGAGG	Cleavage
mtr-miR2673b	Pn14.1327	0	0.004	1	22	633	654	CCUCUUCCUCUUCCUCUUCCAC	GAAGAAGAGGAAGAGGAAGAGG	Cleavage
mtr-miR2673b	Pn14.1327	0	0	1	22	450	471	CCUCUUCCUCUUCCUCUUCCAC	AAAGAAGAGGAAGAGGAAGAGG	Cleavage
mtr-miR2673b	Pn3.2064	0	15.566	1	22	295	316	CCUCUUCCUCUUCCUCUUCCAC	GAGGAAGAGGAAGAGGAAGAGG	Cleavage
mtr-miR2673b	Pn15.433	0	6.365	1	22	682	703	CCUCUUCCUCUUCCUCUUCCAC	AUUGAAGAGGAAGAGGAAGAGG	Cleavage
mtr-miR2673b	Pn13.1193	0	13.363	1	22	633	654	CCUCUUCCUCUUCCUCUUCCAC	GGAGAAGAGGAAGAGGAAGAGG	Cleavage
mtr-miR2673b	Pn11.851	0	14.249	1	22	399	420	CCUCUUCCUCUUCCUCUUCCAC	GGAGAAGAGGAAGAGGAAGAGG	Cleavage
mtr-miR2673b	Pn11.1741	0	14.249	1	22	399	420	CCUCUUCCUCUUCCUCUUCCAC	GGAGAAGAGGAAGAGGAAGAGG	Cleavage
mtr-miR2673b	Pn11.343	0	15.425	1	22	376	397	CCUCUUCCUCUUCCUCUUCCAC	GAUGAAGAGGAAGAGGAAGAGG	Cleavage
mtr-miR2673b	Pn11.800	0	17.501	1	22	361	382	CCUCUUCCUCUUCCUCUUCCAC	GAUGAAGAGGAAGAGGAAGAGG	Cleavage
mtr-miR2673b	Pn11.793	0	17.501	1	22	358	379	CCUCUUCCUCUUCCUCUUCCAC	GAUGAAGAGGAAGAGGAAGAGG	Cleavage
aqc-miR529	Pn2.1339	0	24.786	1	21	975	995	AGAAGAGAGAGAGCACAACCC	UGGUUGUGCUCUCUCUCUUCU	Cleavage
ath-miR5021	Pn16.1041	0	1.271	1	20	256	275	UGAGAAGAAGAAGAAGAAAA	UUUUCUUCUUCUUCUUCUCA	Cleavage
ath-miR5021	Pn6.2251	0	2.509	1	20	402	421	UGAGAAGAAGAAGAAGAAAA	CUUUCUUCUUCUUCUUCUCA	Cleavage
ath-miR5658	Pn1.121	0	4.092	1	21	74	94	AUGAUGAUGAUGAUGAUGAAA	CUUCAUCAUCAUCAUCAUCAU	Cleavage
ath-miR5658	Pn12.1611	0	14.984	1	21	59	79	AUGAUGAUGAUGAUGAUGAAA	CGUCAUCAUCAUCAUCAUCAU	Cleavage
ath-miR5658	Pn5.623	0	8.309	1	21	911	931	AUGAUGAUGAUGAUGAUGAAA	AGUCAUCAUCAUCAUCAUCAU	Cleavage
ath-miR5658	Pn3.3155	0	13.142	1	21	82	102	AUGAUGAUGAUGAUGAUGAAA	CAUCAUCAUCAUCAUCAUCAU	Cleavage
ath-miR5658	Pn3.1256	0	16.6	1	21	82	102	AUGAUGAUGAUGAUGAUGAAA	CAUCAUCAUCAUCAUCAUCAU	Cleavage
ath-miR5658	Pn3.3964	0	10.267	1	21	48	68	AUGAUGAUGAUGAUGAUGAAA	CGUCAUCAUCAUCAUCAUCAU	Cleavage
ath-miR5658	Pn15.2727	0	12.495	1	21	113	133	AUGAUGAUGAUGAUGAUGAAA	CGUCAUCAUCAUCAUCAUCAU	Cleavage
hvu-miR6192	Pn11.1214	0	4.967	1	22	1524	1545	UAGGAGAGGGGGGAAGGGAUCU	UCUUCCCUUCCCCCCUCUCCUA	Cleavage
pde-miR159	Pn1.2291	0	21.701	1	21	560	580	UUUGGUUUGAAGGGAGCUCUA	UGGAGCUCCCUUCAAACCAAA	Cleavage
pde-miR159	Pn1.2270	0	21.632	1	21	560	580	UUUGGUUUGAAGGGAGCUCUA	UGGAGCUCCCUUCAAACCAAA	Cleavage
ath-miR414	Pn19.1185	0.5	6.393	1	21	1608	1628	UCAUCUUCAUCAUCAUCGUCA	UGAUGAUGAUGAUGAAGAUGA	Cleavage
ath-miR414	Pn8.2320	0.5	16.009	1	21	870	890	UCAUCUUCAUCAUCAUCGUCA	CAAUGAUGAUGAUGAAGAUGA	Cleavage
ath-miR414	Pn6.1034	0.5	17.474	1	21	864	884	UCAUCUUCAUCAUCAUCGUCA	CAAUGAUGAUGAUGAAGAUGA	Cleavage
osa-miR414	Pn15.1131	0.5	5.012	1	21	1071	1091	UCAUCCUCAUCAUCAUCGUCC	GGAUGAUGAUGAUGAGGAUGA	Cleavage
osa-miR414	Pn4.1339	0.5	10.379	1	21	5370	5390	UCAUCCUCAUCAUCAUCGUCC	UGAUGAUGAUGAUGAGGAUGA	Cleavage
osa-miR414	Pn13.1186	0.5	4.966	1	21	333	353	UCAUCCUCAUCAUCAUCGUCC	UGAUGAUGAUGAUGAGGAUGA	Cleavage
osa-miR414	Pn11.859	0.5	5.257	1	21	123	143	UCAUCCUCAUCAUCAUCGUCC	CGAUGAUGAUGAUGAGGAUGA	Cleavage
osa-miR414	Pn1.1931	0.5	18.899	1	21	1632	1652	UCAUCCUCAUCAUCAUCGUCC	CAAUGAUGAUGAUGAGGAUGA	Cleavage
mtr-miR395g	Pn3.1864	0.5	14.114	1	21	3	23	UUGAAGUGUUUGGGGGAACUC	GAGUUCCCCCAAGCACUUCAA	Cleavage
mtr-miR395g	Pn3.1864	0.5	14.895	1	21	37	57	UUGAAGUGUUUGGGGGAACUC	GGGUUCUCCCAAACACUUCAA	Cleavage
ath-miR827	Pn71.11	0.5	17.799	1	21	62	82	UUAGAUGACCAUCAACAAACU	UGUUUGUUGAUGGUCAUCUAG	Cleavage
ppt-miR529d	Pn2.1339	0.5	24.786	1	21	975	995	AGAAGAGAGAGAGCACAGCCC	UGGUUGUGCUCUCUCUCUUCU	Cleavage
mtr-miR2673a	Pn14.1327	0.5	-1	1	22	217	238	CCUCUUCCUCUUCCUCUUCCAC	GAGGAAGAGGAAGAGGAGGAGG	Cleavage
mtr-miR2673a	Pn14.1327	0.5	0	1	22	692	713	CCUCUUCCUCUUCCUCUUCCAC	GAAGAAGGGGAAGAGGAAGAGG	Cleavage
mtr-miR2673a	Pn14.1327	0.5	0.002	1	22	940	961	CCUCUUCCUCUUCCUCUUCCAC	GAAGAGGAGGAAGAGGAAGAGG	Cleavage
mtr-miR2673a	Pn10.333	0.5	13.44	1	22	1012	1033	CCUCUUCCUCUUCCUCUUCCAC	GAGGAGGAGGAAGAGGAAGAGG	Cleavage
mtr-miR2673a	Pn12.1911	0.5	15.41	1	22	619	640	CCUCUUCCUCUUCCUCUUCCAC	GAGGAGGAGGAAGAGGAAGAGG	Cleavage
mtr-miR2673a	Pn26.710	0.5	21.471	1	22	672	693	CCUCUUCCUCUUCCUCUUCCAC	UAGGAAGAGGAAGAGGAAGGGG	Cleavage
mtr-miR2673a	Pn1.539	0.5	18.507	1	22	322	343	CCUCUUCCUCUUCCUCUUCCAC	GGGGAGGAGGAAGAGGAAGAGG	Cleavage
mtr-miR2673a	Pn7.1015	0.5	10.751	1	22	328	349	CCUCUUCCUCUUCCUCUUCCAC	GAGGAGGAGGAAGAGGAAGAGG	Cleavage
mtr-miR2673a	Pn14.681	0.5	15.902	1	22	202	223	CCUCUUCCUCUUCCUCUUCCAC	GCGGAAGAGGAGGAGGAAGAGG	Cleavage
mtr-miR2673a	Pn19.454	0.5	9.843	1	22	12	33	CCUCUUCCUCUUCCUCUUCCAC	GGAGAAGAGGAGGAGGAAGAGG	Cleavage
mtr-miR2673a	Pn19.493	0.5	9.437	1	22	12	33	CCUCUUCCUCUUCCUCUUCCAC	GGAGAAGAGGAGGAGGAAGAGG	Cleavage
mtr-miR2673b	Pn14.1327	0.5	-1	1	22	217	238	CCUCUUCCUCUUCCUCUUCCAC	GAGGAAGAGGAAGAGGAGGAGG	Cleavage
mtr-miR2673b	Pn14.1327	0.5	0	1	22	692	713	CCUCUUCCUCUUCCUCUUCCAC	GAAGAAGGGGAAGAGGAAGAGG	Cleavage
mtr-miR2673b	Pn14.1327	0.5	0.002	1	22	940	961	CCUCUUCCUCUUCCUCUUCCAC	GAAGAGGAGGAAGAGGAAGAGG	Cleavage
mtr-miR2673b	Pn10.333	0.5	13.44	1	22	1012	1033	CCUCUUCCUCUUCCUCUUCCAC	GAGGAGGAGGAAGAGGAAGAGG	Cleavage
mtr-miR2673b	Pn12.1911	0.5	15.41	1	22	619	640	CCUCUUCCUCUUCCUCUUCCAC	GAGGAGGAGGAAGAGGAAGAGG	Cleavage
mtr-miR2673b	Pn26.710	0.5	21.471	1	22	672	693	CCUCUUCCUCUUCCUCUUCCAC	UAGGAAGAGGAAGAGGAAGGGG	Cleavage
mtr-miR2673b	Pn1.539	0.5	18.507	1	22	322	343	CCUCUUCCUCUUCCUCUUCCAC	GGGGAGGAGGAAGAGGAAGAGG	Cleavage
mtr-miR2673b	Pn7.1015	0.5	10.751	1	22	328	349	CCUCUUCCUCUUCCUCUUCCAC	GAGGAGGAGGAAGAGGAAGAGG	Cleavage
mtr-miR2673b	Pn14.681	0.5	15.902	1	22	202	223	CCUCUUCCUCUUCCUCUUCCAC	GCGGAAGAGGAGGAGGAAGAGG	Cleavage
mtr-miR2673b	Pn19.454	0.5	9.843	1	22	12	33	CCUCUUCCUCUUCCUCUUCCAC	GGAGAAGAGGAGGAGGAAGAGG	Cleavage
mtr-miR2673b	Pn19.493	0.5	9.437	1	22	12	33	CCUCUUCCUCUUCCUCUUCCAC	GGAGAAGAGGAGGAGGAAGAGG	Cleavage
aqc-miR477f	Pn4.3218	0.5	23.445	1	20	1046	1065	CUCUCCUUCAAAGGCUUCUA	CAGAAGCCUUUGAGGGAGAG	Cleavage
aqc-miR477e	Pn4.3218	0.5	23.445	1	20	1046	1065	CUCUCCCUCAAGGGCUUCUA	CAGAAGCCUUUGAGGGAGAG	Cleavage
aqc-miR477a	Pn4.3218	0.5	23.445	1	20	1046	1065	CUCUCCCUCAAGGGCUUCUA	CAGAAGCCUUUGAGGGAGAG	Cleavage
aqc-miR477b	Pn4.3218	0.5	23.445	1	20	1046	1065	CUCUCCCUCAAGGGCUUCUA	CAGAAGCCUUUGAGGGAGAG	Cleavage
ghr-miR827a	Pn71.11	0.5	17.799	1	21	62	82	UUAGAUGACCAUCAACAAACA	UGUUUGUUGAUGGUCAUCUAG	Cleavage
ghr-miR827b	Pn71.11	0.5	17.799	1	21	62	82	UUAGAUGACCAUCAACAAACA	UGUUUGUUGAUGGUCAUCUAG	Cleavage
ghr-miR827c	Pn71.11	0.5	17.799	1	21	62	82	UUAGAUGACCAUCAACAAACA	UGUUUGUUGAUGGUCAUCUAG	Cleavage
aly-miR827-3p	Pn71.11	0.5	17.799	1	21	62	82	UUAGAUGACCAUCAACAAACG	UGUUUGUUGAUGGUCAUCUAG	Cleavage
tae-miR395b	Pn3.1864	0.5	14.114	1	20	3	22	UGAAGUGUUUGGGGGAACUC	GAGUUCCCCCAAGCACUUCA	Cleavage
far-miR529	Pn2.1339	0.5	24.786	1	21	975	995	AGAAGAGAGAGAGCACAGCUU	UGGUUGUGCUCUCUCUCUUCU	Cleavage
csi-miR477b	Pn4.3218	0.5	23.445	1	21	1045	1065	CUCUCCCUCAAGGGCUUCUCU	UCAGAAGCCUUUGAGGGAGAG	Cleavage
csi-miR827	Pn71.11	0.5	17.799	1	21	62	82	UUAGAUGACCAUCAACAAACA	UGUUUGUUGAUGGUCAUCUAG	Cleavage
tcc-miR827	Pn71.11	0.5	17.799	1	21	62	82	UUAGAUGACCAUCAACAAACA	UGUUUGUUGAUGGUCAUCUAG	Cleavage
bdi-miR395a	Pn3.1864	0.5	14.114	1	20	3	22	UGAAGUGUUUGGGGGAACUC	GAGUUCCCCCAAGCACUUCA	Cleavage
bdi-miR395b	Pn3.1864	0.5	14.114	1	20	3	22	UGAAGUGUUUGGGGGAACUC	GAGUUCCCCCAAGCACUUCA	Cleavage
bdi-miR395c-3p	Pn3.1864	0.5	14.114	1	20	3	22	UGAAGUGUUUGGGGGAACUC	GAGUUCCCCCAAGCACUUCA	Cleavage
bdi-miR5179	Pn24.265	0.5	14.92	1	21	297	317	UUUUGCUCAAGACCGCGCAAC	ACUGCGCGGUCUUGAGCAAAG	Cleavage
bdi-miR5179	Pn24.218	0.5	16.738	1	21	360	380	UUUUGCUCAAGACCGCGCAAC	ACUGCGCGGUCUUGAGCAAAG	Cleavage
bdi-miR395m	Pn3.1864	0.5	14.114	1	20	3	22	UGAAGUGUUUGGGGGAACUC	GAGUUCCCCCAAGCACUUCA	Cleavage
bdi-miR395e-3p	Pn3.1864	0.5	14.114	1	20	3	22	UGAAGUGUUUGGGGGAACUC	GAGUUCCCCCAAGCACUUCA	Cleavage
bdi-miR395f-3p	Pn3.1864	0.5	14.114	1	20	3	22	UGAAGUGUUUGGGGGAACUC	GAGUUCCCCCAAGCACUUCA	Cleavage
bdi-miR395g-3p	Pn3.1864	0.5	14.114	1	20	3	22	UGAAGUGUUUGGGGGAACUC	GAGUUCCCCCAAGCACUUCA	Cleavage
bdi-miR395h-3p	Pn3.1864	0.5	14.114	1	20	3	22	UGAAGUGUUUGGGGGAACUC	GAGUUCCCCCAAGCACUUCA	Cleavage
bdi-miR395j-3p	Pn3.1864	0.5	14.114	1	20	3	22	UGAAGUGUUUGGGGGAACUC	GAGUUCCCCCAAGCACUUCA	Cleavage
bdi-miR395k-3p	Pn3.1864	0.5	14.114	1	20	3	22	UGAAGUGUUUGGGGGAACUC	GAGUUCCCCCAAGCACUUCA	Cleavage
bdi-miR395l-3p	Pn3.1864	0.5	14.114	1	20	3	22	UGAAGUGUUUGGGGGAACUC	GAGUUCCCCCAAGCACUUCA	Cleavage
bdi-miR395n-3p	Pn3.1864	0.5	14.114	1	20	3	22	UGAAGUGUUUGGGGGAACUC	GAGUUCCCCCAAGCACUUCA	Cleavage
ath-miR5658	Pn6.858	0.5	13.504	1	21	623	643	AUGAUGAUGAUGAUGAUGAAA	AAUCAUCAUCAUCAUCGUCAU	Cleavage
gma-miR395d	Pn3.1864	0.5	14.114	1	21	2	22	UGAAGUGUUUGGGGGAACUUU	UGAGUUCCCCCAAGCACUUCA	Cleavage
gma-miR395e	Pn3.1864	0.5	14.114	1	21	2	22	UGAAGUGUUUGGGGGAACUUU	UGAGUUCCCCCAAGCACUUCA	Cleavage
gma-miR395f	Pn3.1864	0.5	14.114	1	21	2	22	UGAAGUGUUUGGGGGAACUUU	UGAGUUCCCCCAAGCACUUCA	Cleavage
gma-miR395g	Pn3.1864	0.5	14.114	1	21	2	22	UGAAGUGUUUGGGGGAACUUU	UGAGUUCCCCCAAGCACUUCA	Cleavage
osa-miR5179	Pn24.265	0.5	14.92	1	21	297	317	UUUUGCUCAAGACCGCGCAAC	ACUGCGCGGUCUUGAGCAAAG	Cleavage
osa-miR5179	Pn24.218	0.5	16.738	1	21	360	380	UUUUGCUCAAGACCGCGCAAC	ACUGCGCGGUCUUGAGCAAAG	Cleavage
nta-miR477b	Pn4.3218	0.5	21.62	1	21	1046	1066	UCUCUCCCUCAAGGGCUUCUC	CAGAAGCCUUUGAGGGAGAGA	Cleavage
pde-miR159	Pn15.1937	0.5	22.824	1	21	458	478	UUUGGUUUGAAGGGAGCUCUA	UGGAGUUCCCUUCAAACCAAA	Cleavage
pde-miR159	Pn2.2854	0.5	20.02	1	21	554	574	UUUGGUUUGAAGGGAGCUCUA	UGGAGCUCCCUUCAAACCAAG	Cleavage
pde-miR159	Pn26.771	0.5	19.766	1	21	788	808	UUUGGUUUGAAGGGAGCUCUA	UGGAGCUCCCUUCAAGCCAAA	Cleavage
cme-miR395b	Pn3.1864	0.5	14.114	1	21	3	23	UUGAAGUGUUUGGGGGAACUC	GAGUUCCCCCAAGCACUUCAA	Cleavage
cme-miR395b	Pn3.1864	0.5	14.895	1	21	37	57	UUGAAGUGUUUGGGGGAACUC	GGGUUCUCCCAAACACUUCAA	Cleavage
cme-miR395c	Pn3.1864	0.5	14.114	1	21	3	23	UUGAAGUGUUUGGGGGAACUC	GAGUUCCCCCAAGCACUUCAA	Cleavage
cme-miR395c	Pn3.1864	0.5	14.895	1	21	37	57	UUGAAGUGUUUGGGGGAACUC	GGGUUCUCCCAAACACUUCAA	Cleavage
mes-miR477a	Pn4.3218	0.5	23.445	1	20	1046	1065	CUCUCCCUCAAGGGCUUCUG	CAGAAGCCUUUGAGGGAGAG	Cleavage
mes-miR477b	Pn4.3218	0.5	23.445	1	20	1046	1065	CUCUCCCUCAAGGGCUUCUG	CAGAAGCCUUUGAGGGAGAG	Cleavage
mes-miR477c	Pn4.3218	0.5	23.445	1	20	1046	1065	CUCUCCCUCAAGGGCUUCUG	CAGAAGCCUUUGAGGGAGAG	Cleavage
mes-miR477d	Pn4.3218	0.5	23.445	1	20	1046	1065	CUCUCCCUCAAGGGCUUCUC	CAGAAGCCUUUGAGGGAGAG	Cleavage
mes-miR477e	Pn4.3218	0.5	23.445	1	20	1046	1065	CUCUCCCUCAAGGGCUUCUG	CAGAAGCCUUUGAGGGAGAG	Cleavage
mes-miR827	Pn71.11	0.5	17.799	1	21	62	82	UUAGAUGACCAUCAACAAACA	UGUUUGUUGAUGGUCAUCUAG	Cleavage
bdi-miR395o-3p	Pn3.1864	0.5	14.114	1	20	3	22	UGAAGUGUUUGGGGGAACUC	GAGUUCCCCCAAGCACUUCA	Cleavage
cpa-miR395a	Pn3.1864	0.5	14.114	1	20	3	22	UGAAGUGUUUGGGGGAACUC	GAGUUCCCCCAAGCACUUCA	Cleavage
cpa-miR395b	Pn3.1864	0.5	14.114	1	20	3	22	UGAAGUGUUUGGGGGAACUC	GAGUUCCCCCAAGCACUUCA	Cleavage
cpa-miR395c	Pn3.1864	0.5	14.114	1	20	3	22	UGAAGUGUUUGGGGGAACUC	GAGUUCCCCCAAGCACUUCA	Cleavage
cpa-miR395d	Pn3.1864	0.5	14.114	1	20	3	22	UGAAGUGUUUGGGGGAACUC	GAGUUCCCCCAAGCACUUCA	Cleavage
cpa-miR395e	Pn3.1864	0.5	14.114	1	20	3	22	UGAAGUGUUUGGGGGAACUC	GAGUUCCCCCAAGCACUUCA	Cleavage
bdi-miR395q	Pn3.1864	0.5	14.114	1	20	3	22	UGAAGUGUUUGGGGGAACUC	GAGUUCCCCCAAGCACUUCA	Cleavage
ata-miR395e-3p	Pn3.1864	0.5	14.114	1	20	3	22	UGAAGUGUUUGGGGGAACUC	GAGUUCCCCCAAGCACUUCA	Cleavage
ata-miR395a-3p	Pn3.1864	0.5	14.114	1	20	3	22	UGAAGUGUUUGGGGGAACUC	GAGUUCCCCCAAGCACUUCA	Cleavage
ata-miR395d-3p	Pn3.1864	0.5	14.114	1	20	3	22	UGAAGUGUUUGGGGGAACUC	GAGUUCCCCCAAGCACUUCA	Cleavage
ata-miR395f-3p	Pn3.1864	0.5	14.114	1	20	3	22	UGAAGUGUUUGGGGGAACUC	GAGUUCCCCCAAGCACUUCA	Cleavage
ata-miR395c-3p	Pn3.1864	0.5	14.114	1	20	3	22	UGAAGUGUUUGGGGGAACUC	GAGUUCCCCCAAGCACUUCA	Cleavage
ath-miR169h	Pn21.931	1	20.216	1	21	1551	1571	UAGCCAAGGAUGACUUGCCUG	GAGGCAGGUCAUCCUUGGUUA	Cleavage
ath-miR169i	Pn21.931	1	20.216	1	21	1551	1571	UAGCCAAGGAUGACUUGCCUG	GAGGCAGGUCAUCCUUGGUUA	Cleavage
ath-miR169j	Pn21.931	1	20.216	1	21	1551	1571	UAGCCAAGGAUGACUUGCCUG	GAGGCAGGUCAUCCUUGGUUA	Cleavage
ath-miR169k	Pn21.931	1	20.216	1	21	1551	1571	UAGCCAAGGAUGACUUGCCUG	GAGGCAGGUCAUCCUUGGUUA	Cleavage
ath-miR169l	Pn21.931	1	20.216	1	21	1551	1571	UAGCCAAGGAUGACUUGCCUG	GAGGCAGGUCAUCCUUGGUUA	Cleavage
ath-miR169m	Pn21.931	1	20.216	1	21	1551	1571	UAGCCAAGGAUGACUUGCCUG	GAGGCAGGUCAUCCUUGGUUA	Cleavage
ath-miR169n	Pn21.931	1	20.216	1	21	1551	1571	UAGCCAAGGAUGACUUGCCUG	GAGGCAGGUCAUCCUUGGUUA	Cleavage
osa-miR169e	Pn21.931	1	20.216	1	21	1551	1571	UAGCCAAGGAUGACUUGCCGG	GAGGCAGGUCAUCCUUGGUUA	Cleavage
osa-miR169f.1	Pn21.931	1	20.216	1	21	1551	1571	UAGCCAAGGAUGACUUGCCUA	GAGGCAGGUCAUCCUUGGUUA	Cleavage
osa-miR169g	Pn21.931	1	20.216	1	21	1551	1571	UAGCCAAGGAUGACUUGCCUA	GAGGCAGGUCAUCCUUGGUUA	Cleavage
osa-miR169h	Pn21.931	1	20.216	1	21	1551	1571	UAGCCAAGGAUGACUUGCCUG	GAGGCAGGUCAUCCUUGGUUA	Cleavage
osa-miR169i-5p.1	Pn21.931	1	20.216	1	21	1551	1571	UAGCCAAGGAUGACUUGCCUG	GAGGCAGGUCAUCCUUGGUUA	Cleavage
osa-miR169j	Pn21.931	1	20.216	1	21	1551	1571	UAGCCAAGGAUGACUUGCCUG	GAGGCAGGUCAUCCUUGGUUA	Cleavage
osa-miR169k	Pn21.931	1	20.216	1	21	1551	1571	UAGCCAAGGAUGACUUGCCUG	GAGGCAGGUCAUCCUUGGUUA	Cleavage
osa-miR169l	Pn21.931	1	20.216	1	21	1551	1571	UAGCCAAGGAUGACUUGCCUG	GAGGCAGGUCAUCCUUGGUUA	Cleavage
osa-miR169m	Pn21.931	1	20.216	1	21	1551	1571	UAGCCAAGGAUGACUUGCCUG	GAGGCAGGUCAUCCUUGGUUA	Cleavage
ath-miR414	Pn4.1339	1	10.379	1	21	5370	5390	UCAUCUUCAUCAUCAUCGUCA	UGAUGAUGAUGAUGAGGAUGA	Cleavage
ath-miR414	Pn13.1186	1	4.966	1	21	333	353	UCAUCUUCAUCAUCAUCGUCA	UGAUGAUGAUGAUGAGGAUGA	Cleavage
ath-miR414	Pn6.1748	1	18.393	1	21	36	56	UCAUCUUCAUCAUCAUCGUCA	UGACGAAGAUGAUGAAGAUGA	Cleavage
ath-miR414	Pn31.222	1	13.894	1	21	342	362	UCAUCUUCAUCAUCAUCGUCA	UGACGAGGAUGAUGAAGAUGA	Cleavage
ath-miR414	Pn15.1131	1	8.928	1	21	1008	1028	UCAUCUUCAUCAUCAUCGUCA	UGAAGAUGAUGAUGAAGAUGA	Cleavage
ath-miR414	Pn15.1131	1	5.012	1	21	1071	1091	UCAUCUUCAUCAUCAUCGUCA	GGAUGAUGAUGAUGAGGAUGA	Cleavage
ath-miR414	Pn19.1091	1	9.051	1	21	840	860	UCAUCUUCAUCAUCAUCGUCA	UGAAGAUGAUGAUGAAGAUGA	Cleavage
ath-miR414	Pn14.148	1	9.695	1	21	411	431	UCAUCUUCAUCAUCAUCGUCA	UGAAGAUGAUGAUGAAGAUGA	Cleavage
ath-miR414	Pn4.2261	1	6.456	1	21	339	359	UCAUCUUCAUCAUCAUCGUCA	GGACGAUGAUGAUGGAGAUGG	Cleavage
ath-miR414	Pn11.859	1	5.257	1	21	123	143	UCAUCUUCAUCAUCAUCGUCA	CGAUGAUGAUGAUGAGGAUGA	Cleavage
ath-miR414	Pn11.2734	1	11.182	1	21	171	191	UCAUCUUCAUCAUCAUCGUCA	CGGCGAUGGUGAUGAAGAUGA	Cleavage
ath-miR414	Pn39.75	1	24.49	1	21	1293	1313	UCAUCUUCAUCAUCAUCGUCA	CGAAGAUGAUGAUGAAGAUGA	Cleavage
ath-miR414	Pn1.1931	1	18.899	1	21	1632	1652	UCAUCUUCAUCAUCAUCGUCA	CAAUGAUGAUGAUGAGGAUGA	Cleavage
ath-miR414	Pn6.2009	1	13.673	1	21	738	758	UCAUCUUCAUCAUCAUCGUCA	ACAAGAUGAUGAUGAAGAUGA	Cleavage
ath-miR414	Pn6.2074	1	13.673	1	21	738	758	UCAUCUUCAUCAUCAUCGUCA	ACAAGAUGAUGAUGAAGAUGA	Cleavage
sbi-miR169c	Pn21.931	1	20.216	1	21	1551	1571	UAGCCAAGGAUGACUUGCCUA	GAGGCAGGUCAUCCUUGGUUA	Cleavage
sbi-miR169d-5p	Pn21.931	1	20.216	1	20	1552	1571	UAGCCAAGGAUGACUUGCCU	AGGCAGGUCAUCCUUGGUUA	Cleavage
sbi-miR169f	Pn21.931	1	20.216	1	21	1551	1571	UAGCCAAGGAUGACUUGCCUG	GAGGCAGGUCAUCCUUGGUUA	Cleavage
sbi-miR169g	Pn21.931	1	20.216	1	21	1551	1571	UAGCCAAGGAUGACUUGCCUG	GAGGCAGGUCAUCCUUGGUUA	Cleavage
zma-miR169f-5p	Pn21.931	1	20.216	1	21	1551	1571	UAGCCAAGGAUGACUUGCCUA	GAGGCAGGUCAUCCUUGGUUA	Cleavage
zma-miR169g	Pn21.931	1	20.216	1	21	1551	1571	UAGCCAAGGAUGACUUGCCUA	GAGGCAGGUCAUCCUUGGUUA	Cleavage
zma-miR169h	Pn21.931	1	20.216	1	21	1551	1571	UAGCCAAGGAUGACUUGCCUA	GAGGCAGGUCAUCCUUGGUUA	Cleavage
zma-miR169i-5p	Pn21.931	1	20.216	1	21	1551	1571	UAGCCAAGGAUGACUUGCCUG	GAGGCAGGUCAUCCUUGGUUA	Cleavage
zma-miR169k-5p	Pn21.931	1	20.216	1	21	1551	1571	UAGCCAAGGAUGACUUGCCUG	GAGGCAGGUCAUCCUUGGUUA	Cleavage
zma-miR169j-5p	Pn21.931	1	20.216	1	21	1551	1571	UAGCCAAGGAUGACUUGCCUG	GAGGCAGGUCAUCCUUGGUUA	Cleavage
ptc-miR169i	Pn21.931	1	20.216	1	21	1551	1571	UAGCCAAGGAUGACUUGCCUG	GAGGCAGGUCAUCCUUGGUUA	Cleavage
ptc-miR169j	Pn21.931	1	20.216	1	21	1551	1571	UAGCCAAGGAUGACUUGCCUG	GAGGCAGGUCAUCCUUGGUUA	Cleavage
ptc-miR169k	Pn21.931	1	20.216	1	21	1551	1571	UAGCCAAGGAUGACUUGCCUG	GAGGCAGGUCAUCCUUGGUUA	Cleavage
ptc-miR169l	Pn21.931	1	20.216	1	21	1551	1571	UAGCCAAGGAUGACUUGCCUG	GAGGCAGGUCAUCCUUGGUUA	Cleavage
ptc-miR169m	Pn21.931	1	20.216	1	21	1551	1571	UAGCCAAGGAUGACUUGCCUG	GAGGCAGGUCAUCCUUGGUUA	Cleavage
ptc-miR169r	Pn21.931	1	20.216	1	21	1551	1571	UAGCCAAGGAUGACUUGCCUA	GAGGCAGGUCAUCCUUGGUUA	Cleavage
ptc-miR169v	Pn21.931	1	20.216	1	21	1551	1571	UAGCCAAGGAUGACUUGCCCA	GAGGCAGGUCAUCCUUGGUUA	Cleavage
ptc-miR169w	Pn21.931	1	20.216	1	21	1551	1571	UAGCCAAGGAUGACUUGCCCA	GAGGCAGGUCAUCCUUGGUUA	Cleavage
ath-miR834	Pn12.1021	1	15.024	1	21	512	532	UGGUAGCAGUAGCGGUGGUAA	CCGCCACCGCUACUGCUGCCA	Cleavage
ghb-miR169a	Pn21.931	1	20.216	1	21	1551	1571	UAGCCAAGGAUGACUUGCCUG	GAGGCAGGUCAUCCUUGGUUA	Cleavage
osa-miR529b	Pn2.1339	1	24.786	1	21	975	995	AGAAGAGAGAGAGUACAGCUU	UGGUUGUGCUCUCUCUCUUCU	Cleavage
ppt-miR529d	Pn3.4074	1	16.921	1	21	2445	2465	AGAAGAGAGAGAGCACAGCCC	UGUCUGUGCUCUCUCUCUUCU	Cleavage
ppt-miR529d	Pn21.1417	1	16.92	1	21	792	812	AGAAGAGAGAGAGCACAGCCC	UGGAUGUGCUCUCUCUCUUCU	Cleavage
ppt-miR529d	Pn3.426	1	12.365	1	21	774	794	AGAAGAGAGAGAGCACAGCCC	CGUCUGUGCUCUCUCUCUUCU	Cleavage
ppt-miR529d	Pn15.136	1	18.528	1	21	756	776	AGAAGAGAGAGAGCACAGCCC	UGGAUGUGCUCUCUCUCUUCU	Cleavage
ppt-miR529d	Pn19.85	1	19.76	1	21	792	812	AGAAGAGAGAGAGCACAGCCC	UGGAUGUGCUCUCUCUCUUCU	Cleavage
ppt-miR529e	Pn2.1339	1	24.786	1	21	975	995	AGAAGAGAGAGAGUACAGCCC	UGGUUGUGCUCUCUCUCUUCU	Cleavage
ppt-miR529f	Pn2.1339	1	24.786	1	21	975	995	AGAAGAGAGAGAGUACAGCCC	UGGUUGUGCUCUCUCUCUUCU	Cleavage
bna-miR169c	Pn21.931	1	20.216	1	21	1551	1571	UAGCCAAGGAUGACUUGCCUA	GAGGCAGGUCAUCCUUGGUUA	Cleavage
bna-miR169d	Pn21.931	1	20.216	1	21	1551	1571	UAGCCAAGGAUGACUUGCCUA	GAGGCAGGUCAUCCUUGGUUA	Cleavage
bna-miR169e	Pn21.931	1	20.216	1	21	1551	1571	UAGCCAAGGAUGACUUGCCUA	GAGGCAGGUCAUCCUUGGUUA	Cleavage
bna-miR169f	Pn21.931	1	20.216	1	21	1551	1571	UAGCCAAGGAUGACUUGCCUA	GAGGCAGGUCAUCCUUGGUUA	Cleavage
bna-miR169g	Pn21.931	1	20.216	1	22	1550	1571	UAGCCAAGGAUGACUUGCCUGC	UGAGGCAGGUCAUCCUUGGUUA	Cleavage
bna-miR169h	Pn21.931	1	20.216	1	22	1550	1571	UAGCCAAGGAUGACUUGCCUGC	UGAGGCAGGUCAUCCUUGGUUA	Cleavage
bna-miR169i	Pn21.931	1	20.216	1	22	1550	1571	UAGCCAAGGAUGACUUGCCUGC	UGAGGCAGGUCAUCCUUGGUUA	Cleavage
bna-miR169j	Pn21.931	1	20.216	1	22	1550	1571	UAGCCAAGGAUGACUUGCCUGC	UGAGGCAGGUCAUCCUUGGUUA	Cleavage
bna-miR169k	Pn21.931	1	20.216	1	22	1550	1571	UAGCCAAGGAUGACUUGCCUGC	UGAGGCAGGUCAUCCUUGGUUA	Cleavage
bna-miR169l	Pn21.931	1	20.216	1	22	1550	1571	UAGCCAAGGAUGACUUGCCUGC	UGAGGCAGGUCAUCCUUGGUUA	Cleavage
vvi-miR159a	Pn10.1126	1	22.836	1	21	893	913	CUUGGAGUGAAGGGAGCUCUC	UGGAGCUCCCUUCACUCCAAU	Cleavage
vvi-miR159b	Pn10.1126	1	22.836	1	21	893	913	CUUGGAGUGAAGGGAGCUCUC	UGGAGCUCCCUUCACUCCAAU	Cleavage
vvi-miR169e	Pn21.931	1	20.216	1	22	1550	1571	UAGCCAAGGAUGACUUGCCUGC	UGAGGCAGGUCAUCCUUGGUUA	Cleavage
vvi-miR169x	Pn21.931	1	20.216	1	21	1551	1571	UAGCCAAGGAUGACUUGCCUA	GAGGCAGGUCAUCCUUGGUUA	Cleavage
osa-miR1850.1	Pn22.966	1	11.993	1	21	729	749	UGGAAAGUUGGGAGAUUGGGG	CACCAAUCUCCCAGCUUUUCA	Cleavage
osa-miR1857-5p	Pn1.3701	1	13.287	1	21	152	172	UGGUUUUUUUGGAGCAUGAGG	AAUCAUGCUUCAAGAAAACCA	Cleavage
sly-miR169b	Pn21.931	1	20.216	1	21	1551	1571	UAGCCAAGGAUGACUUGCCUG	GAGGCAGGUCAUCCUUGGUUA	Cleavage
sly-miR169d	Pn21.931	1	20.216	1	21	1551	1571	UAGCCAAGGAUGACUUGCCUA	GAGGCAGGUCAUCCUUGGUUA	Cleavage
sbi-miR169e	Pn21.931	1	20.216	1	21	1551	1571	UAGCCAAGGAUGACUUGCCGG	GAGGCAGGUCAUCCUUGGUUA	Cleavage
sbi-miR169h	Pn21.931	1	20.216	1	21	1551	1571	UAGCCAAGGAUGACUUGCCUA	GAGGCAGGUCAUCCUUGGUUA	Cleavage
sbi-miR169j	Pn21.931	1	20.216	1	21	1551	1571	UAGCCAAGGAUGACUUGCCGG	GAGGCAGGUCAUCCUUGGUUA	Cleavage
sbi-miR169l	Pn21.931	1	20.216	1	21	1551	1571	UAGCCAAGGAUGACUUGCCUG	GAGGCAGGUCAUCCUUGGUUA	Cleavage
sbi-miR169m	Pn21.931	1	20.216	1	21	1551	1571	UAGCCAAGGAUGACUUGCCUA	GAGGCAGGUCAUCCUUGGUUA	Cleavage
sbi-miR169n	Pn21.931	1	20.216	1	21	1551	1571	UAGCCAAGGAUGACUUGCCUA	GAGGCAGGUCAUCCUUGGUUA	Cleavage
bdi-miR169b	Pn21.931	1	20.216	1	21	1551	1571	UAGCCAAGGAUGACUUGCCGG	GAGGCAGGUCAUCCUUGGUUA	Cleavage
mtr-miR2673a	Pn2.168	1	14.728	1	22	960	981	CCUCUUCCUCUUCCUCUUCCAC	GUGGGAGAGGAAGGGGAAGAGG	Cleavage
mtr-miR2673a	Pn14.1327	1	0.016	1	22	1069	1090	CCUCUUCCUCUUCCUCUUCCAC	GUGGAAGAAGAAGAGGAAGAGG	Cleavage
mtr-miR2673a	Pn14.1327	1	-1	1	22	143	164	CCUCUUCCUCUUCCUCUUCCAC	GAGGAAGAGGAGGAGGAGGAGG	Cleavage
mtr-miR2673a	Pn9.448	1	6.337	1	22	142	163	CCUCUUCCUCUUCCUCUUCCAC	GAGGAAGAGGAGGAGGAGGAGG	Cleavage
mtr-miR2673a	Pn9.2118	1	15.606	1	22	60	81	CCUCUUCCUCUUCCUCUUCCAC	CUGGAGGAGGAAGAGGAGGAGG	Cleavage
mtr-miR2673a	Pn4.2772	1	13.27	1	22	542	563	CCUCUUCCUCUUCCUCUUCCAC	GAGGAAGAGGGAGGGGAAGAGG	Cleavage
mtr-miR2673a	Pn15.1543	1	21.169	1	22	693	714	CCUCUUCCUCUUCCUCUUCCAC	UAGGAAGAGGAAGAGGGAGGGG	Cleavage
mtr-miR2673a	Pn30.308	1	17.34	1	22	559	580	CCUCUUCCUCUUCCUCUUCCAC	GCGGAGGAGGAGGAGGAAGAGG	Cleavage
mtr-miR2673a	Pn20.514	1	18.834	1	22	1320	1341	CCUCUUCCUCUUCCUCUUCCAC	UCGGAAGAGGAAGGGGAGGAGG	Cleavage
mtr-miR2673a	Pn12.663	1	12.83	1	22	190	211	CCUCUUCCUCUUCCUCUUCCAC	GGGGAGGAGGAGGAGGAAGAGG	Cleavage
mtr-miR2673a	Pn7.2001	1	10.388	1	22	422	443	CCUCUUCCUCUUCCUCUUCCAC	GAGGAAGAGGGAGGGGAAGAGG	Cleavage
mtr-miR2673a	Pn13.877	1	11.229	1	22	652	673	CCUCUUCCUCUUCCUCUUCCAC	UCGGAGGAGGAGGAGGAAGAGG	Cleavage
mtr-miR2673a	Pn13.1655	1	11.229	1	22	652	673	CCUCUUCCUCUUCCUCUUCCAC	UCGGAGGAGGAGGAGGAAGAGG	Cleavage
mtr-miR2673a	Pn20.524	1	18.782	1	22	765	786	CCUCUUCCUCUUCCUCUUCCAC	UCGGAAGAGGAAGGGGAGGAGG	Cleavage
mtr-miR2673a	Pn18.1393	1	0.004	1	22	57	78	CCUCUUCCUCUUCCUCUUCCAC	GAGGAAGAGGAAGAGGAAGAGA	Cleavage
mtr-miR2673a	Pn18.1393	1	0.1	1	22	273	294	CCUCUUCCUCUUCCUCUUCCAC	GAGGAAGAAGAAGAGGAAGAGG	Cleavage
mtr-miR2673a	Pn3.2030	1	13.054	1	22	898	919	CCUCUUCCUCUUCCUCUUCCAC	AAGGAAGAGGAGGAGGAGGAGG	Cleavage
mtr-miR2673a	Pn37.102	1	12.711	1	22	183	204	CCUCUUCCUCUUCCUCUUCCAC	AAGGAGGAGGAAGAGGAGGAGG	Cleavage
mtr-miR2673a	Pn3.2060	1	23.234	1	22	19	40	CCUCUUCCUCUUCCUCUUCCAC	GAGGAAGAGGAGGAGGAGGAGG	Cleavage
mtr-miR2673a	Pn15.446	1	10.833	1	22	63	84	CCUCUUCCUCUUCCUCUUCCAC	GGGGAAGAGGAAGGGGAAGGGG	Cleavage
mtr-miR2673a	Pn5.1348	1	15.258	1	22	823	844	CCUCUUCCUCUUCCUCUUCCAC	AAGGAGGAGGAGGAGGAAGAGG	Cleavage
mtr-miR2673a	Pn22.828	1	12.879	1	22	382	403	CCUCUUCCUCUUCCUCUUCCAC	CAGGAAGAGGAGGAGGAGGAGG	Cleavage
mtr-miR2673a	Pn10.117	1	19.099	1	22	1924	1945	CCUCUUCCUCUUCCUCUUCCAC	GAUGAAGAGGAGGAGGAGGAGG	Cleavage
mtr-miR2673a	Pn1.542	1	9.819	1	22	1663	1684	CCUCUUCCUCUUCCUCUUCCAC	GAGGAAGUGGAAGAGGAAGAGG	Cleavage
mtr-miR2673a	Pn10.49	1	19.641	1	22	1924	1945	CCUCUUCCUCUUCCUCUUCCAC	GAUGAAGAGGAGGAGGAGGAGG	Cleavage
mtr-miR2673a	Pn15.1586	1	17.971	1	22	943	964	CCUCUUCCUCUUCCUCUUCCAC	GAGGAUGAGGAAGAGGAAGAGG	Cleavage
mtr-miR2673a	Pn8.1840	1	9.793	1	22	949	970	CCUCUUCCUCUUCCUCUUCCAC	AGUGAGGAGGAGGAGGAAGAGG	Cleavage
mtr-miR2673a	Pn24.113	1	18.504	1	22	96	117	CCUCUUCCUCUUCCUCUUCCAC	GGUGAAGAGGAGGAGGAGGAGG	Cleavage
mtr-miR2673a	Pn24.357	1	11.062	1	22	61	82	CCUCUUCCUCUUCCUCUUCCAC	GAAGAAGAGGAGGAGGAGGAGG	Cleavage
mtr-miR2673b	Pn2.168	1	14.728	1	22	960	981	CCUCUUCCUCUUCCUCUUCCAC	GUGGGAGAGGAAGGGGAAGAGG	Cleavage
mtr-miR2673b	Pn14.1327	1	0.016	1	22	1069	1090	CCUCUUCCUCUUCCUCUUCCAC	GUGGAAGAAGAAGAGGAAGAGG	Cleavage
mtr-miR2673b	Pn14.1327	1	-1	1	22	143	164	CCUCUUCCUCUUCCUCUUCCAC	GAGGAAGAGGAGGAGGAGGAGG	Cleavage
mtr-miR2673b	Pn9.448	1	6.337	1	22	142	163	CCUCUUCCUCUUCCUCUUCCAC	GAGGAAGAGGAGGAGGAGGAGG	Cleavage
mtr-miR2673b	Pn9.2118	1	15.606	1	22	60	81	CCUCUUCCUCUUCCUCUUCCAC	CUGGAGGAGGAAGAGGAGGAGG	Cleavage
mtr-miR2673b	Pn4.2772	1	13.27	1	22	542	563	CCUCUUCCUCUUCCUCUUCCAC	GAGGAAGAGGGAGGGGAAGAGG	Cleavage
mtr-miR2673b	Pn15.1543	1	21.169	1	22	693	714	CCUCUUCCUCUUCCUCUUCCAC	UAGGAAGAGGAAGAGGGAGGGG	Cleavage
mtr-miR2673b	Pn30.308	1	17.34	1	22	559	580	CCUCUUCCUCUUCCUCUUCCAC	GCGGAGGAGGAGGAGGAAGAGG	Cleavage
mtr-miR2673b	Pn20.514	1	18.834	1	22	1320	1341	CCUCUUCCUCUUCCUCUUCCAC	UCGGAAGAGGAAGGGGAGGAGG	Cleavage
mtr-miR2673b	Pn12.663	1	12.83	1	22	190	211	CCUCUUCCUCUUCCUCUUCCAC	GGGGAGGAGGAGGAGGAAGAGG	Cleavage
mtr-miR2673b	Pn7.2001	1	10.388	1	22	422	443	CCUCUUCCUCUUCCUCUUCCAC	GAGGAAGAGGGAGGGGAAGAGG	Cleavage
mtr-miR2673b	Pn13.1655	1	11.229	1	22	652	673	CCUCUUCCUCUUCCUCUUCCAC	UCGGAGGAGGAGGAGGAAGAGG	Cleavage
mtr-miR2673b	Pn13.877	1	11.229	1	22	652	673	CCUCUUCCUCUUCCUCUUCCAC	UCGGAGGAGGAGGAGGAAGAGG	Cleavage
mtr-miR2673b	Pn20.524	1	18.782	1	22	765	786	CCUCUUCCUCUUCCUCUUCCAC	UCGGAAGAGGAAGGGGAGGAGG	Cleavage
mtr-miR2673b	Pn18.1393	1	0.004	1	22	57	78	CCUCUUCCUCUUCCUCUUCCAC	GAGGAAGAGGAAGAGGAAGAGA	Cleavage
mtr-miR2673b	Pn18.1393	1	0.1	1	22	273	294	CCUCUUCCUCUUCCUCUUCCAC	GAGGAAGAAGAAGAGGAAGAGG	Cleavage
mtr-miR2673b	Pn3.2030	1	13.054	1	22	898	919	CCUCUUCCUCUUCCUCUUCCAC	AAGGAAGAGGAGGAGGAGGAGG	Cleavage
mtr-miR2673b	Pn37.102	1	12.711	1	22	183	204	CCUCUUCCUCUUCCUCUUCCAC	AAGGAGGAGGAAGAGGAGGAGG	Cleavage
mtr-miR2673b	Pn3.2060	1	23.234	1	22	19	40	CCUCUUCCUCUUCCUCUUCCAC	GAGGAAGAGGAGGAGGAGGAGG	Cleavage
mtr-miR2673b	Pn15.446	1	10.833	1	22	63	84	CCUCUUCCUCUUCCUCUUCCAC	GGGGAAGAGGAAGGGGAAGGGG	Cleavage
mtr-miR2673b	Pn5.1348	1	15.258	1	22	823	844	CCUCUUCCUCUUCCUCUUCCAC	AAGGAGGAGGAGGAGGAAGAGG	Cleavage
mtr-miR2673b	Pn22.828	1	12.879	1	22	382	403	CCUCUUCCUCUUCCUCUUCCAC	CAGGAAGAGGAGGAGGAGGAGG	Cleavage
mtr-miR2673b	Pn10.117	1	19.099	1	22	1924	1945	CCUCUUCCUCUUCCUCUUCCAC	GAUGAAGAGGAGGAGGAGGAGG	Cleavage
mtr-miR2673b	Pn1.542	1	9.819	1	22	1663	1684	CCUCUUCCUCUUCCUCUUCCAC	GAGGAAGUGGAAGAGGAAGAGG	Cleavage
mtr-miR2673b	Pn10.49	1	19.641	1	22	1924	1945	CCUCUUCCUCUUCCUCUUCCAC	GAUGAAGAGGAGGAGGAGGAGG	Cleavage
mtr-miR2673b	Pn15.1586	1	17.971	1	22	943	964	CCUCUUCCUCUUCCUCUUCCAC	GAGGAUGAGGAAGAGGAAGAGG	Cleavage
mtr-miR2673b	Pn8.1840	1	9.793	1	22	949	970	CCUCUUCCUCUUCCUCUUCCAC	AGUGAGGAGGAGGAGGAAGAGG	Cleavage
mtr-miR2673b	Pn24.113	1	18.504	1	22	96	117	CCUCUUCCUCUUCCUCUUCCAC	GGUGAAGAGGAGGAGGAGGAGG	Cleavage
mtr-miR2673b	Pn24.357	1	11.062	1	22	61	82	CCUCUUCCUCUUCCUCUUCCAC	GAAGAAGAGGAGGAGGAGGAGG	Cleavage
aqc-miR169a	Pn21.931	1	20.216	1	21	1551	1571	UAGCCAAGGAUGACUUGCCUA	GAGGCAGGUCAUCCUUGGUUA	Cleavage
aqc-miR169b	Pn21.931	1	20.216	1	21	1551	1571	UAGCCAAGGAUGACUUGCCUG	GAGGCAGGUCAUCCUUGGUUA	Cleavage
aqc-miR529	Pn21.1417	1	16.92	1	21	792	812	AGAAGAGAGAGAGCACAACCC	UGGAUGUGCUCUCUCUCUUCU	Cleavage
aqc-miR529	Pn15.136	1	18.528	1	21	756	776	AGAAGAGAGAGAGCACAACCC	UGGAUGUGCUCUCUCUCUUCU	Cleavage
aqc-miR529	Pn14.164	1	18.369	1	21	768	788	AGAAGAGAGAGAGCACAACCC	UGGUGGUGCUCUCUCUCUUCU	Cleavage
aqc-miR529	Pn19.85	1	19.76	1	21	792	812	AGAAGAGAGAGAGCACAACCC	UGGAUGUGCUCUCUCUCUUCU	Cleavage
aqc-miR529	Pn5.2135	1	19.811	1	21	147	167	AGAAGAGAGAGAGCACAACCC	AGGUGGUGCUCUCUCUCUUCU	Cleavage
zma-miR159h-3p	Pn10.1126	1	22.836	1	21	893	913	UUUGGAGUGAAGGGAGCUCUG	UGGAGCUCCCUUCACUCCAAU	Cleavage
zma-miR159i-3p	Pn10.1126	1	22.836	1	21	893	913	UUUGGAGUGAAGGGAGCUCUG	UGGAGCUCCCUUCACUCCAAU	Cleavage
zma-miR169p-5p	Pn21.931	1	20.216	1	21	1551	1571	UAGCCAAGGAUGACUUGCCGG	GAGGCAGGUCAUCCUUGGUUA	Cleavage
zma-miR529-5p	Pn2.1339	1	24.786	1	21	975	995	AGAAGAGAGAGAGUACAGCCU	UGGUUGUGCUCUCUCUCUUCU	Cleavage
aly-miR169h-5p	Pn21.931	1	20.216	1	21	1551	1571	UAGCCAAGGAUGACUUGCCUG	GAGGCAGGUCAUCCUUGGUUA	Cleavage
aly-miR169i-5p	Pn21.931	1	20.216	1	21	1551	1571	UAGCCAAGGAUGACUUGCCUG	GAGGCAGGUCAUCCUUGGUUA	Cleavage
aly-miR169j-5p	Pn21.931	1	20.216	1	21	1551	1571	UAGCCAAGGAUGACUUGCCUG	GAGGCAGGUCAUCCUUGGUUA	Cleavage
aly-miR169k-5p	Pn21.931	1	20.216	1	21	1551	1571	UAGCCAAGGAUGACUUGCCUG	GAGGCAGGUCAUCCUUGGUUA	Cleavage
aly-miR169l-5p	Pn21.931	1	20.216	1	21	1551	1571	UAGCCAAGGAUGACUUGCCUG	GAGGCAGGUCAUCCUUGGUUA	Cleavage
aly-miR169m-5p	Pn21.931	1	20.216	1	21	1551	1571	UAGCCAAGGAUGACUUGCCUG	GAGGCAGGUCAUCCUUGGUUA	Cleavage
aly-miR834-3p	Pn12.1021	1	15.024	1	21	512	532	UGGUAGCAGUAGCGGUGGUAA	CCGCCACCGCUACUGCUGCCA	Cleavage
aly-miR838-3p	Pn22.555	1	21.855	1	21	6431	6451	UUUUCUUCUUCUUCUUGCACA	UAUGCAAGAAGAAGAGGAAAG	Cleavage
aly-miR838-3p	Pn1.1501	1	9.579	1	21	1262	1282	UUUUCUUCUUCUUCUUGCACA	UUUGCAAGAAGAAGAGGAAGA	Cleavage
aly-miR838-3p	Pn5.2836	1	22.993	1	21	1520	1540	UUUUCUUCUUCUUCUUGCACA	UUGGCAAGAAGAAGAAGAAAA	Cleavage
aly-miR838-3p	Pn15.256	1	20.637	1	21	92	112	UUUUCUUCUUCUUCUUGCACA	GCUGCAUGAAGAAGAAGAAAA	Cleavage
tae-miR395b	Pn3.1864	1	14.189	1	20	37	56	UGAAGUGUUUGGGGGAACUC	GGGUUCUCCCAAACACUUCA	Cleavage
far-miR169	Pn21.931	1	20.216	1	21	1551	1571	UAGCCAAGGAUGACUUGCCUA	GAGGCAGGUCAUCCUUGGUUA	Cleavage
far-miR529	Pn3.4074	1	16.921	1	21	2445	2465	AGAAGAGAGAGAGCACAGCUU	UGUCUGUGCUCUCUCUCUUCU	Cleavage
far-miR529	Pn3.426	1	12.365	1	21	774	794	AGAAGAGAGAGAGCACAGCUU	CGUCUGUGCUCUCUCUCUUCU	Cleavage
far-miR529	Pn21.1417	1	16.92	1	21	792	812	AGAAGAGAGAGAGCACAGCUU	UGGAUGUGCUCUCUCUCUUCU	Cleavage
far-miR529	Pn15.136	1	18.528	1	21	756	776	AGAAGAGAGAGAGCACAGCUU	UGGAUGUGCUCUCUCUCUUCU	Cleavage
far-miR529	Pn19.85	1	19.76	1	21	792	812	AGAAGAGAGAGAGCACAGCUU	UGGAUGUGCUCUCUCUCUUCU	Cleavage
csi-miR3951	Pn1.1550	1	13.242	1	21	565	585	UAGAUAAAGAUGAGAGAAAAA	CUUUUCUCUCAUUUUUAUCUG	Cleavage
csi-miR3951	Pn14.724	1	11.579	1	21	190	210	UAGAUAAAGAUGAGAGAAAAA	AUUUUCUCUCAUUUUUAUCUG	Cleavage
tcc-miR169d	Pn21.931	1	20.216	1	21	1551	1571	UAGCCAAGGAUGACUUGCCUA	GAGGCAGGUCAUCCUUGGUUA	Cleavage
tcc-miR169h	Pn21.931	1	20.216	1	21	1551	1571	UAGCCAAGGAUGACUUGCCUG	GAGGCAGGUCAUCCUUGGUUA	Cleavage
tcc-miR169j	Pn21.931	1	20.216	1	21	1551	1571	UAGCCAAGGAUGACUUGCCUG	GAGGCAGGUCAUCCUUGGUUA	Cleavage
ath-miR5021	Pn1.2127	1	11.472	1	20	167	186	UGAGAAGAAGAAGAAGAAAA	CUUUCUUCUUCUUCUUCUUG	Cleavage
osa-miR5075	Pn28.347	1	18.56	1	21	876	896	UUCUCCGUCGCCGCCGUCCGC	GCGGGCGGCGGCGGCGGAGAA	Cleavage
osa-miR5075	Pn38.46	1	22.612	1	21	879	899	UUCUCCGUCGCCGCCGUCCGC	ACGGGCGGCGGCGGCGGAGAA	Cleavage
bdi-miR395a	Pn3.1864	1	14.189	1	20	37	56	UGAAGUGUUUGGGGGAACUC	GGGUUCUCCCAAACACUUCA	Cleavage
bdi-miR395b	Pn3.1864	1	14.189	1	20	37	56	UGAAGUGUUUGGGGGAACUC	GGGUUCUCCCAAACACUUCA	Cleavage
bdi-miR169g	Pn21.931	1	20.216	1	21	1551	1571	UAGCCAAGGAUGACUUGCCUG	GAGGCAGGUCAUCCUUGGUUA	Cleavage
bdi-miR169e-5p	Pn21.931	1	20.216	1	21	1551	1571	UAGCCAAGGAUGACUUGCCUG	GAGGCAGGUCAUCCUUGGUUA	Cleavage
bdi-miR169h-5p	Pn21.931	1	20.216	1	21	1551	1571	UAGCCAAGGAUGACUUGCCUA	GAGGCAGGUCAUCCUUGGUUA	Cleavage
bdi-miR395c-3p	Pn3.1864	1	14.189	1	20	37	56	UGAAGUGUUUGGGGGAACUC	GGGUUCUCCCAAACACUUCA	Cleavage
ssp-miR169	Pn21.931	1	20.216	1	21	1551	1571	UAGCCAAGGAUGACUUGCCGG	GAGGCAGGUCAUCCUUGGUUA	Cleavage
bdi-miR395m	Pn3.1864	1	14.189	1	20	37	56	UGAAGUGUUUGGGGGAACUC	GGGUUCUCCCAAACACUUCA	Cleavage
bdi-miR395e-3p	Pn3.1864	1	14.189	1	20	37	56	UGAAGUGUUUGGGGGAACUC	GGGUUCUCCCAAACACUUCA	Cleavage
bdi-miR395f-3p	Pn3.1864	1	14.189	1	20	37	56	UGAAGUGUUUGGGGGAACUC	GGGUUCUCCCAAACACUUCA	Cleavage
bdi-miR395g-3p	Pn3.1864	1	14.189	1	20	37	56	UGAAGUGUUUGGGGGAACUC	GGGUUCUCCCAAACACUUCA	Cleavage
bdi-miR395h-3p	Pn3.1864	1	14.189	1	20	37	56	UGAAGUGUUUGGGGGAACUC	GGGUUCUCCCAAACACUUCA	Cleavage
bdi-miR395j-3p	Pn3.1864	1	14.189	1	20	37	56	UGAAGUGUUUGGGGGAACUC	GGGUUCUCCCAAACACUUCA	Cleavage
bdi-miR395k-3p	Pn3.1864	1	14.189	1	20	37	56	UGAAGUGUUUGGGGGAACUC	GGGUUCUCCCAAACACUUCA	Cleavage
bdi-miR395l-3p	Pn3.1864	1	14.189	1	20	37	56	UGAAGUGUUUGGGGGAACUC	GGGUUCUCCCAAACACUUCA	Cleavage
bdi-miR395n-3p	Pn3.1864	1	14.189	1	20	37	56	UGAAGUGUUUGGGGGAACUC	GGGUUCUCCCAAACACUUCA	Cleavage
bdi-miR529-5p	Pn2.1339	1	24.786	1	21	975	995	AGAAGAGAGAGAGUACAGCCU	UGGUUGUGCUCUCUCUCUUCU	Cleavage
sly-miR482a	Pn6.1680	1	24.6	1	22	554	575	UUUCCAAUUCCACCCAUUCCUA	UUGGAAUGGGUGGAGUUGGGAA	Cleavage
ath-miR5658	Pn4.3546	1	11.462	1	21	2510	2530	AUGAUGAUGAUGAUGAUGAAA	UUUCAUCAUCAUCAUCGUCGU	Cleavage
ath-miR5658	Pn3.911	1	11.701	1	21	17	37	AUGAUGAUGAUGAUGAUGAAA	CUUUAUCAUCAUCAUCGUCAU	Cleavage
ath-miR5658	Pn7.1041	1	9.988	1	21	58	78	AUGAUGAUGAUGAUGAUGAAA	CUUCAUCCUCAUCAUCAUCAU	Cleavage
ath-miR5658	Pn12.1816	1	9.255	1	21	213	233	AUGAUGAUGAUGAUGAUGAAA	CUACAUCAUCAUCAUCAUCAU	Cleavage
ath-miR5658	Pn11.2243	1	8.391	1	21	213	233	AUGAUGAUGAUGAUGAUGAAA	CUACAUCAUCAUCAUCAUCAU	Cleavage
ath-miR5658	Pn7.293	1	10.889	1	21	213	233	AUGAUGAUGAUGAUGAUGAAA	CUACAUCAUCAUCAUCAUCAU	Cleavage
ath-miR5658	Pn1.3051	1	15.286	1	21	977	997	AUGAUGAUGAUGAUGAUGAAA	AAUCAUCAUCAUCAUCAUCAA	Cleavage
ath-miR5658	Pn10.1494	1	5.856	1	21	116	136	AUGAUGAUGAUGAUGAUGAAA	CAGCAUCAUCAUCAUCAUCAU	Cleavage
ath-miR5658	Pn2.1463	1	13.76	1	21	632	652	AUGAUGAUGAUGAUGAUGAAA	CGUCAUCGUCAUCAUCGUCAU	Cleavage
ath-miR5658	Pn3.1077	1	7.914	1	21	430	450	AUGAUGAUGAUGAUGAUGAAA	CCUCUUCAUCAUCAUCAUCAU	Cleavage
ssl-miR169	Pn21.931	1	20.216	1	21	1551	1571	UAGCCAAGGAUGACUUGCCUA	GAGGCAGGUCAUCCUUGGUUA	Cleavage
gma-miR5783	Pn10.1416	1	20.016	1	22	186	207	GACGACGACGGGGAGGACGCGC	CCUCGUCUUCCUCGUCGUCGUC	Cleavage
gma-miR5783	Pn10.1464	1	19.498	1	22	186	207	GACGACGACGGGGAGGACGCGC	CCUCGUCUUCCUCGUCGUCGUC	Cleavage
gma-miR5783	Pn1.2771	1	24.523	1	22	108	129	GACGACGACGGGGAGGACGCGC	UGCCGCCCUCCCCGUCGUCGUC	Cleavage
gma-miR395d	Pn3.1864	1	14.189	1	21	36	56	UGAAGUGUUUGGGGGAACUUU	UGGGUUCUCCCAAACACUUCA	Cleavage
gma-miR395e	Pn3.1864	1	14.189	1	21	36	56	UGAAGUGUUUGGGGGAACUUU	UGGGUUCUCCCAAACACUUCA	Cleavage
gma-miR395f	Pn3.1864	1	14.189	1	21	36	56	UGAAGUGUUUGGGGGAACUUU	UGGGUUCUCCCAAACACUUCA	Cleavage
gma-miR395g	Pn3.1864	1	14.189	1	21	36	56	UGAAGUGUUUGGGGGAACUUU	UGGGUUCUCCCAAACACUUCA	Cleavage
stu-miR482a-3p	Pn6.1680	1	24.6	1	22	554	575	UUUCCAAUUCCACCCAUUCCUA	UUGGAAUGGGUGGAGUUGGGAA	Cleavage
nta-miR482a	Pn6.1680	1	24.6	1	22	554	575	UUUCCAAUUCCACCCAUUCCUA	UUGGAAUGGGUGGAGUUGGGAA	Cleavage
cca-miR169a	Pn21.931	1	20.216	1	21	1551	1571	UAGCCAAGGAUGACUUGCCUU	GAGGCAGGUCAUCCUUGGUUA	Cleavage
cca-miR395a	Pn3.1864	1	14.114	1	21	3	23	UUGAAGUGUUUGGGGGGACUC	GAGUUCCCCCAAGCACUUCAA	Cleavage
cca-miR395a	Pn3.1864	1	14.895	1	21	37	57	UUGAAGUGUUUGGGGGGACUC	GGGUUCUCCCAAACACUUCAA	Cleavage
nta-miR169t	Pn21.931	1	20.216	1	21	1551	1571	UAGCCAAGGAUGACUUGCCUU	GAGGCAGGUCAUCCUUGGUUA	Cleavage
nta-miR482c	Pn6.1680	1	24.6	1	22	554	575	UUUCCAAUUCCACCCAUUCCUA	UUGGAAUGGGUGGAGUUGGGAA	Cleavage
pde-miR159	Pn1.1781	1	18.501	1	21	572	592	UUUGGUUUGAAGGGAGCUCUA	UAGAGCCCCCUUCAAACCAAA	Cleavage
pde-miR159	Pn15.1483	1	17.95	1	21	785	805	UUUGGUUUGAAGGGAGCUCUA	UGGAGCUCCCUUCAGGCCAAA	Cleavage
ghr-miR169a	Pn21.931	1	20.216	1	21	1551	1571	UAGCCAAGGAUGACUUGCCUG	GAGGCAGGUCAUCCUUGGUUA	Cleavage
mdm-miR169c	Pn21.931	1	20.216	1	21	1551	1571	UAGCCAAGGAUGACUUGCCCG	GAGGCAGGUCAUCCUUGGUUA	Cleavage
mdm-miR169d	Pn21.931	1	20.216	1	21	1551	1571	UAGCCAAGGAUGACUUGCCCG	GAGGCAGGUCAUCCUUGGUUA	Cleavage
cme-miR169n	Pn21.931	1	20.216	1	21	1551	1571	UAGCCAAGGAUGACUUGCCUG	GAGGCAGGUCAUCCUUGGUUA	Cleavage
cme-miR169e	Pn21.931	1	20.216	1	21	1551	1571	UAGCCAAGGAUGACUUGCCUG	GAGGCAGGUCAUCCUUGGUUA	Cleavage
mes-miR169f	Pn21.931	1	20.216	1	21	1551	1571	UAGCCAAGGAUGACUUGCCGG	GAGGCAGGUCAUCCUUGGUUA	Cleavage
mes-miR169o	Pn21.931	1	20.216	1	21	1551	1571	UAGCCAAGGAUGACUUGCCUG	GAGGCAGGUCAUCCUUGGUUA	Cleavage
mes-miR169p	Pn21.931	1	20.216	1	21	1551	1571	UAGCCAAGGAUGACUUGCCUG	GAGGCAGGUCAUCCUUGGUUA	Cleavage
mes-miR169q	Pn21.931	1	20.216	1	21	1551	1571	UAGCCAAGGAUGACUUGCCUG	GAGGCAGGUCAUCCUUGGUUA	Cleavage
mes-miR169r	Pn21.931	1	20.216	1	21	1551	1571	UAGCCAAGGAUGACUUGCCCG	GAGGCAGGUCAUCCUUGGUUA	Cleavage
mes-miR169s	Pn21.931	1	20.216	1	21	1551	1571	UAGCCAAGGAUGACUUGCCUG	GAGGCAGGUCAUCCUUGGUUA	Cleavage
mes-miR169t	Pn21.931	1	20.216	1	21	1551	1571	UAGCCAAGGAUGACUUGCCCG	GAGGCAGGUCAUCCUUGGUUA	Cleavage
mes-miR169u	Pn21.931	1	20.216	1	21	1551	1571	UAGCCAAGGAUGACUUGCCUG	GAGGCAGGUCAUCCUUGGUUA	Cleavage
mes-miR169v	Pn21.931	1	20.216	1	21	1551	1571	UAGCCAAGGAUGACUUGCCCG	GAGGCAGGUCAUCCUUGGUUA	Cleavage
mes-miR169w	Pn21.931	1	20.216	1	21	1551	1571	UAGCCAAGGAUGACUUGCCUG	GAGGCAGGUCAUCCUUGGUUA	Cleavage
mes-miR169x	Pn21.931	1	20.216	1	21	1551	1571	UAGCCAAGGAUGACUUGCCCG	GAGGCAGGUCAUCCUUGGUUA	Cleavage
mes-miR169y	Pn21.931	1	20.216	1	21	1551	1571	UAGCCAAGGAUGACUUGCCUG	GAGGCAGGUCAUCCUUGGUUA	Cleavage
mes-miR169z	Pn21.931	1	20.216	1	21	1551	1571	UAGCCAAGGAUGACUUGCCCG	GAGGCAGGUCAUCCUUGGUUA	Cleavage
mes-miR169aa	Pn21.931	1	20.216	1	21	1551	1571	UAGCCAAGGAUGACUUGCCUG	GAGGCAGGUCAUCCUUGGUUA	Cleavage
mes-miR169ab	Pn21.931	1	20.216	1	21	1551	1571	UAGCCAAGGAUGACUUGCCUA	GAGGCAGGUCAUCCUUGGUUA	Cleavage
mes-miR169ac	Pn21.931	1	20.216	1	21	1551	1571	UAGCCAAGGAUGACUUGCCUA	GAGGCAGGUCAUCCUUGGUUA	Cleavage
bdi-miR395o-3p	Pn3.1864	1	14.189	1	20	37	56	UGAAGUGUUUGGGGGAACUC	GGGUUCUCCCAAACACUUCA	Cleavage
bdi-miR7783-3p	Pn9.1454	1	15.642	1	24	13	36	AGCUCUGAUACCAUGUGGAUGAGA	CAAGUUUCAUAUGGUAUCAGAGCU	Cleavage
bdi-miR7783-3p	Pn9.1450	1	15.836	1	24	13	36	AGCUCUGAUACCAUGUGGAUGAGA	CAAGUUUCAUAUGGUAUCAGAGCU	Cleavage
bdi-miR7783-3p	Pn9.1424	1	18.394	1	24	13	36	AGCUCUGAUACCAUGUGGAUGAGA	CAAGUUUCAUAUGGUAUCAGAGCU	Cleavage
stu-miR169a-5p	Pn21.931	1	20.216	1	20	1552	1571	UAGCCAAGGAUGACUUGCCU	AGGCAGGUCAUCCUUGGUUA	Cleavage
stu-miR169b-5p	Pn21.931	1	20.216	1	20	1552	1571	UAGCCAAGGAUGACUUGCCU	AGGCAGGUCAUCCUUGGUUA	Cleavage
stu-miR169c-5p	Pn21.931	1	20.216	1	20	1552	1571	UAGCCAAGGAUGACUUGCCU	AGGCAGGUCAUCCUUGGUUA	Cleavage
stu-miR169d-5p	Pn21.931	1	20.216	1	20	1552	1571	UAGCCAAGGAUGACUUGCCU	AGGCAGGUCAUCCUUGGUUA	Cleavage
stu-miR169e-5p	Pn21.931	1	20.216	1	20	1552	1571	UAGCCAAGGAUGACUUGCCU	AGGCAGGUCAUCCUUGGUUA	Cleavage
stu-miR169f-5p	Pn21.931	1	20.216	1	20	1552	1571	UAGCCAAGGAUGACUUGCCU	AGGCAGGUCAUCCUUGGUUA	Cleavage
stu-miR169g	Pn21.931	1	20.216	1	20	1552	1571	UAGCCAAGGAUGACUUGCCU	AGGCAGGUCAUCCUUGGUUA	Cleavage
stu-miR169h	Pn21.931	1	20.216	1	20	1552	1571	UAGCCAAGGAUGACUUGCCU	AGGCAGGUCAUCCUUGGUUA	Cleavage
cpa-miR395a	Pn3.1864	1	14.189	1	20	37	56	UGAAGUGUUUGGGGGAACUC	GGGUUCUCCCAAACACUUCA	Cleavage
cpa-miR395b	Pn3.1864	1	14.189	1	20	37	56	UGAAGUGUUUGGGGGAACUC	GGGUUCUCCCAAACACUUCA	Cleavage
cpa-miR395c	Pn3.1864	1	14.189	1	20	37	56	UGAAGUGUUUGGGGGAACUC	GGGUUCUCCCAAACACUUCA	Cleavage
cpa-miR395d	Pn3.1864	1	14.189	1	20	37	56	UGAAGUGUUUGGGGGAACUC	GGGUUCUCCCAAACACUUCA	Cleavage
cpa-miR395e	Pn3.1864	1	14.189	1	20	37	56	UGAAGUGUUUGGGGGAACUC	GGGUUCUCCCAAACACUUCA	Cleavage
cpa-miR8154	Pn9.532	1	15.882	1	22	85	106	CAGAGGAGGAGAUGAAGAGGGA	CGGCUCUCCAUCUCCUCCUCUG	Cleavage
gra-miR7494b	Pn21.659	1	1.413	1	23	122	144	AGAGGGAGAAGCAGAAGAGAAUA	CUUCCUCUUCUGCUUCUCCUUUU	Cleavage
sly-miR169e-5p	Pn21.931	1	20.216	1	22	1550	1571	UAGCCAAGGAUGACUUGCCUUU	UGAGGCAGGUCAUCCUUGGUUA	Cleavage
bdi-miR169m	Pn21.931	1	20.216	1	20	1552	1571	UAGCCAAGGAUGACUUGCCG	AGGCAGGUCAUCCUUGGUUA	Cleavage
bdi-miR169n	Pn21.931	1	20.216	1	21	1551	1571	UAGCCAAGGAUGACUUGCCUA	GAGGCAGGUCAUCCUUGGUUA	Cleavage
bdi-miR395q	Pn3.1864	1	14.189	1	20	37	56	UGAAGUGUUUGGGGGAACUC	GGGUUCUCCCAAACACUUCA	Cleavage
bdi-miR845	Pn9.1178	1	18.668	1	21	1504	1524	UGCUCUGAUACCAAUUGUUGG	GUAACAUUUGGUAUCAGAGCA	Cleavage
gma-miR9766	Pn21.474	1	15.754	1	21	860	880	UUUGAAGGGAAGGAAUGAAAC	AGUUCAUUCUUUCUCUUCAAA	Cleavage
ata-miR395e-3p	Pn3.1864	1	14.189	1	20	37	56	UGAAGUGUUUGGGGGAACUC	GGGUUCUCCCAAACACUUCA	Cleavage
ata-miR169c-5p	Pn21.931	1	20.216	1	21	1551	1571	UAGCCAAGGAUGACUUGCCUA	GAGGCAGGUCAUCCUUGGUUA	Cleavage
ata-miR395a-3p	Pn3.1864	1	14.189	1	20	37	56	UGAAGUGUUUGGGGGAACUC	GGGUUCUCCCAAACACUUCA	Cleavage
ata-miR395d-3p	Pn3.1864	1	14.189	1	20	37	56	UGAAGUGUUUGGGGGAACUC	GGGUUCUCCCAAACACUUCA	Cleavage
ata-miR169i-5p	Pn21.931	1	20.216	1	21	1551	1571	UAGCCAAGGAUGACUUGCCUG	GAGGCAGGUCAUCCUUGGUUA	Cleavage
ata-miR395f-3p	Pn3.1864	1	14.189	1	20	37	56	UGAAGUGUUUGGGGGAACUC	GGGUUCUCCCAAACACUUCA	Cleavage
ata-miR395c-3p	Pn3.1864	1	14.189	1	20	37	56	UGAAGUGUUUGGGGGAACUC	GGGUUCUCCCAAACACUUCA	Cleavage
ata-miR169h-5p	Pn21.931	1	20.216	1	21	1551	1571	UAGCCAAGGAUGACUUGCCGG	GAGGCAGGUCAUCCUUGGUUA	Cleavage
ath-miR159a	Pn1.2270	1.5	21.632	1	21	560	580	UUUGGAUUGAAGGGAGCUCUA	UGGAGCUCCCUUCAAACCAAA	Cleavage
ath-miR159a	Pn1.2291	1.5	21.701	1	21	560	580	UUUGGAUUGAAGGGAGCUCUA	UGGAGCUCCCUUCAAACCAAA	Cleavage
ath-miR159a	Pn26.771	1.5	19.766	1	21	788	808	UUUGGAUUGAAGGGAGCUCUA	UGGAGCUCCCUUCAAGCCAAA	Cleavage
ath-miR159a	Pn6.2746	1.5	19.829	1	21	528	548	UUUGGAUUGAAGGGAGCUCUA	GCGAGCUUCCUUCGAUUCAAA	Cleavage
ath-miR159b-3p	Pn1.2270	1.5	21.632	1	21	560	580	UUUGGAUUGAAGGGAGCUCUU	UGGAGCUCCCUUCAAACCAAA	Cleavage
ath-miR159b-3p	Pn1.2291	1.5	21.701	1	21	560	580	UUUGGAUUGAAGGGAGCUCUU	UGGAGCUCCCUUCAAACCAAA	Cleavage
ath-miR159b-3p	Pn26.771	1.5	19.766	1	21	788	808	UUUGGAUUGAAGGGAGCUCUU	UGGAGCUCCCUUCAAGCCAAA	Cleavage
ath-miR159b-3p	Pn6.2746	1.5	19.829	1	21	528	548	UUUGGAUUGAAGGGAGCUCUU	GCGAGCUUCCUUCGAUUCAAA	Cleavage
ath-miR319a	Pn10.1126	1.5	22.667	1	21	892	912	UUGGACUGAAGGGAGCUCCCU	AUGGAGCUCCCUUCACUCCAA	Cleavage
ath-miR319a	Pn15.1483	1.5	20.833	1	21	784	804	UUGGACUGAAGGGAGCUCCCU	UUGGAGCUCCCUUCAGGCCAA	Cleavage
ath-miR319b	Pn10.1126	1.5	22.667	1	21	892	912	UUGGACUGAAGGGAGCUCCCU	AUGGAGCUCCCUUCACUCCAA	Cleavage
ath-miR319b	Pn15.1483	1.5	20.833	1	21	784	804	UUGGACUGAAGGGAGCUCCCU	UUGGAGCUCCCUUCAGGCCAA	Cleavage
osa-miR156f-3p	Pn1.2968	1.5	22.093	1	22	573	594	GCUCACUUCUCUUUCUGUCAGC	CGUGGAAGAAAGAGAAGUGAGC	Cleavage
osa-miR156h-3p	Pn1.2968	1.5	22.093	1	22	573	594	GCUCACUUCUCUUUCUGUCAGC	CGUGGAAGAAAGAGAAGUGAGC	Cleavage
ath-miR169h	Pn21.928	1.5	18.061	1	21	387	407	UAGCCAAGGAUGACUUGCCUG	GAGGCAGGUCAUCUUUGGUUA	Cleavage
ath-miR169h	Pn21.922	1.5	17.523	1	21	1401	1421	UAGCCAAGGAUGACUUGCCUG	GAGGCAGGUCAUCUUUGGUUA	Cleavage
ath-miR169h	Pn21.925	1.5	17.349	1	21	1404	1424	UAGCCAAGGAUGACUUGCCUG	GAGGCAGGUCAUCUUUGGUUA	Cleavage
ath-miR169i	Pn21.928	1.5	18.061	1	21	387	407	UAGCCAAGGAUGACUUGCCUG	GAGGCAGGUCAUCUUUGGUUA	Cleavage
ath-miR169i	Pn21.922	1.5	17.523	1	21	1401	1421	UAGCCAAGGAUGACUUGCCUG	GAGGCAGGUCAUCUUUGGUUA	Cleavage
ath-miR169i	Pn21.925	1.5	17.349	1	21	1404	1424	UAGCCAAGGAUGACUUGCCUG	GAGGCAGGUCAUCUUUGGUUA	Cleavage
ath-miR169j	Pn21.928	1.5	18.061	1	21	387	407	UAGCCAAGGAUGACUUGCCUG	GAGGCAGGUCAUCUUUGGUUA	Cleavage
ath-miR169j	Pn21.922	1.5	17.523	1	21	1401	1421	UAGCCAAGGAUGACUUGCCUG	GAGGCAGGUCAUCUUUGGUUA	Cleavage
ath-miR169j	Pn21.925	1.5	17.349	1	21	1404	1424	UAGCCAAGGAUGACUUGCCUG	GAGGCAGGUCAUCUUUGGUUA	Cleavage
ath-miR169k	Pn21.928	1.5	18.061	1	21	387	407	UAGCCAAGGAUGACUUGCCUG	GAGGCAGGUCAUCUUUGGUUA	Cleavage
ath-miR169k	Pn21.922	1.5	17.523	1	21	1401	1421	UAGCCAAGGAUGACUUGCCUG	GAGGCAGGUCAUCUUUGGUUA	Cleavage
ath-miR169k	Pn21.925	1.5	17.349	1	21	1404	1424	UAGCCAAGGAUGACUUGCCUG	GAGGCAGGUCAUCUUUGGUUA	Cleavage
ath-miR169l	Pn21.928	1.5	18.061	1	21	387	407	UAGCCAAGGAUGACUUGCCUG	GAGGCAGGUCAUCUUUGGUUA	Cleavage
ath-miR169l	Pn21.922	1.5	17.523	1	21	1401	1421	UAGCCAAGGAUGACUUGCCUG	GAGGCAGGUCAUCUUUGGUUA	Cleavage
ath-miR169l	Pn21.925	1.5	17.349	1	21	1404	1424	UAGCCAAGGAUGACUUGCCUG	GAGGCAGGUCAUCUUUGGUUA	Cleavage
ath-miR169m	Pn21.928	1.5	18.061	1	21	387	407	UAGCCAAGGAUGACUUGCCUG	GAGGCAGGUCAUCUUUGGUUA	Cleavage
ath-miR169m	Pn21.922	1.5	17.523	1	21	1401	1421	UAGCCAAGGAUGACUUGCCUG	GAGGCAGGUCAUCUUUGGUUA	Cleavage
ath-miR169m	Pn21.925	1.5	17.349	1	21	1404	1424	UAGCCAAGGAUGACUUGCCUG	GAGGCAGGUCAUCUUUGGUUA	Cleavage
ath-miR169n	Pn21.928	1.5	18.061	1	21	387	407	UAGCCAAGGAUGACUUGCCUG	GAGGCAGGUCAUCUUUGGUUA	Cleavage
ath-miR169n	Pn21.922	1.5	17.523	1	21	1401	1421	UAGCCAAGGAUGACUUGCCUG	GAGGCAGGUCAUCUUUGGUUA	Cleavage
ath-miR169n	Pn21.925	1.5	17.349	1	21	1404	1424	UAGCCAAGGAUGACUUGCCUG	GAGGCAGGUCAUCUUUGGUUA	Cleavage
ath-miR390a-5p	Pn9.158	1.5	10.931	1	21	346	366	AAGCUCAGGAGGGAUAGCGCC	GGCGCUGACCCUCCUGAGCUU	Cleavage
ath-miR390b-5p	Pn9.158	1.5	10.931	1	21	346	366	AAGCUCAGGAGGGAUAGCGCC	GGCGCUGACCCUCCUGAGCUU	Cleavage
ath-miR395a	Pn3.1864	1.5	14.114	1	21	3	23	CUGAAGUGUUUGGGGGAACUC	GAGUUCCCCCAAGCACUUCAA	Cleavage
ath-miR395a	Pn3.1864	1.5	14.895	1	21	37	57	CUGAAGUGUUUGGGGGAACUC	GGGUUCUCCCAAACACUUCAA	Cleavage
ath-miR395d	Pn3.1864	1.5	14.114	1	21	3	23	CUGAAGUGUUUGGGGGAACUC	GAGUUCCCCCAAGCACUUCAA	Cleavage
ath-miR395d	Pn3.1864	1.5	14.895	1	21	37	57	CUGAAGUGUUUGGGGGAACUC	GGGUUCUCCCAAACACUUCAA	Cleavage
ath-miR395e	Pn3.1864	1.5	14.114	1	21	3	23	CUGAAGUGUUUGGGGGAACUC	GAGUUCCCCCAAGCACUUCAA	Cleavage
ath-miR395e	Pn3.1864	1.5	14.895	1	21	37	57	CUGAAGUGUUUGGGGGAACUC	GGGUUCUCCCAAACACUUCAA	Cleavage
osa-miR395b	Pn3.1864	1.5	14.114	1	21	3	23	GUGAAGUGUUUGGGGGAACUC	GAGUUCCCCCAAGCACUUCAA	Cleavage
osa-miR395b	Pn3.1864	1.5	14.895	1	21	37	57	GUGAAGUGUUUGGGGGAACUC	GGGUUCUCCCAAACACUUCAA	Cleavage
osa-miR395d	Pn3.1864	1.5	14.114	1	21	3	23	GUGAAGUGUUUGGGGGAACUC	GAGUUCCCCCAAGCACUUCAA	Cleavage
osa-miR395d	Pn3.1864	1.5	14.895	1	21	37	57	GUGAAGUGUUUGGGGGAACUC	GGGUUCUCCCAAACACUUCAA	Cleavage
osa-miR395e	Pn3.1864	1.5	14.114	1	21	3	23	GUGAAGUGUUUGGGGGAACUC	GAGUUCCCCCAAGCACUUCAA	Cleavage
osa-miR395e	Pn3.1864	1.5	14.895	1	21	37	57	GUGAAGUGUUUGGGGGAACUC	GGGUUCUCCCAAACACUUCAA	Cleavage
osa-miR395g	Pn3.1864	1.5	14.114	1	21	3	23	GUGAAGUGUUUGGGGGAACUC	GAGUUCCCCCAAGCACUUCAA	Cleavage
osa-miR395g	Pn3.1864	1.5	14.895	1	21	37	57	GUGAAGUGUUUGGGGGAACUC	GGGUUCUCCCAAACACUUCAA	Cleavage
osa-miR395h	Pn3.1864	1.5	14.114	1	21	3	23	GUGAAGUGUUUGGGGGAACUC	GAGUUCCCCCAAGCACUUCAA	Cleavage
osa-miR395h	Pn3.1864	1.5	14.895	1	21	37	57	GUGAAGUGUUUGGGGGAACUC	GGGUUCUCCCAAACACUUCAA	Cleavage
osa-miR395i	Pn3.1864	1.5	14.114	1	21	3	23	GUGAAGUGUUUGGGGGAACUC	GAGUUCCCCCAAGCACUUCAA	Cleavage
osa-miR395i	Pn3.1864	1.5	14.895	1	21	37	57	GUGAAGUGUUUGGGGGAACUC	GGGUUCUCCCAAACACUUCAA	Cleavage
osa-miR395j	Pn3.1864	1.5	14.114	1	21	3	23	GUGAAGUGUUUGGGGGAACUC	GAGUUCCCCCAAGCACUUCAA	Cleavage
osa-miR395j	Pn3.1864	1.5	14.895	1	21	37	57	GUGAAGUGUUUGGGGGAACUC	GGGUUCUCCCAAACACUUCAA	Cleavage
osa-miR395k	Pn3.1864	1.5	14.114	1	21	3	23	GUGAAGUGUUUGGGGGAACUC	GAGUUCCCCCAAGCACUUCAA	Cleavage
osa-miR395k	Pn3.1864	1.5	14.895	1	21	37	57	GUGAAGUGUUUGGGGGAACUC	GGGUUCUCCCAAACACUUCAA	Cleavage
osa-miR395l	Pn3.1864	1.5	14.114	1	21	3	23	GUGAAGUGUUUGGGGGAACUC	GAGUUCCCCCAAGCACUUCAA	Cleavage
osa-miR395l	Pn3.1864	1.5	14.895	1	21	37	57	GUGAAGUGUUUGGGGGAACUC	GGGUUCUCCCAAACACUUCAA	Cleavage
osa-miR395s	Pn3.1864	1.5	14.114	1	21	3	23	GUGAAGUGUUUGGGGGAACUC	GAGUUCCCCCAAGCACUUCAA	Cleavage
osa-miR395s	Pn3.1864	1.5	14.895	1	21	37	57	GUGAAGUGUUUGGGGGAACUC	GGGUUCUCCCAAACACUUCAA	Cleavage
ath-miR159c	Pn1.2270	1.5	21.632	1	21	560	580	UUUGGAUUGAAGGGAGCUCCU	UGGAGCUCCCUUCAAACCAAA	Cleavage
ath-miR159c	Pn1.2291	1.5	21.701	1	21	560	580	UUUGGAUUGAAGGGAGCUCCU	UGGAGCUCCCUUCAAACCAAA	Cleavage
ath-miR159c	Pn26.771	1.5	19.766	1	21	788	808	UUUGGAUUGAAGGGAGCUCCU	UGGAGCUCCCUUCAAGCCAAA	Cleavage
ath-miR159c	Pn6.2746	1.5	19.829	1	21	528	548	UUUGGAUUGAAGGGAGCUCCU	GCGAGCUUCCUUCGAUUCAAA	Cleavage
ath-miR319c	Pn10.1126	1.5	22.667	1	21	892	912	UUGGACUGAAGGGAGCUCCUU	AUGGAGCUCCCUUCACUCCAA	Cleavage
ath-miR319c	Pn15.1483	1.5	20.833	1	21	784	804	UUGGACUGAAGGGAGCUCCUU	UUGGAGCUCCCUUCAGGCCAA	Cleavage
osa-miR156l-3p	Pn1.2968	1.5	22.093	1	22	573	594	GCUCACUUCUCUUUCUGUCAGC	CGUGGAAGAAAGAGAAGUGAGC	Cleavage
osa-miR159a.1	Pn1.2270	1.5	21.632	1	21	560	580	UUUGGAUUGAAGGGAGCUCUG	UGGAGCUCCCUUCAAACCAAA	Cleavage
osa-miR159a.1	Pn1.2291	1.5	21.701	1	21	560	580	UUUGGAUUGAAGGGAGCUCUG	UGGAGCUCCCUUCAAACCAAA	Cleavage
osa-miR159a.1	Pn26.771	1.5	19.766	1	21	788	808	UUUGGAUUGAAGGGAGCUCUG	UGGAGCUCCCUUCAAGCCAAA	Cleavage
osa-miR159a.1	Pn6.2746	1.5	19.829	1	21	528	548	UUUGGAUUGAAGGGAGCUCUG	GCGAGCUUCCUUCGAUUCAAA	Cleavage
osa-miR159b	Pn1.2291	1.5	21.701	1	21	560	580	UUUGGAUUGAAGGGAGCUCUG	UGGAGCUCCCUUCAAACCAAA	Cleavage
osa-miR159b	Pn1.2270	1.5	21.632	1	21	560	580	UUUGGAUUGAAGGGAGCUCUG	UGGAGCUCCCUUCAAACCAAA	Cleavage
osa-miR159b	Pn26.771	1.5	19.766	1	21	788	808	UUUGGAUUGAAGGGAGCUCUG	UGGAGCUCCCUUCAAGCCAAA	Cleavage
osa-miR159b	Pn6.2746	1.5	19.829	1	21	528	548	UUUGGAUUGAAGGGAGCUCUG	GCGAGCUUCCUUCGAUUCAAA	Cleavage
osa-miR159c	Pn7.955	1.5	16.886	1	21	671	691	AUUGGAUUGAAGGGAGCUCCA	UGGAGCUCCCUUCAAGCCAAU	Cleavage
osa-miR159c	Pn7.1160	1.5	16.876	1	21	671	691	AUUGGAUUGAAGGGAGCUCCA	UGGAGCUCCCUUCAAGCCAAU	Cleavage
osa-miR159c	Pn10.1126	1.5	22.836	1	21	893	913	AUUGGAUUGAAGGGAGCUCCA	UGGAGCUCCCUUCACUCCAAU	Cleavage
osa-miR159d	Pn7.1160	1.5	16.876	1	21	671	691	AUUGGAUUGAAGGGAGCUCCG	UGGAGCUCCCUUCAAGCCAAU	Cleavage
osa-miR159d	Pn7.955	1.5	16.886	1	21	671	691	AUUGGAUUGAAGGGAGCUCCG	UGGAGCUCCCUUCAAGCCAAU	Cleavage
osa-miR159d	Pn10.1126	1.5	22.836	1	21	893	913	AUUGGAUUGAAGGGAGCUCCG	UGGAGCUCCCUUCACUCCAAU	Cleavage
osa-miR159e	Pn7.955	1.5	16.886	1	21	671	691	AUUGGAUUGAAGGGAGCUCCU	UGGAGCUCCCUUCAAGCCAAU	Cleavage
osa-miR159e	Pn7.1160	1.5	16.876	1	21	671	691	AUUGGAUUGAAGGGAGCUCCU	UGGAGCUCCCUUCAAGCCAAU	Cleavage
osa-miR159e	Pn10.1126	1.5	22.836	1	21	893	913	AUUGGAUUGAAGGGAGCUCCU	UGGAGCUCCCUUCACUCCAAU	Cleavage
osa-miR159f	Pn2.2854	1.5	20.02	1	21	554	574	CUUGGAUUGAAGGGAGCUCUA	UGGAGCUCCCUUCAAACCAAG	Cleavage
osa-miR169e	Pn21.928	1.5	18.061	1	21	387	407	UAGCCAAGGAUGACUUGCCGG	GAGGCAGGUCAUCUUUGGUUA	Cleavage
osa-miR169e	Pn21.922	1.5	17.523	1	21	1401	1421	UAGCCAAGGAUGACUUGCCGG	GAGGCAGGUCAUCUUUGGUUA	Cleavage
osa-miR169e	Pn21.925	1.5	17.349	1	21	1404	1424	UAGCCAAGGAUGACUUGCCGG	GAGGCAGGUCAUCUUUGGUUA	Cleavage
osa-miR169f.1	Pn21.928	1.5	18.061	1	21	387	407	UAGCCAAGGAUGACUUGCCUA	GAGGCAGGUCAUCUUUGGUUA	Cleavage
osa-miR169f.1	Pn21.922	1.5	17.523	1	21	1401	1421	UAGCCAAGGAUGACUUGCCUA	GAGGCAGGUCAUCUUUGGUUA	Cleavage
osa-miR169f.1	Pn21.925	1.5	17.349	1	21	1404	1424	UAGCCAAGGAUGACUUGCCUA	GAGGCAGGUCAUCUUUGGUUA	Cleavage
osa-miR169g	Pn21.928	1.5	18.061	1	21	387	407	UAGCCAAGGAUGACUUGCCUA	GAGGCAGGUCAUCUUUGGUUA	Cleavage
osa-miR169g	Pn21.922	1.5	17.523	1	21	1401	1421	UAGCCAAGGAUGACUUGCCUA	GAGGCAGGUCAUCUUUGGUUA	Cleavage
osa-miR169g	Pn21.925	1.5	17.349	1	21	1404	1424	UAGCCAAGGAUGACUUGCCUA	GAGGCAGGUCAUCUUUGGUUA	Cleavage
osa-miR169h	Pn21.928	1.5	18.061	1	21	387	407	UAGCCAAGGAUGACUUGCCUG	GAGGCAGGUCAUCUUUGGUUA	Cleavage
osa-miR169h	Pn21.922	1.5	17.523	1	21	1401	1421	UAGCCAAGGAUGACUUGCCUG	GAGGCAGGUCAUCUUUGGUUA	Cleavage
osa-miR169h	Pn21.925	1.5	17.349	1	21	1404	1424	UAGCCAAGGAUGACUUGCCUG	GAGGCAGGUCAUCUUUGGUUA	Cleavage
osa-miR169i-5p.1	Pn21.928	1.5	18.061	1	21	387	407	UAGCCAAGGAUGACUUGCCUG	GAGGCAGGUCAUCUUUGGUUA	Cleavage
osa-miR169i-5p.1	Pn21.922	1.5	17.523	1	21	1401	1421	UAGCCAAGGAUGACUUGCCUG	GAGGCAGGUCAUCUUUGGUUA	Cleavage
osa-miR169i-5p.1	Pn21.925	1.5	17.349	1	21	1404	1424	UAGCCAAGGAUGACUUGCCUG	GAGGCAGGUCAUCUUUGGUUA	Cleavage
osa-miR169j	Pn21.928	1.5	18.061	1	21	387	407	UAGCCAAGGAUGACUUGCCUG	GAGGCAGGUCAUCUUUGGUUA	Cleavage
osa-miR169j	Pn21.922	1.5	17.523	1	21	1401	1421	UAGCCAAGGAUGACUUGCCUG	GAGGCAGGUCAUCUUUGGUUA	Cleavage
osa-miR169j	Pn21.925	1.5	17.349	1	21	1404	1424	UAGCCAAGGAUGACUUGCCUG	GAGGCAGGUCAUCUUUGGUUA	Cleavage
osa-miR169k	Pn21.928	1.5	18.061	1	21	387	407	UAGCCAAGGAUGACUUGCCUG	GAGGCAGGUCAUCUUUGGUUA	Cleavage
osa-miR169k	Pn21.922	1.5	17.523	1	21	1401	1421	UAGCCAAGGAUGACUUGCCUG	GAGGCAGGUCAUCUUUGGUUA	Cleavage
osa-miR169k	Pn21.925	1.5	17.349	1	21	1404	1424	UAGCCAAGGAUGACUUGCCUG	GAGGCAGGUCAUCUUUGGUUA	Cleavage
osa-miR169l	Pn21.928	1.5	18.061	1	21	387	407	UAGCCAAGGAUGACUUGCCUG	GAGGCAGGUCAUCUUUGGUUA	Cleavage
osa-miR169l	Pn21.922	1.5	17.523	1	21	1401	1421	UAGCCAAGGAUGACUUGCCUG	GAGGCAGGUCAUCUUUGGUUA	Cleavage
osa-miR169l	Pn21.925	1.5	17.349	1	21	1404	1424	UAGCCAAGGAUGACUUGCCUG	GAGGCAGGUCAUCUUUGGUUA	Cleavage
osa-miR169m	Pn21.928	1.5	18.061	1	21	387	407	UAGCCAAGGAUGACUUGCCUG	GAGGCAGGUCAUCUUUGGUUA	Cleavage
osa-miR169m	Pn21.922	1.5	17.523	1	21	1401	1421	UAGCCAAGGAUGACUUGCCUG	GAGGCAGGUCAUCUUUGGUUA	Cleavage
osa-miR169m	Pn21.925	1.5	17.349	1	21	1404	1424	UAGCCAAGGAUGACUUGCCUG	GAGGCAGGUCAUCUUUGGUUA	Cleavage
ath-miR414	Pn10.2106	1.5	3.425	1	21	450	470	UCAUCUUCAUCAUCAUCGUCA	UGACGAUGACGAUGAAGAUGA	Cleavage
ath-miR414	Pn5.3427	1.5	21.027	1	21	1779	1799	UCAUCUUCAUCAUCAUCGUCA	UGAUGAUGAUGGUGAAGAUGG	Cleavage
ath-miR414	Pn5.2652	1.5	16.823	1	21	425	445	UCAUCUUCAUCAUCAUCGUCA	UGACGAUGAGGAUGAAGAUGA	Cleavage
ath-miR414	Pn4.79	1.5	19.748	1	21	156	176	UCAUCUUCAUCAUCAUCGUCA	UGGCGAUGAUGGUGAAGAUGG	Cleavage
ath-miR414	Pn4.1040	1.5	19.05	1	21	156	176	UCAUCUUCAUCAUCAUCGUCA	UGGCGAUGAUGGUGAAGAUGG	Cleavage
ath-miR414	Pn4.388	1.5	8.025	1	21	582	602	UCAUCUUCAUCAUCAUCGUCA	UGACGAUGAUGAUGAUGAUGA	Cleavage
ath-miR414	Pn1.1651	1.5	14.392	1	21	276	296	UCAUCUUCAUCAUCAUCGUCA	UGACGAUGAUGAUGAAGAGGA	Cleavage
ath-miR414	Pn2.2292	1.5	13.328	1	21	78	98	UCAUCUUCAUCAUCAUCGUCA	UGAUGGUGAUGAUGAAGAUGG	Cleavage
ath-miR414	Pn22.494	1.5	10.931	1	21	1047	1067	UCAUCUUCAUCAUCAUCGUCA	GGAUGACGAUGAUGAAGAUGA	Cleavage
ath-miR414	Pn6.3245	1.5	8.736	1	21	1923	1943	UCAUCUUCAUCAUCAUCGUCA	CGACGAUGAAGAUGAAGAUGA	Cleavage
ath-miR414	Pn2.1262	1.5	19.049	1	21	1173	1193	UCAUCUUCAUCAUCAUCGUCA	AGACGAUGAUGAUGAAGACGA	Cleavage
ath-miR414	Pn3.1652	1.5	15.343	1	21	231	251	UCAUCUUCAUCAUCAUCGUCA	CGACGAUGAUGAUGAUGAUGA	Cleavage
ath-miR414	Pn22.748	1.5	16.351	1	21	1287	1307	UCAUCUUCAUCAUCAUCGUCA	GGAUGACGAUGAUGAAGAUGA	Cleavage
ath-miR414	Pn24.144	1.5	11.43	1	21	1485	1505	UCAUCUUCAUCAUCAUCGUCA	GGACGAUCAUGGUGAAGAUGA	Cleavage
ath-miR414	Pn8.1221	1.5	15.227	1	21	1119	1139	UCAUCUUCAUCAUCAUCGUCA	CGAUGAAGAUGAUGAAGAUGA	Cleavage
ath-miR414	Pn30.69	1.5	4.492	1	21	531	551	UCAUCUUCAUCAUCAUCGUCA	CGAUGACGAUGAUGAAGAUGA	Cleavage
ath-miR414	Pn11.767	1.5	4.646	1	21	408	428	UCAUCUUCAUCAUCAUCGUCA	CGAUGACGAUGAUGAAGAUGA	Cleavage
ath-miR414	Pn11.366	1.5	4.75	1	21	405	425	UCAUCUUCAUCAUCAUCGUCA	CGAUGACGAUGAUGAAGAUGA	Cleavage
ath-miR414	Pn2.801	1.5	11.958	1	21	60	80	UCAUCUUCAUCAUCAUCGUCA	GGACGGUUAUGAUGAAGAUGA	Cleavage
ath-miR414	Pn10.524	1.5	5.317	1	21	120	140	UCAUCUUCAUCAUCAUCGUCA	GGACAAUGAUGAUGAAGAUGG	Cleavage
ath-miR414	Pn6.1418	1.5	17.661	1	21	1761	1781	UCAUCUUCAUCAUCAUCGUCA	AACCGAUGAUGGUGAAGAUGA	Cleavage
osa-miR414	Pn26.444	1.5	13.646	1	21	387600	387620	UCAUCCUCAUCAUCAUCGUCC	UGACGAUGAGGAUGAGGAUGA	Cleavage
osa-miR414	Pn1.2377	1.5	10.805	1	21	1140	1160	UCAUCCUCAUCAUCAUCGUCC	GGAUAAUGAUGAUGAGGAUGA	Cleavage
osa-miR414	Pn10.1763	1.5	17.048	1	21	441	461	UCAUCCUCAUCAUCAUCGUCC	GGAAGAUGAUGGUGAGGAUGA	Cleavage
osa-miR414	Pn4.787	1.5	10.697	1	21	1086	1106	UCAUCCUCAUCAUCAUCGUCC	GGAUGACGAUGAUGAGGAUGA	Cleavage
osa-miR414	Pn19.1185	1.5	8.538	1	21	1599	1619	UCAUCCUCAUCAUCAUCGUCC	UGACGAUGAUGAUGAUGAUGA	Cleavage
osa-miR414	Pn33.335	1.5	13.646	1	21	537	557	UCAUCCUCAUCAUCAUCGUCC	UGACGAUGAGGAUGAGGAUGA	Cleavage
osa-miR414	Pn4.388	1.5	8.025	1	21	582	602	UCAUCCUCAUCAUCAUCGUCC	UGACGAUGAUGAUGAUGAUGA	Cleavage
osa-miR414	Pn3.1652	1.5	15.343	1	21	231	251	UCAUCCUCAUCAUCAUCGUCC	CGACGAUGAUGAUGAUGAUGA	Cleavage
osa-miR414	Pn8.506	1.5	8.983	1	21	6576	6596	UCAUCCUCAUCAUCAUCGUCC	AGAUGAAGAUGAUGAGGAUGA	Cleavage
osa-miR414	Pn3.1403	1.5	11.889	1	21	426	446	UCAUCCUCAUCAUCAUCGUCC	CAACGAUGAUGAUCAGGAUGA	Cleavage
zma-miR156d-3p	Pn1.2968	1.5	22.093	1	22	573	594	GCUCACUUCUCUUUCUGUCAGC	CGUGGAAGAAAGAGAAGUGAGC	Cleavage
zma-miR156f-3p	Pn1.2968	1.5	22.093	1	22	573	594	GCUCACUUCUCUUUCUGUCAGC	CGUGGAAGAAAGAGAAGUGAGC	Cleavage
zma-miR156g-3p	Pn1.2968	1.5	22.093	1	22	573	594	GCUCACUUCUCUUUCUGUCAGC	CGUGGAAGAAAGAGAAGUGAGC	Cleavage
sbi-miR395b	Pn3.1864	1.5	14.114	1	21	3	23	GUGAAGUGUUUGGGGGAACUC	GAGUUCCCCCAAGCACUUCAA	Cleavage
sbi-miR395b	Pn3.1864	1.5	14.895	1	21	37	57	GUGAAGUGUUUGGGGGAACUC	GGGUUCUCCCAAACACUUCAA	Cleavage
sbi-miR395a	Pn3.1864	1.5	14.114	1	21	3	23	GUGAAGUGUUUGGGGGAACUC	GAGUUCCCCCAAGCACUUCAA	Cleavage
sbi-miR395a	Pn3.1864	1.5	14.895	1	21	37	57	GUGAAGUGUUUGGGGGAACUC	GGGUUCUCCCAAACACUUCAA	Cleavage
sbi-miR395d	Pn3.1864	1.5	14.114	1	21	3	23	GUGAAGUGUUUGGGGGAACUC	GAGUUCCCCCAAGCACUUCAA	Cleavage
sbi-miR395d	Pn3.1864	1.5	14.895	1	21	37	57	GUGAAGUGUUUGGGGGAACUC	GGGUUCUCCCAAACACUUCAA	Cleavage
sbi-miR395e	Pn3.1864	1.5	14.114	1	21	3	23	GUGAAGUGUUUGGGGGAACUC	GAGUUCCCCCAAGCACUUCAA	Cleavage
sbi-miR395e	Pn3.1864	1.5	14.895	1	21	37	57	GUGAAGUGUUUGGGGGAACUC	GGGUUCUCCCAAACACUUCAA	Cleavage
sbi-miR169c	Pn21.928	1.5	18.061	1	21	387	407	UAGCCAAGGAUGACUUGCCUA	GAGGCAGGUCAUCUUUGGUUA	Cleavage
sbi-miR169c	Pn21.922	1.5	17.523	1	21	1401	1421	UAGCCAAGGAUGACUUGCCUA	GAGGCAGGUCAUCUUUGGUUA	Cleavage
sbi-miR169c	Pn21.925	1.5	17.349	1	21	1404	1424	UAGCCAAGGAUGACUUGCCUA	GAGGCAGGUCAUCUUUGGUUA	Cleavage
sbi-miR169d-5p	Pn21.928	1.5	18.061	1	20	388	407	UAGCCAAGGAUGACUUGCCU	AGGCAGGUCAUCUUUGGUUA	Cleavage
sbi-miR169d-5p	Pn21.922	1.5	17.523	1	20	1402	1421	UAGCCAAGGAUGACUUGCCU	AGGCAGGUCAUCUUUGGUUA	Cleavage
sbi-miR169d-5p	Pn21.925	1.5	17.349	1	20	1405	1424	UAGCCAAGGAUGACUUGCCU	AGGCAGGUCAUCUUUGGUUA	Cleavage
sbi-miR169f	Pn21.928	1.5	18.061	1	21	387	407	UAGCCAAGGAUGACUUGCCUG	GAGGCAGGUCAUCUUUGGUUA	Cleavage
sbi-miR169f	Pn21.922	1.5	17.523	1	21	1401	1421	UAGCCAAGGAUGACUUGCCUG	GAGGCAGGUCAUCUUUGGUUA	Cleavage
sbi-miR169f	Pn21.925	1.5	17.349	1	21	1404	1424	UAGCCAAGGAUGACUUGCCUG	GAGGCAGGUCAUCUUUGGUUA	Cleavage
sbi-miR169g	Pn21.928	1.5	18.061	1	21	387	407	UAGCCAAGGAUGACUUGCCUG	GAGGCAGGUCAUCUUUGGUUA	Cleavage
sbi-miR169g	Pn21.922	1.5	17.523	1	21	1401	1421	UAGCCAAGGAUGACUUGCCUG	GAGGCAGGUCAUCUUUGGUUA	Cleavage
sbi-miR169g	Pn21.925	1.5	17.349	1	21	1404	1424	UAGCCAAGGAUGACUUGCCUG	GAGGCAGGUCAUCUUUGGUUA	Cleavage
sbi-miR159a	Pn1.2291	1.5	21.701	1	21	560	580	UUUGGAUUGAAGGGAGCUCUG	UGGAGCUCCCUUCAAACCAAA	Cleavage
sbi-miR159a	Pn1.2270	1.5	21.632	1	21	560	580	UUUGGAUUGAAGGGAGCUCUG	UGGAGCUCCCUUCAAACCAAA	Cleavage
sbi-miR159a	Pn26.771	1.5	19.766	1	21	788	808	UUUGGAUUGAAGGGAGCUCUG	UGGAGCUCCCUUCAAGCCAAA	Cleavage
sbi-miR159a	Pn6.2746	1.5	19.829	1	21	528	548	UUUGGAUUGAAGGGAGCUCUG	GCGAGCUUCCUUCGAUUCAAA	Cleavage
osa-miR390-5p	Pn9.158	1.5	10.931	1	21	346	366	AAGCUCAGGAGGGAUAGCGCC	GGCGCUGACCCUCCUGAGCUU	Cleavage
mtr-miR395a	Pn3.1864	1.5	14.114	1	21	3	23	AUGAAGUGUUUGGGGGAACUC	GAGUUCCCCCAAGCACUUCAA	Cleavage
mtr-miR395a	Pn3.1864	1.5	14.895	1	21	37	57	AUGAAGUGUUUGGGGGAACUC	GGGUUCUCCCAAACACUUCAA	Cleavage
mtr-miR319a-3p	Pn15.1483	1.5	20.833	1	20	785	804	UUGGACUGAAGGGAGCUCCC	UGGAGCUCCCUUCAGGCCAA	Cleavage
mtr-miR319a-3p	Pn10.1126	1.5	22.667	1	20	893	912	UUGGACUGAAGGGAGCUCCC	UGGAGCUCCCUUCACUCCAA	Cleavage
sof-miR159a	Pn1.2270	1.5	21.632	1	21	560	580	UUUGGAUUGAAGGGAGCUCUG	UGGAGCUCCCUUCAAACCAAA	Cleavage
sof-miR159a	Pn1.2291	1.5	21.701	1	21	560	580	UUUGGAUUGAAGGGAGCUCUG	UGGAGCUCCCUUCAAACCAAA	Cleavage
sof-miR159a	Pn26.771	1.5	19.766	1	21	788	808	UUUGGAUUGAAGGGAGCUCUG	UGGAGCUCCCUUCAAGCCAAA	Cleavage
sof-miR159a	Pn6.2746	1.5	19.829	1	21	528	548	UUUGGAUUGAAGGGAGCUCUG	GCGAGCUUCCUUCGAUUCAAA	Cleavage
sof-miR159b	Pn1.2291	1.5	21.701	1	21	560	580	UUUGGAUUGAAGGGAGCUCUG	UGGAGCUCCCUUCAAACCAAA	Cleavage
sof-miR159b	Pn1.2270	1.5	21.632	1	21	560	580	UUUGGAUUGAAGGGAGCUCUG	UGGAGCUCCCUUCAAACCAAA	Cleavage
sof-miR159b	Pn26.771	1.5	19.766	1	21	788	808	UUUGGAUUGAAGGGAGCUCUG	UGGAGCUCCCUUCAAGCCAAA	Cleavage
sof-miR159b	Pn6.2746	1.5	19.829	1	21	528	548	UUUGGAUUGAAGGGAGCUCUG	GCGAGCUUCCUUCGAUUCAAA	Cleavage
sof-miR159d	Pn1.2291	1.5	21.701	1	21	560	580	UUUGGAUUGAAGGGAGCUCUG	UGGAGCUCCCUUCAAACCAAA	Cleavage
sof-miR159d	Pn1.2270	1.5	21.632	1	21	560	580	UUUGGAUUGAAGGGAGCUCUG	UGGAGCUCCCUUCAAACCAAA	Cleavage
sof-miR159d	Pn26.771	1.5	19.766	1	21	788	808	UUUGGAUUGAAGGGAGCUCUG	UGGAGCUCCCUUCAAGCCAAA	Cleavage
sof-miR159d	Pn6.2746	1.5	19.829	1	21	528	548	UUUGGAUUGAAGGGAGCUCUG	GCGAGCUUCCUUCGAUUCAAA	Cleavage
sof-miR159c	Pn2.2854	1.5	20.02	1	21	554	574	CUUGGAUUGAAGGGAGCUCCU	UGGAGCUCCCUUCAAACCAAG	Cleavage
gma-miR159a-3p	Pn1.2270	1.5	21.632	1	21	560	580	UUUGGAUUGAAGGGAGCUCUA	UGGAGCUCCCUUCAAACCAAA	Cleavage
gma-miR159a-3p	Pn1.2291	1.5	21.701	1	21	560	580	UUUGGAUUGAAGGGAGCUCUA	UGGAGCUCCCUUCAAACCAAA	Cleavage
gma-miR159a-3p	Pn26.771	1.5	19.766	1	21	788	808	UUUGGAUUGAAGGGAGCUCUA	UGGAGCUCCCUUCAAGCCAAA	Cleavage
gma-miR159a-3p	Pn6.2746	1.5	19.829	1	21	528	548	UUUGGAUUGAAGGGAGCUCUA	GCGAGCUUCCUUCGAUUCAAA	Cleavage
gma-miR319a	Pn15.1483	1.5	20.833	1	20	785	804	UUGGACUGAAGGGAGCUCCC	UGGAGCUCCCUUCAGGCCAA	Cleavage
gma-miR319a	Pn10.1126	1.5	22.667	1	20	893	912	UUGGACUGAAGGGAGCUCCC	UGGAGCUCCCUUCACUCCAA	Cleavage
gma-miR319b	Pn15.1483	1.5	20.833	1	20	785	804	UUGGACUGAAGGGAGCUCCC	UGGAGCUCCCUUCAGGCCAA	Cleavage
gma-miR319b	Pn10.1126	1.5	22.667	1	20	893	912	UUGGACUGAAGGGAGCUCCC	UGGAGCUCCCUUCACUCCAA	Cleavage
gma-miR396a-3p	Pn15.2345	1.5	14.991	1	20	2773	2792	UUCAAUAAAGCUGUGGGAAG	GUUCCUUCAGCUUUAUUGAA	Cleavage
zma-miR395b-3p	Pn3.1864	1.5	14.114	1	21	3	23	GUGAAGUGUUUGGGGGAACUC	GAGUUCCCCCAAGCACUUCAA	Cleavage
zma-miR395b-3p	Pn3.1864	1.5	14.895	1	21	37	57	GUGAAGUGUUUGGGGGAACUC	GGGUUCUCCCAAACACUUCAA	Cleavage
zma-miR395a-3p	Pn3.1864	1.5	14.114	1	21	3	23	GUGAAGUGUUUGGGGGAACUC	GAGUUCCCCCAAGCACUUCAA	Cleavage
zma-miR395a-3p	Pn3.1864	1.5	14.895	1	21	37	57	GUGAAGUGUUUGGGGGAACUC	GGGUUCUCCCAAACACUUCAA	Cleavage
zma-miR159a-3p	Pn1.2291	1.5	21.701	1	21	560	580	UUUGGAUUGAAGGGAGCUCUG	UGGAGCUCCCUUCAAACCAAA	Cleavage
zma-miR159a-3p	Pn1.2270	1.5	21.632	1	21	560	580	UUUGGAUUGAAGGGAGCUCUG	UGGAGCUCCCUUCAAACCAAA	Cleavage
zma-miR159a-3p	Pn26.771	1.5	19.766	1	21	788	808	UUUGGAUUGAAGGGAGCUCUG	UGGAGCUCCCUUCAAGCCAAA	Cleavage
zma-miR159a-3p	Pn6.2746	1.5	19.829	1	21	528	548	UUUGGAUUGAAGGGAGCUCUG	GCGAGCUUCCUUCGAUUCAAA	Cleavage
zma-miR159b-3p	Pn1.2270	1.5	21.632	1	21	560	580	UUUGGAUUGAAGGGAGCUCUG	UGGAGCUCCCUUCAAACCAAA	Cleavage
zma-miR159b-3p	Pn1.2291	1.5	21.701	1	21	560	580	UUUGGAUUGAAGGGAGCUCUG	UGGAGCUCCCUUCAAACCAAA	Cleavage
zma-miR159b-3p	Pn26.771	1.5	19.766	1	21	788	808	UUUGGAUUGAAGGGAGCUCUG	UGGAGCUCCCUUCAAGCCAAA	Cleavage
zma-miR159b-3p	Pn6.2746	1.5	19.829	1	21	528	548	UUUGGAUUGAAGGGAGCUCUG	GCGAGCUUCCUUCGAUUCAAA	Cleavage
zma-miR159c-3p	Pn2.2854	1.5	20.02	1	21	554	574	CUUGGAUUGAAGGGAGCUCCU	UGGAGCUCCCUUCAAACCAAG	Cleavage
zma-miR159d-3p	Pn2.2854	1.5	20.02	1	21	554	574	CUUGGAUUGAAGGGAGCUCCU	UGGAGCUCCCUUCAAACCAAG	Cleavage
zma-miR169f-5p	Pn21.928	1.5	18.061	1	21	387	407	UAGCCAAGGAUGACUUGCCUA	GAGGCAGGUCAUCUUUGGUUA	Cleavage
zma-miR169f-5p	Pn21.922	1.5	17.523	1	21	1401	1421	UAGCCAAGGAUGACUUGCCUA	GAGGCAGGUCAUCUUUGGUUA	Cleavage
zma-miR169f-5p	Pn21.925	1.5	17.349	1	21	1404	1424	UAGCCAAGGAUGACUUGCCUA	GAGGCAGGUCAUCUUUGGUUA	Cleavage
zma-miR169g	Pn21.928	1.5	18.061	1	21	387	407	UAGCCAAGGAUGACUUGCCUA	GAGGCAGGUCAUCUUUGGUUA	Cleavage
zma-miR169g	Pn21.922	1.5	17.523	1	21	1401	1421	UAGCCAAGGAUGACUUGCCUA	GAGGCAGGUCAUCUUUGGUUA	Cleavage
zma-miR169g	Pn21.925	1.5	17.349	1	21	1404	1424	UAGCCAAGGAUGACUUGCCUA	GAGGCAGGUCAUCUUUGGUUA	Cleavage
zma-miR169h	Pn21.928	1.5	18.061	1	21	387	407	UAGCCAAGGAUGACUUGCCUA	GAGGCAGGUCAUCUUUGGUUA	Cleavage
zma-miR169h	Pn21.922	1.5	17.523	1	21	1401	1421	UAGCCAAGGAUGACUUGCCUA	GAGGCAGGUCAUCUUUGGUUA	Cleavage
zma-miR169h	Pn21.925	1.5	17.349	1	21	1404	1424	UAGCCAAGGAUGACUUGCCUA	GAGGCAGGUCAUCUUUGGUUA	Cleavage
zma-miR169i-5p	Pn21.928	1.5	18.061	1	21	387	407	UAGCCAAGGAUGACUUGCCUG	GAGGCAGGUCAUCUUUGGUUA	Cleavage
zma-miR169i-5p	Pn21.922	1.5	17.523	1	21	1401	1421	UAGCCAAGGAUGACUUGCCUG	GAGGCAGGUCAUCUUUGGUUA	Cleavage
zma-miR169i-5p	Pn21.925	1.5	17.349	1	21	1404	1424	UAGCCAAGGAUGACUUGCCUG	GAGGCAGGUCAUCUUUGGUUA	Cleavage
zma-miR169k-5p	Pn21.928	1.5	18.061	1	21	387	407	UAGCCAAGGAUGACUUGCCUG	GAGGCAGGUCAUCUUUGGUUA	Cleavage
zma-miR169k-5p	Pn21.922	1.5	17.523	1	21	1401	1421	UAGCCAAGGAUGACUUGCCUG	GAGGCAGGUCAUCUUUGGUUA	Cleavage
zma-miR169k-5p	Pn21.925	1.5	17.349	1	21	1404	1424	UAGCCAAGGAUGACUUGCCUG	GAGGCAGGUCAUCUUUGGUUA	Cleavage
zma-miR169j-5p	Pn21.928	1.5	18.061	1	21	387	407	UAGCCAAGGAUGACUUGCCUG	GAGGCAGGUCAUCUUUGGUUA	Cleavage
zma-miR169j-5p	Pn21.922	1.5	17.523	1	21	1401	1421	UAGCCAAGGAUGACUUGCCUG	GAGGCAGGUCAUCUUUGGUUA	Cleavage
zma-miR169j-5p	Pn21.925	1.5	17.349	1	21	1404	1424	UAGCCAAGGAUGACUUGCCUG	GAGGCAGGUCAUCUUUGGUUA	Cleavage
sbi-miR159b	Pn2.2854	1.5	20.02	1	21	554	574	CUUGGAUUGAAGGGAGCUCCU	UGGAGCUCCCUUCAAACCAAG	Cleavage
sbi-miR395f	Pn3.1864	1.5	14.114	1	21	3	23	AUGAAGUGUUUGGGGGAACUC	GAGUUCCCCCAAGCACUUCAA	Cleavage
sbi-miR395f	Pn3.1864	1.5	14.895	1	21	37	57	AUGAAGUGUUUGGGGGAACUC	GGGUUCUCCCAAACACUUCAA	Cleavage
ptc-miR159a	Pn1.2270	1.5	21.632	1	21	560	580	UUUGGAUUGAAGGGAGCUCUA	UGGAGCUCCCUUCAAACCAAA	Cleavage
ptc-miR159a	Pn1.2291	1.5	21.701	1	21	560	580	UUUGGAUUGAAGGGAGCUCUA	UGGAGCUCCCUUCAAACCAAA	Cleavage
ptc-miR159a	Pn26.771	1.5	19.766	1	21	788	808	UUUGGAUUGAAGGGAGCUCUA	UGGAGCUCCCUUCAAGCCAAA	Cleavage
ptc-miR159a	Pn6.2746	1.5	19.829	1	21	528	548	UUUGGAUUGAAGGGAGCUCUA	GCGAGCUUCCUUCGAUUCAAA	Cleavage
ptc-miR159b	Pn1.2291	1.5	21.701	1	21	560	580	UUUGGAUUGAAGGGAGCUCUA	UGGAGCUCCCUUCAAACCAAA	Cleavage
ptc-miR159b	Pn1.2270	1.5	21.632	1	21	560	580	UUUGGAUUGAAGGGAGCUCUA	UGGAGCUCCCUUCAAACCAAA	Cleavage
ptc-miR159b	Pn26.771	1.5	19.766	1	21	788	808	UUUGGAUUGAAGGGAGCUCUA	UGGAGCUCCCUUCAAGCCAAA	Cleavage
ptc-miR159b	Pn6.2746	1.5	19.829	1	21	528	548	UUUGGAUUGAAGGGAGCUCUA	GCGAGCUUCCUUCGAUUCAAA	Cleavage
ptc-miR159d	Pn2.2854	1.5	20.02	1	21	554	574	CUUGGAUUGAAGGGAGCUCCU	UGGAGCUCCCUUCAAACCAAG	Cleavage
ptc-miR159e	Pn10.1126	1.5	22.836	1	21	893	913	CUUGGGGUGAAGGGAGCUCCU	UGGAGCUCCCUUCACUCCAAU	Cleavage
ptc-miR169i	Pn21.928	1.5	18.061	1	21	387	407	UAGCCAAGGAUGACUUGCCUG	GAGGCAGGUCAUCUUUGGUUA	Cleavage
ptc-miR169i	Pn21.922	1.5	17.523	1	21	1401	1421	UAGCCAAGGAUGACUUGCCUG	GAGGCAGGUCAUCUUUGGUUA	Cleavage
ptc-miR169i	Pn21.925	1.5	17.349	1	21	1404	1424	UAGCCAAGGAUGACUUGCCUG	GAGGCAGGUCAUCUUUGGUUA	Cleavage
ptc-miR169j	Pn21.928	1.5	18.061	1	21	387	407	UAGCCAAGGAUGACUUGCCUG	GAGGCAGGUCAUCUUUGGUUA	Cleavage
ptc-miR169j	Pn21.922	1.5	17.523	1	21	1401	1421	UAGCCAAGGAUGACUUGCCUG	GAGGCAGGUCAUCUUUGGUUA	Cleavage
ptc-miR169j	Pn21.925	1.5	17.349	1	21	1404	1424	UAGCCAAGGAUGACUUGCCUG	GAGGCAGGUCAUCUUUGGUUA	Cleavage
ptc-miR169k	Pn21.928	1.5	18.061	1	21	387	407	UAGCCAAGGAUGACUUGCCUG	GAGGCAGGUCAUCUUUGGUUA	Cleavage
ptc-miR169k	Pn21.922	1.5	17.523	1	21	1401	1421	UAGCCAAGGAUGACUUGCCUG	GAGGCAGGUCAUCUUUGGUUA	Cleavage
ptc-miR169k	Pn21.925	1.5	17.349	1	21	1404	1424	UAGCCAAGGAUGACUUGCCUG	GAGGCAGGUCAUCUUUGGUUA	Cleavage
ptc-miR169l	Pn21.928	1.5	18.061	1	21	387	407	UAGCCAAGGAUGACUUGCCUG	GAGGCAGGUCAUCUUUGGUUA	Cleavage
ptc-miR169l	Pn21.922	1.5	17.523	1	21	1401	1421	UAGCCAAGGAUGACUUGCCUG	GAGGCAGGUCAUCUUUGGUUA	Cleavage
ptc-miR169l	Pn21.925	1.5	17.349	1	21	1404	1424	UAGCCAAGGAUGACUUGCCUG	GAGGCAGGUCAUCUUUGGUUA	Cleavage
ptc-miR169m	Pn21.928	1.5	18.061	1	21	387	407	UAGCCAAGGAUGACUUGCCUG	GAGGCAGGUCAUCUUUGGUUA	Cleavage
ptc-miR169m	Pn21.922	1.5	17.523	1	21	1401	1421	UAGCCAAGGAUGACUUGCCUG	GAGGCAGGUCAUCUUUGGUUA	Cleavage
ptc-miR169m	Pn21.925	1.5	17.349	1	21	1404	1424	UAGCCAAGGAUGACUUGCCUG	GAGGCAGGUCAUCUUUGGUUA	Cleavage
ptc-miR169r	Pn21.928	1.5	18.061	1	21	387	407	UAGCCAAGGAUGACUUGCCUA	GAGGCAGGUCAUCUUUGGUUA	Cleavage
ptc-miR169r	Pn21.922	1.5	17.523	1	21	1401	1421	UAGCCAAGGAUGACUUGCCUA	GAGGCAGGUCAUCUUUGGUUA	Cleavage
ptc-miR169r	Pn21.925	1.5	17.349	1	21	1404	1424	UAGCCAAGGAUGACUUGCCUA	GAGGCAGGUCAUCUUUGGUUA	Cleavage
ptc-miR169v	Pn21.928	1.5	18.061	1	21	387	407	UAGCCAAGGAUGACUUGCCCA	GAGGCAGGUCAUCUUUGGUUA	Cleavage
ptc-miR169v	Pn21.922	1.5	17.523	1	21	1401	1421	UAGCCAAGGAUGACUUGCCCA	GAGGCAGGUCAUCUUUGGUUA	Cleavage
ptc-miR169v	Pn21.925	1.5	17.349	1	21	1404	1424	UAGCCAAGGAUGACUUGCCCA	GAGGCAGGUCAUCUUUGGUUA	Cleavage
ptc-miR169w	Pn21.928	1.5	18.061	1	21	387	407	UAGCCAAGGAUGACUUGCCCA	GAGGCAGGUCAUCUUUGGUUA	Cleavage
ptc-miR169w	Pn21.922	1.5	17.523	1	21	1401	1421	UAGCCAAGGAUGACUUGCCCA	GAGGCAGGUCAUCUUUGGUUA	Cleavage
ptc-miR169w	Pn21.925	1.5	17.349	1	21	1404	1424	UAGCCAAGGAUGACUUGCCCA	GAGGCAGGUCAUCUUUGGUUA	Cleavage
ptc-miR319a	Pn15.1483	1.5	20.833	1	20	785	804	UUGGACUGAAGGGAGCUCCC	UGGAGCUCCCUUCAGGCCAA	Cleavage
ptc-miR319a	Pn10.1126	1.5	22.667	1	20	893	912	UUGGACUGAAGGGAGCUCCC	UGGAGCUCCCUUCACUCCAA	Cleavage
ptc-miR319b	Pn15.1483	1.5	20.833	1	20	785	804	UUGGACUGAAGGGAGCUCCC	UGGAGCUCCCUUCAGGCCAA	Cleavage
ptc-miR319b	Pn10.1126	1.5	22.667	1	20	893	912	UUGGACUGAAGGGAGCUCCC	UGGAGCUCCCUUCACUCCAA	Cleavage
ptc-miR319c	Pn15.1483	1.5	20.833	1	20	785	804	UUGGACUGAAGGGAGCUCCC	UGGAGCUCCCUUCAGGCCAA	Cleavage
ptc-miR319c	Pn10.1126	1.5	22.667	1	20	893	912	UUGGACUGAAGGGAGCUCCC	UGGAGCUCCCUUCACUCCAA	Cleavage
ptc-miR319d	Pn15.1483	1.5	20.833	1	20	785	804	UUGGACUGAAGGGAGCUCCC	UGGAGCUCCCUUCAGGCCAA	Cleavage
ptc-miR319d	Pn10.1126	1.5	22.667	1	20	893	912	UUGGACUGAAGGGAGCUCCC	UGGAGCUCCCUUCACUCCAA	Cleavage
ptc-miR319e	Pn15.1483	1.5	20.833	1	20	785	804	UUGGACUGAAGGGAGCUCCU	UGGAGCUCCCUUCAGGCCAA	Cleavage
ptc-miR319e	Pn10.1126	1.5	22.667	1	20	893	912	UUGGACUGAAGGGAGCUCCU	UGGAGCUCCCUUCACUCCAA	Cleavage
ptc-miR319f	Pn15.1483	1.5	20.833	1	20	785	804	UUGGACUGAAGGGAGCUCCU	UGGAGCUCCCUUCAGGCCAA	Cleavage
ptc-miR319f	Pn10.1126	1.5	22.667	1	20	893	912	UUGGACUGAAGGGAGCUCCU	UGGAGCUCCCUUCACUCCAA	Cleavage
ptc-miR319g	Pn15.1483	1.5	20.833	1	20	785	804	UUGGACUGAAGGGAGCUCCU	UGGAGCUCCCUUCAGGCCAA	Cleavage
ptc-miR319g	Pn10.1126	1.5	22.667	1	20	893	912	UUGGACUGAAGGGAGCUCCU	UGGAGCUCCCUUCACUCCAA	Cleavage
ptc-miR319h	Pn15.1483	1.5	20.833	1	20	785	804	UUGGACUGAAGGGAGCUCCU	UGGAGCUCCCUUCAGGCCAA	Cleavage
ptc-miR319h	Pn10.1126	1.5	22.667	1	20	893	912	UUGGACUGAAGGGAGCUCCU	UGGAGCUCCCUUCACUCCAA	Cleavage
ptc-miR319i	Pn15.1483	1.5	20.833	1	20	785	804	UUGGGCUGAAGGGAGCUCCC	UGGAGCUCCCUUCAGGCCAA	Cleavage
ptc-miR390a	Pn9.158	1.5	10.931	1	21	346	366	AAGCUCAGGAGGGAUAGCGCC	GGCGCUGACCCUCCUGAGCUU	Cleavage
ptc-miR390b	Pn9.158	1.5	10.931	1	21	346	366	AAGCUCAGGAGGGAUAGCGCC	GGCGCUGACCCUCCUGAGCUU	Cleavage
ptc-miR390c	Pn9.158	1.5	10.931	1	21	346	366	AAGCUCAGGAGGGAUAGCGCC	GGCGCUGACCCUCCUGAGCUU	Cleavage
ptc-miR390d-5p	Pn9.158	1.5	10.931	1	21	346	366	AAGCUCAGGAGGGAUAGCGCC	GGCGCUGACCCUCCUGAGCUU	Cleavage
ptc-miR395b	Pn3.1864	1.5	14.114	1	21	3	23	CUGAAGUGUUUGGGGGAACUC	GAGUUCCCCCAAGCACUUCAA	Cleavage
ptc-miR395b	Pn3.1864	1.5	14.895	1	21	37	57	CUGAAGUGUUUGGGGGAACUC	GGGUUCUCCCAAACACUUCAA	Cleavage
ptc-miR395c	Pn3.1864	1.5	14.114	1	21	3	23	CUGAAGUGUUUGGGGGAACUC	GAGUUCCCCCAAGCACUUCAA	Cleavage
ptc-miR395c	Pn3.1864	1.5	14.895	1	21	37	57	CUGAAGUGUUUGGGGGAACUC	GGGUUCUCCCAAACACUUCAA	Cleavage
ptc-miR395d	Pn3.1864	1.5	14.114	1	21	3	23	CUGAAGUGUUUGGGGGAACUC	GAGUUCCCCCAAGCACUUCAA	Cleavage
ptc-miR395d	Pn3.1864	1.5	14.895	1	21	37	57	CUGAAGUGUUUGGGGGAACUC	GGGUUCUCCCAAACACUUCAA	Cleavage
ptc-miR395e	Pn3.1864	1.5	14.114	1	21	3	23	CUGAAGUGUUUGGGGGAACUC	GAGUUCCCCCAAGCACUUCAA	Cleavage
ptc-miR395e	Pn3.1864	1.5	14.895	1	21	37	57	CUGAAGUGUUUGGGGGAACUC	GGGUUCUCCCAAACACUUCAA	Cleavage
ptc-miR395f	Pn3.1864	1.5	14.114	1	21	3	23	CUGAAGUGUUUGGGGGAACUC	GAGUUCCCCCAAGCACUUCAA	Cleavage
ptc-miR395f	Pn3.1864	1.5	14.895	1	21	37	57	CUGAAGUGUUUGGGGGAACUC	GGGUUCUCCCAAACACUUCAA	Cleavage
ptc-miR395g	Pn3.1864	1.5	14.114	1	21	3	23	CUGAAGUGUUUGGGGGAACUC	GAGUUCCCCCAAGCACUUCAA	Cleavage
ptc-miR395g	Pn3.1864	1.5	14.895	1	21	37	57	CUGAAGUGUUUGGGGGAACUC	GGGUUCUCCCAAACACUUCAA	Cleavage
ptc-miR395h	Pn3.1864	1.5	14.114	1	21	3	23	CUGAAGUGUUUGGGGGAACUC	GAGUUCCCCCAAGCACUUCAA	Cleavage
ptc-miR395h	Pn3.1864	1.5	14.895	1	21	37	57	CUGAAGUGUUUGGGGGAACUC	GGGUUCUCCCAAACACUUCAA	Cleavage
ptc-miR395i	Pn3.1864	1.5	14.114	1	21	3	23	CUGAAGUGUUUGGGGGAACUC	GAGUUCCCCCAAGCACUUCAA	Cleavage
ptc-miR395i	Pn3.1864	1.5	14.895	1	21	37	57	CUGAAGUGUUUGGGGGAACUC	GGGUUCUCCCAAACACUUCAA	Cleavage
ptc-miR395j	Pn3.1864	1.5	14.114	1	21	3	23	CUGAAGUGUUUGGGGGAACUC	GAGUUCCCCCAAGCACUUCAA	Cleavage
ptc-miR395j	Pn3.1864	1.5	14.895	1	21	37	57	CUGAAGUGUUUGGGGGAACUC	GGGUUCUCCCAAACACUUCAA	Cleavage
ptc-miR475c	Pn16.1568	1.5	17.087	1	21	489	509	UUACAAUGUCCAUUGAUUAAG	CCUUAUUAAUGGACAUUGUAA	Cleavage
ptc-miR475c	Pn16.1683	1.5	18.799	1	21	831	851	UUACAAUGUCCAUUGAUUAAG	CCUUAUUAAUGGACAUUGUAA	Cleavage
ppt-miR390a	Pn9.158	1.5	10.931	1	21	346	366	AAGCUCAGGAGGGAUAGCGCC	GGCGCUGACCCUCCUGAGCUU	Cleavage
ppt-miR390b	Pn9.158	1.5	10.931	1	21	346	366	AAGCUCAGGAGGGAUAGCGCC	GGCGCUGACCCUCCUGAGCUU	Cleavage
mtr-miR395c	Pn3.1864	1.5	14.114	1	21	3	23	AUGAAGUGUUUGGGGGAACUC	GAGUUCCCCCAAGCACUUCAA	Cleavage
mtr-miR395c	Pn3.1864	1.5	14.895	1	21	37	57	AUGAAGUGUUUGGGGGAACUC	GGGUUCUCCCAAACACUUCAA	Cleavage
mtr-miR395d	Pn3.1864	1.5	14.114	1	21	3	23	AUGAAGUGUUUGGGGGAACUC	GAGUUCCCCCAAGCACUUCAA	Cleavage
mtr-miR395d	Pn3.1864	1.5	14.895	1	21	37	57	AUGAAGUGUUUGGGGGAACUC	GGGUUCUCCCAAACACUUCAA	Cleavage
mtr-miR395e	Pn3.1864	1.5	14.114	1	21	3	23	AUGAAGUGUUUGGGGGAACUC	GAGUUCCCCCAAGCACUUCAA	Cleavage
mtr-miR395e	Pn3.1864	1.5	14.895	1	21	37	57	AUGAAGUGUUUGGGGGAACUC	GGGUUCUCCCAAACACUUCAA	Cleavage
mtr-miR395f	Pn3.1864	1.5	14.114	1	21	3	23	AUGAAGUGUUUGGGGGAACUC	GAGUUCCCCCAAGCACUUCAA	Cleavage
mtr-miR395f	Pn3.1864	1.5	14.895	1	21	37	57	AUGAAGUGUUUGGGGGAACUC	GGGUUCUCCCAAACACUUCAA	Cleavage
mtr-miR395h	Pn3.1864	1.5	14.114	1	21	3	23	AUGAAGUGUUUGGGGGAACUU	GAGUUCCCCCAAGCACUUCAA	Cleavage
mtr-miR395h	Pn3.1864	1.5	14.895	1	21	37	57	AUGAAGUGUUUGGGGGAACUU	GGGUUCUCCCAAACACUUCAA	Cleavage
mtr-miR395i	Pn3.1864	1.5	14.114	1	21	3	23	AUGAAGUGUUUGGGGGAACUC	GAGUUCCCCCAAGCACUUCAA	Cleavage
mtr-miR395i	Pn3.1864	1.5	14.895	1	21	37	57	AUGAAGUGUUUGGGGGAACUC	GGGUUCUCCCAAACACUUCAA	Cleavage
mtr-miR395j	Pn3.1864	1.5	14.114	1	21	3	23	AUGAAGUGUUUGGGGGAACUC	GAGUUCCCCCAAGCACUUCAA	Cleavage
mtr-miR395j	Pn3.1864	1.5	14.895	1	21	37	57	AUGAAGUGUUUGGGGGAACUC	GGGUUCUCCCAAACACUUCAA	Cleavage
mtr-miR395l	Pn3.1864	1.5	14.114	1	21	3	23	AUGAAGUGUUUGGGGGAACUC	GAGUUCCCCCAAGCACUUCAA	Cleavage
mtr-miR395l	Pn3.1864	1.5	14.895	1	21	37	57	AUGAAGUGUUUGGGGGAACUC	GGGUUCUCCCAAACACUUCAA	Cleavage
mtr-miR395m	Pn3.1864	1.5	14.114	1	21	3	23	AUGAAGUGUUUGGGGGAACUC	GAGUUCCCCCAAGCACUUCAA	Cleavage
mtr-miR395m	Pn3.1864	1.5	14.895	1	21	37	57	AUGAAGUGUUUGGGGGAACUC	GGGUUCUCCCAAACACUUCAA	Cleavage
mtr-miR395n	Pn3.1864	1.5	14.114	1	21	3	23	AUGAAGUGUUUGGGGGAACUC	GAGUUCCCCCAAGCACUUCAA	Cleavage
mtr-miR395n	Pn3.1864	1.5	14.895	1	21	37	57	AUGAAGUGUUUGGGGGAACUC	GGGUUCUCCCAAACACUUCAA	Cleavage
mtr-miR395o	Pn3.1864	1.5	14.114	1	21	3	23	AUGAAGUGUUUGGGGGAACUC	GAGUUCCCCCAAGCACUUCAA	Cleavage
mtr-miR395o	Pn3.1864	1.5	14.895	1	21	37	57	AUGAAGUGUUUGGGGGAACUC	GGGUUCUCCCAAACACUUCAA	Cleavage
osa-miR395m	Pn3.1864	1.5	14.114	1	21	3	23	GUGAAGUGUUUGGGGGAACUC	GAGUUCCCCCAAGCACUUCAA	Cleavage
osa-miR395m	Pn3.1864	1.5	14.895	1	21	37	57	GUGAAGUGUUUGGGGGAACUC	GGGUUCUCCCAAACACUUCAA	Cleavage
osa-miR395n	Pn3.1864	1.5	14.114	1	21	3	23	GUGAAGUGUUUGGGGGAACUC	GAGUUCCCCCAAGCACUUCAA	Cleavage
osa-miR395n	Pn3.1864	1.5	14.895	1	21	37	57	GUGAAGUGUUUGGGGGAACUC	GGGUUCUCCCAAACACUUCAA	Cleavage
osa-miR395p	Pn3.1864	1.5	14.114	1	21	3	23	GUGAAGUGUUUGGGGGAACUC	GAGUUCCCCCAAGCACUUCAA	Cleavage
osa-miR395p	Pn3.1864	1.5	14.895	1	21	37	57	GUGAAGUGUUUGGGGGAACUC	GGGUUCUCCCAAACACUUCAA	Cleavage
osa-miR395q	Pn3.1864	1.5	14.114	1	21	3	23	GUGAAGUGUUUGGGGGAACUC	GAGUUCCCCCAAGCACUUCAA	Cleavage
osa-miR395q	Pn3.1864	1.5	14.895	1	21	37	57	GUGAAGUGUUUGGGGGAACUC	GGGUUCUCCCAAACACUUCAA	Cleavage
osa-miR395r	Pn3.1864	1.5	14.114	1	21	3	23	GUGAAGUGUUUGGGGGAACUC	GAGUUCCCCCAAGCACUUCAA	Cleavage
osa-miR395r	Pn3.1864	1.5	14.895	1	21	37	57	GUGAAGUGUUUGGGGGAACUC	GGGUUCUCCCAAACACUUCAA	Cleavage
ath-miR834	Pn32.245	1.5	12.228	1	21	68	88	UGGUAGCAGUAGCGGUGGUAA	CUACCGCUGCUACUGCUACUA	Cleavage
ath-miR834	Pn12.1834	1.5	18.291	1	21	122	142	UGGUAGCAGUAGCGGUGGUAA	CUACUACUGCUGCUGCUACCA	Cleavage
ath-miR838	Pn36.6	1.5	16.796	1	21	1215	1235	UUUUCUUCUACUUCUUGCACA	AUUGCAAGAAGUAGAAGAAGC	Cleavage
ath-miR838	Pn3.4690	1.5	15.424	1	21	1221	1241	UUUUCUUCUACUUCUUGCACA	AUUGCAAGAAGUAGAAGAAGC	Cleavage
ath-miR838	Pn2.3137	1.5	16.796	1	21	1149	1169	UUUUCUUCUACUUCUUGCACA	AUUGCAAGAAGUAGAAGAAGC	Cleavage
ath-miR838	Pn19.1253	1.5	13.622	1	21	3032	3052	UUUUCUUCUACUUCUUGCACA	CUUGCAAUAAGUGGAAGAAAA	Cleavage
ath-miR838	Pn19.973	1.5	13.738	1	21	3032	3052	UUUUCUUCUACUUCUUGCACA	CUUGCAAUAAGUGGAAGAAAA	Cleavage
mtr-miR390	Pn9.158	1.5	10.931	1	21	346	366	AAGCUCAGGAGGGAUAGCGCC	GGCGCUGACCCUCCUGAGCUU	Cleavage
mtr-miR319b-3p	Pn15.1483	1.5	20.833	1	20	785	804	UUGGACUGAAGGGAGCUCCC	UGGAGCUCCCUUCAGGCCAA	Cleavage
mtr-miR319b-3p	Pn10.1126	1.5	22.667	1	20	893	912	UUGGACUGAAGGGAGCUCCC	UGGAGCUCCCUUCACUCCAA	Cleavage
ghb-miR169a	Pn21.928	1.5	18.061	1	21	387	407	UAGCCAAGGAUGACUUGCCUG	GAGGCAGGUCAUCUUUGGUUA	Cleavage
ghb-miR169a	Pn21.922	1.5	17.523	1	21	1401	1421	UAGCCAAGGAUGACUUGCCUG	GAGGCAGGUCAUCUUUGGUUA	Cleavage
ghb-miR169a	Pn21.925	1.5	17.349	1	21	1404	1424	UAGCCAAGGAUGACUUGCCUG	GAGGCAGGUCAUCUUUGGUUA	Cleavage
ghr-miR390a	Pn9.158	1.5	10.931	1	21	346	366	AAGCUCAGGAGGGAUAGCGCC	GGCGCUGACCCUCCUGAGCUU	Cleavage
ghr-miR390b	Pn9.158	1.5	10.931	1	21	346	366	AAGCUCAGGAGGGAUAGCGCC	GGCGCUGACCCUCCUGAGCUU	Cleavage
ghr-miR390c	Pn9.158	1.5	10.931	1	21	346	366	AAGCUCAGGAGGGAUAGCGCC	GGCGCUGACCCUCCUGAGCUU	Cleavage
pta-miR156b	Pn2.1339	1.5	24.783	1	20	977	996	CAGAAGAUAGAGAGCACAAC	GUUGUGCUCUCUCUCUUCUG	Cleavage
pta-miR159a	Pn1.2270	1.5	21.383	1	20	560	579	UUGGAUUGAAGGGAGCUCCA	UGGAGCUCCCUUCAAACCAA	Cleavage
pta-miR159a	Pn1.2291	1.5	20.992	1	20	560	579	UUGGAUUGAAGGGAGCUCCA	UGGAGCUCCCUUCAAACCAA	Cleavage
pta-miR159a	Pn7.955	1.5	16.83	1	20	671	690	UUGGAUUGAAGGGAGCUCCA	UGGAGCUCCCUUCAAGCCAA	Cleavage
pta-miR159a	Pn7.1160	1.5	16.843	1	20	671	690	UUGGAUUGAAGGGAGCUCCA	UGGAGCUCCCUUCAAGCCAA	Cleavage
pta-miR159a	Pn2.2854	1.5	20.608	1	20	554	573	UUGGAUUGAAGGGAGCUCCA	UGGAGCUCCCUUCAAACCAA	Cleavage
pta-miR159a	Pn26.771	1.5	19.614	1	20	788	807	UUGGAUUGAAGGGAGCUCCA	UGGAGCUCCCUUCAAGCCAA	Cleavage
pta-miR159a	Pn10.1126	1.5	22.667	1	20	893	912	UUGGAUUGAAGGGAGCUCCA	UGGAGCUCCCUUCACUCCAA	Cleavage
pta-miR159b	Pn1.2191	1.5	23.426	1	20	468	487	UUGGAUUGAAGAGAGCUCCC	AGGAGCUCUCUUCAACCCAA	Cleavage
pta-miR159c	Pn2.2854	1.5	20.02	1	21	554	574	CUUGGAUUGAAGGGAGCUCCC	UGGAGCUCCCUUCAAACCAAG	Cleavage
pta-miR319	Pn15.1483	1.5	20.833	1	19	786	804	UUGGACUGAAGGGAGCUCC	GGAGCUCCCUUCAGGCCAA	Cleavage
pta-miR319	Pn10.1126	1.5	22.667	1	19	894	912	UUGGACUGAAGGGAGCUCC	GGAGCUCCCUUCACUCCAA	Cleavage
osa-miR529b	Pn3.4074	1.5	16.921	1	21	2445	2465	AGAAGAGAGAGAGUACAGCUU	UGUCUGUGCUCUCUCUCUUCU	Cleavage
osa-miR529b	Pn3.426	1.5	12.365	1	21	774	794	AGAAGAGAGAGAGUACAGCUU	CGUCUGUGCUCUCUCUCUUCU	Cleavage
osa-miR529b	Pn21.1417	1.5	16.92	1	21	792	812	AGAAGAGAGAGAGUACAGCUU	UGGAUGUGCUCUCUCUCUUCU	Cleavage
osa-miR529b	Pn15.136	1.5	18.528	1	21	756	776	AGAAGAGAGAGAGUACAGCUU	UGGAUGUGCUCUCUCUCUUCU	Cleavage
osa-miR529b	Pn19.85	1.5	19.76	1	21	792	812	AGAAGAGAGAGAGUACAGCUU	UGGAUGUGCUCUCUCUCUUCU	Cleavage
ppt-miR529a	Pn2.1339	1.5	24.786	1	21	975	995	CGAAGAGAGAGAGCACAGCCC	UGGUUGUGCUCUCUCUCUUCU	Cleavage
ppt-miR529b	Pn2.1339	1.5	24.786	1	21	975	995	CGAAGAGAGAGAGCACAGCCC	UGGUUGUGCUCUCUCUCUUCU	Cleavage
ppt-miR529c	Pn2.1339	1.5	24.786	1	21	975	995	CGAAGAGAGAGAGCACAGCCC	UGGUUGUGCUCUCUCUCUUCU	Cleavage
ppt-miR529d	Pn14.164	1.5	18.369	1	21	768	788	AGAAGAGAGAGAGCACAGCCC	UGGUGGUGCUCUCUCUCUUCU	Cleavage
ppt-miR529d	Pn5.2135	1.5	19.811	1	21	147	167	AGAAGAGAGAGAGCACAGCCC	AGGUGGUGCUCUCUCUCUUCU	Cleavage
ppt-miR529e	Pn3.4074	1.5	16.921	1	21	2445	2465	AGAAGAGAGAGAGUACAGCCC	UGUCUGUGCUCUCUCUCUUCU	Cleavage
ppt-miR529e	Pn21.1417	1.5	16.92	1	21	792	812	AGAAGAGAGAGAGUACAGCCC	UGGAUGUGCUCUCUCUCUUCU	Cleavage
ppt-miR529e	Pn3.426	1.5	12.365	1	21	774	794	AGAAGAGAGAGAGUACAGCCC	CGUCUGUGCUCUCUCUCUUCU	Cleavage
ppt-miR529e	Pn15.136	1.5	18.528	1	21	756	776	AGAAGAGAGAGAGUACAGCCC	UGGAUGUGCUCUCUCUCUUCU	Cleavage
ppt-miR529e	Pn19.85	1.5	19.76	1	21	792	812	AGAAGAGAGAGAGUACAGCCC	UGGAUGUGCUCUCUCUCUUCU	Cleavage
ppt-miR529f	Pn3.4074	1.5	16.921	1	21	2445	2465	AGAAGAGAGAGAGUACAGCCC	UGUCUGUGCUCUCUCUCUUCU	Cleavage
ppt-miR529f	Pn21.1417	1.5	16.92	1	21	792	812	AGAAGAGAGAGAGUACAGCCC	UGGAUGUGCUCUCUCUCUUCU	Cleavage
ppt-miR529f	Pn3.426	1.5	12.365	1	21	774	794	AGAAGAGAGAGAGUACAGCCC	CGUCUGUGCUCUCUCUCUUCU	Cleavage
ppt-miR529f	Pn15.136	1.5	18.528	1	21	756	776	AGAAGAGAGAGAGUACAGCCC	UGGAUGUGCUCUCUCUCUUCU	Cleavage
ppt-miR529f	Pn19.85	1.5	19.76	1	21	792	812	AGAAGAGAGAGAGUACAGCCC	UGGAUGUGCUCUCUCUCUUCU	Cleavage
ppt-miR1027a	Pn26.724	1.5	12.83	1	21	71	91	UUUCUAUCUUCUCUUCCAAUC	GGUUGGGGGAGGAGAUAGAAA	Cleavage
ppt-miR1027a	Pn11.872	1.5	11.97	1	21	801	821	UUUCUAUCUUCUCUUCCAAUC	AGUUGGAAGAGAAGGUGGAAG	Cleavage
ppt-miR1027a	Pn15.1492	1.5	18.738	1	21	1690	1710	UUUCUAUCUUCUCUUCCAAUC	UGUUGGAAGCGAAGAUAGAAA	Cleavage
ppt-miR1027a	Pn13.1176	1.5	16.826	1	21	530	550	UUUCUAUCUUCUCUUCCAAUC	ACUUGGAAGAGAAGGUGGAAG	Cleavage
ppt-miR1027a	Pn26.767	1.5	18.469	1	21	938	958	UUUCUAUCUUCUCUUCCAAUC	UUUUGGAAGCGAAGAUAGAAA	Cleavage
ppt-miR1027b	Pn26.724	1.5	12.83	1	21	71	91	UUUCUAUCUUCUCUUCCAAUC	GGUUGGGGGAGGAGAUAGAAA	Cleavage
ppt-miR1027b	Pn11.872	1.5	11.97	1	21	801	821	UUUCUAUCUUCUCUUCCAAUC	AGUUGGAAGAGAAGGUGGAAG	Cleavage
ppt-miR1027b	Pn15.1492	1.5	18.738	1	21	1690	1710	UUUCUAUCUUCUCUUCCAAUC	UGUUGGAAGCGAAGAUAGAAA	Cleavage
ppt-miR1027b	Pn13.1176	1.5	16.826	1	21	530	550	UUUCUAUCUUCUCUUCCAAUC	ACUUGGAAGAGAAGGUGGAAG	Cleavage
ppt-miR1027b	Pn26.767	1.5	18.469	1	21	938	958	UUUCUAUCUUCUCUUCCAAUC	UUUUGGAAGCGAAGAUAGAAA	Cleavage
smo-miR159	Pn2.2854	1.5	20.02	1	21	554	574	CUUGGAUUGAAGGGAGCUCCC	UGGAGCUCCCUUCAAACCAAG	Cleavage
tae-miR159a	Pn1.2270	1.5	21.632	1	21	560	580	UUUGGAUUGAAGGGAGCUCUG	UGGAGCUCCCUUCAAACCAAA	Cleavage
tae-miR159a	Pn1.2291	1.5	21.701	1	21	560	580	UUUGGAUUGAAGGGAGCUCUG	UGGAGCUCCCUUCAAACCAAA	Cleavage
tae-miR159a	Pn26.771	1.5	19.766	1	21	788	808	UUUGGAUUGAAGGGAGCUCUG	UGGAGCUCCCUUCAAGCCAAA	Cleavage
tae-miR159a	Pn6.2746	1.5	19.829	1	21	528	548	UUUGGAUUGAAGGGAGCUCUG	GCGAGCUUCCUUCGAUUCAAA	Cleavage
tae-miR159b	Pn1.2291	1.5	21.701	1	21	560	580	UUUGGAUUGAAGGGAGCUCUG	UGGAGCUCCCUUCAAACCAAA	Cleavage
tae-miR159b	Pn1.2270	1.5	21.632	1	21	560	580	UUUGGAUUGAAGGGAGCUCUG	UGGAGCUCCCUUCAAACCAAA	Cleavage
tae-miR159b	Pn26.771	1.5	19.766	1	21	788	808	UUUGGAUUGAAGGGAGCUCUG	UGGAGCUCCCUUCAAGCCAAA	Cleavage
tae-miR159b	Pn6.2746	1.5	19.829	1	21	528	548	UUUGGAUUGAAGGGAGCUCUG	GCGAGCUUCCUUCGAUUCAAA	Cleavage
bna-miR390a	Pn9.158	1.5	10.931	1	21	346	366	AAGCUCAGGAGGGAUAGCGCC	GGCGCUGACCCUCCUGAGCUU	Cleavage
bna-miR390b	Pn9.158	1.5	10.931	1	21	346	366	AAGCUCAGGAGGGAUAGCGCC	GGCGCUGACCCUCCUGAGCUU	Cleavage
bna-miR390c	Pn9.158	1.5	10.931	1	21	346	366	AAGCUCAGGAGGGAUAGCGCC	GGCGCUGACCCUCCUGAGCUU	Cleavage
bna-miR169c	Pn21.928	1.5	18.061	1	21	387	407	UAGCCAAGGAUGACUUGCCUA	GAGGCAGGUCAUCUUUGGUUA	Cleavage
bna-miR169c	Pn21.922	1.5	17.523	1	21	1401	1421	UAGCCAAGGAUGACUUGCCUA	GAGGCAGGUCAUCUUUGGUUA	Cleavage
bna-miR169c	Pn21.925	1.5	17.349	1	21	1404	1424	UAGCCAAGGAUGACUUGCCUA	GAGGCAGGUCAUCUUUGGUUA	Cleavage
bna-miR169d	Pn21.928	1.5	18.061	1	21	387	407	UAGCCAAGGAUGACUUGCCUA	GAGGCAGGUCAUCUUUGGUUA	Cleavage
bna-miR169d	Pn21.922	1.5	17.523	1	21	1401	1421	UAGCCAAGGAUGACUUGCCUA	GAGGCAGGUCAUCUUUGGUUA	Cleavage
bna-miR169d	Pn21.925	1.5	17.349	1	21	1404	1424	UAGCCAAGGAUGACUUGCCUA	GAGGCAGGUCAUCUUUGGUUA	Cleavage
bna-miR169e	Pn21.928	1.5	18.061	1	21	387	407	UAGCCAAGGAUGACUUGCCUA	GAGGCAGGUCAUCUUUGGUUA	Cleavage
bna-miR169e	Pn21.922	1.5	17.523	1	21	1401	1421	UAGCCAAGGAUGACUUGCCUA	GAGGCAGGUCAUCUUUGGUUA	Cleavage
bna-miR169e	Pn21.925	1.5	17.349	1	21	1404	1424	UAGCCAAGGAUGACUUGCCUA	GAGGCAGGUCAUCUUUGGUUA	Cleavage
bna-miR169f	Pn21.928	1.5	18.061	1	21	387	407	UAGCCAAGGAUGACUUGCCUA	GAGGCAGGUCAUCUUUGGUUA	Cleavage
bna-miR169f	Pn21.922	1.5	17.523	1	21	1401	1421	UAGCCAAGGAUGACUUGCCUA	GAGGCAGGUCAUCUUUGGUUA	Cleavage
bna-miR169f	Pn21.925	1.5	17.349	1	21	1404	1424	UAGCCAAGGAUGACUUGCCUA	GAGGCAGGUCAUCUUUGGUUA	Cleavage
bna-miR169g	Pn21.928	1.5	18.061	1	22	386	407	UAGCCAAGGAUGACUUGCCUGC	UGAGGCAGGUCAUCUUUGGUUA	Cleavage
bna-miR169g	Pn21.922	1.5	17.523	1	22	1400	1421	UAGCCAAGGAUGACUUGCCUGC	UGAGGCAGGUCAUCUUUGGUUA	Cleavage
bna-miR169g	Pn21.925	1.5	17.349	1	22	1403	1424	UAGCCAAGGAUGACUUGCCUGC	UGAGGCAGGUCAUCUUUGGUUA	Cleavage
bna-miR169h	Pn21.928	1.5	18.061	1	22	386	407	UAGCCAAGGAUGACUUGCCUGC	UGAGGCAGGUCAUCUUUGGUUA	Cleavage
bna-miR169h	Pn21.922	1.5	17.523	1	22	1400	1421	UAGCCAAGGAUGACUUGCCUGC	UGAGGCAGGUCAUCUUUGGUUA	Cleavage
bna-miR169h	Pn21.925	1.5	17.349	1	22	1403	1424	UAGCCAAGGAUGACUUGCCUGC	UGAGGCAGGUCAUCUUUGGUUA	Cleavage
bna-miR169i	Pn21.928	1.5	18.061	1	22	386	407	UAGCCAAGGAUGACUUGCCUGC	UGAGGCAGGUCAUCUUUGGUUA	Cleavage
bna-miR169i	Pn21.922	1.5	17.523	1	22	1400	1421	UAGCCAAGGAUGACUUGCCUGC	UGAGGCAGGUCAUCUUUGGUUA	Cleavage
bna-miR169i	Pn21.925	1.5	17.349	1	22	1403	1424	UAGCCAAGGAUGACUUGCCUGC	UGAGGCAGGUCAUCUUUGGUUA	Cleavage
bna-miR169j	Pn21.928	1.5	18.061	1	22	386	407	UAGCCAAGGAUGACUUGCCUGC	UGAGGCAGGUCAUCUUUGGUUA	Cleavage
bna-miR169j	Pn21.922	1.5	17.523	1	22	1400	1421	UAGCCAAGGAUGACUUGCCUGC	UGAGGCAGGUCAUCUUUGGUUA	Cleavage
bna-miR169j	Pn21.925	1.5	17.349	1	22	1403	1424	UAGCCAAGGAUGACUUGCCUGC	UGAGGCAGGUCAUCUUUGGUUA	Cleavage
bna-miR169k	Pn21.928	1.5	18.061	1	22	386	407	UAGCCAAGGAUGACUUGCCUGC	UGAGGCAGGUCAUCUUUGGUUA	Cleavage
bna-miR169k	Pn21.922	1.5	17.523	1	22	1400	1421	UAGCCAAGGAUGACUUGCCUGC	UGAGGCAGGUCAUCUUUGGUUA	Cleavage
bna-miR169k	Pn21.925	1.5	17.349	1	22	1403	1424	UAGCCAAGGAUGACUUGCCUGC	UGAGGCAGGUCAUCUUUGGUUA	Cleavage
bna-miR169l	Pn21.928	1.5	18.061	1	22	386	407	UAGCCAAGGAUGACUUGCCUGC	UGAGGCAGGUCAUCUUUGGUUA	Cleavage
bna-miR169l	Pn21.922	1.5	17.523	1	22	1400	1421	UAGCCAAGGAUGACUUGCCUGC	UGAGGCAGGUCAUCUUUGGUUA	Cleavage
bna-miR169l	Pn21.925	1.5	17.349	1	22	1403	1424	UAGCCAAGGAUGACUUGCCUGC	UGAGGCAGGUCAUCUUUGGUUA	Cleavage
bna-miR159	Pn1.2270	1.5	21.632	1	21	560	580	UUUGGAUUGAAGGGAGCUCUA	UGGAGCUCCCUUCAAACCAAA	Cleavage
bna-miR159	Pn1.2291	1.5	21.701	1	21	560	580	UUUGGAUUGAAGGGAGCUCUA	UGGAGCUCCCUUCAAACCAAA	Cleavage
bna-miR159	Pn26.771	1.5	19.766	1	21	788	808	UUUGGAUUGAAGGGAGCUCUA	UGGAGCUCCCUUCAAGCCAAA	Cleavage
bna-miR159	Pn6.2746	1.5	19.829	1	21	528	548	UUUGGAUUGAAGGGAGCUCUA	GCGAGCUUCCUUCGAUUCAAA	Cleavage
vvi-miR159c	Pn1.2291	1.5	21.701	1	21	560	580	UUUGGAUUGAAGGGAGCUCUA	UGGAGCUCCCUUCAAACCAAA	Cleavage
vvi-miR159c	Pn1.2270	1.5	21.632	1	21	560	580	UUUGGAUUGAAGGGAGCUCUA	UGGAGCUCCCUUCAAACCAAA	Cleavage
vvi-miR159c	Pn26.771	1.5	19.766	1	21	788	808	UUUGGAUUGAAGGGAGCUCUA	UGGAGCUCCCUUCAAGCCAAA	Cleavage
vvi-miR159c	Pn6.2746	1.5	19.829	1	21	528	548	UUUGGAUUGAAGGGAGCUCUA	GCGAGCUUCCUUCGAUUCAAA	Cleavage
vvi-miR169e	Pn21.928	1.5	18.061	1	22	386	407	UAGCCAAGGAUGACUUGCCUGC	UGAGGCAGGUCAUCUUUGGUUA	Cleavage
vvi-miR169e	Pn21.922	1.5	17.523	1	22	1400	1421	UAGCCAAGGAUGACUUGCCUGC	UGAGGCAGGUCAUCUUUGGUUA	Cleavage
vvi-miR169e	Pn21.925	1.5	17.349	1	22	1403	1424	UAGCCAAGGAUGACUUGCCUGC	UGAGGCAGGUCAUCUUUGGUUA	Cleavage
vvi-miR319b	Pn10.1126	1.5	22.667	1	21	892	912	UUGGACUGAAGGGAGCUCCCU	AUGGAGCUCCCUUCACUCCAA	Cleavage
vvi-miR319b	Pn15.1483	1.5	20.833	1	21	784	804	UUGGACUGAAGGGAGCUCCCU	UUGGAGCUCCCUUCAGGCCAA	Cleavage
vvi-miR319c	Pn10.1126	1.5	22.667	1	21	892	912	UUGGACUGAAGGGAGCUCCCU	AUGGAGCUCCCUUCACUCCAA	Cleavage
vvi-miR319c	Pn15.1483	1.5	20.833	1	21	784	804	UUGGACUGAAGGGAGCUCCCU	UUGGAGCUCCCUUCAGGCCAA	Cleavage
vvi-miR319f	Pn10.1126	1.5	22.667	1	21	892	912	UUGGACUGAAGGGAGCUCCCU	AUGGAGCUCCCUUCACUCCAA	Cleavage
vvi-miR319f	Pn15.1483	1.5	20.833	1	21	784	804	UUGGACUGAAGGGAGCUCCCU	UUGGAGCUCCCUUCAGGCCAA	Cleavage
vvi-miR319g	Pn15.1483	1.5	20.833	1	21	784	804	UUGGACUGAAGGGAGCUCCCA	UUGGAGCUCCCUUCAGGCCAA	Cleavage
vvi-miR319g	Pn10.1126	1.5	22.667	1	21	892	912	UUGGACUGAAGGGAGCUCCCA	AUGGAGCUCCCUUCACUCCAA	Cleavage
vvi-miR390	Pn9.158	1.5	10.931	1	21	346	366	AAGCUCAGGAGGGAUAGCGCC	GGCGCUGACCCUCCUGAGCUU	Cleavage
vvi-miR395a	Pn3.1864	1.5	14.114	1	21	3	23	CUGAAGUGUUUGGGGGAACUC	GAGUUCCCCCAAGCACUUCAA	Cleavage
vvi-miR395a	Pn3.1864	1.5	14.895	1	21	37	57	CUGAAGUGUUUGGGGGAACUC	GGGUUCUCCCAAACACUUCAA	Cleavage
vvi-miR395b	Pn3.1864	1.5	14.114	1	21	3	23	CUGAAGUGUUUGGGGGAACUC	GAGUUCCCCCAAGCACUUCAA	Cleavage
vvi-miR395b	Pn3.1864	1.5	14.895	1	21	37	57	CUGAAGUGUUUGGGGGAACUC	GGGUUCUCCCAAACACUUCAA	Cleavage
vvi-miR395c	Pn3.1864	1.5	14.114	1	21	3	23	CUGAAGUGUUUGGGGGAACUC	GAGUUCCCCCAAGCACUUCAA	Cleavage
vvi-miR395c	Pn3.1864	1.5	14.895	1	21	37	57	CUGAAGUGUUUGGGGGAACUC	GGGUUCUCCCAAACACUUCAA	Cleavage
vvi-miR395d	Pn3.1864	1.5	14.114	1	21	3	23	CUGAAGUGUUUGGGGGAACUC	GAGUUCCCCCAAGCACUUCAA	Cleavage
vvi-miR395d	Pn3.1864	1.5	14.895	1	21	37	57	CUGAAGUGUUUGGGGGAACUC	GGGUUCUCCCAAACACUUCAA	Cleavage
vvi-miR395e	Pn3.1864	1.5	14.114	1	21	3	23	CUGAAGUGUUUGGGGGAACUC	GAGUUCCCCCAAGCACUUCAA	Cleavage
vvi-miR395e	Pn3.1864	1.5	14.895	1	21	37	57	CUGAAGUGUUUGGGGGAACUC	GGGUUCUCCCAAACACUUCAA	Cleavage
vvi-miR395f	Pn3.1864	1.5	14.114	1	21	3	23	CUGAAGUGUUUGGGGGAACUC	GAGUUCCCCCAAGCACUUCAA	Cleavage
vvi-miR395f	Pn3.1864	1.5	14.895	1	21	37	57	CUGAAGUGUUUGGGGGAACUC	GGGUUCUCCCAAACACUUCAA	Cleavage
vvi-miR395g	Pn3.1864	1.5	14.114	1	21	3	23	CUGAAGUGUUUGGGGGAACUC	GAGUUCCCCCAAGCACUUCAA	Cleavage
vvi-miR395g	Pn3.1864	1.5	14.895	1	21	37	57	CUGAAGUGUUUGGGGGAACUC	GGGUUCUCCCAAACACUUCAA	Cleavage
vvi-miR395h	Pn3.1864	1.5	14.114	1	21	3	23	CUGAAGUGUUUGGGGGAACUC	GAGUUCCCCCAAGCACUUCAA	Cleavage
vvi-miR395h	Pn3.1864	1.5	14.895	1	21	37	57	CUGAAGUGUUUGGGGGAACUC	GGGUUCUCCCAAACACUUCAA	Cleavage
vvi-miR395i	Pn3.1864	1.5	14.114	1	21	3	23	CUGAAGUGUUUGGGGGAACUC	GAGUUCCCCCAAGCACUUCAA	Cleavage
vvi-miR395i	Pn3.1864	1.5	14.895	1	21	37	57	CUGAAGUGUUUGGGGGAACUC	GGGUUCUCCCAAACACUUCAA	Cleavage
vvi-miR395j	Pn3.1864	1.5	14.114	1	21	3	23	CUGAAGUGUUUGGGGGAACUC	GAGUUCCCCCAAGCACUUCAA	Cleavage
vvi-miR395j	Pn3.1864	1.5	14.895	1	21	37	57	CUGAAGUGUUUGGGGGAACUC	GGGUUCUCCCAAACACUUCAA	Cleavage
vvi-miR395k	Pn3.1864	1.5	14.114	1	21	3	23	CUGAAGUGUUUGGGGGAACUC	GAGUUCCCCCAAGCACUUCAA	Cleavage
vvi-miR395k	Pn3.1864	1.5	14.895	1	21	37	57	CUGAAGUGUUUGGGGGAACUC	GGGUUCUCCCAAACACUUCAA	Cleavage
vvi-miR395l	Pn3.1864	1.5	14.114	1	21	3	23	CUGAAGUGUUUGGGGGAACUC	GAGUUCCCCCAAGCACUUCAA	Cleavage
vvi-miR395l	Pn3.1864	1.5	14.895	1	21	37	57	CUGAAGUGUUUGGGGGAACUC	GGGUUCUCCCAAACACUUCAA	Cleavage
vvi-miR395m	Pn3.1864	1.5	14.114	1	21	3	23	CUGAAGUGUUUGGGGGAACUC	GAGUUCCCCCAAGCACUUCAA	Cleavage
vvi-miR395m	Pn3.1864	1.5	14.895	1	21	37	57	CUGAAGUGUUUGGGGGAACUC	GGGUUCUCCCAAACACUUCAA	Cleavage
osa-miR169r-5p	Pn21.931	1.5	20.216	1	21	1551	1571	UAGCCAAGGAUGAUUUGCCUG	GAGGCAGGUCAUCCUUGGUUA	Cleavage
gma-miR390a-5p	Pn9.158	1.5	10.931	1	21	346	366	AAGCUCAGGAGGGAUAGCGCC	GGCGCUGACCCUCCUGAGCUU	Cleavage
vvi-miR169v	Pn1.2229	1.5	18.529	1	21	245	265	AAGCCAAGGAUGAAUUGCCGG	GUGGUAGUUCAUUCUUGGCUU	Cleavage
vvi-miR169x	Pn21.928	1.5	18.061	1	21	387	407	UAGCCAAGGAUGACUUGCCUA	GAGGCAGGUCAUCUUUGGUUA	Cleavage
vvi-miR169x	Pn21.922	1.5	17.523	1	21	1401	1421	UAGCCAAGGAUGACUUGCCUA	GAGGCAGGUCAUCUUUGGUUA	Cleavage
vvi-miR169x	Pn21.925	1.5	17.349	1	21	1404	1424	UAGCCAAGGAUGACUUGCCUA	GAGGCAGGUCAUCUUUGGUUA	Cleavage
vvi-miR319e	Pn15.1483	1.5	17.95	1	21	785	805	UUUGGACUGAAGGGAGCUCCU	UGGAGCUCCCUUCAGGCCAAA	Cleavage
vvi-miR845d	Pn9.1472	1.5	18.979	1	21	17	37	UGGCUCUGAUACCAAUUGAUG	UUUCAUUUGGUAUCAGAGCUA	Cleavage
vvi-miR845e	Pn9.1472	1.5	18.979	1	21	17	37	UGGCUCUGAUACCAAUUGAUG	UUUCAUUUGGUAUCAGAGCUA	Cleavage
sly-miR169b	Pn21.928	1.5	18.061	1	21	387	407	UAGCCAAGGAUGACUUGCCUG	GAGGCAGGUCAUCUUUGGUUA	Cleavage
sly-miR169b	Pn21.922	1.5	17.523	1	21	1401	1421	UAGCCAAGGAUGACUUGCCUG	GAGGCAGGUCAUCUUUGGUUA	Cleavage
sly-miR169b	Pn21.925	1.5	17.349	1	21	1404	1424	UAGCCAAGGAUGACUUGCCUG	GAGGCAGGUCAUCUUUGGUUA	Cleavage
sly-miR169d	Pn21.928	1.5	18.061	1	21	387	407	UAGCCAAGGAUGACUUGCCUA	GAGGCAGGUCAUCUUUGGUUA	Cleavage
sly-miR169d	Pn21.922	1.5	17.523	1	21	1401	1421	UAGCCAAGGAUGACUUGCCUA	GAGGCAGGUCAUCUUUGGUUA	Cleavage
sly-miR169d	Pn21.925	1.5	17.349	1	21	1404	1424	UAGCCAAGGAUGACUUGCCUA	GAGGCAGGUCAUCUUUGGUUA	Cleavage
sly-miR395a	Pn3.1864	1.5	14.114	1	22	2	23	CUGAAGUGUUUGGGGGAACUCC	UGAGUUCCCCCAAGCACUUCAA	Cleavage
sly-miR395a	Pn3.1864	1.5	14.895	1	22	36	57	CUGAAGUGUUUGGGGGAACUCC	UGGGUUCUCCCAAACACUUCAA	Cleavage
sly-miR395b	Pn3.1864	1.5	14.114	1	22	2	23	CUGAAGUGUUUGGGGGAACUCC	UGAGUUCCCCCAAGCACUUCAA	Cleavage
sly-miR395b	Pn3.1864	1.5	14.895	1	22	36	57	CUGAAGUGUUUGGGGGAACUCC	UGGGUUCUCCCAAACACUUCAA	Cleavage
sly-miR159	Pn1.2291	1.5	21.701	1	21	560	580	UUUGGAUUGAAGGGAGCUCUA	UGGAGCUCCCUUCAAACCAAA	Cleavage
sly-miR159	Pn1.2270	1.5	21.632	1	21	560	580	UUUGGAUUGAAGGGAGCUCUA	UGGAGCUCCCUUCAAACCAAA	Cleavage
sly-miR159	Pn26.771	1.5	19.766	1	21	788	808	UUUGGAUUGAAGGGAGCUCUA	UGGAGCUCCCUUCAAGCCAAA	Cleavage
sly-miR159	Pn6.2746	1.5	19.829	1	21	528	548	UUUGGAUUGAAGGGAGCUCUA	GCGAGCUUCCUUCGAUUCAAA	Cleavage
ppt-miR2079	Pn56.44	1.5	19.315	1	21	628	648	AGAGUUGAUGUUGAUGACGCA	GACGUCGUCGACAUCAGCUCU	Cleavage
ppt-miR2079	Pn2.1451	1.5	18.591	1	21	628	648	AGAGUUGAUGUUGAUGACGCA	GACGUCGUCGACAUCAGCUCU	Cleavage
bra-miR159a	Pn1.2270	1.5	21.632	1	21	560	580	UUUGGAUUGAAGGGAGCUCUA	UGGAGCUCCCUUCAAACCAAA	Cleavage
bra-miR159a	Pn1.2291	1.5	21.701	1	21	560	580	UUUGGAUUGAAGGGAGCUCUA	UGGAGCUCCCUUCAAACCAAA	Cleavage
bra-miR159a	Pn26.771	1.5	19.766	1	21	788	808	UUUGGAUUGAAGGGAGCUCUA	UGGAGCUCCCUUCAAGCCAAA	Cleavage
bra-miR159a	Pn6.2746	1.5	19.829	1	21	528	548	UUUGGAUUGAAGGGAGCUCUA	GCGAGCUUCCUUCGAUUCAAA	Cleavage
mtr-miR159a	Pn1.2270	1.5	21.632	1	21	560	580	UUUGGAUUGAAGGGAGCUCUA	UGGAGCUCCCUUCAAACCAAA	Cleavage
mtr-miR159a	Pn1.2291	1.5	21.701	1	21	560	580	UUUGGAUUGAAGGGAGCUCUA	UGGAGCUCCCUUCAAACCAAA	Cleavage
mtr-miR159a	Pn26.771	1.5	19.766	1	21	788	808	UUUGGAUUGAAGGGAGCUCUA	UGGAGCUCCCUUCAAGCCAAA	Cleavage
mtr-miR159a	Pn6.2746	1.5	19.829	1	21	528	548	UUUGGAUUGAAGGGAGCUCUA	GCGAGCUUCCUUCGAUUCAAA	Cleavage
pvu-miR159a.1	Pn1.2291	1.5	21.701	1	21	560	580	UUUGGAUUGAAGGGAGCUCUA	UGGAGCUCCCUUCAAACCAAA	Cleavage
pvu-miR159a.1	Pn1.2270	1.5	21.632	1	21	560	580	UUUGGAUUGAAGGGAGCUCUA	UGGAGCUCCCUUCAAACCAAA	Cleavage
pvu-miR159a.1	Pn26.771	1.5	19.766	1	21	788	808	UUUGGAUUGAAGGGAGCUCUA	UGGAGCUCCCUUCAAGCCAAA	Cleavage
pvu-miR159a.1	Pn6.2746	1.5	19.829	1	21	528	548	UUUGGAUUGAAGGGAGCUCUA	GCGAGCUUCCUUCGAUUCAAA	Cleavage
pvu-miR319c	Pn10.1126	1.5	22.667	1	21	892	912	UUGGACUGAAGGGAGCUCCUU	AUGGAGCUCCCUUCACUCCAA	Cleavage
pvu-miR319c	Pn15.1483	1.5	20.833	1	21	784	804	UUGGACUGAAGGGAGCUCCUU	UUGGAGCUCCCUUCAGGCCAA	Cleavage
sbi-miR169e	Pn21.928	1.5	18.061	1	21	387	407	UAGCCAAGGAUGACUUGCCGG	GAGGCAGGUCAUCUUUGGUUA	Cleavage
sbi-miR169e	Pn21.922	1.5	17.523	1	21	1401	1421	UAGCCAAGGAUGACUUGCCGG	GAGGCAGGUCAUCUUUGGUUA	Cleavage
sbi-miR169e	Pn21.925	1.5	17.349	1	21	1404	1424	UAGCCAAGGAUGACUUGCCGG	GAGGCAGGUCAUCUUUGGUUA	Cleavage
sbi-miR169h	Pn21.928	1.5	18.061	1	21	387	407	UAGCCAAGGAUGACUUGCCUA	GAGGCAGGUCAUCUUUGGUUA	Cleavage
sbi-miR169h	Pn21.922	1.5	17.523	1	21	1401	1421	UAGCCAAGGAUGACUUGCCUA	GAGGCAGGUCAUCUUUGGUUA	Cleavage
sbi-miR169h	Pn21.925	1.5	17.349	1	21	1404	1424	UAGCCAAGGAUGACUUGCCUA	GAGGCAGGUCAUCUUUGGUUA	Cleavage
sbi-miR169j	Pn21.928	1.5	18.061	1	21	387	407	UAGCCAAGGAUGACUUGCCGG	GAGGCAGGUCAUCUUUGGUUA	Cleavage
sbi-miR169j	Pn21.922	1.5	17.523	1	21	1401	1421	UAGCCAAGGAUGACUUGCCGG	GAGGCAGGUCAUCUUUGGUUA	Cleavage
sbi-miR169j	Pn21.925	1.5	17.349	1	21	1404	1424	UAGCCAAGGAUGACUUGCCGG	GAGGCAGGUCAUCUUUGGUUA	Cleavage
sbi-miR169l	Pn21.928	1.5	18.061	1	21	387	407	UAGCCAAGGAUGACUUGCCUG	GAGGCAGGUCAUCUUUGGUUA	Cleavage
sbi-miR169l	Pn21.922	1.5	17.523	1	21	1401	1421	UAGCCAAGGAUGACUUGCCUG	GAGGCAGGUCAUCUUUGGUUA	Cleavage
sbi-miR169l	Pn21.925	1.5	17.349	1	21	1404	1424	UAGCCAAGGAUGACUUGCCUG	GAGGCAGGUCAUCUUUGGUUA	Cleavage
sbi-miR169m	Pn21.928	1.5	18.061	1	21	387	407	UAGCCAAGGAUGACUUGCCUA	GAGGCAGGUCAUCUUUGGUUA	Cleavage
sbi-miR169m	Pn21.922	1.5	17.523	1	21	1401	1421	UAGCCAAGGAUGACUUGCCUA	GAGGCAGGUCAUCUUUGGUUA	Cleavage
sbi-miR169m	Pn21.925	1.5	17.349	1	21	1404	1424	UAGCCAAGGAUGACUUGCCUA	GAGGCAGGUCAUCUUUGGUUA	Cleavage
sbi-miR169n	Pn21.928	1.5	18.061	1	21	387	407	UAGCCAAGGAUGACUUGCCUA	GAGGCAGGUCAUCUUUGGUUA	Cleavage
sbi-miR169n	Pn21.922	1.5	17.523	1	21	1401	1421	UAGCCAAGGAUGACUUGCCUA	GAGGCAGGUCAUCUUUGGUUA	Cleavage
sbi-miR169n	Pn21.925	1.5	17.349	1	21	1404	1424	UAGCCAAGGAUGACUUGCCUA	GAGGCAGGUCAUCUUUGGUUA	Cleavage
sbi-miR390	Pn9.158	1.5	10.931	1	21	346	366	AAGCUCAGGAGGGAUAGCGCC	GGCGCUGACCCUCCUGAGCUU	Cleavage
sbi-miR395c	Pn3.1864	1.5	14.114	1	21	3	23	GUGAAGUGUUUGGGGGAACUC	GAGUUCCCCCAAGCACUUCAA	Cleavage
sbi-miR395c	Pn3.1864	1.5	14.895	1	21	37	57	GUGAAGUGUUUGGGGGAACUC	GGGUUCUCCCAAACACUUCAA	Cleavage
sbi-miR395g	Pn3.1864	1.5	14.114	1	21	3	23	GUGAAGUGUUUGGGGGAACUC	GAGUUCCCCCAAGCACUUCAA	Cleavage
sbi-miR395g	Pn3.1864	1.5	14.895	1	21	37	57	GUGAAGUGUUUGGGGGAACUC	GGGUUCUCCCAAACACUUCAA	Cleavage
sbi-miR395h	Pn3.1864	1.5	14.114	1	21	3	23	GUGAAGUGUUUGGGGGAACUC	GAGUUCCCCCAAGCACUUCAA	Cleavage
sbi-miR395h	Pn3.1864	1.5	14.895	1	21	37	57	GUGAAGUGUUUGGGGGAACUC	GGGUUCUCCCAAACACUUCAA	Cleavage
sbi-miR395i	Pn3.1864	1.5	14.114	1	21	3	23	GUGAAGUGUUUGGGGGAACUC	GAGUUCCCCCAAGCACUUCAA	Cleavage
sbi-miR395i	Pn3.1864	1.5	14.895	1	21	37	57	GUGAAGUGUUUGGGGGAACUC	GGGUUCUCCCAAACACUUCAA	Cleavage
sbi-miR395j	Pn3.1864	1.5	14.114	1	21	3	23	GUGAAGUGUUUGGGGGAACUC	GAGUUCCCCCAAGCACUUCAA	Cleavage
sbi-miR395j	Pn3.1864	1.5	14.895	1	21	37	57	GUGAAGUGUUUGGGGGAACUC	GGGUUCUCCCAAACACUUCAA	Cleavage
bdi-miR169b	Pn21.925	1.5	17.349	1	21	1404	1424	UAGCCAAGGAUGACUUGCCGG	GAGGCAGGUCAUCUUUGGUUA	Cleavage
bdi-miR169b	Pn21.922	1.5	17.523	1	21	1401	1421	UAGCCAAGGAUGACUUGCCGG	GAGGCAGGUCAUCUUUGGUUA	Cleavage
bdi-miR169b	Pn21.928	1.5	18.061	1	21	387	407	UAGCCAAGGAUGACUUGCCGG	GAGGCAGGUCAUCUUUGGUUA	Cleavage
mtr-miR2673a	Pn19.817	1.5	14.272	1	22	157	178	CCUCUUCCUCUUCCUCUUCCAC	GUGGAGGAGGAGGAGGAGGAGG	Cleavage
mtr-miR2673a	Pn16.424	1.5	6.666	1	22	70	91	CCUCUUCCUCUUCCUCUUCCAC	GUGGAAGAGGAAGAUGAAGAGG	Cleavage
mtr-miR2673a	Pn15.1680	1.5	15.121	1	22	271	292	CCUCUUCCUCUUCCUCUUCCAC	GUGGAAGGGGAGGAGGAGGAGG	Cleavage
mtr-miR2673a	Pn5.184	1.5	14.924	1	22	700	721	CCUCUUCCUCUUCCUCUUCCAC	GUGGAGGGGGAAGAGGAGGAGG	Cleavage
mtr-miR2673a	Pn1.335	1.5	18.047	1	22	421	442	CCUCUUCCUCUUCCUCUUCCAC	GUGGAGGAGGAGGAGGAGGAGG	Cleavage
mtr-miR2673a	Pn14.1327	1.5	0	1	22	979	1000	CCUCUUCCUCUUCCUCUUCCAC	GAGGAAGAGGAAGAAGAAGAGG	Cleavage
mtr-miR2673a	Pn14.1327	1.5	0.012	1	22	1207	1228	CCUCUUCCUCUUCCUCUUCCAC	GAGGAAGAGGAAGAAGAAGAGG	Cleavage
mtr-miR2673a	Pn14.1327	1.5	0	1	22	339	360	CCUCUUCCUCUUCCUCUUCCAC	GAGGAAGAGGAAGAAGAAGAGG	Cleavage
mtr-miR2673a	Pn14.1327	1.5	0.681	1	22	1144	1165	CCUCUUCCUCUUCCUCUUCCAC	CAGGAAGAGGAAGAAGAAGAGG	Cleavage
mtr-miR2673a	Pn14.1327	1.5	0.192	1	22	579	600	CCUCUUCCUCUUCCUCUUCCAC	GAGGAGGAAGAAGAGGAAGAGG	Cleavage
mtr-miR2673a	Pn14.1327	1.5	0	1	22	309	330	CCUCUUCCUCUUCCUCUUCCAC	GAGGAAGAAGAAGAGGAGGAGG	Cleavage
mtr-miR2673a	Pn14.1327	1.5	-1	1	22	178	199	CCUCUUCCUCUUCCUCUUCCAC	GAGGAAGAAGAAGAGGAGGAGG	Cleavage
mtr-miR2673a	Pn14.1327	1.5	0.004	1	22	498	519	CCUCUUCCUCUUCCUCUUCCAC	GAAGAAGAGGAAGAAGAAGAGG	Cleavage
mtr-miR2673a	Pn14.1327	1.5	-1	1	22	247	268	CCUCUUCCUCUUCCUCUUCCAC	GAAGAAGAGGAAGAAGAAGAGG	Cleavage
mtr-miR2673a	Pn14.1327	1.5	0.001	1	22	871	892	CCUCUUCCUCUUCCUCUUCCAC	GAAGAAGAAGAGGAGGAAGAGG	Cleavage
mtr-miR2673a	Pn1.3251	1.5	1.686	1	22	493	514	CCUCUUCCUCUUCCUCUUCCAC	GUGGAGGAGGAGGAGGAGGAGG	Cleavage
mtr-miR2673a	Pn55.5	1.5	2.151	1	22	277	298	CCUCUUCCUCUUCCUCUUCCAC	GUGGAGGAGGAGGAGGAGGAGG	Cleavage
mtr-miR2673a	Pn5.2857	1.5	2.151	1	22	268	289	CCUCUUCCUCUUCCUCUUCCAC	GUGGAGGAGGAGGAGGAGGAGG	Cleavage
mtr-miR2673a	Pn4.3481	1.5	13.277	1	22	82	103	CCUCUUCCUCUUCCUCUUCCAC	GUGGAGGAGGAGGAGGAGGAGG	Cleavage
mtr-miR2673a	Pn22.780	1.5	11.764	1	22	58	79	CCUCUUCCUCUUCCUCUUCCAC	GUGGAGGAGGAGGAGGAGGAGG	Cleavage
mtr-miR2673a	Pn22.536	1.5	13.355	1	22	184	205	CCUCUUCCUCUUCCUCUUCCAC	GUGGAGGAGGAGGAGGAGGAGG	Cleavage
mtr-miR2673a	Pn10.476	1.5	12.196	1	22	22	43	CCUCUUCCUCUUCCUCUUCCAC	UUGGAGGAGGAGGAGGAGGAGG	Cleavage
mtr-miR2673a	Pn11.431	1.5	18.576	1	22	1600	1621	CCUCUUCCUCUUCCUCUUCCAC	UUGGGGGAGGAAGAGGAGGAGG	Cleavage
mtr-miR2673a	Pn11.322	1.5	20.847	1	22	1600	1621	CCUCUUCCUCUUCCUCUUCCAC	UUGGGGGAGGAAGAGGAGGAGG	Cleavage
mtr-miR2673a	Pn17.147	1.5	19.661	1	22	334	355	CCUCUUCCUCUUCCUCUUCCAC	UUGGAGGAGGAGGAGGAGGAGG	Cleavage
mtr-miR2673a	Pn1.2921	1.5	12.628	1	22	991	1012	CCUCUUCCUCUUCCUCUUCCAC	AUGGAGGAGGAGGAGGAGGAGG	Cleavage
mtr-miR2673a	Pn37.120	1.5	22.219	1	22	1294	1315	CCUCUUCCUCUUCCUCUUCCAC	UAUGAGGAGGAGGAGGAGGAGG	Cleavage
mtr-miR2673a	Pn18.1393	1.5	0.276	1	22	163	184	CCUCUUCCUCUUCCUCUUCCAC	GAGGAGGAGGAGGAGGAGGAGG	Cleavage
mtr-miR2673a	Pn18.1393	1.5	0.008	1	22	400	421	CCUCUUCCUCUUCCUCUUCCAC	GAGGAGGAGGAGGAGGAGGAGG	Cleavage
mtr-miR2673a	Pn18.1393	1.5	0.297	1	22	463	484	CCUCUUCCUCUUCCUCUUCCAC	GAGGAGGAGGAGGAGGAGGAGG	Cleavage
mtr-miR2673a	Pn18.1393	1.5	0.052	1	22	30	51	CCUCUUCCUCUUCCUCUUCCAC	GAAGAAGAGGAAGAAGAAGAGG	Cleavage
mtr-miR2673a	Pn8.1222	1.5	17.413	1	22	426	447	CCUCUUCCUCUUCCUCUUCCAC	GAGGGAGAGGGAGAGGGAGAGG	Cleavage
mtr-miR2673a	Pn11.2569	1.5	16.298	1	22	2278	2299	CCUCUUCCUCUUCCUCUUCCAC	GAGGAAGAGGAAGAGGAAGAAG	Cleavage
mtr-miR2673a	Pn7.642	1.5	7.279	1	22	192	213	CCUCUUCCUCUUCCUCUUCCAC	UUGGAGGAGGAGGAGGAGGAGG	Cleavage
mtr-miR2673a	Pn7.642	1.5	6.62	1	22	243	264	CCUCUUCCUCUUCCUCUUCCAC	AAGGAGGAGGAGGAGGAGGAGG	Cleavage
mtr-miR2673a	Pn11.1277	1.5	12.022	1	22	673	694	CCUCUUCCUCUUCCUCUUCCAC	GAGGAGGAGGAGGAGGAGGAGG	Cleavage
mtr-miR2673a	Pn11.1261	1.5	12.015	1	22	673	694	CCUCUUCCUCUUCCUCUUCCAC	GAGGAGGAGGAGGAGGAGGAGG	Cleavage
mtr-miR2673a	Pn26.288	1.5	3.762	1	22	298	319	CCUCUUCCUCUUCCUCUUCCAC	GGGGAGGAGGAGGAGGAGGAGG	Cleavage
mtr-miR2673a	Pn4.1568	1.5	22.09	1	22	145	166	CCUCUUCCUCUUCCUCUUCCAC	GGGGAAGGGGAAGGGGAAGGGG	Cleavage
mtr-miR2673a	Pn4.1563	1.5	22.747	1	22	150	171	CCUCUUCCUCUUCCUCUUCCAC	GGGGAAGGGGAAGGGGAAGGGG	Cleavage
mtr-miR2673a	Pn9.2041	1.5	6.01	1	22	337	358	CCUCUUCCUCUUCCUCUUCCAC	AAGGAGGAGGAGGAGGAGGAGG	Cleavage
mtr-miR2673a	Pn19.1171	1.5	8.221	1	22	1576	1597	CCUCUUCCUCUUCCUCUUCCAC	AAGGAAGAGGAAGAGAAAGAGG	Cleavage
mtr-miR2673a	Pn15.1016	1.5	7.796	1	22	1516	1537	CCUCUUCCUCUUCCUCUUCCAC	AAGGAAGAGGAAGAGAAAGAGG	Cleavage
mtr-miR2673a	Pn26.68	1.5	20.043	1	22	757	778	CCUCUUCCUCUUCCUCUUCCAC	UCGGAGGAGGAAGGGGAGGAGG	Cleavage
mtr-miR2673a	Pn26.68	1.5	8.345	1	22	2035	2056	CCUCUUCCUCUUCCUCUUCCAC	GGCGAGGAGGAGGAGGAGGAGG	Cleavage
mtr-miR2673a	Pn2.154	1.5	11.946	1	22	139	160	CCUCUUCCUCUUCCUCUUCCAC	GAGGGGGAGGAAGAGGAGGAGG	Cleavage
mtr-miR2673a	Pn15.765	1.5	22.084	1	22	742	763	CCUCUUCCUCUUCCUCUUCCAC	UCGGAGGAGGAAGGGGAGGAGG	Cleavage
mtr-miR2673a	Pn9.1822	1.5	0.568	1	22	494	515	CCUCUUCCUCUUCCUCUUCCAC	GAGGAGGAGGAGGAGGAGGAGG	Cleavage
mtr-miR2673a	Pn9.1822	1.5	2.975	1	22	518	539	CCUCUUCCUCUUCCUCUUCCAC	GAGGAGGAGGAGGAGGAGGAGG	Cleavage
mtr-miR2673a	Pn9.1822	1.5	8.537	1	22	898	919	CCUCUUCCUCUUCCUCUUCCAC	GAGGAGGAGGAGGAGGAGGAGG	Cleavage
mtr-miR2673a	Pn4.1677	1.5	23.295	1	22	1294	1315	CCUCUUCCUCUUCCUCUUCCAC	GAGGAGGAGGAGGAGGAGGAGG	Cleavage
mtr-miR2673a	Pn18.281	1.5	14.339	1	22	451	472	CCUCUUCCUCUUCCUCUUCCAC	GAGGAAGAGGCAGAGGAAGAGG	Cleavage
mtr-miR2673a	Pn31.151	1.5	18.939	1	22	1027	1048	CCUCUUCCUCUUCCUCUUCCAC	CAGGAGGAGGAGGAGGAGGAGG	Cleavage
mtr-miR2673a	Pn5.175	1.5	18.326	1	22	58	79	CCUCUUCCUCUUCCUCUUCCAC	GUCGAGGAGGAGGAGGAGGAGG	Cleavage
mtr-miR2673a	Pn1.386	1.5	17.445	1	22	418	439	CCUCUUCCUCUUCCUCUUCCAC	GAGGAGGAGGAGGAGGAGGAGG	Cleavage
mtr-miR2673a	Pn5.852	1.5	16.785	1	22	428	449	CCUCUUCCUCUUCCUCUUCCAC	ACGGAGGAGGAGGAGGAGGAGG	Cleavage
mtr-miR2673a	Pn3.3244	1.5	5.771	1	22	450	471	CCUCUUCCUCUUCCUCUUCCAC	GGGGAAGCGGAGGAGGAAGAGG	Cleavage
mtr-miR2673a	Pn5.101	1.5	16.909	1	22	952	973	CCUCUUCCUCUUCCUCUUCCAC	GAGGAAGAGGAUGAGGAAGAGG	Translation
mtr-miR2673a	Pn2.746	1.5	16.324	1	22	444	465	CCUCUUCCUCUUCCUCUUCCAC	GAGGAAGAGGAAGGGGAGGGGG	Cleavage
mtr-miR2673a	Pn13.1778	1.5	8.404	1	22	149	170	CCUCUUCCUCUUCCUCUUCCAC	GAGGAGGAGGAGGAGGAGGAGG	Cleavage
mtr-miR2673a	Pn13.1778	1.5	0.808	1	22	177	198	CCUCUUCCUCUUCCUCUUCCAC	GAGGAGGAGGAGGAGGAGGAGG	Cleavage
mtr-miR2673a	Pn13.1778	1.5	0.378	1	22	201	222	CCUCUUCCUCUUCCUCUUCCAC	GAGGGAGAGGAGGAGGAGGAGG	Cleavage
mtr-miR2673a	Pn13.1778	1.5	0.309	1	22	224	245	CCUCUUCCUCUUCCUCUUCCAC	GAGGAGGAGGAGGAGGAGGAGG	Cleavage
mtr-miR2673a	Pn13.1778	1.5	-1	1	22	262	283	CCUCUUCCUCUUCCUCUUCCAC	GGGGAGGAGGAGGAGGAGGAGG	Cleavage
mtr-miR2673a	Pn13.1778	1.5	-1	1	22	344	365	CCUCUUCCUCUUCCUCUUCCAC	GAGGAGGAGGAGGAGGAGGAGG	Cleavage
mtr-miR2673a	Pn13.1778	1.5	-1	1	22	370	391	CCUCUUCCUCUUCCUCUUCCAC	GAGGAGGAGGAGGAGGAGGAGG	Cleavage
mtr-miR2673a	Pn13.1778	1.5	-1	1	22	394	415	CCUCUUCCUCUUCCUCUUCCAC	GAGGAGGAGGAGGAGGAGGAGG	Cleavage
mtr-miR2673a	Pn13.1778	1.5	-1	1	22	418	439	CCUCUUCCUCUUCCUCUUCCAC	GAGGAGGAGGAGGAGGAGGAGG	Cleavage
mtr-miR2673a	Pn13.1778	1.5	-1	1	22	442	463	CCUCUUCCUCUUCCUCUUCCAC	GAGGAGGAGGAGGAGGAGGAGG	Cleavage
mtr-miR2673a	Pn13.1778	1.5	-1	1	22	466	487	CCUCUUCCUCUUCCUCUUCCAC	GAGGAGGAGGAGGAGGAGGAGG	Cleavage
mtr-miR2673a	Pn13.1778	1.5	-1	1	22	490	511	CCUCUUCCUCUUCCUCUUCCAC	GAGGAGGAGGAGGAGGAGGAGG	Cleavage
mtr-miR2673a	Pn13.1778	1.5	-1	1	22	514	535	CCUCUUCCUCUUCCUCUUCCAC	GAGGAGGAGGAGGAGGAGGAGG	Cleavage
mtr-miR2673a	Pn13.1778	1.5	-1	1	22	538	559	CCUCUUCCUCUUCCUCUUCCAC	GAGGAGGAGGAGGAGGAGGAGG	Cleavage
mtr-miR2673a	Pn13.1778	1.5	-1	1	22	562	583	CCUCUUCCUCUUCCUCUUCCAC	GAGGAGGAGGAGGAGGAGGAGG	Cleavage
mtr-miR2673a	Pn13.1778	1.5	-1	1	22	606	627	CCUCUUCCUCUUCCUCUUCCAC	GAGGAGGAGGAGGAGGAGGAGG	Cleavage
mtr-miR2673a	Pn13.1778	1.5	-1	1	22	630	651	CCUCUUCCUCUUCCUCUUCCAC	GAGGAGGAGGAGGAGGAGGAGG	Cleavage
mtr-miR2673a	Pn13.1778	1.5	-1	1	22	654	675	CCUCUUCCUCUUCCUCUUCCAC	GAGGAGGAGGAGGAGGAGGAGG	Cleavage
mtr-miR2673a	Pn13.1778	1.5	-1	1	22	678	699	CCUCUUCCUCUUCCUCUUCCAC	GAGGAGGAGGAGGAGGAGGAGG	Cleavage
mtr-miR2673a	Pn13.1778	1.5	-1	1	22	702	723	CCUCUUCCUCUUCCUCUUCCAC	GAGGAGGAGGAGGAGGAGGAGG	Cleavage
mtr-miR2673a	Pn13.1778	1.5	-1	1	22	726	747	CCUCUUCCUCUUCCUCUUCCAC	GAGGAGGAGGAGGAGGAGGAGG	Cleavage
mtr-miR2673a	Pn13.1778	1.5	-1	1	22	750	771	CCUCUUCCUCUUCCUCUUCCAC	GAGGAGGAGGAGGAGGAGGAGG	Cleavage
mtr-miR2673a	Pn13.1778	1.5	-1	1	22	816	837	CCUCUUCCUCUUCCUCUUCCAC	GAGGAGGAGGAGGAGGAGGAGG	Cleavage
mtr-miR2673a	Pn13.1778	1.5	-1	1	22	856	877	CCUCUUCCUCUUCCUCUUCCAC	GAGGAGGAGGAGGAGGAGGAGG	Cleavage
mtr-miR2673a	Pn13.1778	1.5	-1	1	22	882	903	CCUCUUCCUCUUCCUCUUCCAC	GAGGAGGAGGAGGAGGAGGAGG	Cleavage
mtr-miR2673a	Pn13.1778	1.5	-1	1	22	911	932	CCUCUUCCUCUUCCUCUUCCAC	GGGGAGGAGGAGGAGGAGGAGG	Cleavage
mtr-miR2673a	Pn13.1778	1.5	0	1	22	949	970	CCUCUUCCUCUUCCUCUUCCAC	GAGGAGGAGGAGGAGGAGGAGG	Cleavage
mtr-miR2673a	Pn13.1778	1.5	-1	1	22	771	792	CCUCUUCCUCUUCCUCUUCCAC	GAGGAGGAGGAGGAGGAGGAGG	Cleavage
mtr-miR2673a	Pn13.1778	1.5	-1	1	22	583	604	CCUCUUCCUCUUCCUCUUCCAC	GAGGAGGAGGAGGAGGAGGAGG	Cleavage
mtr-miR2673a	Pn6.1544	1.5	7.259	1	22	265	286	CCUCUUCCUCUUCCUCUUCCAC	GAGGAGGAGGAGGAGGAGGAGG	Cleavage
mtr-miR2673a	Pn21.517	1.5	12.428	1	22	316	337	CCUCUUCCUCUUCCUCUUCCAC	GAGGAGGAGGAGGAGGAGGAGG	Cleavage
mtr-miR2673a	Pn13.2052	1.5	9.689	1	22	1212	1233	CCUCUUCCUCUUCCUCUUCCAC	CGGGGAGGGGAAGGGGAAGAGG	Cleavage
mtr-miR2673a	Pn13.748	1.5	11.273	1	22	1212	1233	CCUCUUCCUCUUCCUCUUCCAC	CGGGGAGGGGAAGGGGAAGAGG	Cleavage
mtr-miR2673a	Pn6.828	1.5	22.989	1	22	748	769	CCUCUUCCUCUUCCUCUUCCAC	AAGGAGGAGGAGGAGGAGGAGG	Cleavage
mtr-miR2673a	Pn6.1336	1.5	9.363	1	22	754	775	CCUCUUCCUCUUCCUCUUCCAC	GAGGAGGGGGAAGAGGAGGAGG	Cleavage
mtr-miR2673a	Pn18.410	1.5	12.007	1	22	271	292	CCUCUUCCUCUUCCUCUUCCAC	GAGGAAGGGGAAGAGGAAGAGA	Cleavage
mtr-miR2673a	Pn18.410	1.5	6.088	1	22	295	316	CCUCUUCCUCUUCCUCUUCCAC	GAGGAGGAGGAGGAGGAGGAGG	Cleavage
mtr-miR2673a	Pn1.434	1.5	16.727	1	22	415	436	CCUCUUCCUCUUCCUCUUCCAC	UCGGAGGAGGAGGAGGAGGAGG	Cleavage
mtr-miR2673a	Pn1.382	1.5	16.814	1	22	415	436	CCUCUUCCUCUUCCUCUUCCAC	UCGGAGGAGGAGGAGGAGGAGG	Cleavage
mtr-miR2673a	Pn1.396	1.5	16.727	1	22	415	436	CCUCUUCCUCUUCCUCUUCCAC	UCGGAGGAGGAGGAGGAGGAGG	Cleavage
mtr-miR2673a	Pn1.388	1.5	16.727	1	22	415	436	CCUCUUCCUCUUCCUCUUCCAC	UCGGAGGAGGAGGAGGAGGAGG	Cleavage
mtr-miR2673a	Pn4.1645	1.5	12.657	1	22	243	264	CCUCUUCCUCUUCCUCUUCCAC	GGGGAAGAGGAAGGGGAGGGGG	Cleavage
mtr-miR2673a	Pn10.17	1.5	15.191	1	22	2521	2542	CCUCUUCCUCUUCCUCUUCCAC	GAGGAAGAUGAGGAGGAAGAGG	Cleavage
mtr-miR2673a	Pn14.905	1.5	6.596	1	22	362	383	CCUCUUCCUCUUCCUCUUCCAC	CGGGAGGAGGAGGAGGAGGAGG	Cleavage
mtr-miR2673a	Pn4.2018	1.5	6.566	1	22	316	337	CCUCUUCCUCUUCCUCUUCCAC	GAGGAGGAGGAGGAGGAGGAGG	Cleavage
mtr-miR2673a	Pn1.429	1.5	16.673	1	22	415	436	CCUCUUCCUCUUCCUCUUCCAC	UCGGAGGAGGAGGAGGAGGAGG	Cleavage
mtr-miR2673a	Pn6.645	1.5	24.093	1	22	634	655	CCUCUUCCUCUUCCUCUUCCAC	GUCGGGGAGGAGGAGGAAGAGG	Cleavage
mtr-miR2673a	Pn6.1802	1.5	10.899	1	22	385	406	CCUCUUCCUCUUCCUCUUCCAC	GAGGGGGAGGAAGAGGAGGAGG	Cleavage
mtr-miR2673a	Pn11.1610	1.5	15.11	1	22	126	147	CCUCUUCCUCUUCCUCUUCCAC	GAGGAGGAGGAGGAGGAAGGGG	Cleavage
mtr-miR2673a	Pn3.441	1.5	10.46	1	22	31	52	CCUCUUCCUCUUCCUCUUCCAC	AAGGAGGAGGAGGAGGAGGAGG	Cleavage
mtr-miR2673a	Pn28.526	1.5	4.872	1	22	226	247	CCUCUUCCUCUUCCUCUUCCAC	GAGGAGGAGGAGGAGGAGGAGG	Cleavage
mtr-miR2673a	Pn28.526	1.5	1.298	1	22	285	306	CCUCUUCCUCUUCCUCUUCCAC	GAGGAAGAGGAAGAAGAAGAGG	Cleavage
mtr-miR2673a	Pn13.751	1.5	14.982	1	22	285	306	CCUCUUCCUCUUCCUCUUCCAC	GAGGAAGAGGAAGGGGAGGGGG	Cleavage
mtr-miR2673a	Pn11.1655	1.5	21.714	1	22	381	402	CCUCUUCCUCUUCCUCUUCCAC	GAGGAGGAGGAGGAGGAGGAGG	Cleavage
mtr-miR2673a	Pn4.1309	1.5	20.595	1	22	476	497	CCUCUUCCUCUUCCUCUUCCAC	GAGGAGGAGGAGGAGGAGGAGG	Cleavage
mtr-miR2673a	Pn11.1070	1.5	5.776	1	22	355	376	CCUCUUCCUCUUCCUCUUCCAC	GGGGAGGAGGAGGAGGAGGAGG	Cleavage
mtr-miR2673b	Pn19.817	1.5	14.272	1	22	157	178	CCUCUUCCUCUUCCUCUUCCAC	GUGGAGGAGGAGGAGGAGGAGG	Cleavage
mtr-miR2673b	Pn16.424	1.5	6.666	1	22	70	91	CCUCUUCCUCUUCCUCUUCCAC	GUGGAAGAGGAAGAUGAAGAGG	Cleavage
mtr-miR2673b	Pn15.1680	1.5	15.121	1	22	271	292	CCUCUUCCUCUUCCUCUUCCAC	GUGGAAGGGGAGGAGGAGGAGG	Cleavage
mtr-miR2673b	Pn5.184	1.5	14.924	1	22	700	721	CCUCUUCCUCUUCCUCUUCCAC	GUGGAGGGGGAAGAGGAGGAGG	Cleavage
mtr-miR2673b	Pn1.335	1.5	18.047	1	22	421	442	CCUCUUCCUCUUCCUCUUCCAC	GUGGAGGAGGAGGAGGAGGAGG	Cleavage
mtr-miR2673b	Pn14.1327	1.5	0	1	22	979	1000	CCUCUUCCUCUUCCUCUUCCAC	GAGGAAGAGGAAGAAGAAGAGG	Cleavage
mtr-miR2673b	Pn14.1327	1.5	0.012	1	22	1207	1228	CCUCUUCCUCUUCCUCUUCCAC	GAGGAAGAGGAAGAAGAAGAGG	Cleavage
mtr-miR2673b	Pn14.1327	1.5	0	1	22	339	360	CCUCUUCCUCUUCCUCUUCCAC	GAGGAAGAGGAAGAAGAAGAGG	Cleavage
mtr-miR2673b	Pn14.1327	1.5	0.681	1	22	1144	1165	CCUCUUCCUCUUCCUCUUCCAC	CAGGAAGAGGAAGAAGAAGAGG	Cleavage
mtr-miR2673b	Pn14.1327	1.5	0.192	1	22	579	600	CCUCUUCCUCUUCCUCUUCCAC	GAGGAGGAAGAAGAGGAAGAGG	Cleavage
mtr-miR2673b	Pn14.1327	1.5	0	1	22	309	330	CCUCUUCCUCUUCCUCUUCCAC	GAGGAAGAAGAAGAGGAGGAGG	Cleavage
mtr-miR2673b	Pn14.1327	1.5	-1	1	22	178	199	CCUCUUCCUCUUCCUCUUCCAC	GAGGAAGAAGAAGAGGAGGAGG	Cleavage
mtr-miR2673b	Pn14.1327	1.5	0.004	1	22	498	519	CCUCUUCCUCUUCCUCUUCCAC	GAAGAAGAGGAAGAAGAAGAGG	Cleavage
mtr-miR2673b	Pn14.1327	1.5	-1	1	22	247	268	CCUCUUCCUCUUCCUCUUCCAC	GAAGAAGAGGAAGAAGAAGAGG	Cleavage
mtr-miR2673b	Pn14.1327	1.5	0.001	1	22	871	892	CCUCUUCCUCUUCCUCUUCCAC	GAAGAAGAAGAGGAGGAAGAGG	Cleavage
mtr-miR2673b	Pn1.3251	1.5	1.686	1	22	493	514	CCUCUUCCUCUUCCUCUUCCAC	GUGGAGGAGGAGGAGGAGGAGG	Cleavage
mtr-miR2673b	Pn55.5	1.5	2.151	1	22	277	298	CCUCUUCCUCUUCCUCUUCCAC	GUGGAGGAGGAGGAGGAGGAGG	Cleavage
mtr-miR2673b	Pn5.2857	1.5	2.151	1	22	268	289	CCUCUUCCUCUUCCUCUUCCAC	GUGGAGGAGGAGGAGGAGGAGG	Cleavage
mtr-miR2673b	Pn4.3481	1.5	13.277	1	22	82	103	CCUCUUCCUCUUCCUCUUCCAC	GUGGAGGAGGAGGAGGAGGAGG	Cleavage
mtr-miR2673b	Pn22.780	1.5	11.764	1	22	58	79	CCUCUUCCUCUUCCUCUUCCAC	GUGGAGGAGGAGGAGGAGGAGG	Cleavage
mtr-miR2673b	Pn22.536	1.5	13.355	1	22	184	205	CCUCUUCCUCUUCCUCUUCCAC	GUGGAGGAGGAGGAGGAGGAGG	Cleavage
mtr-miR2673b	Pn10.476	1.5	12.196	1	22	22	43	CCUCUUCCUCUUCCUCUUCCAC	UUGGAGGAGGAGGAGGAGGAGG	Cleavage
mtr-miR2673b	Pn11.431	1.5	18.576	1	22	1600	1621	CCUCUUCCUCUUCCUCUUCCAC	UUGGGGGAGGAAGAGGAGGAGG	Cleavage
mtr-miR2673b	Pn11.322	1.5	20.847	1	22	1600	1621	CCUCUUCCUCUUCCUCUUCCAC	UUGGGGGAGGAAGAGGAGGAGG	Cleavage
mtr-miR2673b	Pn17.147	1.5	19.661	1	22	334	355	CCUCUUCCUCUUCCUCUUCCAC	UUGGAGGAGGAGGAGGAGGAGG	Cleavage
mtr-miR2673b	Pn1.2921	1.5	12.628	1	22	991	1012	CCUCUUCCUCUUCCUCUUCCAC	AUGGAGGAGGAGGAGGAGGAGG	Cleavage
mtr-miR2673b	Pn37.120	1.5	22.219	1	22	1294	1315	CCUCUUCCUCUUCCUCUUCCAC	UAUGAGGAGGAGGAGGAGGAGG	Cleavage
mtr-miR2673b	Pn18.1393	1.5	0.276	1	22	163	184	CCUCUUCCUCUUCCUCUUCCAC	GAGGAGGAGGAGGAGGAGGAGG	Cleavage
mtr-miR2673b	Pn18.1393	1.5	0.008	1	22	400	421	CCUCUUCCUCUUCCUCUUCCAC	GAGGAGGAGGAGGAGGAGGAGG	Cleavage
mtr-miR2673b	Pn18.1393	1.5	0.297	1	22	463	484	CCUCUUCCUCUUCCUCUUCCAC	GAGGAGGAGGAGGAGGAGGAGG	Cleavage
mtr-miR2673b	Pn18.1393	1.5	0.052	1	22	30	51	CCUCUUCCUCUUCCUCUUCCAC	GAAGAAGAGGAAGAAGAAGAGG	Cleavage
mtr-miR2673b	Pn8.1222	1.5	17.413	1	22	426	447	CCUCUUCCUCUUCCUCUUCCAC	GAGGGAGAGGGAGAGGGAGAGG	Cleavage
mtr-miR2673b	Pn11.2569	1.5	16.298	1	22	2278	2299	CCUCUUCCUCUUCCUCUUCCAC	GAGGAAGAGGAAGAGGAAGAAG	Cleavage
mtr-miR2673b	Pn7.642	1.5	7.279	1	22	192	213	CCUCUUCCUCUUCCUCUUCCAC	UUGGAGGAGGAGGAGGAGGAGG	Cleavage
mtr-miR2673b	Pn7.642	1.5	6.62	1	22	243	264	CCUCUUCCUCUUCCUCUUCCAC	AAGGAGGAGGAGGAGGAGGAGG	Cleavage
mtr-miR2673b	Pn11.1261	1.5	12.015	1	22	673	694	CCUCUUCCUCUUCCUCUUCCAC	GAGGAGGAGGAGGAGGAGGAGG	Cleavage
mtr-miR2673b	Pn11.1277	1.5	12.022	1	22	673	694	CCUCUUCCUCUUCCUCUUCCAC	GAGGAGGAGGAGGAGGAGGAGG	Cleavage
mtr-miR2673b	Pn26.288	1.5	3.762	1	22	298	319	CCUCUUCCUCUUCCUCUUCCAC	GGGGAGGAGGAGGAGGAGGAGG	Cleavage
mtr-miR2673b	Pn4.1568	1.5	22.09	1	22	145	166	CCUCUUCCUCUUCCUCUUCCAC	GGGGAAGGGGAAGGGGAAGGGG	Cleavage
mtr-miR2673b	Pn4.1563	1.5	22.747	1	22	150	171	CCUCUUCCUCUUCCUCUUCCAC	GGGGAAGGGGAAGGGGAAGGGG	Cleavage
mtr-miR2673b	Pn9.2041	1.5	6.01	1	22	337	358	CCUCUUCCUCUUCCUCUUCCAC	AAGGAGGAGGAGGAGGAGGAGG	Cleavage
mtr-miR2673b	Pn19.1171	1.5	8.221	1	22	1576	1597	CCUCUUCCUCUUCCUCUUCCAC	AAGGAAGAGGAAGAGAAAGAGG	Cleavage
mtr-miR2673b	Pn15.1016	1.5	7.796	1	22	1516	1537	CCUCUUCCUCUUCCUCUUCCAC	AAGGAAGAGGAAGAGAAAGAGG	Cleavage
mtr-miR2673b	Pn26.68	1.5	20.043	1	22	757	778	CCUCUUCCUCUUCCUCUUCCAC	UCGGAGGAGGAAGGGGAGGAGG	Cleavage
mtr-miR2673b	Pn26.68	1.5	8.345	1	22	2035	2056	CCUCUUCCUCUUCCUCUUCCAC	GGCGAGGAGGAGGAGGAGGAGG	Cleavage
mtr-miR2673b	Pn2.154	1.5	11.946	1	22	139	160	CCUCUUCCUCUUCCUCUUCCAC	GAGGGGGAGGAAGAGGAGGAGG	Cleavage
mtr-miR2673b	Pn15.765	1.5	22.084	1	22	742	763	CCUCUUCCUCUUCCUCUUCCAC	UCGGAGGAGGAAGGGGAGGAGG	Cleavage
mtr-miR2673b	Pn9.1822	1.5	0.568	1	22	494	515	CCUCUUCCUCUUCCUCUUCCAC	GAGGAGGAGGAGGAGGAGGAGG	Cleavage
mtr-miR2673b	Pn9.1822	1.5	2.975	1	22	518	539	CCUCUUCCUCUUCCUCUUCCAC	GAGGAGGAGGAGGAGGAGGAGG	Cleavage
mtr-miR2673b	Pn9.1822	1.5	8.537	1	22	898	919	CCUCUUCCUCUUCCUCUUCCAC	GAGGAGGAGGAGGAGGAGGAGG	Cleavage
mtr-miR2673b	Pn4.1677	1.5	23.295	1	22	1294	1315	CCUCUUCCUCUUCCUCUUCCAC	GAGGAGGAGGAGGAGGAGGAGG	Cleavage
mtr-miR2673b	Pn18.281	1.5	14.339	1	22	451	472	CCUCUUCCUCUUCCUCUUCCAC	GAGGAAGAGGCAGAGGAAGAGG	Cleavage
mtr-miR2673b	Pn31.151	1.5	18.939	1	22	1027	1048	CCUCUUCCUCUUCCUCUUCCAC	CAGGAGGAGGAGGAGGAGGAGG	Cleavage
mtr-miR2673b	Pn5.175	1.5	18.326	1	22	58	79	CCUCUUCCUCUUCCUCUUCCAC	GUCGAGGAGGAGGAGGAGGAGG	Cleavage
mtr-miR2673b	Pn1.386	1.5	17.445	1	22	418	439	CCUCUUCCUCUUCCUCUUCCAC	GAGGAGGAGGAGGAGGAGGAGG	Cleavage
mtr-miR2673b	Pn5.852	1.5	16.785	1	22	428	449	CCUCUUCCUCUUCCUCUUCCAC	ACGGAGGAGGAGGAGGAGGAGG	Cleavage
mtr-miR2673b	Pn3.3244	1.5	5.771	1	22	450	471	CCUCUUCCUCUUCCUCUUCCAC	GGGGAAGCGGAGGAGGAAGAGG	Cleavage
mtr-miR2673b	Pn5.101	1.5	16.909	1	22	952	973	CCUCUUCCUCUUCCUCUUCCAC	GAGGAAGAGGAUGAGGAAGAGG	Translation
mtr-miR2673b	Pn2.746	1.5	16.324	1	22	444	465	CCUCUUCCUCUUCCUCUUCCAC	GAGGAAGAGGAAGGGGAGGGGG	Cleavage
mtr-miR2673b	Pn13.1778	1.5	8.404	1	22	149	170	CCUCUUCCUCUUCCUCUUCCAC	GAGGAGGAGGAGGAGGAGGAGG	Cleavage
mtr-miR2673b	Pn13.1778	1.5	0.808	1	22	177	198	CCUCUUCCUCUUCCUCUUCCAC	GAGGAGGAGGAGGAGGAGGAGG	Cleavage
mtr-miR2673b	Pn13.1778	1.5	0.378	1	22	201	222	CCUCUUCCUCUUCCUCUUCCAC	GAGGGAGAGGAGGAGGAGGAGG	Cleavage
mtr-miR2673b	Pn13.1778	1.5	0.309	1	22	224	245	CCUCUUCCUCUUCCUCUUCCAC	GAGGAGGAGGAGGAGGAGGAGG	Cleavage
mtr-miR2673b	Pn13.1778	1.5	-1	1	22	262	283	CCUCUUCCUCUUCCUCUUCCAC	GGGGAGGAGGAGGAGGAGGAGG	Cleavage
mtr-miR2673b	Pn13.1778	1.5	-1	1	22	344	365	CCUCUUCCUCUUCCUCUUCCAC	GAGGAGGAGGAGGAGGAGGAGG	Cleavage
mtr-miR2673b	Pn13.1778	1.5	-1	1	22	370	391	CCUCUUCCUCUUCCUCUUCCAC	GAGGAGGAGGAGGAGGAGGAGG	Cleavage
mtr-miR2673b	Pn13.1778	1.5	-1	1	22	394	415	CCUCUUCCUCUUCCUCUUCCAC	GAGGAGGAGGAGGAGGAGGAGG	Cleavage
mtr-miR2673b	Pn13.1778	1.5	-1	1	22	418	439	CCUCUUCCUCUUCCUCUUCCAC	GAGGAGGAGGAGGAGGAGGAGG	Cleavage
mtr-miR2673b	Pn13.1778	1.5	-1	1	22	442	463	CCUCUUCCUCUUCCUCUUCCAC	GAGGAGGAGGAGGAGGAGGAGG	Cleavage
mtr-miR2673b	Pn13.1778	1.5	-1	1	22	466	487	CCUCUUCCUCUUCCUCUUCCAC	GAGGAGGAGGAGGAGGAGGAGG	Cleavage
mtr-miR2673b	Pn13.1778	1.5	-1	1	22	490	511	CCUCUUCCUCUUCCUCUUCCAC	GAGGAGGAGGAGGAGGAGGAGG	Cleavage
mtr-miR2673b	Pn13.1778	1.5	-1	1	22	514	535	CCUCUUCCUCUUCCUCUUCCAC	GAGGAGGAGGAGGAGGAGGAGG	Cleavage
mtr-miR2673b	Pn13.1778	1.5	-1	1	22	538	559	CCUCUUCCUCUUCCUCUUCCAC	GAGGAGGAGGAGGAGGAGGAGG	Cleavage
mtr-miR2673b	Pn13.1778	1.5	-1	1	22	562	583	CCUCUUCCUCUUCCUCUUCCAC	GAGGAGGAGGAGGAGGAGGAGG	Cleavage
mtr-miR2673b	Pn13.1778	1.5	-1	1	22	606	627	CCUCUUCCUCUUCCUCUUCCAC	GAGGAGGAGGAGGAGGAGGAGG	Cleavage
mtr-miR2673b	Pn13.1778	1.5	-1	1	22	630	651	CCUCUUCCUCUUCCUCUUCCAC	GAGGAGGAGGAGGAGGAGGAGG	Cleavage
mtr-miR2673b	Pn13.1778	1.5	-1	1	22	654	675	CCUCUUCCUCUUCCUCUUCCAC	GAGGAGGAGGAGGAGGAGGAGG	Cleavage
mtr-miR2673b	Pn13.1778	1.5	-1	1	22	678	699	CCUCUUCCUCUUCCUCUUCCAC	GAGGAGGAGGAGGAGGAGGAGG	Cleavage
mtr-miR2673b	Pn13.1778	1.5	-1	1	22	702	723	CCUCUUCCUCUUCCUCUUCCAC	GAGGAGGAGGAGGAGGAGGAGG	Cleavage
mtr-miR2673b	Pn13.1778	1.5	-1	1	22	726	747	CCUCUUCCUCUUCCUCUUCCAC	GAGGAGGAGGAGGAGGAGGAGG	Cleavage
mtr-miR2673b	Pn13.1778	1.5	-1	1	22	750	771	CCUCUUCCUCUUCCUCUUCCAC	GAGGAGGAGGAGGAGGAGGAGG	Cleavage
mtr-miR2673b	Pn13.1778	1.5	-1	1	22	816	837	CCUCUUCCUCUUCCUCUUCCAC	GAGGAGGAGGAGGAGGAGGAGG	Cleavage
mtr-miR2673b	Pn13.1778	1.5	-1	1	22	856	877	CCUCUUCCUCUUCCUCUUCCAC	GAGGAGGAGGAGGAGGAGGAGG	Cleavage
mtr-miR2673b	Pn13.1778	1.5	-1	1	22	882	903	CCUCUUCCUCUUCCUCUUCCAC	GAGGAGGAGGAGGAGGAGGAGG	Cleavage
mtr-miR2673b	Pn13.1778	1.5	-1	1	22	911	932	CCUCUUCCUCUUCCUCUUCCAC	GGGGAGGAGGAGGAGGAGGAGG	Cleavage
mtr-miR2673b	Pn13.1778	1.5	0	1	22	949	970	CCUCUUCCUCUUCCUCUUCCAC	GAGGAGGAGGAGGAGGAGGAGG	Cleavage
mtr-miR2673b	Pn13.1778	1.5	-1	1	22	771	792	CCUCUUCCUCUUCCUCUUCCAC	GAGGAGGAGGAGGAGGAGGAGG	Cleavage
mtr-miR2673b	Pn13.1778	1.5	-1	1	22	583	604	CCUCUUCCUCUUCCUCUUCCAC	GAGGAGGAGGAGGAGGAGGAGG	Cleavage
mtr-miR2673b	Pn6.1544	1.5	7.259	1	22	265	286	CCUCUUCCUCUUCCUCUUCCAC	GAGGAGGAGGAGGAGGAGGAGG	Cleavage
mtr-miR2673b	Pn21.517	1.5	12.428	1	22	316	337	CCUCUUCCUCUUCCUCUUCCAC	GAGGAGGAGGAGGAGGAGGAGG	Cleavage
mtr-miR2673b	Pn13.2052	1.5	9.689	1	22	1212	1233	CCUCUUCCUCUUCCUCUUCCAC	CGGGGAGGGGAAGGGGAAGAGG	Cleavage
mtr-miR2673b	Pn13.748	1.5	11.273	1	22	1212	1233	CCUCUUCCUCUUCCUCUUCCAC	CGGGGAGGGGAAGGGGAAGAGG	Cleavage
mtr-miR2673b	Pn6.828	1.5	22.989	1	22	748	769	CCUCUUCCUCUUCCUCUUCCAC	AAGGAGGAGGAGGAGGAGGAGG	Cleavage
mtr-miR2673b	Pn6.1336	1.5	9.363	1	22	754	775	CCUCUUCCUCUUCCUCUUCCAC	GAGGAGGGGGAAGAGGAGGAGG	Cleavage
mtr-miR2673b	Pn18.410	1.5	12.007	1	22	271	292	CCUCUUCCUCUUCCUCUUCCAC	GAGGAAGGGGAAGAGGAAGAGA	Cleavage
mtr-miR2673b	Pn18.410	1.5	6.088	1	22	295	316	CCUCUUCCUCUUCCUCUUCCAC	GAGGAGGAGGAGGAGGAGGAGG	Cleavage
mtr-miR2673b	Pn1.382	1.5	16.814	1	22	415	436	CCUCUUCCUCUUCCUCUUCCAC	UCGGAGGAGGAGGAGGAGGAGG	Cleavage
mtr-miR2673b	Pn1.434	1.5	16.727	1	22	415	436	CCUCUUCCUCUUCCUCUUCCAC	UCGGAGGAGGAGGAGGAGGAGG	Cleavage
mtr-miR2673b	Pn1.388	1.5	16.727	1	22	415	436	CCUCUUCCUCUUCCUCUUCCAC	UCGGAGGAGGAGGAGGAGGAGG	Cleavage
mtr-miR2673b	Pn1.396	1.5	16.727	1	22	415	436	CCUCUUCCUCUUCCUCUUCCAC	UCGGAGGAGGAGGAGGAGGAGG	Cleavage
mtr-miR2673b	Pn4.1645	1.5	12.657	1	22	243	264	CCUCUUCCUCUUCCUCUUCCAC	GGGGAAGAGGAAGGGGAGGGGG	Cleavage
mtr-miR2673b	Pn10.17	1.5	15.191	1	22	2521	2542	CCUCUUCCUCUUCCUCUUCCAC	GAGGAAGAUGAGGAGGAAGAGG	Cleavage
mtr-miR2673b	Pn14.905	1.5	6.596	1	22	362	383	CCUCUUCCUCUUCCUCUUCCAC	CGGGAGGAGGAGGAGGAGGAGG	Cleavage
mtr-miR2673b	Pn4.2018	1.5	6.566	1	22	316	337	CCUCUUCCUCUUCCUCUUCCAC	GAGGAGGAGGAGGAGGAGGAGG	Cleavage
mtr-miR2673b	Pn1.429	1.5	16.673	1	22	415	436	CCUCUUCCUCUUCCUCUUCCAC	UCGGAGGAGGAGGAGGAGGAGG	Cleavage
mtr-miR2673b	Pn6.645	1.5	24.093	1	22	634	655	CCUCUUCCUCUUCCUCUUCCAC	GUCGGGGAGGAGGAGGAAGAGG	Cleavage
mtr-miR2673b	Pn6.1802	1.5	10.899	1	22	385	406	CCUCUUCCUCUUCCUCUUCCAC	GAGGGGGAGGAAGAGGAGGAGG	Cleavage
mtr-miR2673b	Pn11.1610	1.5	15.11	1	22	126	147	CCUCUUCCUCUUCCUCUUCCAC	GAGGAGGAGGAGGAGGAAGGGG	Cleavage
mtr-miR2673b	Pn3.441	1.5	10.46	1	22	31	52	CCUCUUCCUCUUCCUCUUCCAC	AAGGAGGAGGAGGAGGAGGAGG	Cleavage
mtr-miR2673b	Pn28.526	1.5	4.872	1	22	226	247	CCUCUUCCUCUUCCUCUUCCAC	GAGGAGGAGGAGGAGGAGGAGG	Cleavage
mtr-miR2673b	Pn28.526	1.5	1.298	1	22	285	306	CCUCUUCCUCUUCCUCUUCCAC	GAGGAAGAGGAAGAAGAAGAGG	Cleavage
mtr-miR2673b	Pn13.751	1.5	14.982	1	22	285	306	CCUCUUCCUCUUCCUCUUCCAC	GAGGAAGAGGAAGGGGAGGGGG	Cleavage
mtr-miR2673b	Pn11.1655	1.5	21.714	1	22	381	402	CCUCUUCCUCUUCCUCUUCCAC	GAGGAGGAGGAGGAGGAGGAGG	Cleavage
mtr-miR2673b	Pn4.1309	1.5	20.595	1	22	476	497	CCUCUUCCUCUUCCUCUUCCAC	GAGGAGGAGGAGGAGGAGGAGG	Cleavage
mtr-miR2673b	Pn11.1070	1.5	5.776	1	22	355	376	CCUCUUCCUCUUCCUCUUCCAC	GGGGAGGAGGAGGAGGAGGAGG	Cleavage
aqc-miR159	Pn15.1483	1.5	17.95	1	21	785	805	UUUGGACUGAAGGGAGCUCUA	UGGAGCUCCCUUCAGGCCAAA	Cleavage
aqc-miR169a	Pn21.928	1.5	18.061	1	21	387	407	UAGCCAAGGAUGACUUGCCUA	GAGGCAGGUCAUCUUUGGUUA	Cleavage
aqc-miR169a	Pn21.922	1.5	17.523	1	21	1401	1421	UAGCCAAGGAUGACUUGCCUA	GAGGCAGGUCAUCUUUGGUUA	Cleavage
aqc-miR169a	Pn21.925	1.5	17.349	1	21	1404	1424	UAGCCAAGGAUGACUUGCCUA	GAGGCAGGUCAUCUUUGGUUA	Cleavage
aqc-miR169b	Pn21.928	1.5	18.061	1	21	387	407	UAGCCAAGGAUGACUUGCCUG	GAGGCAGGUCAUCUUUGGUUA	Cleavage
aqc-miR169b	Pn21.922	1.5	17.523	1	21	1401	1421	UAGCCAAGGAUGACUUGCCUG	GAGGCAGGUCAUCUUUGGUUA	Cleavage
aqc-miR169b	Pn21.925	1.5	17.349	1	21	1404	1424	UAGCCAAGGAUGACUUGCCUG	GAGGCAGGUCAUCUUUGGUUA	Cleavage
aqc-miR319	Pn10.1126	1.5	22.667	1	21	892	912	UUGGACUGAAGGGAGCUCCCU	AUGGAGCUCCCUUCACUCCAA	Cleavage
aqc-miR319	Pn15.1483	1.5	20.833	1	21	784	804	UUGGACUGAAGGGAGCUCCCU	UUGGAGCUCCCUUCAGGCCAA	Cleavage
aqc-miR477e	Pn11.634	1.5	23.106	1	20	38	57	CUCUCCCUCAAGGGCUUCUA	UAGGAGUCCUUGGGGGAGAG	Cleavage
aqc-miR477a	Pn11.634	1.5	23.106	1	20	38	57	CUCUCCCUCAAGGGCUUCUA	UAGGAGUCCUUGGGGGAGAG	Cleavage
aqc-miR477b	Pn11.634	1.5	23.106	1	20	38	57	CUCUCCCUCAAGGGCUUCUA	UAGGAGUCCUUGGGGGAGAG	Cleavage
osa-miR2864.1	Pn29.259	1.5	19.681	1	21	392	412	UUUUGCUGCCCUUGUUUUGCA	CUCAAGACAAGGGCAGUGAAA	Cleavage
osa-miR1863b	Pn9.1454	1.5	15.642	1	24	13	36	AGCUCUGAUACCAUGUUAACUGUU	CAAGUUUCAUAUGGUAUCAGAGCU	Cleavage
osa-miR1863b	Pn9.1450	1.5	15.836	1	24	13	36	AGCUCUGAUACCAUGUUAACUGUU	CAAGUUUCAUAUGGUAUCAGAGCU	Cleavage
osa-miR1863b	Pn9.1424	1.5	18.394	1	24	13	36	AGCUCUGAUACCAUGUUAACUGUU	CAAGUUUCAUAUGGUAUCAGAGCU	Cleavage
zma-miR159f-3p	Pn1.2270	1.5	21.632	1	21	560	580	UUUGGAUUGAAGGGAGCUCUG	UGGAGCUCCCUUCAAACCAAA	Cleavage
zma-miR159f-3p	Pn1.2291	1.5	21.701	1	21	560	580	UUUGGAUUGAAGGGAGCUCUG	UGGAGCUCCCUUCAAACCAAA	Cleavage
zma-miR159f-3p	Pn26.771	1.5	19.766	1	21	788	808	UUUGGAUUGAAGGGAGCUCUG	UGGAGCUCCCUUCAAGCCAAA	Cleavage
zma-miR159f-3p	Pn6.2746	1.5	19.829	1	21	528	548	UUUGGAUUGAAGGGAGCUCUG	GCGAGCUUCCUUCGAUUCAAA	Cleavage
zma-miR159j-3p	Pn1.2270	1.5	21.632	1	21	560	580	UUUGGAUUGAAGGGAGCUCUG	UGGAGCUCCCUUCAAACCAAA	Cleavage
zma-miR159j-3p	Pn1.2291	1.5	21.701	1	21	560	580	UUUGGAUUGAAGGGAGCUCUG	UGGAGCUCCCUUCAAACCAAA	Cleavage
zma-miR159j-3p	Pn26.771	1.5	19.766	1	21	788	808	UUUGGAUUGAAGGGAGCUCUG	UGGAGCUCCCUUCAAGCCAAA	Cleavage
zma-miR159j-3p	Pn6.2746	1.5	19.829	1	21	528	548	UUUGGAUUGAAGGGAGCUCUG	GCGAGCUUCCUUCGAUUCAAA	Cleavage
zma-miR159k-3p	Pn1.2270	1.5	21.632	1	21	560	580	UUUGGAUUGAAGGGAGCUCUG	UGGAGCUCCCUUCAAACCAAA	Cleavage
zma-miR159k-3p	Pn1.2291	1.5	21.701	1	21	560	580	UUUGGAUUGAAGGGAGCUCUG	UGGAGCUCCCUUCAAACCAAA	Cleavage
zma-miR159k-3p	Pn26.771	1.5	19.766	1	21	788	808	UUUGGAUUGAAGGGAGCUCUG	UGGAGCUCCCUUCAAGCCAAA	Cleavage
zma-miR159k-3p	Pn6.2746	1.5	19.829	1	21	528	548	UUUGGAUUGAAGGGAGCUCUG	GCGAGCUUCCUUCGAUUCAAA	Cleavage
zma-miR169p-5p	Pn21.928	1.5	18.061	1	21	387	407	UAGCCAAGGAUGACUUGCCGG	GAGGCAGGUCAUCUUUGGUUA	Cleavage
zma-miR169p-5p	Pn21.922	1.5	17.523	1	21	1401	1421	UAGCCAAGGAUGACUUGCCGG	GAGGCAGGUCAUCUUUGGUUA	Cleavage
zma-miR169p-5p	Pn21.925	1.5	17.349	1	21	1404	1424	UAGCCAAGGAUGACUUGCCGG	GAGGCAGGUCAUCUUUGGUUA	Cleavage
zma-miR390a-5p	Pn9.158	1.5	10.931	1	21	346	366	AAGCUCAGGAGGGAUAGCGCC	GGCGCUGACCCUCCUGAGCUU	Cleavage
zma-miR395d-3p	Pn3.1864	1.5	14.114	1	21	3	23	GUGAAGUGUUUGGGGGAACUC	GAGUUCCCCCAAGCACUUCAA	Cleavage
zma-miR395d-3p	Pn3.1864	1.5	14.895	1	21	37	57	GUGAAGUGUUUGGGGGAACUC	GGGUUCUCCCAAACACUUCAA	Cleavage
zma-miR395e-3p	Pn3.1864	1.5	14.114	1	21	3	23	GUGAAGUGUUUGGGGGAACUC	GAGUUCCCCCAAGCACUUCAA	Cleavage
zma-miR395e-3p	Pn3.1864	1.5	14.895	1	21	37	57	GUGAAGUGUUUGGGGGAACUC	GGGUUCUCCCAAACACUUCAA	Cleavage
zma-miR395f-3p	Pn3.1864	1.5	14.114	1	21	3	23	GUGAAGUGUUUGGGGGAACUC	GAGUUCCCCCAAGCACUUCAA	Cleavage
zma-miR395f-3p	Pn3.1864	1.5	14.895	1	21	37	57	GUGAAGUGUUUGGGGGAACUC	GGGUUCUCCCAAACACUUCAA	Cleavage
zma-miR395g-3p	Pn3.1864	1.5	14.114	1	21	3	23	GUGAAGUGUUUGGGGGAACUC	GAGUUCCCCCAAGCACUUCAA	Cleavage
zma-miR395g-3p	Pn3.1864	1.5	14.895	1	21	37	57	GUGAAGUGUUUGGGGGAACUC	GGGUUCUCCCAAACACUUCAA	Cleavage
zma-miR395h-3p	Pn3.1864	1.5	14.114	1	21	3	23	GUGAAGUGUUUGGGGGAACUC	GAGUUCCCCCAAGCACUUCAA	Cleavage
zma-miR395h-3p	Pn3.1864	1.5	14.895	1	21	37	57	GUGAAGUGUUUGGGGGAACUC	GGGUUCUCCCAAACACUUCAA	Cleavage
zma-miR395i-3p	Pn3.1864	1.5	14.114	1	21	3	23	GUGAAGUGUUUGGGGGAACUC	GAGUUCCCCCAAGCACUUCAA	Cleavage
zma-miR395i-3p	Pn3.1864	1.5	14.895	1	21	37	57	GUGAAGUGUUUGGGGGAACUC	GGGUUCUCCCAAACACUUCAA	Cleavage
zma-miR395j-3p	Pn3.1864	1.5	14.114	1	21	3	23	GUGAAGUGUUUGGGGGAACUC	GAGUUCCCCCAAGCACUUCAA	Cleavage
zma-miR395j-3p	Pn3.1864	1.5	14.895	1	21	37	57	GUGAAGUGUUUGGGGGAACUC	GGGUUCUCCCAAACACUUCAA	Cleavage
zma-miR395n-3p	Pn3.1864	1.5	14.114	1	21	3	23	GUGAAGUGUUUGGGGGAACUC	GAGUUCCCCCAAGCACUUCAA	Cleavage
zma-miR395n-3p	Pn3.1864	1.5	14.895	1	21	37	57	GUGAAGUGUUUGGGGGAACUC	GGGUUCUCCCAAACACUUCAA	Cleavage
zma-miR395p-3p	Pn3.1864	1.5	14.114	1	21	3	23	GUGAAGUGUUUGGGGGAACUC	GAGUUCCCCCAAGCACUUCAA	Cleavage
zma-miR395p-3p	Pn3.1864	1.5	14.895	1	21	37	57	GUGAAGUGUUUGGGGGAACUC	GGGUUCUCCCAAACACUUCAA	Cleavage
zma-miR529-5p	Pn3.4074	1.5	16.921	1	21	2445	2465	AGAAGAGAGAGAGUACAGCCU	UGUCUGUGCUCUCUCUCUUCU	Cleavage
zma-miR529-5p	Pn21.1417	1.5	16.92	1	21	792	812	AGAAGAGAGAGAGUACAGCCU	UGGAUGUGCUCUCUCUCUUCU	Cleavage
zma-miR529-5p	Pn3.426	1.5	12.365	1	21	774	794	AGAAGAGAGAGAGUACAGCCU	CGUCUGUGCUCUCUCUCUUCU	Cleavage
zma-miR529-5p	Pn15.136	1.5	18.528	1	21	756	776	AGAAGAGAGAGAGUACAGCCU	UGGAUGUGCUCUCUCUCUUCU	Cleavage
zma-miR529-5p	Pn19.85	1.5	19.76	1	21	792	812	AGAAGAGAGAGAGUACAGCCU	UGGAUGUGCUCUCUCUCUUCU	Cleavage
zma-miR390b-5p	Pn9.158	1.5	10.931	1	21	346	366	AAGCUCAGGAGGGAUAGCGCC	GGCGCUGACCCUCCUGAGCUU	Cleavage
sbi-miR169o	Pn21.931	1.5	20.216	1	21	1551	1571	UAGCCAAGGAUGAUUUGCCUG	GAGGCAGGUCAUCCUUGGUUA	Cleavage
ctr-miR319	Pn15.1483	1.5	20.833	1	20	785	804	UUGGACUGAAGGGAGCUCCC	UGGAGCUCCCUUCAGGCCAA	Cleavage
ctr-miR319	Pn10.1126	1.5	22.667	1	20	893	912	UUGGACUGAAGGGAGCUCCC	UGGAGCUCCCUUCACUCCAA	Cleavage
csi-miR390	Pn9.158	1.5	10.931	1	21	346	366	AAGCUCAGGAGGGAUAGCGCC	GGCGCUGACCCUCCUGAGCUU	Cleavage
osa-miR395y	Pn3.1864	1.5	14.114	1	21	3	23	GUGAAGUGUUUGGGGGAACUC	GAGUUCCCCCAAGCACUUCAA	Cleavage
osa-miR395y	Pn3.1864	1.5	14.895	1	21	37	57	GUGAAGUGUUUGGGGGAACUC	GGGUUCUCCCAAACACUUCAA	Cleavage
rco-miR159	Pn1.2270	1.5	21.632	1	21	560	580	UUUGGAUUGAAGGGAGCUCUA	UGGAGCUCCCUUCAAACCAAA	Cleavage
rco-miR159	Pn1.2291	1.5	21.701	1	21	560	580	UUUGGAUUGAAGGGAGCUCUA	UGGAGCUCCCUUCAAACCAAA	Cleavage
rco-miR159	Pn26.771	1.5	19.766	1	21	788	808	UUUGGAUUGAAGGGAGCUCUA	UGGAGCUCCCUUCAAGCCAAA	Cleavage
rco-miR159	Pn6.2746	1.5	19.829	1	21	528	548	UUUGGAUUGAAGGGAGCUCUA	GCGAGCUUCCUUCGAUUCAAA	Cleavage
rco-miR319a	Pn10.1126	1.5	22.667	1	21	892	912	UUGGACUGAAGGGAGCUCCCU	AUGGAGCUCCCUUCACUCCAA	Cleavage
rco-miR319a	Pn15.1483	1.5	20.833	1	21	784	804	UUGGACUGAAGGGAGCUCCCU	UUGGAGCUCCCUUCAGGCCAA	Cleavage
rco-miR319b	Pn10.1126	1.5	22.667	1	21	892	912	UUGGACUGAAGGGAGCUCCCU	AUGGAGCUCCCUUCACUCCAA	Cleavage
rco-miR319b	Pn15.1483	1.5	20.833	1	21	784	804	UUGGACUGAAGGGAGCUCCCU	UUGGAGCUCCCUUCAGGCCAA	Cleavage
rco-miR319c	Pn10.1126	1.5	22.667	1	21	892	912	UUGGACUGAAGGGAGCUCCCU	AUGGAGCUCCCUUCACUCCAA	Cleavage
rco-miR319c	Pn15.1483	1.5	20.833	1	21	784	804	UUGGACUGAAGGGAGCUCCCU	UUGGAGCUCCCUUCAGGCCAA	Cleavage
rco-miR319d	Pn10.1126	1.5	22.667	1	21	892	912	UUGGACUGAAGGGAGCUCCUU	AUGGAGCUCCCUUCACUCCAA	Cleavage
rco-miR319d	Pn15.1483	1.5	20.833	1	21	784	804	UUGGACUGAAGGGAGCUCCUU	UUGGAGCUCCCUUCAGGCCAA	Cleavage
rco-miR390a	Pn9.158	1.5	10.931	1	21	346	366	AAGCUCAGGAGGGAUAGCGCC	GGCGCUGACCCUCCUGAGCUU	Cleavage
rco-miR390b	Pn9.158	1.5	10.931	1	21	346	366	AAGCUCAGGAGGGAUAGCGCC	GGCGCUGACCCUCCUGAGCUU	Cleavage
rco-miR395a	Pn3.1864	1.5	14.114	1	21	3	23	CUGAAGUGUUUGGGGGAACUC	GAGUUCCCCCAAGCACUUCAA	Cleavage
rco-miR395a	Pn3.1864	1.5	14.895	1	21	37	57	CUGAAGUGUUUGGGGGAACUC	GGGUUCUCCCAAACACUUCAA	Cleavage
rco-miR395b	Pn3.1864	1.5	14.114	1	21	3	23	CUGAAGUGUUUGGGGGAACUC	GAGUUCCCCCAAGCACUUCAA	Cleavage
rco-miR395b	Pn3.1864	1.5	14.895	1	21	37	57	CUGAAGUGUUUGGGGGAACUC	GGGUUCUCCCAAACACUUCAA	Cleavage
rco-miR395c	Pn3.1864	1.5	14.114	1	21	3	23	CUGAAGUGUUUGGGGGAACUC	GAGUUCCCCCAAGCACUUCAA	Cleavage
rco-miR395c	Pn3.1864	1.5	14.895	1	21	37	57	CUGAAGUGUUUGGGGGAACUC	GGGUUCUCCCAAACACUUCAA	Cleavage
rco-miR395d	Pn3.1864	1.5	14.114	1	21	3	23	CUGAAGUGUUUGGGGGAACUC	GAGUUCCCCCAAGCACUUCAA	Cleavage
rco-miR395d	Pn3.1864	1.5	14.895	1	21	37	57	CUGAAGUGUUUGGGGGAACUC	GGGUUCUCCCAAACACUUCAA	Cleavage
rco-miR395e	Pn3.1864	1.5	14.114	1	21	3	23	CUGAAGUGUUUGGGGGAACUC	GAGUUCCCCCAAGCACUUCAA	Cleavage
rco-miR395e	Pn3.1864	1.5	14.895	1	21	37	57	CUGAAGUGUUUGGGGGAACUC	GGGUUCUCCCAAACACUUCAA	Cleavage
aly-miR159a-3p	Pn1.2270	1.5	21.632	1	21	560	580	UUUGGAUUGAAGGGAGCUCUA	UGGAGCUCCCUUCAAACCAAA	Cleavage
aly-miR159a-3p	Pn1.2291	1.5	21.701	1	21	560	580	UUUGGAUUGAAGGGAGCUCUA	UGGAGCUCCCUUCAAACCAAA	Cleavage
aly-miR159a-3p	Pn26.771	1.5	19.766	1	21	788	808	UUUGGAUUGAAGGGAGCUCUA	UGGAGCUCCCUUCAAGCCAAA	Cleavage
aly-miR159a-3p	Pn6.2746	1.5	19.829	1	21	528	548	UUUGGAUUGAAGGGAGCUCUA	GCGAGCUUCCUUCGAUUCAAA	Cleavage
aly-miR159b-3p	Pn1.2291	1.5	21.701	1	21	560	580	UUUGGAUUGAAGGGAGCUCUU	UGGAGCUCCCUUCAAACCAAA	Cleavage
aly-miR159b-3p	Pn1.2270	1.5	21.632	1	21	560	580	UUUGGAUUGAAGGGAGCUCUU	UGGAGCUCCCUUCAAACCAAA	Cleavage
aly-miR159b-3p	Pn26.771	1.5	19.766	1	21	788	808	UUUGGAUUGAAGGGAGCUCUU	UGGAGCUCCCUUCAAGCCAAA	Cleavage
aly-miR159b-3p	Pn6.2746	1.5	19.829	1	21	528	548	UUUGGAUUGAAGGGAGCUCUU	GCGAGCUUCCUUCGAUUCAAA	Cleavage
aly-miR159c-3p	Pn1.2291	1.5	21.701	1	21	560	580	UUUGGAUUGAAGGGAGCUCCU	UGGAGCUCCCUUCAAACCAAA	Cleavage
aly-miR159c-3p	Pn1.2270	1.5	21.632	1	21	560	580	UUUGGAUUGAAGGGAGCUCCU	UGGAGCUCCCUUCAAACCAAA	Cleavage
aly-miR159c-3p	Pn26.771	1.5	19.766	1	21	788	808	UUUGGAUUGAAGGGAGCUCCU	UGGAGCUCCCUUCAAGCCAAA	Cleavage
aly-miR159c-3p	Pn6.2746	1.5	19.829	1	21	528	548	UUUGGAUUGAAGGGAGCUCCU	GCGAGCUUCCUUCGAUUCAAA	Cleavage
aly-miR319a-3p	Pn10.1126	1.5	22.667	1	21	892	912	UUGGACUGAAGGGAGCUCCCU	AUGGAGCUCCCUUCACUCCAA	Cleavage
aly-miR319a-3p	Pn15.1483	1.5	20.833	1	21	784	804	UUGGACUGAAGGGAGCUCCCU	UUGGAGCUCCCUUCAGGCCAA	Cleavage
aly-miR319b-3p	Pn10.1126	1.5	22.667	1	21	892	912	UUGGACUGAAGGGAGCUCCCU	AUGGAGCUCCCUUCACUCCAA	Cleavage
aly-miR319b-3p	Pn15.1483	1.5	20.833	1	21	784	804	UUGGACUGAAGGGAGCUCCCU	UUGGAGCUCCCUUCAGGCCAA	Cleavage
aly-miR319c-3p	Pn10.1126	1.5	22.667	1	21	892	912	UUGGACUGAAGGGAGCUCCUU	AUGGAGCUCCCUUCACUCCAA	Cleavage
aly-miR319c-3p	Pn15.1483	1.5	20.833	1	21	784	804	UUGGACUGAAGGGAGCUCCUU	UUGGAGCUCCCUUCAGGCCAA	Cleavage
aly-miR169h-5p	Pn21.928	1.5	18.061	1	21	387	407	UAGCCAAGGAUGACUUGCCUG	GAGGCAGGUCAUCUUUGGUUA	Cleavage
aly-miR169h-5p	Pn21.922	1.5	17.523	1	21	1401	1421	UAGCCAAGGAUGACUUGCCUG	GAGGCAGGUCAUCUUUGGUUA	Cleavage
aly-miR169h-5p	Pn21.925	1.5	17.349	1	21	1404	1424	UAGCCAAGGAUGACUUGCCUG	GAGGCAGGUCAUCUUUGGUUA	Cleavage
aly-miR169i-5p	Pn21.928	1.5	18.061	1	21	387	407	UAGCCAAGGAUGACUUGCCUG	GAGGCAGGUCAUCUUUGGUUA	Cleavage
aly-miR169i-5p	Pn21.922	1.5	17.523	1	21	1401	1421	UAGCCAAGGAUGACUUGCCUG	GAGGCAGGUCAUCUUUGGUUA	Cleavage
aly-miR169i-5p	Pn21.925	1.5	17.349	1	21	1404	1424	UAGCCAAGGAUGACUUGCCUG	GAGGCAGGUCAUCUUUGGUUA	Cleavage
aly-miR169j-5p	Pn21.928	1.5	18.061	1	21	387	407	UAGCCAAGGAUGACUUGCCUG	GAGGCAGGUCAUCUUUGGUUA	Cleavage
aly-miR169j-5p	Pn21.922	1.5	17.523	1	21	1401	1421	UAGCCAAGGAUGACUUGCCUG	GAGGCAGGUCAUCUUUGGUUA	Cleavage
aly-miR169j-5p	Pn21.925	1.5	17.349	1	21	1404	1424	UAGCCAAGGAUGACUUGCCUG	GAGGCAGGUCAUCUUUGGUUA	Cleavage
aly-miR169k-5p	Pn21.928	1.5	18.061	1	21	387	407	UAGCCAAGGAUGACUUGCCUG	GAGGCAGGUCAUCUUUGGUUA	Cleavage
aly-miR169k-5p	Pn21.922	1.5	17.523	1	21	1401	1421	UAGCCAAGGAUGACUUGCCUG	GAGGCAGGUCAUCUUUGGUUA	Cleavage
aly-miR169k-5p	Pn21.925	1.5	17.349	1	21	1404	1424	UAGCCAAGGAUGACUUGCCUG	GAGGCAGGUCAUCUUUGGUUA	Cleavage
aly-miR169l-5p	Pn21.928	1.5	18.061	1	21	387	407	UAGCCAAGGAUGACUUGCCUG	GAGGCAGGUCAUCUUUGGUUA	Cleavage
aly-miR169l-5p	Pn21.922	1.5	17.523	1	21	1401	1421	UAGCCAAGGAUGACUUGCCUG	GAGGCAGGUCAUCUUUGGUUA	Cleavage
aly-miR169l-5p	Pn21.925	1.5	17.349	1	21	1404	1424	UAGCCAAGGAUGACUUGCCUG	GAGGCAGGUCAUCUUUGGUUA	Cleavage
aly-miR169m-5p	Pn21.928	1.5	18.061	1	21	387	407	UAGCCAAGGAUGACUUGCCUG	GAGGCAGGUCAUCUUUGGUUA	Cleavage
aly-miR169m-5p	Pn21.922	1.5	17.523	1	21	1401	1421	UAGCCAAGGAUGACUUGCCUG	GAGGCAGGUCAUCUUUGGUUA	Cleavage
aly-miR169m-5p	Pn21.925	1.5	17.349	1	21	1404	1424	UAGCCAAGGAUGACUUGCCUG	GAGGCAGGUCAUCUUUGGUUA	Cleavage
aly-miR390a-5p	Pn9.158	1.5	10.931	1	21	346	366	AAGCUCAGGAGGGAUAGCGCC	GGCGCUGACCCUCCUGAGCUU	Cleavage
aly-miR390b-5p	Pn9.158	1.5	10.931	1	21	346	366	AAGCUCAGGAGGGAUAGCGCC	GGCGCUGACCCUCCUGAGCUU	Cleavage
aly-miR395d-3p	Pn3.1864	1.5	14.114	1	21	3	23	CUGAAGUGUUUGGGGGAACUC	GAGUUCCCCCAAGCACUUCAA	Cleavage
aly-miR395d-3p	Pn3.1864	1.5	14.895	1	21	37	57	CUGAAGUGUUUGGGGGAACUC	GGGUUCUCCCAAACACUUCAA	Cleavage
aly-miR395e-3p	Pn3.1864	1.5	14.114	1	21	3	23	CUGAAGUGUUUGGGGGAACUC	GAGUUCCCCCAAGCACUUCAA	Cleavage
aly-miR395e-3p	Pn3.1864	1.5	14.895	1	21	37	57	CUGAAGUGUUUGGGGGAACUC	GGGUUCUCCCAAACACUUCAA	Cleavage
aly-miR834-3p	Pn32.245	1.5	12.228	1	21	68	88	UGGUAGCAGUAGCGGUGGUAA	CUACCGCUGCUACUGCUACUA	Cleavage
aly-miR834-3p	Pn12.1834	1.5	18.291	1	21	122	142	UGGUAGCAGUAGCGGUGGUAA	CUACUACUGCUGCUGCUACCA	Cleavage
aly-miR838-3p	Pn13.383	1.5	6.526	1	21	492	512	UUUUCUUCUUCUUCUUGCACA	GGUUCAAGAAGAAGAAGAAGA	Cleavage
aly-miR838-3p	Pn13.460	1.5	6.084	1	21	495	515	UUUUCUUCUUCUUCUUGCACA	GGUUCAAGAAGAAGAAGAAGA	Cleavage
aly-miR838-3p	Pn8.573	1.5	13.24	1	21	110	130	UUUUCUUCUUCUUCUUGCACA	CGUCCAAGAAGAAGAAGAGAA	Cleavage
aly-miR838-3p	Pn13.1836	1.5	16.149	1	21	1011	1031	UUUUCUUCUUCUUCUUGCACA	UCUGCAAGAUGAAGAAGAAAA	Cleavage
aly-miR838-3p	Pn13.1361	1.5	16.149	1	21	1011	1031	UUUUCUUCUUCUUCUUGCACA	UCUGCAAGAUGAAGAAGAAAA	Cleavage
aly-miR838-3p	Pn55.23	1.5	21.855	1	21	1367	1387	UUUUCUUCUUCUUCUUGCACA	UUGGCAAGAAGAAGAAGAAGA	Cleavage
aly-miR838-3p	Pn10.2063	1.5	4.613	1	21	26	46	UUUUCUUCUUCUUCUUGCACA	AUAGCAAGAAGAAGAAGAAAG	Cleavage
aly-miR838-3p	Pn26.307	1.5	23.081	1	21	713	733	UUUUCUUCUUCUUCUUGCACA	GUUGUAGGAAGAAGAAGAAGA	Cleavage
aly-miR838-3p	Pn15.2328	1.5	24.828	1	21	62	82	UUUUCUUCUUCUUCUUGCACA	GUUGUAGGAAGAAGAAGAAGA	Cleavage
aly-miR838-3p	Pn17.1191	1.5	23.467	1	21	203	223	UUUUCUUCUUCUUCUUGCACA	ACAGCAAGAAGAAGAAGAAGA	Cleavage
aly-miR838-3p	Pn4.3140	1.5	19.803	1	21	728	748	UUUUCUUCUUCUUCUUGCACA	CUUGCAAGAAGAAGAAGAAUA	Cleavage
aly-miR838-3p	Pn7.1588	1.5	16.996	1	21	632	652	UUUUCUUCUUCUUCUUGCACA	CUUGCAAGAAGAAGAAGAAUA	Cleavage
aly-miR838-3p	Pn9.821	1.5	11.683	1	21	1325	1345	UUUUCUUCUUCUUCUUGCACA	UAUGGAAGAAGAAGAAGAAGA	Cleavage
aly-miR838-3p	Pn29.8	1.5	18.329	1	21	527	547	UUUUCUUCUUCUUCUUGCACA	UAUCCAAGGAGAAGAAGAAAA	Cleavage
aly-miR838-3p	Pn16.1071	1.5	18.919	1	21	11	31	UUUUCUUCUUCUUCUUGCACA	CAUCCAAGAAGAAGAAGAAGA	Cleavage
aly-miR838-3p	Pn6.1671	1.5	18.359	1	21	774	794	UUUUCUUCUUCUUCUUGCACA	GAUGGAAGAAGAAGAAGAAGA	Cleavage
aly-miR838-3p	Pn15.943	1.5	15.83	1	21	704	724	UUUUCUUCUUCUUCUUGCACA	AAUCCGAGAAGAAGAAGAAAA	Cleavage
aly-miR838-3p	Pn7.1459	1.5	10.48	1	21	473	493	UUUUCUUCUUCUUCUUGCACA	CUUACAAGAAGAAGAAGAAGA	Cleavage
aly-miR838-3p	Pn31.193	1.5	16.126	1	21	449	469	UUUUCUUCUUCUUCUUGCACA	CCUACAAGAAGAAGAAGAAGA	Cleavage
aly-miR838-3p	Pn21.1053	1.5	18.772	1	21	449	469	UUUUCUUCUUCUUCUUGCACA	CCUACAAGAAGAAGAAGAAGA	Cleavage
aly-miR838-3p	Pn2.2379	1.5	16.242	1	21	464	484	UUUUCUUCUUCUUCUUGCACA	CCUACAAGAAGAAGAAGAAGA	Cleavage
aly-miR838-3p	Pn2.2375	1.5	16.242	1	21	464	484	UUUUCUUCUUCUUCUUGCACA	CCUACAAGAAGAAGAAGAAGA	Cleavage
aly-miR838-3p	Pn1.1750	1.5	17.091	1	21	464	484	UUUUCUUCUUCUUCUUGCACA	CCUACAAGAAGAAGAAGAAGA	Cleavage
aly-miR319d-3p	Pn10.1126	1.5	22.667	1	21	892	912	UUGGACUGAAGGGAGCUCCUU	AUGGAGCUCCCUUCACUCCAA	Cleavage
aly-miR319d-3p	Pn15.1483	1.5	20.833	1	21	784	804	UUGGACUGAAGGGAGCUCCUU	UUGGAGCUCCCUUCAGGCCAA	Cleavage
aly-miR395g-3p	Pn3.1864	1.5	14.114	1	21	3	23	CUGAAGUGUUUGGGGGAACUC	GAGUUCCCCCAAGCACUUCAA	Cleavage
aly-miR395g-3p	Pn3.1864	1.5	14.895	1	21	37	57	CUGAAGUGUUUGGGGGAACUC	GGGUUCUCCCAAACACUUCAA	Cleavage
ahy-miR159	Pn1.2270	1.5	21.632	1	21	560	580	UUUGGAUUGAAGGGAGCUCUA	UGGAGCUCCCUUCAAACCAAA	Cleavage
ahy-miR159	Pn1.2291	1.5	21.701	1	21	560	580	UUUGGAUUGAAGGGAGCUCUA	UGGAGCUCCCUUCAAACCAAA	Cleavage
ahy-miR159	Pn26.771	1.5	19.766	1	21	788	808	UUUGGAUUGAAGGGAGCUCUA	UGGAGCUCCCUUCAAGCCAAA	Cleavage
ahy-miR159	Pn6.2746	1.5	19.829	1	21	528	548	UUUGGAUUGAAGGGAGCUCUA	GCGAGCUUCCUUCGAUUCAAA	Cleavage
aly-miR395i	Pn18.1182	1.5	22.539	1	21	603	623	CUGAAGUGUUUGGAGGAACUC	AGGUUCAUCCAAACAUUUCAG	Cleavage
pab-miR395	Pn18.1182	1.5	22.539	1	21	603	623	CUGAAGUGUUUGGAGGAACUU	AGGUUCAUCCAAACAUUUCAG	Cleavage
hvu-miR159b	Pn1.2291	1.5	21.701	1	21	560	580	UUUGGAUUGAAGGGAGCUCUG	UGGAGCUCCCUUCAAACCAAA	Cleavage
hvu-miR159b	Pn1.2270	1.5	21.632	1	21	560	580	UUUGGAUUGAAGGGAGCUCUG	UGGAGCUCCCUUCAAACCAAA	Cleavage
hvu-miR159b	Pn26.771	1.5	19.766	1	21	788	808	UUUGGAUUGAAGGGAGCUCUG	UGGAGCUCCCUUCAAGCCAAA	Cleavage
hvu-miR159b	Pn6.2746	1.5	19.829	1	21	528	548	UUUGGAUUGAAGGGAGCUCUG	GCGAGCUUCCUUCGAUUCAAA	Cleavage
hvu-miR159a	Pn1.2270	1.5	21.632	1	21	560	580	UUUGGAUUGAAGGGAGCUCUG	UGGAGCUCCCUUCAAACCAAA	Cleavage
hvu-miR159a	Pn1.2291	1.5	21.701	1	21	560	580	UUUGGAUUGAAGGGAGCUCUG	UGGAGCUCCCUUCAAACCAAA	Cleavage
hvu-miR159a	Pn26.771	1.5	19.766	1	21	788	808	UUUGGAUUGAAGGGAGCUCUG	UGGAGCUCCCUUCAAGCCAAA	Cleavage
hvu-miR159a	Pn6.2746	1.5	19.829	1	21	528	548	UUUGGAUUGAAGGGAGCUCUG	GCGAGCUUCCUUCGAUUCAAA	Cleavage
tae-miR319	Pn10.1126	1.5	22.667	1	21	892	912	UUGGACUGAAGGGAGCUCCCU	AUGGAGCUCCCUUCACUCCAA	Cleavage
tae-miR319	Pn15.1483	1.5	20.833	1	21	784	804	UUGGACUGAAGGGAGCUCCCU	UUGGAGCUCCCUUCAGGCCAA	Cleavage
tae-miR395a	Pn3.1864	1.5	14.114	1	21	3	23	GUGAAGUGUUUGGGGGAACUC	GAGUUCCCCCAAGCACUUCAA	Cleavage
tae-miR395a	Pn3.1864	1.5	14.895	1	21	37	57	GUGAAGUGUUUGGGGGAACUC	GGGUUCUCCCAAACACUUCAA	Cleavage
gma-miR156g	Pn3.4074	1.5	18.127	1	20	2448	2467	ACAGAAGAUAGAGAGCACAG	CUGUGCUCUCUCUCUUCUGU	Cleavage
gma-miR156g	Pn3.426	1.5	12.806	1	20	777	796	ACAGAAGAUAGAGAGCACAG	CUGUGCUCUCUCUCUUCUGU	Cleavage
gma-miR156g	Pn2.1339	1.5	24.298	1	20	978	997	ACAGAAGAUAGAGAGCACAG	UUGUGCUCUCUCUCUUCUGU	Cleavage
gma-miR156g	Pn21.1417	1.5	20.038	1	20	795	814	ACAGAAGAUAGAGAGCACAG	AUGUGCUCUCUCUCUUCUGU	Cleavage
gma-miR156g	Pn15.136	1.5	21.946	1	20	759	778	ACAGAAGAUAGAGAGCACAG	AUGUGCUCUCUCUCUUCUGU	Cleavage
gma-miR156g	Pn19.85	1.5	19.294	1	20	795	814	ACAGAAGAUAGAGAGCACAG	AUGUGCUCUCUCUCUUCUGU	Cleavage
far-miR159	Pn1.2291	1.5	21.701	1	21	560	580	UUUGGAUUGAAGGGAGCUCUG	UGGAGCUCCCUUCAAACCAAA	Cleavage
far-miR159	Pn1.2270	1.5	21.632	1	21	560	580	UUUGGAUUGAAGGGAGCUCUG	UGGAGCUCCCUUCAAACCAAA	Cleavage
far-miR159	Pn26.771	1.5	19.766	1	21	788	808	UUUGGAUUGAAGGGAGCUCUG	UGGAGCUCCCUUCAAGCCAAA	Cleavage
far-miR159	Pn6.2746	1.5	19.829	1	21	528	548	UUUGGAUUGAAGGGAGCUCUG	GCGAGCUUCCUUCGAUUCAAA	Cleavage
far-miR169	Pn21.928	1.5	18.061	1	21	387	407	UAGCCAAGGAUGACUUGCCUA	GAGGCAGGUCAUCUUUGGUUA	Cleavage
far-miR169	Pn21.922	1.5	17.523	1	21	1401	1421	UAGCCAAGGAUGACUUGCCUA	GAGGCAGGUCAUCUUUGGUUA	Cleavage
far-miR169	Pn21.925	1.5	17.349	1	21	1404	1424	UAGCCAAGGAUGACUUGCCUA	GAGGCAGGUCAUCUUUGGUUA	Cleavage
far-miR529	Pn5.2135	1.5	19.811	1	21	147	167	AGAAGAGAGAGAGCACAGCUU	AGGUGGUGCUCUCUCUCUUCU	Cleavage
far-miR529	Pn14.164	1.5	18.369	1	21	768	788	AGAAGAGAGAGAGCACAGCUU	UGGUGGUGCUCUCUCUCUUCU	Cleavage
csi-miR159	Pn1.2270	1.5	21.632	1	21	560	580	UUUGGAUUGAAGGGAGCUCUA	UGGAGCUCCCUUCAAACCAAA	Cleavage
csi-miR159	Pn1.2291	1.5	21.701	1	21	560	580	UUUGGAUUGAAGGGAGCUCUA	UGGAGCUCCCUUCAAACCAAA	Cleavage
csi-miR159	Pn26.771	1.5	19.766	1	21	788	808	UUUGGAUUGAAGGGAGCUCUA	UGGAGCUCCCUUCAAGCCAAA	Cleavage
csi-miR159	Pn6.2746	1.5	19.829	1	21	528	548	UUUGGAUUGAAGGGAGCUCUA	GCGAGCUUCCUUCGAUUCAAA	Cleavage
csi-miR319	Pn15.1483	1.5	17.95	1	21	785	805	UUUGGACUGAAGGGAGCUCCU	UGGAGCUCCCUUCAGGCCAAA	Cleavage
csi-miR395	Pn3.1864	1.5	14.114	1	21	3	23	CUGAAGUGUUUGGGGGAACUC	GAGUUCCCCCAAGCACUUCAA	Cleavage
csi-miR395	Pn3.1864	1.5	14.895	1	21	37	57	CUGAAGUGUUUGGGGGAACUC	GGGUUCUCCCAAACACUUCAA	Cleavage
csi-miR473	Pn4.3218	1.5	21.62	1	21	1046	1066	ACUCUCCCUCAAGGGCUUCGC	CAGAAGCCUUUGAGGGAGAGA	Cleavage
csi-miR477b	Pn11.634	1.5	23.106	1	21	37	57	CUCUCCCUCAAGGGCUUCUCU	GUAGGAGUCCUUGGGGGAGAG	Cleavage
tcc-miR169d	Pn21.928	1.5	18.061	1	21	387	407	UAGCCAAGGAUGACUUGCCUA	GAGGCAGGUCAUCUUUGGUUA	Cleavage
tcc-miR169d	Pn21.922	1.5	17.523	1	21	1401	1421	UAGCCAAGGAUGACUUGCCUA	GAGGCAGGUCAUCUUUGGUUA	Cleavage
tcc-miR169d	Pn21.925	1.5	17.349	1	21	1404	1424	UAGCCAAGGAUGACUUGCCUA	GAGGCAGGUCAUCUUUGGUUA	Cleavage
tcc-miR169h	Pn21.928	1.5	18.061	1	21	387	407	UAGCCAAGGAUGACUUGCCUG	GAGGCAGGUCAUCUUUGGUUA	Cleavage
tcc-miR169h	Pn21.922	1.5	17.523	1	21	1401	1421	UAGCCAAGGAUGACUUGCCUG	GAGGCAGGUCAUCUUUGGUUA	Cleavage
tcc-miR169h	Pn21.925	1.5	17.349	1	21	1404	1424	UAGCCAAGGAUGACUUGCCUG	GAGGCAGGUCAUCUUUGGUUA	Cleavage
tcc-miR169j	Pn21.928	1.5	18.061	1	21	387	407	UAGCCAAGGAUGACUUGCCUG	GAGGCAGGUCAUCUUUGGUUA	Cleavage
tcc-miR169j	Pn21.922	1.5	17.523	1	21	1401	1421	UAGCCAAGGAUGACUUGCCUG	GAGGCAGGUCAUCUUUGGUUA	Cleavage
tcc-miR169j	Pn21.925	1.5	17.349	1	21	1404	1424	UAGCCAAGGAUGACUUGCCUG	GAGGCAGGUCAUCUUUGGUUA	Cleavage
tcc-miR319	Pn15.1483	1.5	17.95	1	21	785	805	UUUGGACUGAAGGGAGCUCCU	UGGAGCUCCCUUCAGGCCAAA	Cleavage
tcc-miR390a	Pn9.158	1.5	10.931	1	21	346	366	AAGCUCAGGAGGGAUAGCGCC	GGCGCUGACCCUCCUGAGCUU	Cleavage
tcc-miR390b	Pn9.158	1.5	10.931	1	21	346	366	AAGCUCAGGAGGGAUAGCGCC	GGCGCUGACCCUCCUGAGCUU	Cleavage
tcc-miR395a	Pn3.1864	1.5	14.114	1	21	3	23	CUGAAGUGUUUGGGGGAACUC	GAGUUCCCCCAAGCACUUCAA	Cleavage
tcc-miR395a	Pn3.1864	1.5	14.895	1	21	37	57	CUGAAGUGUUUGGGGGAACUC	GGGUUCUCCCAAACACUUCAA	Cleavage
tcc-miR395b	Pn3.1864	1.5	14.114	1	21	3	23	CUGAAGUGUUUGGGGGAACUC	GAGUUCCCCCAAGCACUUCAA	Cleavage
tcc-miR395b	Pn3.1864	1.5	14.895	1	21	37	57	CUGAAGUGUUUGGGGGAACUC	GGGUUCUCCCAAACACUUCAA	Cleavage
gma-miR319e	Pn15.1483	1.5	20.833	1	20	785	804	UUGGACUGAAGGGAGCUCCC	UGGAGCUCCCUUCAGGCCAA	Cleavage
gma-miR319e	Pn10.1126	1.5	22.667	1	20	893	912	UUGGACUGAAGGGAGCUCCC	UGGAGCUCCCUUCACUCCAA	Cleavage
ath-miR5021	Pn28.257	1.5	14.778	1	20	404	423	UGAGAAGAAGAAGAAGAAAA	UUUUCUUCUUCUUCUUCUUC	Cleavage
ath-miR5021	Pn24.40	1.5	0.27	1	20	259	278	UGAGAAGAAGAAGAAGAAAA	UUUUCUUCUUCUUCUUCUUC	Cleavage
ath-miR5021	Pn3.2291	1.5	15.486	1	20	289	308	UGAGAAGAAGAAGAAGAAAA	UUUUCUUCUUCUUCUUCUUU	Cleavage
ath-miR5021	Pn22.343	1.5	7.577	1	20	202	221	UGAGAAGAAGAAGAAGAAAA	UUUUUUUCUUCUUCUUCUCC	Cleavage
ath-miR5021	Pn3.3146	1.5	0.768	1	20	35	54	UGAGAAGAAGAAGAAGAAAA	UUUUCUUCUUCUUCUUCUUC	Cleavage
ath-miR5021	Pn1.3672	1.5	19.062	1	20	148	167	UGAGAAGAAGAAGAAGAAAA	UUUUCUUCUUCUUCUUCGCA	Cleavage
ath-miR5021	Pn6.2290	1.5	1.54	1	20	34	53	UGAGAAGAAGAAGAAGAAAA	UUUUUUUUUUCUUCUUCUUA	Cleavage
ath-miR5021	Pn4.3571	1.5	11.725	1	20	1856	1875	UGAGAAGAAGAAGAAGAAAA	CUUUCUUCUUCUUCUUUUCC	Cleavage
ath-miR5021	Pn7.1786	1.5	17.898	1	20	476	495	UGAGAAGAAGAAGAAGAAAA	UCUUCUUCUUCUUCUUCUUA	Cleavage
ath-miR5021	Pn2.921	1.5	18.344	1	20	2105	2124	UGAGAAGAAGAAGAAGAAAA	CUUUCUUCUUCUUCUUCUUC	Cleavage
ath-miR5021	Pn14.1540	1.5	13.345	1	20	15	34	UGAGAAGAAGAAGAAGAAAA	AUUUCUUCUUCUUCUUCUUC	Cleavage
ath-miR5021	Pn14.1618	1.5	13.345	1	20	15	34	UGAGAAGAAGAAGAAGAAAA	AUUUCUUCUUCUUCUUCUUC	Cleavage
ath-miR5021	Pn6.1917	1.5	8.313	1	20	82	101	UGAGAAGAAGAAGAAGAAAA	CUUUCUUCUUCUUCUUCUUC	Cleavage
ath-miR5021	Pn4.2009	1.5	12.534	1	20	257	276	UGAGAAGAAGAAGAAGAAAA	AUUUCUUCUUCUUCUUCUUC	Cleavage
ath-miR5021	Pn22.939	1.5	5.81	1	20	191	210	UGAGAAGAAGAAGAAGAAAA	GUUUCUUCUUCUUCUUCUUC	Cleavage
ath-miR5021	Pn17.192	1.5	6.065	1	20	12	31	UGAGAAGAAGAAGAAGAAAA	CUUUCUUCUUCUUCUGCUCA	Cleavage
ath-miR5021	Pn4.2942	1.5	6.394	1	20	133	152	UGAGAAGAAGAAGAAGAAAA	CUUUCUUCUUCUUCUUCUUC	Cleavage
ath-miR5021	Pn5.1425	1.5	8.755	1	20	1123	1142	UGAGAAGAAGAAGAAGAAAA	CUCUCUUCUUCUUCUUCUUA	Cleavage
gma-miR396f	Pn3.3836	1.5	21.281	1	25	324	348	AGCUUUCUUGAACUUCUUAUGCCUA	CUCUGUUAAGAGGUUCAGGAAGGCU	Cleavage
gma-miR167i	Pn12.1307	1.5	19.129	1	23	157	179	UCAUGCUGGCAGCUUCAACUGGU	AGAAGUUGGAGUUGCCAGUAUGA	Cleavage
osa-miR5075	Pn17.594	1.5	14.826	1	21	636	656	UUCUCCGUCGCCGCCGUCCGC	GGGGGCGGCGGCGGCGGAGGA	Cleavage
osa-miR5075	Pn19.171	1.5	16.597	1	21	153	173	UUCUCCGUCGCCGCCGUCCGC	CGGGACGGCGGUGGCGGAGAG	Cleavage
osa-miR5075	Pn14.213	1.5	7.979	1	21	591	611	UUCUCCGUCGCCGCCGUCCGC	GGGGAUGGCGGUGGCGGAGAA	Cleavage
osa-miR5075	Pn14.213	1.5	14.337	1	21	636	656	UUCUCCGUCGCCGCCGUCCGC	GGGGAUGGCGGCGGCGGAGGA	Cleavage
osa-miR5075	Pn19.116	1.5	19.257	1	21	225	245	UUCUCCGUCGCCGCCGUCCGC	GGGGACGGCGGCGGCGGAGGG	Cleavage
rgl-miR5137	Pn7.1447	1.5	15.081	1	20	25	44	AGCGGAGAAGACGAUGGGCU	AGUCCAUCGUCUUCUCCGCG	Cleavage
rgl-miR5137	Pn22.933	1.5	13.609	1	20	2834	2853	AGCGGAGAAGACGAUGGGCU	CGCCCAUCGUCUUCUUCGCC	Cleavage
bdi-miR390a-5p	Pn9.158	1.5	10.931	1	21	346	366	AAGCUCAGGAGGGAUAGCGCC	GGCGCUGACCCUCCUGAGCUU	Cleavage
bdi-miR169k-5p	Pn21.931	1.5	20.216	1	22	1550	1571	UAGCCAAGGAUGAUUUGCCUGU	UGAGGCAGGUCAUCCUUGGUUA	Cleavage
bdi-miR169g	Pn21.928	1.5	18.061	1	21	387	407	UAGCCAAGGAUGACUUGCCUG	GAGGCAGGUCAUCUUUGGUUA	Cleavage
bdi-miR169g	Pn21.922	1.5	17.523	1	21	1401	1421	UAGCCAAGGAUGACUUGCCUG	GAGGCAGGUCAUCUUUGGUUA	Cleavage
bdi-miR169g	Pn21.925	1.5	17.349	1	21	1404	1424	UAGCCAAGGAUGACUUGCCUG	GAGGCAGGUCAUCUUUGGUUA	Cleavage
bdi-miR169e-5p	Pn21.928	1.5	18.061	1	21	387	407	UAGCCAAGGAUGACUUGCCUG	GAGGCAGGUCAUCUUUGGUUA	Cleavage
bdi-miR169e-5p	Pn21.922	1.5	17.523	1	21	1401	1421	UAGCCAAGGAUGACUUGCCUG	GAGGCAGGUCAUCUUUGGUUA	Cleavage
bdi-miR169e-5p	Pn21.925	1.5	17.349	1	21	1404	1424	UAGCCAAGGAUGACUUGCCUG	GAGGCAGGUCAUCUUUGGUUA	Cleavage
bdi-miR159a-5p	Pn8.5	1.5	19.56	1	19	267	285	AGCUCCCUUCGAUCCAAUC	GAUUGGGUCGAAGGGAGCG	Cleavage
bdi-miR159a-3p	Pn2.2854	1.5	20.02	1	20	555	574	CUUGGAUUGAAGGGAGCUCU	GGAGCUCCCUUCAAACCAAG	Cleavage
bdi-miR169h-5p	Pn21.928	1.5	18.061	1	21	387	407	UAGCCAAGGAUGACUUGCCUA	GAGGCAGGUCAUCUUUGGUUA	Cleavage
bdi-miR169h-5p	Pn21.922	1.5	17.523	1	21	1401	1421	UAGCCAAGGAUGACUUGCCUA	GAGGCAGGUCAUCUUUGGUUA	Cleavage
bdi-miR169h-5p	Pn21.925	1.5	17.349	1	21	1404	1424	UAGCCAAGGAUGACUUGCCUA	GAGGCAGGUCAUCUUUGGUUA	Cleavage
cme-miR390b	Pn9.158	1.5	10.931	1	21	346	366	AAGCUCAGGAGGGAUAGCGCC	GGCGCUGACCCUCCUGAGCUU	Cleavage
ssp-miR169	Pn21.928	1.5	18.061	1	21	387	407	UAGCCAAGGAUGACUUGCCGG	GAGGCAGGUCAUCUUUGGUUA	Cleavage
ssp-miR169	Pn21.922	1.5	17.523	1	21	1401	1421	UAGCCAAGGAUGACUUGCCGG	GAGGCAGGUCAUCUUUGGUUA	Cleavage
ssp-miR169	Pn21.925	1.5	17.349	1	21	1404	1424	UAGCCAAGGAUGACUUGCCGG	GAGGCAGGUCAUCUUUGGUUA	Cleavage
ssp-miR159a	Pn1.2270	1.5	21.632	1	21	560	580	UUUGGAUUGAAGGGAGCUCUG	UGGAGCUCCCUUCAAACCAAA	Cleavage
ssp-miR159a	Pn1.2291	1.5	21.701	1	21	560	580	UUUGGAUUGAAGGGAGCUCUG	UGGAGCUCCCUUCAAACCAAA	Cleavage
ssp-miR159a	Pn26.771	1.5	19.766	1	21	788	808	UUUGGAUUGAAGGGAGCUCUG	UGGAGCUCCCUUCAAGCCAAA	Cleavage
ssp-miR159a	Pn6.2746	1.5	19.829	1	21	528	548	UUUGGAUUGAAGGGAGCUCUG	GCGAGCUUCCUUCGAUUCAAA	Cleavage
bdi-miR529-5p	Pn3.4074	1.5	16.921	1	21	2445	2465	AGAAGAGAGAGAGUACAGCCU	UGUCUGUGCUCUCUCUCUUCU	Cleavage
bdi-miR529-5p	Pn21.1417	1.5	16.92	1	21	792	812	AGAAGAGAGAGAGUACAGCCU	UGGAUGUGCUCUCUCUCUUCU	Cleavage
bdi-miR529-5p	Pn3.426	1.5	12.365	1	21	774	794	AGAAGAGAGAGAGUACAGCCU	CGUCUGUGCUCUCUCUCUUCU	Cleavage
bdi-miR529-5p	Pn15.136	1.5	18.528	1	21	756	776	AGAAGAGAGAGAGUACAGCCU	UGGAUGUGCUCUCUCUCUUCU	Cleavage
bdi-miR529-5p	Pn19.85	1.5	19.76	1	21	792	812	AGAAGAGAGAGAGUACAGCCU	UGGAUGUGCUCUCUCUCUUCU	Cleavage
bdi-miR5198	Pn26.444	1.5	7.241	1	21	400234	400254	GGGGAAAAGAGAUUGAGGGAG	UUCCCUCAAUUUUUUUUUCCC	Cleavage
sly-miR482a	Pn7.2120	1.5	9.148	1	22	260	281	UUUCCAAUUCCACCCAUUCCUA	GGUGGAUGGGUGGAAUUGGGAG	Cleavage
gma-miR395a	Pn3.1864	1.5	14.114	1	21	3	23	CUGAAGUGUUUGGGGGAACUC	GAGUUCCCCCAAGCACUUCAA	Cleavage
gma-miR395a	Pn3.1864	1.5	14.895	1	21	37	57	CUGAAGUGUUUGGGGGAACUC	GGGUUCUCCCAAACACUUCAA	Cleavage
gma-miR395b	Pn3.1864	1.5	14.114	1	21	3	23	CUGAAGUGUUUGGGGGAACUC	GAGUUCCCCCAAGCACUUCAA	Cleavage
gma-miR395b	Pn3.1864	1.5	14.895	1	21	37	57	CUGAAGUGUUUGGGGGAACUC	GGGUUCUCCCAAACACUUCAA	Cleavage
gma-miR395c	Pn3.1864	1.5	14.114	1	21	3	23	CUGAAGUGUUUGGGGGAACUC	GAGUUCCCCCAAGCACUUCAA	Cleavage
gma-miR395c	Pn3.1864	1.5	14.895	1	21	37	57	CUGAAGUGUUUGGGGGAACUC	GGGUUCUCCCAAACACUUCAA	Cleavage
gma-miR159e-3p	Pn1.2270	1.5	21.632	1	21	560	580	UUUGGAUUGAAGGGAGCUCUA	UGGAGCUCCCUUCAAACCAAA	Cleavage
gma-miR159e-3p	Pn1.2291	1.5	21.701	1	21	560	580	UUUGGAUUGAAGGGAGCUCUA	UGGAGCUCCCUUCAAACCAAA	Cleavage
gma-miR159e-3p	Pn26.771	1.5	19.766	1	21	788	808	UUUGGAUUGAAGGGAGCUCUA	UGGAGCUCCCUUCAAGCCAAA	Cleavage
gma-miR159e-3p	Pn6.2746	1.5	19.829	1	21	528	548	UUUGGAUUGAAGGGAGCUCUA	GCGAGCUUCCUUCGAUUCAAA	Cleavage
gma-miR319g	Pn10.1126	1.5	22.667	1	22	891	912	UUGGACUGAAGGGAGCUCCUUC	GAUGGAGCUCCCUUCACUCCAA	Cleavage
gma-miR319g	Pn15.1483	1.5	20.833	1	22	783	804	UUGGACUGAAGGGAGCUCCUUC	AUUGGAGCUCCCUUCAGGCCAA	Cleavage
gma-miR319h	Pn10.1126	1.5	22.667	1	21	892	912	UUGGACUGAAGGGAGCUCCCU	AUGGAGCUCCCUUCACUCCAA	Cleavage
gma-miR319h	Pn15.1483	1.5	20.833	1	21	784	804	UUGGACUGAAGGGAGCUCCCU	UUGGAGCUCCCUUCAGGCCAA	Cleavage
gma-miR319j	Pn10.1126	1.5	22.667	1	21	892	912	UUGGACUGAAGGGAGCUCCCU	AUGGAGCUCCCUUCACUCCAA	Cleavage
gma-miR319j	Pn15.1483	1.5	20.833	1	21	784	804	UUGGACUGAAGGGAGCUCCCU	UUGGAGCUCCCUUCAGGCCAA	Cleavage
gma-miR319k	Pn10.1126	1.5	22.667	1	21	892	912	UUGGACUGAAGGGAGCUCCCU	AUGGAGCUCCCUUCACUCCAA	Cleavage
gma-miR319k	Pn15.1483	1.5	20.833	1	21	784	804	UUGGACUGAAGGGAGCUCCCU	UUGGAGCUCCCUUCAGGCCAA	Cleavage
gma-miR319l	Pn10.1126	1.5	22.667	1	22	891	912	UUGGACUGAAGGGAGCUCCUUC	GAUGGAGCUCCCUUCACUCCAA	Cleavage
gma-miR319l	Pn15.1483	1.5	20.833	1	22	783	804	UUGGACUGAAGGGAGCUCCUUC	AUUGGAGCUCCCUUCAGGCCAA	Cleavage
gma-miR319m	Pn10.1126	1.5	22.667	1	21	892	912	UUGGACUGAAGGGAGCUCCCU	AUGGAGCUCCCUUCACUCCAA	Cleavage
gma-miR319m	Pn15.1483	1.5	20.833	1	21	784	804	UUGGACUGAAGGGAGCUCCCU	UUGGAGCUCCCUUCAGGCCAA	Cleavage
aau-miR319	Pn10.1126	1.5	22.667	1	21	892	912	UUGGACUGAAGGGAGCUCCCU	AUGGAGCUCCCUUCACUCCAA	Cleavage
aau-miR319	Pn15.1483	1.5	20.833	1	21	784	804	UUGGACUGAAGGGAGCUCCCU	UUGGAGCUCCCUUCAGGCCAA	Cleavage
amg-miR319	Pn10.1126	1.5	22.667	1	21	892	912	UUGGACUGAAGGGAGCUCCCU	AUGGAGCUCCCUUCACUCCAA	Cleavage
amg-miR319	Pn15.1483	1.5	20.833	1	21	784	804	UUGGACUGAAGGGAGCUCCCU	UUGGAGCUCCCUUCAGGCCAA	Cleavage
ath-miR5658	Pn26.444	1.5	8.991	1	21	36989	37009	AUGAUGAUGAUGAUGAUGAAA	CUUUAUUAUUAUCAUCAUCAU	Cleavage
ath-miR5658	Pn1.1953	1.5	20.407	1	21	626	646	AUGAUGAUGAUGAUGAUGAAA	GUUCAUCAUCAUCAUCAUCUU	Cleavage
ath-miR5658	Pn3.3668	1.5	15.866	1	21	962	982	AUGAUGAUGAUGAUGAUGAAA	UAUCAUCAUCAUCGUCAUCAG	Cleavage
ath-miR5658	Pn7.873	1.5	6.719	1	21	1583	1603	AUGAUGAUGAUGAUGAUGAAA	UAACAUCAUCAUCAUCAUCGU	Cleavage
ath-miR5658	Pn28.398	1.5	14.251	1	21	307	327	AUGAUGAUGAUGAUGAUGAAA	UCUCAUCAUCACCAUCAUCAU	Translation
ath-miR5658	Pn19.1223	1.5	4.662	1	21	65	85	AUGAUGAUGAUGAUGAUGAAA	CGUCGUCGUCGUCAUCAUCAU	Cleavage
ath-miR5658	Pn19.999	1.5	4.662	1	21	65	85	AUGAUGAUGAUGAUGAUGAAA	CGUCGUCGUCGUCAUCAUCAU	Cleavage
ath-miR5658	Pn20.444	1.5	12.603	1	21	668	688	AUGAUGAUGAUGAUGAUGAAA	AGUCAUCGUCAUCGUCGUCAU	Cleavage
ath-miR5658	Pn8.930	1.5	17.023	1	21	502	522	AUGAUGAUGAUGAUGAUGAAA	GAUCAUCAUCAUCAGCAUCAU	Cleavage
ath-miR5658	Pn3.1434	1.5	10.943	1	21	214	234	AUGAUGAUGAUGAUGAUGAAA	CGUCAUCAUCAUCAACAUCAU	Cleavage
ath-miR5658	Pn2.1756	1.5	12.057	1	21	794	814	AUGAUGAUGAUGAUGAUGAAA	CAUCAUCUUCGUCAUCAUCAU	Cleavage
bra-miR5716	Pn21.1031	1.5	15.314	1	21	644	664	UUGGAUAAUUGAAGAUAUAAA	ACUAUAUCUUCAAUUAUUUGA	Cleavage
bra-miR5716	Pn31.170	1.5	16.973	1	21	1049	1069	UUGGAUAAUUGAAGAUAUAAA	ACUAUAUCUUCAAUUAUUUGA	Cleavage
ssl-miR169	Pn21.928	1.5	18.061	1	21	387	407	UAGCCAAGGAUGACUUGCCUA	GAGGCAGGUCAUCUUUGGUUA	Cleavage
ssl-miR169	Pn21.922	1.5	17.523	1	21	1401	1421	UAGCCAAGGAUGACUUGCCUA	GAGGCAGGUCAUCUUUGGUUA	Cleavage
ssl-miR169	Pn21.925	1.5	17.349	1	21	1404	1424	UAGCCAAGGAUGACUUGCCUA	GAGGCAGGUCAUCUUUGGUUA	Cleavage
vun-miR319a	Pn10.1126	1.5	22.667	1	21	892	912	UUGGACUGAAGGGAGCUCCCU	AUGGAGCUCCCUUCACUCCAA	Cleavage
vun-miR319a	Pn15.1483	1.5	20.833	1	21	784	804	UUGGACUGAAGGGAGCUCCCU	UUGGAGCUCCCUUCAGGCCAA	Cleavage
vun-miR395	Pn3.1864	1.5	14.114	1	21	3	23	CUGAAGUGUUUGGGGGAACUC	GAGUUCCCCCAAGCACUUCAA	Cleavage
vun-miR395	Pn3.1864	1.5	14.895	1	21	37	57	CUGAAGUGUUUGGGGGAACUC	GGGUUCUCCCAAACACUUCAA	Cleavage
gma-miR5783	Pn1.2761	1.5	24.603	1	22	363	384	GACGACGACGGGGAGGACGCGC	GAGUGCCCUCCCCGUCGUCGUC	Cleavage
gma-miR5783	Pn12.373	1.5	16.567	1	22	303	324	GACGACGACGGGGAGGACGCGC	CCUCGUUCUCCUUGUCGUCGUC	Cleavage
gma-miR5783	Pn15.2067	1.5	21.854	1	22	773	794	GACGACGACGGGGAGGACGCGC	UGUCGUCUUUCUCGUCGUCGUC	Cleavage
gma-miR5783	Pn15.2120	1.5	18.994	1	22	773	794	GACGACGACGGGGAGGACGCGC	UGUCGUCUUUCUCGUCGUCGUC	Cleavage
gma-miR5783	Pn15.2104	1.5	19.824	1	22	700	721	GACGACGACGGGGAGGACGCGC	UGUCGUCUUUCUCGUCGUCGUC	Cleavage
gma-miR5783	Pn8.752	1.5	21.835	1	22	419	440	GACGACGACGGGGAGGACGCGC	CGUCUUCCUCCUCGUCGUCGUC	Cleavage
gma-miR5783	Pn18.1313	1.5	13.799	1	22	24	45	GACGACGACGGGGAGGACGCGC	UUUCGUUCUCUUCGUCGUCGUC	Cleavage
gma-miR5783	Pn15.433	1.5	12.83	1	22	149	170	GACGACGACGGGGAGGACGCGC	CUCCGUCGUCCUCGUCGUCGUC	Cleavage
stu-miR482a-3p	Pn7.2120	1.5	9.148	1	22	260	281	UUUCCAAUUCCACCCAUUCCUA	GGUGGAUGGGUGGAAUUGGGAG	Cleavage
nta-miR482a	Pn7.2120	1.5	9.148	1	22	260	281	UUUCCAAUUCCACCCAUUCCUA	GGUGGAUGGGUGGAAUUGGGAG	Cleavage
bna-miR395a	Pn3.1864	1.5	14.114	1	21	3	23	CUGAAGUGUUUGGGGGAACUC	GAGUUCCCCCAAGCACUUCAA	Cleavage
bna-miR395a	Pn3.1864	1.5	14.895	1	21	37	57	CUGAAGUGUUUGGGGGAACUC	GGGUUCUCCCAAACACUUCAA	Cleavage
bna-miR395b	Pn3.1864	1.5	14.114	1	21	3	23	CUGAAGUGUUUGGGGGAACUC	GAGUUCCCCCAAGCACUUCAA	Cleavage
bna-miR395b	Pn3.1864	1.5	14.895	1	21	37	57	CUGAAGUGUUUGGGGGAACUC	GGGUUCUCCCAAACACUUCAA	Cleavage
bna-miR395c	Pn3.1864	1.5	14.114	1	21	3	23	CUGAAGUGUUUGGGGGAACUC	GAGUUCCCCCAAGCACUUCAA	Cleavage
bna-miR395c	Pn3.1864	1.5	14.895	1	21	37	57	CUGAAGUGUUUGGGGGAACUC	GGGUUCUCCCAAACACUUCAA	Cleavage
mes-miR159a	Pn1.2291	1.5	21.701	1	21	560	580	UUUGGAUUGAAGGGAGCUCUA	UGGAGCUCCCUUCAAACCAAA	Cleavage
mes-miR159a	Pn1.2270	1.5	21.632	1	21	560	580	UUUGGAUUGAAGGGAGCUCUA	UGGAGCUCCCUUCAAACCAAA	Cleavage
mes-miR159a	Pn26.771	1.5	19.766	1	21	788	808	UUUGGAUUGAAGGGAGCUCUA	UGGAGCUCCCUUCAAGCCAAA	Cleavage
mes-miR159a	Pn6.2746	1.5	19.829	1	21	528	548	UUUGGAUUGAAGGGAGCUCUA	GCGAGCUUCCUUCGAUUCAAA	Cleavage
cca-miR169a	Pn21.928	1.5	18.061	1	21	387	407	UAGCCAAGGAUGACUUGCCUU	GAGGCAGGUCAUCUUUGGUUA	Cleavage
cca-miR169a	Pn21.922	1.5	17.523	1	21	1401	1421	UAGCCAAGGAUGACUUGCCUU	GAGGCAGGUCAUCUUUGGUUA	Cleavage
cca-miR169a	Pn21.925	1.5	17.349	1	21	1404	1424	UAGCCAAGGAUGACUUGCCUU	GAGGCAGGUCAUCUUUGGUUA	Cleavage
cca-miR319	Pn10.1126	1.5	22.667	1	21	892	912	UUGGACUGAAGGGAGCUCCCU	AUGGAGCUCCCUUCACUCCAA	Cleavage
cca-miR319	Pn15.1483	1.5	20.833	1	21	784	804	UUGGACUGAAGGGAGCUCCCU	UUGGAGCUCCCUUCAGGCCAA	Cleavage
cca-miR390	Pn9.158	1.5	10.931	1	21	346	366	AAGCUCAGGAGGGAUAGCGUC	GGCGCUGACCCUCCUGAGCUU	Cleavage
cca-miR395b	Pn18.1182	1.5	22.539	1	21	603	623	CUGAAGUGUUUGGAGGAACUC	AGGUUCAUCCAAACAUUUCAG	Cleavage
cca-miR395c	Pn18.1182	1.5	22.539	1	21	603	623	CUGAAGUGUUUGGAGGAACUC	AGGUUCAUCCAAACAUUUCAG	Cleavage
cca-miR396a-3p	Pn2.101	1.5	12.783	1	21	1610	1630	GUUCAAGAAAGCUGUGGGAAA	CUUCUGACAGCUUUCUUGAAC	Cleavage
cca-miR396a-3p	Pn2.145	1.5	13.301	1	21	1610	1630	GUUCAAGAAAGCUGUGGGAAA	CUUCUGACAGCUUUCUUGAAC	Cleavage
cca-miR396c	Pn2.101	1.5	12.287	1	21	1609	1629	UUCAAGAAAGCUGUGGGAAAA	GCUUCUGACAGCUUUCUUGAA	Cleavage
cca-miR396c	Pn2.145	1.5	12.742	1	21	1609	1629	UUCAAGAAAGCUGUGGGAAAA	GCUUCUGACAGCUUUCUUGAA	Cleavage
nta-miR159	Pn1.2291	1.5	21.701	1	21	560	580	UUUGGAUUGAAGGGAGCUCUA	UGGAGCUCCCUUCAAACCAAA	Cleavage
nta-miR159	Pn1.2270	1.5	21.632	1	21	560	580	UUUGGAUUGAAGGGAGCUCUA	UGGAGCUCCCUUCAAACCAAA	Cleavage
nta-miR159	Pn26.771	1.5	19.766	1	21	788	808	UUUGGAUUGAAGGGAGCUCUA	UGGAGCUCCCUUCAAGCCAAA	Cleavage
nta-miR159	Pn6.2746	1.5	19.829	1	21	528	548	UUUGGAUUGAAGGGAGCUCUA	GCGAGCUUCCUUCGAUUCAAA	Cleavage
nta-miR169t	Pn21.928	1.5	18.061	1	21	387	407	UAGCCAAGGAUGACUUGCCUU	GAGGCAGGUCAUCUUUGGUUA	Cleavage
nta-miR169t	Pn21.922	1.5	17.523	1	21	1401	1421	UAGCCAAGGAUGACUUGCCUU	GAGGCAGGUCAUCUUUGGUUA	Cleavage
nta-miR169t	Pn21.925	1.5	17.349	1	21	1404	1424	UAGCCAAGGAUGACUUGCCUU	GAGGCAGGUCAUCUUUGGUUA	Cleavage
nta-miR319a	Pn10.1126	1.5	22.667	1	21	892	912	UUGGACUGAAGGGAGCUCCCU	AUGGAGCUCCCUUCACUCCAA	Cleavage
nta-miR319a	Pn15.1483	1.5	20.833	1	21	784	804	UUGGACUGAAGGGAGCUCCCU	UUGGAGCUCCCUUCAGGCCAA	Cleavage
nta-miR319b	Pn10.1126	1.5	22.667	1	21	892	912	UUGGACUGAAGGGAGCUCCCU	AUGGAGCUCCCUUCACUCCAA	Cleavage
nta-miR319b	Pn15.1483	1.5	20.833	1	21	784	804	UUGGACUGAAGGGAGCUCCCU	UUGGAGCUCCCUUCAGGCCAA	Cleavage
nta-miR390b	Pn9.158	1.5	10.931	1	21	346	366	AAGCUCAGGAGGGAUAGCGCC	GGCGCUGACCCUCCUGAGCUU	Cleavage
nta-miR390c	Pn9.158	1.5	10.931	1	21	346	366	AAGCUCAGGAGGGAUAGCGCC	GGCGCUGACCCUCCUGAGCUU	Cleavage
nta-miR395a	Pn3.1864	1.5	14.114	1	21	3	23	CUGAAGUGUUUGGGGGAACUC	GAGUUCCCCCAAGCACUUCAA	Cleavage
nta-miR395a	Pn3.1864	1.5	14.895	1	21	37	57	CUGAAGUGUUUGGGGGAACUC	GGGUUCUCCCAAACACUUCAA	Cleavage
nta-miR395b	Pn3.1864	1.5	14.114	1	21	3	23	CUGAAGUGUUUGGGGGAACUC	GAGUUCCCCCAAGCACUUCAA	Cleavage
nta-miR395b	Pn3.1864	1.5	14.895	1	21	37	57	CUGAAGUGUUUGGGGGAACUC	GGGUUCUCCCAAACACUUCAA	Cleavage
nta-miR395c	Pn3.1864	1.5	14.114	1	21	3	23	CUGAAGUGUUUGGGGGAACUC	GAGUUCCCCCAAGCACUUCAA	Cleavage
nta-miR395c	Pn3.1864	1.5	14.895	1	21	37	57	CUGAAGUGUUUGGGGGAACUC	GGGUUCUCCCAAACACUUCAA	Cleavage
nta-miR477a	Pn4.3218	1.5	21.62	1	21	1046	1066	ACUCUCCCUCAAGGGCUUCUG	CAGAAGCCUUUGAGGGAGAGA	Cleavage
nta-miR482c	Pn7.2120	1.5	9.148	1	22	260	281	UUUCCAAUUCCACCCAUUCCUA	GGUGGAUGGGUGGAAUUGGGAG	Cleavage
hvu-miR6192	Pn10.323	1.5	3.261	1	22	73	94	UAGGAGAGGGGGGAAGGGAUCU	CCUUCCCUUCCCCCCUCUCUUU	Cleavage
hvu-miR6192	Pn4.2220	1.5	11.258	1	22	418	439	UAGGAGAGGGGGGAAGGGAUCU	CCCUCCUUUCCCUCCUCUUCUA	Cleavage
hvu-miR6192	Pn32.140	1.5	0.739	1	22	20	41	UAGGAGAGGGGGGAAGGGAUCU	UAUUCCCUUCUCCUUUCUCCUA	Cleavage
hvu-miR6192	Pn3.853	1.5	19.287	1	22	614	635	UAGGAGAGGGGGGAAGGGAUCU	ACUUCCCUCCUCCCCUCUCCUA	Cleavage
hvu-miR6196	Pn6.2531	1.5	7.851	1	21	25	45	AGGACGAGGAGAUGGAGAGGA	AUCUCCCCAUCUCCUUGUCCU	Cleavage
gma-miR390f	Pn9.158	1.5	10.931	1	21	346	366	AAGCUCAGGAGGGAUAGCGCC	GGCGCUGACCCUCCUGAGCUU	Cleavage
gma-miR390g	Pn9.158	1.5	10.931	1	21	346	366	AAGCUCAGGAGGGAUAGCGCC	GGCGCUGACCCUCCUGAGCUU	Cleavage
gma-miR395i	Pn3.1864	1.5	14.114	1	21	3	23	AUGAAGUGUUUGGGGGAACUC	GAGUUCCCCCAAGCACUUCAA	Cleavage
gma-miR395i	Pn3.1864	1.5	14.895	1	21	37	57	AUGAAGUGUUUGGGGGAACUC	GGGUUCUCCCAAACACUUCAA	Cleavage
gma-miR395j	Pn3.1864	1.5	14.114	1	21	3	23	AUGAAGUGUUUGGGGGAACUC	GAGUUCCCCCAAGCACUUCAA	Cleavage
gma-miR395j	Pn3.1864	1.5	14.895	1	21	37	57	AUGAAGUGUUUGGGGGAACUC	GGGUUCUCCCAAACACUUCAA	Cleavage
gma-miR395k	Pn3.1864	1.5	14.114	1	21	3	23	AUGAAGUGUUUGGGGGAACUC	GAGUUCCCCCAAGCACUUCAA	Cleavage
gma-miR395k	Pn3.1864	1.5	14.895	1	21	37	57	AUGAAGUGUUUGGGGGAACUC	GGGUUCUCCCAAACACUUCAA	Cleavage
gma-miR395l	Pn3.1864	1.5	14.114	1	21	3	23	AUGAAGUGUUUGGGGGAACUC	GAGUUCCCCCAAGCACUUCAA	Cleavage
gma-miR395l	Pn3.1864	1.5	14.895	1	21	37	57	AUGAAGUGUUUGGGGGAACUC	GGGUUCUCCCAAACACUUCAA	Cleavage
gma-miR395m	Pn3.1864	1.5	14.114	1	21	3	23	AUGAAGUGUUUGGGGGAACUC	GAGUUCCCCCAAGCACUUCAA	Cleavage
gma-miR395m	Pn3.1864	1.5	14.895	1	21	37	57	AUGAAGUGUUUGGGGGAACUC	GGGUUCUCCCAAACACUUCAA	Cleavage
ptc-miR395k	Pn3.1864	1.5	14.114	1	21	3	23	CUGAAGUGUUUGGGGGAACUC	GAGUUCCCCCAAGCACUUCAA	Cleavage
ptc-miR395k	Pn3.1864	1.5	14.895	1	21	37	57	CUGAAGUGUUUGGGGGAACUC	GGGUUCUCCCAAACACUUCAA	Cleavage
hbr-miR159a	Pn1.2291	1.5	21.701	1	21	560	580	UUUGGAUUGAAGGGAGCUCUA	UGGAGCUCCCUUCAAACCAAA	Cleavage
hbr-miR159a	Pn1.2270	1.5	21.632	1	21	560	580	UUUGGAUUGAAGGGAGCUCUA	UGGAGCUCCCUUCAAACCAAA	Cleavage
hbr-miR159a	Pn26.771	1.5	19.766	1	21	788	808	UUUGGAUUGAAGGGAGCUCUA	UGGAGCUCCCUUCAAGCCAAA	Cleavage
hbr-miR159a	Pn6.2746	1.5	19.829	1	21	528	548	UUUGGAUUGAAGGGAGCUCUA	GCGAGCUUCCUUCGAUUCAAA	Cleavage
hbr-miR319	Pn10.1126	1.5	22.667	1	21	892	912	UUGGACUGAAGGGAGCUCCCU	AUGGAGCUCCCUUCACUCCAA	Cleavage
hbr-miR319	Pn15.1483	1.5	20.833	1	21	784	804	UUGGACUGAAGGGAGCUCCCU	UUGGAGCUCCCUUCAGGCCAA	Cleavage
pde-miR159	Pn7.955	1.5	16.886	1	21	671	691	UUUGGUUUGAAGGGAGCUCUA	UGGAGCUCCCUUCAAGCCAAU	Cleavage
pde-miR159	Pn7.1160	1.5	16.876	1	21	671	691	UUUGGUUUGAAGGGAGCUCUA	UGGAGCUCCCUUCAAGCCAAU	Cleavage
pde-miR159	Pn6.3741	1.5	20.864	1	21	636	656	UUUGGUUUGAAGGGAGCUCUA	GCGAGCUUCCUUCGAAUCAAA	Cleavage
htu-miR159a	Pn1.2270	1.5	21.632	1	21	560	580	UUUGGAUUGAAGGGAGCUCUA	UGGAGCUCCCUUCAAACCAAA	Cleavage
htu-miR159a	Pn1.2291	1.5	21.701	1	21	560	580	UUUGGAUUGAAGGGAGCUCUA	UGGAGCUCCCUUCAAACCAAA	Cleavage
htu-miR159a	Pn26.771	1.5	19.766	1	21	788	808	UUUGGAUUGAAGGGAGCUCUA	UGGAGCUCCCUUCAAGCCAAA	Cleavage
htu-miR159a	Pn6.2746	1.5	19.829	1	21	528	548	UUUGGAUUGAAGGGAGCUCUA	GCGAGCUUCCUUCGAUUCAAA	Cleavage
hex-miR390a	Pn9.158	1.5	10.931	1	21	346	366	AAGCUCAGGAGGGAUAGCGCC	GGCGCUGACCCUCCUGAGCUU	Cleavage
hex-miR390b	Pn9.158	1.5	10.931	1	21	346	366	AAGCUCAGGAGGGAUAGCGCC	GGCGCUGACCCUCCUGAGCUU	Cleavage
ghr-miR169a	Pn21.928	1.5	18.061	1	21	387	407	UAGCCAAGGAUGACUUGCCUG	GAGGCAGGUCAUCUUUGGUUA	Cleavage
ghr-miR169a	Pn21.922	1.5	17.523	1	21	1401	1421	UAGCCAAGGAUGACUUGCCUG	GAGGCAGGUCAUCUUUGGUUA	Cleavage
ghr-miR169a	Pn21.925	1.5	17.349	1	21	1404	1424	UAGCCAAGGAUGACUUGCCUG	GAGGCAGGUCAUCUUUGGUUA	Cleavage
mdm-miR159a	Pn2.2854	1.5	20.02	1	20	555	574	CUUGGAUUGAAGGGAGCUCC	GGAGCUCCCUUCAAACCAAG	Cleavage
mdm-miR159b	Pn2.2854	1.5	20.02	1	20	555	574	CUUGGAUUGAAGGGAGCUCC	GGAGCUCCCUUCAAACCAAG	Cleavage
mdm-miR169b	Pn21.931	1.5	20.216	1	22	1550	1571	UAGCCAAGGAUGAUUUGCCUGC	UGAGGCAGGUCAUCCUUGGUUA	Cleavage
mdm-miR169c	Pn21.928	1.5	18.061	1	21	387	407	UAGCCAAGGAUGACUUGCCCG	GAGGCAGGUCAUCUUUGGUUA	Cleavage
mdm-miR169c	Pn21.922	1.5	17.523	1	21	1401	1421	UAGCCAAGGAUGACUUGCCCG	GAGGCAGGUCAUCUUUGGUUA	Cleavage
mdm-miR169c	Pn21.925	1.5	17.349	1	21	1404	1424	UAGCCAAGGAUGACUUGCCCG	GAGGCAGGUCAUCUUUGGUUA	Cleavage
mdm-miR169d	Pn21.928	1.5	18.061	1	21	387	407	UAGCCAAGGAUGACUUGCCCG	GAGGCAGGUCAUCUUUGGUUA	Cleavage
mdm-miR169d	Pn21.922	1.5	17.523	1	21	1401	1421	UAGCCAAGGAUGACUUGCCCG	GAGGCAGGUCAUCUUUGGUUA	Cleavage
mdm-miR169d	Pn21.925	1.5	17.349	1	21	1404	1424	UAGCCAAGGAUGACUUGCCCG	GAGGCAGGUCAUCUUUGGUUA	Cleavage
mdm-miR319a	Pn10.1126	1.5	22.667	1	21	892	912	UUGGACUGAAGGGAGCUCCCU	AUGGAGCUCCCUUCACUCCAA	Cleavage
mdm-miR319a	Pn15.1483	1.5	20.833	1	21	784	804	UUGGACUGAAGGGAGCUCCCU	UUGGAGCUCCCUUCAGGCCAA	Cleavage
mdm-miR319b	Pn10.1126	1.5	22.667	1	21	892	912	UUGGACUGAAGGGAGCUCCCU	AUGGAGCUCCCUUCACUCCAA	Cleavage
mdm-miR319b	Pn15.1483	1.5	20.833	1	21	784	804	UUGGACUGAAGGGAGCUCCCU	UUGGAGCUCCCUUCAGGCCAA	Cleavage
mdm-miR390a	Pn9.158	1.5	10.931	1	21	346	366	AAGCUCAGGAGGGAUAGCGCC	GGCGCUGACCCUCCUGAGCUU	Cleavage
mdm-miR390b	Pn9.158	1.5	10.931	1	21	346	366	AAGCUCAGGAGGGAUAGCGCC	GGCGCUGACCCUCCUGAGCUU	Cleavage
mdm-miR390c	Pn9.158	1.5	10.931	1	21	346	366	AAGCUCAGGAGGGAUAGCGCC	GGCGCUGACCCUCCUGAGCUU	Cleavage
mdm-miR390d	Pn9.158	1.5	10.931	1	21	346	366	AAGCUCAGGAGGGAUAGCGCC	GGCGCUGACCCUCCUGAGCUU	Cleavage
mdm-miR390e	Pn9.158	1.5	10.931	1	21	346	366	AAGCUCAGGAGGGAUAGCGCC	GGCGCUGACCCUCCUGAGCUU	Cleavage
mdm-miR390f	Pn9.158	1.5	10.931	1	21	346	366	AAGCUCAGGAGGGAUAGCGCC	GGCGCUGACCCUCCUGAGCUU	Cleavage
mdm-miR395a	Pn3.1864	1.5	14.114	1	21	3	23	CUGAAGUGUUUGGGGGAACUC	GAGUUCCCCCAAGCACUUCAA	Cleavage
mdm-miR395a	Pn3.1864	1.5	14.895	1	21	37	57	CUGAAGUGUUUGGGGGAACUC	GGGUUCUCCCAAACACUUCAA	Cleavage
mdm-miR395b	Pn3.1864	1.5	14.114	1	21	3	23	CUGAAGUGUUUGGGGGAACUC	GAGUUCCCCCAAGCACUUCAA	Cleavage
mdm-miR395b	Pn3.1864	1.5	14.895	1	21	37	57	CUGAAGUGUUUGGGGGAACUC	GGGUUCUCCCAAACACUUCAA	Cleavage
mdm-miR395c	Pn3.1864	1.5	14.114	1	21	3	23	CUGAAGUGUUUGGGGGAACUC	GAGUUCCCCCAAGCACUUCAA	Cleavage
mdm-miR395c	Pn3.1864	1.5	14.895	1	21	37	57	CUGAAGUGUUUGGGGGAACUC	GGGUUCUCCCAAACACUUCAA	Cleavage
mdm-miR395d	Pn3.1864	1.5	14.114	1	21	3	23	CUGAAGUGUUUGGGGGAACUC	GAGUUCCCCCAAGCACUUCAA	Cleavage
mdm-miR395d	Pn3.1864	1.5	14.895	1	21	37	57	CUGAAGUGUUUGGGGGAACUC	GGGUUCUCCCAAACACUUCAA	Cleavage
mdm-miR395e	Pn3.1864	1.5	14.114	1	21	3	23	CUGAAGUGUUUGGGGGAACUC	GAGUUCCCCCAAGCACUUCAA	Cleavage
mdm-miR395e	Pn3.1864	1.5	14.895	1	21	37	57	CUGAAGUGUUUGGGGGAACUC	GGGUUCUCCCAAACACUUCAA	Cleavage
mdm-miR395f	Pn3.1864	1.5	14.114	1	21	3	23	CUGAAGUGUUUGGGGGAACUC	GAGUUCCCCCAAGCACUUCAA	Cleavage
mdm-miR395f	Pn3.1864	1.5	14.895	1	21	37	57	CUGAAGUGUUUGGGGGAACUC	GGGUUCUCCCAAACACUUCAA	Cleavage
mdm-miR395g	Pn3.1864	1.5	14.114	1	21	3	23	CUGAAGUGUUUGGGGGAACUC	GAGUUCCCCCAAGCACUUCAA	Cleavage
mdm-miR395g	Pn3.1864	1.5	14.895	1	21	37	57	CUGAAGUGUUUGGGGGAACUC	GGGUUCUCCCAAACACUUCAA	Cleavage
mdm-miR395h	Pn3.1864	1.5	14.114	1	21	3	23	CUGAAGUGUUUGGGGGAACUC	GAGUUCCCCCAAGCACUUCAA	Cleavage
mdm-miR395h	Pn3.1864	1.5	14.895	1	21	37	57	CUGAAGUGUUUGGGGGAACUC	GGGUUCUCCCAAACACUUCAA	Cleavage
mdm-miR395i	Pn3.1864	1.5	14.114	1	21	3	23	CUGAAGUGUUUGGGGGAACUC	GAGUUCCCCCAAGCACUUCAA	Cleavage
mdm-miR395i	Pn3.1864	1.5	14.895	1	21	37	57	CUGAAGUGUUUGGGGGAACUC	GGGUUCUCCCAAACACUUCAA	Cleavage
mdm-miR477b	Pn4.3218	1.5	21.62	1	22	1045	1066	ACUCUCCCUCAAGGGCUUCGAC	UCAGAAGCCUUUGAGGGAGAGA	Cleavage
cme-miR169n	Pn21.928	1.5	18.061	1	21	387	407	UAGCCAAGGAUGACUUGCCUG	GAGGCAGGUCAUCUUUGGUUA	Cleavage
cme-miR169n	Pn21.922	1.5	17.523	1	21	1401	1421	UAGCCAAGGAUGACUUGCCUG	GAGGCAGGUCAUCUUUGGUUA	Cleavage
cme-miR169n	Pn21.925	1.5	17.349	1	21	1404	1424	UAGCCAAGGAUGACUUGCCUG	GAGGCAGGUCAUCUUUGGUUA	Cleavage
cme-miR169e	Pn21.928	1.5	18.061	1	21	387	407	UAGCCAAGGAUGACUUGCCUG	GAGGCAGGUCAUCUUUGGUUA	Cleavage
cme-miR169e	Pn21.922	1.5	17.523	1	21	1401	1421	UAGCCAAGGAUGACUUGCCUG	GAGGCAGGUCAUCUUUGGUUA	Cleavage
cme-miR169e	Pn21.925	1.5	17.349	1	21	1404	1424	UAGCCAAGGAUGACUUGCCUG	GAGGCAGGUCAUCUUUGGUUA	Cleavage
cme-miR319b	Pn15.1483	1.5	20.833	1	20	785	804	UUGGACUGAAGGGAGCUCCC	UGGAGCUCCCUUCAGGCCAA	Cleavage
cme-miR319b	Pn10.1126	1.5	22.667	1	20	893	912	UUGGACUGAAGGGAGCUCCC	UGGAGCUCCCUUCACUCCAA	Cleavage
cme-miR319a	Pn15.1483	1.5	20.833	1	20	785	804	UUGGACUGAAGGGAGCUCCC	UGGAGCUCCCUUCAGGCCAA	Cleavage
cme-miR319a	Pn10.1126	1.5	22.667	1	20	893	912	UUGGACUGAAGGGAGCUCCC	UGGAGCUCCCUUCACUCCAA	Cleavage
cme-miR319c	Pn15.1483	1.5	20.833	1	20	785	804	UUGGACUGAAGGGAGCUCCU	UGGAGCUCCCUUCAGGCCAA	Cleavage
cme-miR319c	Pn10.1126	1.5	22.667	1	20	893	912	UUGGACUGAAGGGAGCUCCU	UGGAGCUCCCUUCACUCCAA	Cleavage
cme-miR319d	Pn15.1483	1.5	20.833	1	20	785	804	UUGGACUGAAGGGAGCUCCU	UGGAGCUCCCUUCAGGCCAA	Cleavage
cme-miR319d	Pn10.1126	1.5	22.667	1	20	893	912	UUGGACUGAAGGGAGCUCCU	UGGAGCUCCCUUCACUCCAA	Cleavage
cme-miR390d	Pn9.158	1.5	10.931	1	21	346	366	AAGCUCAGGAGGGAUAGCGCC	GGCGCUGACCCUCCUGAGCUU	Cleavage
cme-miR390a	Pn9.158	1.5	10.931	1	21	346	366	AAGCUCAGGAGGGAUAGCGCC	GGCGCUGACCCUCCUGAGCUU	Cleavage
cme-miR390c	Pn9.158	1.5	10.931	1	21	346	366	AAGCUCAGGAGGGAUAGCGCC	GGCGCUGACCCUCCUGAGCUU	Cleavage
cme-miR395a	Pn3.1864	1.5	14.114	1	21	3	23	CUGAAGUGUUUGGGGGAACUC	GAGUUCCCCCAAGCACUUCAA	Cleavage
cme-miR395a	Pn3.1864	1.5	14.895	1	21	37	57	CUGAAGUGUUUGGGGGAACUC	GGGUUCUCCCAAACACUUCAA	Cleavage
cme-miR395e	Pn3.1864	1.5	14.114	1	21	3	23	CUGAAGUGUUUGGGGGAACUC	GAGUUCCCCCAAGCACUUCAA	Cleavage
cme-miR395e	Pn3.1864	1.5	14.895	1	21	37	57	CUGAAGUGUUUGGGGGAACUC	GGGUUCUCCCAAACACUUCAA	Cleavage
cme-miR395d	Pn3.1864	1.5	14.114	1	21	3	23	CUGAAGUGUUUGGGGGAACUC	GAGUUCCCCCAAGCACUUCAA	Cleavage
cme-miR395d	Pn3.1864	1.5	14.895	1	21	37	57	CUGAAGUGUUUGGGGGAACUC	GGGUUCUCCCAAACACUUCAA	Cleavage
cme-miR395f	Pn3.1864	1.5	14.114	1	21	3	23	CUGAAGUGUUUGGGGGAACUC	GAGUUCCCCCAAGCACUUCAA	Cleavage
cme-miR395f	Pn3.1864	1.5	14.895	1	21	37	57	CUGAAGUGUUUGGGGGAACUC	GGGUUCUCCCAAACACUUCAA	Cleavage
cme-miR159a	Pn1.2270	1.5	21.632	1	21	560	580	UUUGGAUUGAAGGGAGCUCUA	UGGAGCUCCCUUCAAACCAAA	Cleavage
cme-miR159a	Pn1.2291	1.5	21.701	1	21	560	580	UUUGGAUUGAAGGGAGCUCUA	UGGAGCUCCCUUCAAACCAAA	Cleavage
cme-miR159a	Pn26.771	1.5	19.766	1	21	788	808	UUUGGAUUGAAGGGAGCUCUA	UGGAGCUCCCUUCAAGCCAAA	Cleavage
cme-miR159a	Pn6.2746	1.5	19.829	1	21	528	548	UUUGGAUUGAAGGGAGCUCUA	GCGAGCUUCCUUCGAUUCAAA	Cleavage
cme-miR159b	Pn7.955	1.5	16.886	1	21	671	691	AUUGGAUUGAAGGGAGCUCCU	UGGAGCUCCCUUCAAGCCAAU	Cleavage
cme-miR159b	Pn7.1160	1.5	16.876	1	21	671	691	AUUGGAUUGAAGGGAGCUCCU	UGGAGCUCCCUUCAAGCCAAU	Cleavage
cme-miR159b	Pn10.1126	1.5	22.836	1	21	893	913	AUUGGAUUGAAGGGAGCUCCU	UGGAGCUCCCUUCACUCCAAU	Cleavage
cme-miR169g	Pn1.2229	1.5	18.529	1	21	245	265	AAGCCAAGGAUGAAUUGCCGG	GUGGUAGUUCAUUCUUGGCUU	Cleavage
mes-miR159b	Pn1.2291	1.5	21.701	1	21	560	580	UUUGGAUUGAAGGGAGCUCUA	UGGAGCUCCCUUCAAACCAAA	Cleavage
mes-miR159b	Pn1.2270	1.5	21.632	1	21	560	580	UUUGGAUUGAAGGGAGCUCUA	UGGAGCUCCCUUCAAACCAAA	Cleavage
mes-miR159b	Pn26.771	1.5	19.766	1	21	788	808	UUUGGAUUGAAGGGAGCUCUA	UGGAGCUCCCUUCAAGCCAAA	Cleavage
mes-miR159b	Pn6.2746	1.5	19.829	1	21	528	548	UUUGGAUUGAAGGGAGCUCUA	GCGAGCUUCCUUCGAUUCAAA	Cleavage
mes-miR169f	Pn21.928	1.5	18.061	1	21	387	407	UAGCCAAGGAUGACUUGCCGG	GAGGCAGGUCAUCUUUGGUUA	Cleavage
mes-miR169f	Pn21.922	1.5	17.523	1	21	1401	1421	UAGCCAAGGAUGACUUGCCGG	GAGGCAGGUCAUCUUUGGUUA	Cleavage
mes-miR169f	Pn21.925	1.5	17.349	1	21	1404	1424	UAGCCAAGGAUGACUUGCCGG	GAGGCAGGUCAUCUUUGGUUA	Cleavage
mes-miR169o	Pn21.928	1.5	18.061	1	21	387	407	UAGCCAAGGAUGACUUGCCUG	GAGGCAGGUCAUCUUUGGUUA	Cleavage
mes-miR169o	Pn21.922	1.5	17.523	1	21	1401	1421	UAGCCAAGGAUGACUUGCCUG	GAGGCAGGUCAUCUUUGGUUA	Cleavage
mes-miR169o	Pn21.925	1.5	17.349	1	21	1404	1424	UAGCCAAGGAUGACUUGCCUG	GAGGCAGGUCAUCUUUGGUUA	Cleavage
mes-miR169p	Pn21.928	1.5	18.061	1	21	387	407	UAGCCAAGGAUGACUUGCCUG	GAGGCAGGUCAUCUUUGGUUA	Cleavage
mes-miR169p	Pn21.922	1.5	17.523	1	21	1401	1421	UAGCCAAGGAUGACUUGCCUG	GAGGCAGGUCAUCUUUGGUUA	Cleavage
mes-miR169p	Pn21.925	1.5	17.349	1	21	1404	1424	UAGCCAAGGAUGACUUGCCUG	GAGGCAGGUCAUCUUUGGUUA	Cleavage
mes-miR169q	Pn21.928	1.5	18.061	1	21	387	407	UAGCCAAGGAUGACUUGCCUG	GAGGCAGGUCAUCUUUGGUUA	Cleavage
mes-miR169q	Pn21.922	1.5	17.523	1	21	1401	1421	UAGCCAAGGAUGACUUGCCUG	GAGGCAGGUCAUCUUUGGUUA	Cleavage
mes-miR169q	Pn21.925	1.5	17.349	1	21	1404	1424	UAGCCAAGGAUGACUUGCCUG	GAGGCAGGUCAUCUUUGGUUA	Cleavage
mes-miR169r	Pn21.928	1.5	18.061	1	21	387	407	UAGCCAAGGAUGACUUGCCCG	GAGGCAGGUCAUCUUUGGUUA	Cleavage
mes-miR169r	Pn21.922	1.5	17.523	1	21	1401	1421	UAGCCAAGGAUGACUUGCCCG	GAGGCAGGUCAUCUUUGGUUA	Cleavage
mes-miR169r	Pn21.925	1.5	17.349	1	21	1404	1424	UAGCCAAGGAUGACUUGCCCG	GAGGCAGGUCAUCUUUGGUUA	Cleavage
mes-miR169s	Pn21.928	1.5	18.061	1	21	387	407	UAGCCAAGGAUGACUUGCCUG	GAGGCAGGUCAUCUUUGGUUA	Cleavage
mes-miR169s	Pn21.922	1.5	17.523	1	21	1401	1421	UAGCCAAGGAUGACUUGCCUG	GAGGCAGGUCAUCUUUGGUUA	Cleavage
mes-miR169s	Pn21.925	1.5	17.349	1	21	1404	1424	UAGCCAAGGAUGACUUGCCUG	GAGGCAGGUCAUCUUUGGUUA	Cleavage
mes-miR169t	Pn21.928	1.5	18.061	1	21	387	407	UAGCCAAGGAUGACUUGCCCG	GAGGCAGGUCAUCUUUGGUUA	Cleavage
mes-miR169t	Pn21.922	1.5	17.523	1	21	1401	1421	UAGCCAAGGAUGACUUGCCCG	GAGGCAGGUCAUCUUUGGUUA	Cleavage
mes-miR169t	Pn21.925	1.5	17.349	1	21	1404	1424	UAGCCAAGGAUGACUUGCCCG	GAGGCAGGUCAUCUUUGGUUA	Cleavage
mes-miR169u	Pn21.928	1.5	18.061	1	21	387	407	UAGCCAAGGAUGACUUGCCUG	GAGGCAGGUCAUCUUUGGUUA	Cleavage
mes-miR169u	Pn21.922	1.5	17.523	1	21	1401	1421	UAGCCAAGGAUGACUUGCCUG	GAGGCAGGUCAUCUUUGGUUA	Cleavage
mes-miR169u	Pn21.925	1.5	17.349	1	21	1404	1424	UAGCCAAGGAUGACUUGCCUG	GAGGCAGGUCAUCUUUGGUUA	Cleavage
mes-miR169v	Pn21.928	1.5	18.061	1	21	387	407	UAGCCAAGGAUGACUUGCCCG	GAGGCAGGUCAUCUUUGGUUA	Cleavage
mes-miR169v	Pn21.922	1.5	17.523	1	21	1401	1421	UAGCCAAGGAUGACUUGCCCG	GAGGCAGGUCAUCUUUGGUUA	Cleavage
mes-miR169v	Pn21.925	1.5	17.349	1	21	1404	1424	UAGCCAAGGAUGACUUGCCCG	GAGGCAGGUCAUCUUUGGUUA	Cleavage
mes-miR169w	Pn21.928	1.5	18.061	1	21	387	407	UAGCCAAGGAUGACUUGCCUG	GAGGCAGGUCAUCUUUGGUUA	Cleavage
mes-miR169w	Pn21.922	1.5	17.523	1	21	1401	1421	UAGCCAAGGAUGACUUGCCUG	GAGGCAGGUCAUCUUUGGUUA	Cleavage
mes-miR169w	Pn21.925	1.5	17.349	1	21	1404	1424	UAGCCAAGGAUGACUUGCCUG	GAGGCAGGUCAUCUUUGGUUA	Cleavage
mes-miR169x	Pn21.928	1.5	18.061	1	21	387	407	UAGCCAAGGAUGACUUGCCCG	GAGGCAGGUCAUCUUUGGUUA	Cleavage
mes-miR169x	Pn21.922	1.5	17.523	1	21	1401	1421	UAGCCAAGGAUGACUUGCCCG	GAGGCAGGUCAUCUUUGGUUA	Cleavage
mes-miR169x	Pn21.925	1.5	17.349	1	21	1404	1424	UAGCCAAGGAUGACUUGCCCG	GAGGCAGGUCAUCUUUGGUUA	Cleavage
mes-miR169y	Pn21.928	1.5	18.061	1	21	387	407	UAGCCAAGGAUGACUUGCCUG	GAGGCAGGUCAUCUUUGGUUA	Cleavage
mes-miR169y	Pn21.922	1.5	17.523	1	21	1401	1421	UAGCCAAGGAUGACUUGCCUG	GAGGCAGGUCAUCUUUGGUUA	Cleavage
mes-miR169y	Pn21.925	1.5	17.349	1	21	1404	1424	UAGCCAAGGAUGACUUGCCUG	GAGGCAGGUCAUCUUUGGUUA	Cleavage
mes-miR169z	Pn21.928	1.5	18.061	1	21	387	407	UAGCCAAGGAUGACUUGCCCG	GAGGCAGGUCAUCUUUGGUUA	Cleavage
mes-miR169z	Pn21.922	1.5	17.523	1	21	1401	1421	UAGCCAAGGAUGACUUGCCCG	GAGGCAGGUCAUCUUUGGUUA	Cleavage
mes-miR169z	Pn21.925	1.5	17.349	1	21	1404	1424	UAGCCAAGGAUGACUUGCCCG	GAGGCAGGUCAUCUUUGGUUA	Cleavage
mes-miR169aa	Pn21.928	1.5	18.061	1	21	387	407	UAGCCAAGGAUGACUUGCCUG	GAGGCAGGUCAUCUUUGGUUA	Cleavage
mes-miR169aa	Pn21.922	1.5	17.523	1	21	1401	1421	UAGCCAAGGAUGACUUGCCUG	GAGGCAGGUCAUCUUUGGUUA	Cleavage
mes-miR169aa	Pn21.925	1.5	17.349	1	21	1404	1424	UAGCCAAGGAUGACUUGCCUG	GAGGCAGGUCAUCUUUGGUUA	Cleavage
mes-miR169ab	Pn21.928	1.5	18.061	1	21	387	407	UAGCCAAGGAUGACUUGCCUA	GAGGCAGGUCAUCUUUGGUUA	Cleavage
mes-miR169ab	Pn21.922	1.5	17.523	1	21	1401	1421	UAGCCAAGGAUGACUUGCCUA	GAGGCAGGUCAUCUUUGGUUA	Cleavage
mes-miR169ab	Pn21.925	1.5	17.349	1	21	1404	1424	UAGCCAAGGAUGACUUGCCUA	GAGGCAGGUCAUCUUUGGUUA	Cleavage
mes-miR169ac	Pn21.928	1.5	18.061	1	21	387	407	UAGCCAAGGAUGACUUGCCUA	GAGGCAGGUCAUCUUUGGUUA	Cleavage
mes-miR169ac	Pn21.922	1.5	17.523	1	21	1401	1421	UAGCCAAGGAUGACUUGCCUA	GAGGCAGGUCAUCUUUGGUUA	Cleavage
mes-miR169ac	Pn21.925	1.5	17.349	1	21	1404	1424	UAGCCAAGGAUGACUUGCCUA	GAGGCAGGUCAUCUUUGGUUA	Cleavage
mes-miR319a	Pn10.1126	1.5	22.667	1	21	892	912	UUGGACUGAAGGGAGCUCCCU	AUGGAGCUCCCUUCACUCCAA	Cleavage
mes-miR319a	Pn15.1483	1.5	20.833	1	21	784	804	UUGGACUGAAGGGAGCUCCCU	UUGGAGCUCCCUUCAGGCCAA	Cleavage
mes-miR319b	Pn10.1126	1.5	22.667	1	21	892	912	UUGGACUGAAGGGAGCUCCCU	AUGGAGCUCCCUUCACUCCAA	Cleavage
mes-miR319b	Pn15.1483	1.5	20.833	1	21	784	804	UUGGACUGAAGGGAGCUCCCU	UUGGAGCUCCCUUCAGGCCAA	Cleavage
mes-miR319c	Pn10.1126	1.5	22.667	1	21	892	912	UUGGACUGAAGGGAGCUCCCU	AUGGAGCUCCCUUCACUCCAA	Cleavage
mes-miR319c	Pn15.1483	1.5	20.833	1	21	784	804	UUGGACUGAAGGGAGCUCCCU	UUGGAGCUCCCUUCAGGCCAA	Cleavage
mes-miR319d	Pn10.1126	1.5	22.667	1	21	892	912	UUGGACUGAAGGGAGCUCCCU	AUGGAGCUCCCUUCACUCCAA	Cleavage
mes-miR319d	Pn15.1483	1.5	20.833	1	21	784	804	UUGGACUGAAGGGAGCUCCCU	UUGGAGCUCCCUUCAGGCCAA	Cleavage
mes-miR319e	Pn10.1126	1.5	22.667	1	21	892	912	UUGGACUGAAGGGAGCUCCCU	AUGGAGCUCCCUUCACUCCAA	Cleavage
mes-miR319e	Pn15.1483	1.5	20.833	1	21	784	804	UUGGACUGAAGGGAGCUCCCU	UUGGAGCUCCCUUCAGGCCAA	Cleavage
mes-miR319f	Pn10.1126	1.5	22.667	1	21	892	912	UUGGACUGAAGGGAGCUCCUU	AUGGAGCUCCCUUCACUCCAA	Cleavage
mes-miR319f	Pn15.1483	1.5	20.833	1	21	784	804	UUGGACUGAAGGGAGCUCCUU	UUGGAGCUCCCUUCAGGCCAA	Cleavage
mes-miR319g	Pn10.1126	1.5	22.667	1	21	892	912	UUGGACUGAAGGGAGCUCCUU	AUGGAGCUCCCUUCACUCCAA	Cleavage
mes-miR319g	Pn15.1483	1.5	20.833	1	21	784	804	UUGGACUGAAGGGAGCUCCUU	UUGGAGCUCCCUUCAGGCCAA	Cleavage
mes-miR395a	Pn3.1864	1.5	14.114	1	21	3	23	CUGAAGUGUUUGGGGGAACUC	GAGUUCCCCCAAGCACUUCAA	Cleavage
mes-miR395a	Pn3.1864	1.5	14.895	1	21	37	57	CUGAAGUGUUUGGGGGAACUC	GGGUUCUCCCAAACACUUCAA	Cleavage
mes-miR395b	Pn3.1864	1.5	14.114	1	21	3	23	CUGAAGUGUUUGGGGGAACUC	GAGUUCCCCCAAGCACUUCAA	Cleavage
mes-miR395b	Pn3.1864	1.5	14.895	1	21	37	57	CUGAAGUGUUUGGGGGAACUC	GGGUUCUCCCAAACACUUCAA	Cleavage
mes-miR395c	Pn3.1864	1.5	14.114	1	21	3	23	CUGAAGUGUUUGGGGGAACUC	GAGUUCCCCCAAGCACUUCAA	Cleavage
mes-miR395c	Pn3.1864	1.5	14.895	1	21	37	57	CUGAAGUGUUUGGGGGAACUC	GGGUUCUCCCAAACACUUCAA	Cleavage
mes-miR395d	Pn3.1864	1.5	14.114	1	21	3	23	CUGAAGUGUUUGGGGGAACUC	GAGUUCCCCCAAGCACUUCAA	Cleavage
mes-miR395d	Pn3.1864	1.5	14.895	1	21	37	57	CUGAAGUGUUUGGGGGAACUC	GGGUUCUCCCAAACACUUCAA	Cleavage
mes-miR477h	Pn4.3218	1.5	21.62	1	21	1046	1066	ACUCUCCCUCAAGGGCUUCAG	CAGAAGCCUUUGAGGGAGAGA	Cleavage
mes-miR477i	Pn4.3218	1.5	21.62	1	21	1046	1066	ACUCUCCCUCAAGGGCUUCCG	CAGAAGCCUUUGAGGGAGAGA	Cleavage
mes-miR477a	Pn11.634	1.5	23.106	1	20	38	57	CUCUCCCUCAAGGGCUUCUG	UAGGAGUCCUUGGGGGAGAG	Cleavage
mes-miR477b	Pn11.634	1.5	23.106	1	20	38	57	CUCUCCCUCAAGGGCUUCUG	UAGGAGUCCUUGGGGGAGAG	Cleavage
mes-miR477c	Pn11.634	1.5	23.106	1	20	38	57	CUCUCCCUCAAGGGCUUCUG	UAGGAGUCCUUGGGGGAGAG	Cleavage
mes-miR477d	Pn11.634	1.5	23.106	1	20	38	57	CUCUCCCUCAAGGGCUUCUC	UAGGAGUCCUUGGGGGAGAG	Cleavage
mes-miR477e	Pn11.634	1.5	23.106	1	20	38	57	CUCUCCCUCAAGGGCUUCUG	UAGGAGUCCUUGGGGGAGAG	Cleavage
lja-miR390a-5p	Pn9.158	1.5	10.931	1	21	346	366	AAGCUCAGGAGGGAUAGCGCC	GGCGCUGACCCUCCUGAGCUU	Cleavage
lja-miR390b-5p	Pn9.158	1.5	10.931	1	21	346	366	AAGCUCAGGAGGGAUAGCGCC	GGCGCUGACCCUCCUGAGCUU	Cleavage
mtr-miR319c-3p	Pn15.1483	1.5	20.833	1	21	784	804	UUGGACUGAAGGGAGCUCCCA	UUGGAGCUCCCUUCAGGCCAA	Cleavage
mtr-miR319c-3p	Pn10.1126	1.5	22.667	1	21	892	912	UUGGACUGAAGGGAGCUCCCA	AUGGAGCUCCCUUCACUCCAA	Cleavage
mtr-miR319d-3p	Pn10.1126	1.5	22.667	1	21	892	912	UUGGACUGAAGGGAGCUCCCU	AUGGAGCUCCCUUCACUCCAA	Cleavage
mtr-miR319d-3p	Pn15.1483	1.5	20.833	1	21	784	804	UUGGACUGAAGGGAGCUCCCU	UUGGAGCUCCCUUCAGGCCAA	Cleavage
bdi-miR159b-3p.1	Pn1.2291	1.5	21.701	1	21	560	580	UUUGGAUUGAAGGGAGCUCUG	UGGAGCUCCCUUCAAACCAAA	Cleavage
bdi-miR159b-3p.1	Pn1.2270	1.5	21.632	1	21	560	580	UUUGGAUUGAAGGGAGCUCUG	UGGAGCUCCCUUCAAACCAAA	Cleavage
bdi-miR159b-3p.1	Pn26.771	1.5	19.766	1	21	788	808	UUUGGAUUGAAGGGAGCUCUG	UGGAGCUCCCUUCAAGCCAAA	Cleavage
bdi-miR159b-3p.1	Pn6.2746	1.5	19.829	1	21	528	548	UUUGGAUUGAAGGGAGCUCUG	GCGAGCUUCCUUCGAUUCAAA	Cleavage
ptc-miR7814	Pn3.4681	1.5	17.303	1	21	313	333	UAGAUUGUUUUUAUGCUUUGA	CCAAAGUAUGAGAACAAUCUA	Cleavage
stu-miR395a	Pn3.1864	1.5	14.114	1	21	3	23	CUGAAGUGUUUGGGGGAACUC	GAGUUCCCCCAAGCACUUCAA	Cleavage
stu-miR395a	Pn3.1864	1.5	14.895	1	21	37	57	CUGAAGUGUUUGGGGGAACUC	GGGUUCUCCCAAACACUUCAA	Cleavage
stu-miR395b	Pn3.1864	1.5	14.114	1	21	3	23	CUGAAGUGUUUGGGGGAACUC	GAGUUCCCCCAAGCACUUCAA	Cleavage
stu-miR395b	Pn3.1864	1.5	14.895	1	21	37	57	CUGAAGUGUUUGGGGGAACUC	GGGUUCUCCCAAACACUUCAA	Cleavage
stu-miR395c	Pn3.1864	1.5	14.114	1	21	3	23	CUGAAGUGUUUGGGGGAACUC	GAGUUCCCCCAAGCACUUCAA	Cleavage
stu-miR395c	Pn3.1864	1.5	14.895	1	21	37	57	CUGAAGUGUUUGGGGGAACUC	GGGUUCUCCCAAACACUUCAA	Cleavage
stu-miR395d	Pn3.1864	1.5	14.114	1	21	3	23	CUGAAGUGUUUGGGGGAACUC	GAGUUCCCCCAAGCACUUCAA	Cleavage
stu-miR395d	Pn3.1864	1.5	14.895	1	21	37	57	CUGAAGUGUUUGGGGGAACUC	GGGUUCUCCCAAACACUUCAA	Cleavage
stu-miR395e	Pn3.1864	1.5	14.114	1	21	3	23	CUGAAGUGUUUGGGGGAACUC	GAGUUCCCCCAAGCACUUCAA	Cleavage
stu-miR395e	Pn3.1864	1.5	14.895	1	21	37	57	CUGAAGUGUUUGGGGGAACUC	GGGUUCUCCCAAACACUUCAA	Cleavage
stu-miR395f	Pn3.1864	1.5	14.114	1	21	3	23	CUGAAGUGUUUGGGGGAACUC	GAGUUCCCCCAAGCACUUCAA	Cleavage
stu-miR395f	Pn3.1864	1.5	14.895	1	21	37	57	CUGAAGUGUUUGGGGGAACUC	GGGUUCUCCCAAACACUUCAA	Cleavage
stu-miR395g	Pn3.1864	1.5	14.114	1	21	3	23	CUGAAGUGUUUGGGGGAACUC	GAGUUCCCCCAAGCACUUCAA	Cleavage
stu-miR395g	Pn3.1864	1.5	14.895	1	21	37	57	CUGAAGUGUUUGGGGGAACUC	GGGUUCUCCCAAACACUUCAA	Cleavage
stu-miR395h	Pn3.1864	1.5	14.114	1	21	3	23	CUGAAGUGUUUGGGGGAACUC	GAGUUCCCCCAAGCACUUCAA	Cleavage
stu-miR395h	Pn3.1864	1.5	14.895	1	21	37	57	CUGAAGUGUUUGGGGGAACUC	GGGUUCUCCCAAACACUUCAA	Cleavage
stu-miR395i	Pn3.1864	1.5	14.114	1	21	3	23	CUGAAGUGUUUGGGGGAACUC	GAGUUCCCCCAAGCACUUCAA	Cleavage
stu-miR395i	Pn3.1864	1.5	14.895	1	21	37	57	CUGAAGUGUUUGGGGGAACUC	GGGUUCUCCCAAACACUUCAA	Cleavage
stu-miR395j	Pn3.1864	1.5	14.114	1	21	3	23	CUGAAGUGUUUGGGGGAACUC	GAGUUCCCCCAAGCACUUCAA	Cleavage
stu-miR395j	Pn3.1864	1.5	14.895	1	21	37	57	CUGAAGUGUUUGGGGGAACUC	GGGUUCUCCCAAACACUUCAA	Cleavage
stu-miR319b	Pn15.1483	1.5	20.833	1	20	785	804	UUGGACUGAAGGGAGCUCCU	UGGAGCUCCCUUCAGGCCAA	Cleavage
stu-miR319b	Pn10.1126	1.5	22.667	1	20	893	912	UUGGACUGAAGGGAGCUCCU	UGGAGCUCCCUUCACUCCAA	Cleavage
stu-miR319a-3p	Pn10.1126	1.5	22.667	1	21	892	912	UUGGACUGAAGGGAGCUCCCU	AUGGAGCUCCCUUCACUCCAA	Cleavage
stu-miR319a-3p	Pn15.1483	1.5	20.833	1	21	784	804	UUGGACUGAAGGGAGCUCCCU	UUGGAGCUCCCUUCAGGCCAA	Cleavage
stu-miR477a-5p	Pn4.3218	1.5	21.62	1	21	1046	1066	CCUCUCCCUCAAGGGCUUCUC	CAGAAGCCUUUGAGGGAGAGA	Cleavage
stu-miR156f-3p	Pn1.2968	1.5	19.75	1	22	572	593	CUCACUUCUCUUUCUGUCAAUC	UCGUGGAAGAAAGAGAAGUGAG	Cleavage
stu-miR169a-5p	Pn21.928	1.5	18.061	1	20	388	407	UAGCCAAGGAUGACUUGCCU	AGGCAGGUCAUCUUUGGUUA	Cleavage
stu-miR169a-5p	Pn21.922	1.5	17.523	1	20	1402	1421	UAGCCAAGGAUGACUUGCCU	AGGCAGGUCAUCUUUGGUUA	Cleavage
stu-miR169a-5p	Pn21.925	1.5	17.349	1	20	1405	1424	UAGCCAAGGAUGACUUGCCU	AGGCAGGUCAUCUUUGGUUA	Cleavage
stu-miR169b-5p	Pn21.928	1.5	18.061	1	20	388	407	UAGCCAAGGAUGACUUGCCU	AGGCAGGUCAUCUUUGGUUA	Cleavage
stu-miR169b-5p	Pn21.922	1.5	17.523	1	20	1402	1421	UAGCCAAGGAUGACUUGCCU	AGGCAGGUCAUCUUUGGUUA	Cleavage
stu-miR169b-5p	Pn21.925	1.5	17.349	1	20	1405	1424	UAGCCAAGGAUGACUUGCCU	AGGCAGGUCAUCUUUGGUUA	Cleavage
stu-miR169c-5p	Pn21.928	1.5	18.061	1	20	388	407	UAGCCAAGGAUGACUUGCCU	AGGCAGGUCAUCUUUGGUUA	Cleavage
stu-miR169c-5p	Pn21.922	1.5	17.523	1	20	1402	1421	UAGCCAAGGAUGACUUGCCU	AGGCAGGUCAUCUUUGGUUA	Cleavage
stu-miR169c-5p	Pn21.925	1.5	17.349	1	20	1405	1424	UAGCCAAGGAUGACUUGCCU	AGGCAGGUCAUCUUUGGUUA	Cleavage
stu-miR169d-5p	Pn21.928	1.5	18.061	1	20	388	407	UAGCCAAGGAUGACUUGCCU	AGGCAGGUCAUCUUUGGUUA	Cleavage
stu-miR169d-5p	Pn21.922	1.5	17.523	1	20	1402	1421	UAGCCAAGGAUGACUUGCCU	AGGCAGGUCAUCUUUGGUUA	Cleavage
stu-miR169d-5p	Pn21.925	1.5	17.349	1	20	1405	1424	UAGCCAAGGAUGACUUGCCU	AGGCAGGUCAUCUUUGGUUA	Cleavage
stu-miR169e-5p	Pn21.928	1.5	18.061	1	20	388	407	UAGCCAAGGAUGACUUGCCU	AGGCAGGUCAUCUUUGGUUA	Cleavage
stu-miR169e-5p	Pn21.922	1.5	17.523	1	20	1402	1421	UAGCCAAGGAUGACUUGCCU	AGGCAGGUCAUCUUUGGUUA	Cleavage
stu-miR169e-5p	Pn21.925	1.5	17.349	1	20	1405	1424	UAGCCAAGGAUGACUUGCCU	AGGCAGGUCAUCUUUGGUUA	Cleavage
stu-miR169f-5p	Pn21.928	1.5	18.061	1	20	388	407	UAGCCAAGGAUGACUUGCCU	AGGCAGGUCAUCUUUGGUUA	Cleavage
stu-miR169f-5p	Pn21.922	1.5	17.523	1	20	1402	1421	UAGCCAAGGAUGACUUGCCU	AGGCAGGUCAUCUUUGGUUA	Cleavage
stu-miR169f-5p	Pn21.925	1.5	17.349	1	20	1405	1424	UAGCCAAGGAUGACUUGCCU	AGGCAGGUCAUCUUUGGUUA	Cleavage
stu-miR169g	Pn21.928	1.5	18.061	1	20	388	407	UAGCCAAGGAUGACUUGCCU	AGGCAGGUCAUCUUUGGUUA	Cleavage
stu-miR169g	Pn21.922	1.5	17.523	1	20	1402	1421	UAGCCAAGGAUGACUUGCCU	AGGCAGGUCAUCUUUGGUUA	Cleavage
stu-miR169g	Pn21.925	1.5	17.349	1	20	1405	1424	UAGCCAAGGAUGACUUGCCU	AGGCAGGUCAUCUUUGGUUA	Cleavage
stu-miR169h	Pn21.928	1.5	18.061	1	20	388	407	UAGCCAAGGAUGACUUGCCU	AGGCAGGUCAUCUUUGGUUA	Cleavage
stu-miR169h	Pn21.922	1.5	17.523	1	20	1402	1421	UAGCCAAGGAUGACUUGCCU	AGGCAGGUCAUCUUUGGUUA	Cleavage
stu-miR169h	Pn21.925	1.5	17.349	1	20	1405	1424	UAGCCAAGGAUGACUUGCCU	AGGCAGGUCAUCUUUGGUUA	Cleavage
cpa-miR159a	Pn1.2270	1.5	21.632	1	21	560	580	UUUGGAUUGAAGGGAGCUCUA	UGGAGCUCCCUUCAAACCAAA	Cleavage
cpa-miR159a	Pn1.2291	1.5	21.701	1	21	560	580	UUUGGAUUGAAGGGAGCUCUA	UGGAGCUCCCUUCAAACCAAA	Cleavage
cpa-miR159a	Pn26.771	1.5	19.766	1	21	788	808	UUUGGAUUGAAGGGAGCUCUA	UGGAGCUCCCUUCAAGCCAAA	Cleavage
cpa-miR159a	Pn6.2746	1.5	19.829	1	21	528	548	UUUGGAUUGAAGGGAGCUCUA	GCGAGCUUCCUUCGAUUCAAA	Cleavage
cpa-miR159b	Pn2.2854	1.5	20.02	1	20	555	574	CUUGGAUUGAAGGGAGCUCC	GGAGCUCCCUUCAAACCAAG	Cleavage
cpa-miR319	Pn10.1126	1.5	22.836	1	20	894	913	AUUGGACUGAAGGGAGCUCC	GGAGCUCCCUUCACUCCAAU	Cleavage
cpa-miR390a	Pn9.158	1.5	10.931	1	21	346	366	AAGCUCAGGAGGGAUAGCGCC	GGCGCUGACCCUCCUGAGCUU	Cleavage
cpa-miR390b	Pn9.158	1.5	10.931	1	21	346	366	AAGCUCAGGAGGGAUAGCGCC	GGCGCUGACCCUCCUGAGCUU	Cleavage
cpa-miR8154	Pn17.1028	1.5	16.846	1	22	24	45	CAGAGGAGGAGAUGAAGAGGGA	ACCCUCUUCGUCUCCUCCUCUC	Cleavage
gra-miR7494b	Pn10.1734	1.5	12.473	1	23	672	694	AGAGGGAGAAGCAGAAGAGAAUA	UGUGCUCCUCUGCUUCUCCUUCU	Cleavage
gra-miR7494b	Pn10.1734	1.5	0.323	1	23	720	742	AGAGGGAGAAGCAGAAGAGAAUA	CUUCCACUUCUGCUUCUCCUUCU	Cleavage
gra-miR7494b	Pn11.414	1.5	16.544	1	23	227	249	AGAGGGAGAAGCAGAAGAGAAUA	AGUCUUUUUCUGCUUCUCCCUUU	Cleavage
gra-miR7494b	Pn24.115	1.5	9.638	1	23	54	76	AGAGGGAGAAGCAGAAGAGAAUA	CCGCCUCUUCUUCUUCUCCCUCU	Cleavage
sly-miR319b	Pn10.1126	1.5	22.667	1	21	892	912	UUGGACUGAAGGGAGCUCCCU	AUGGAGCUCCCUUCACUCCAA	Cleavage
sly-miR319b	Pn15.1483	1.5	20.833	1	21	784	804	UUGGACUGAAGGGAGCUCCCU	UUGGAGCUCCCUUCAGGCCAA	Cleavage
sly-miR319c-3p	Pn10.1126	1.5	22.667	1	21	892	912	UUGGACUGAAGGGAGCUCCUU	AUGGAGCUCCCUUCACUCCAA	Cleavage
sly-miR319c-3p	Pn15.1483	1.5	20.833	1	21	784	804	UUGGACUGAAGGGAGCUCCUU	UUGGAGCUCCCUUCAGGCCAA	Cleavage
sly-miR169e-5p	Pn21.928	1.5	18.061	1	22	386	407	UAGCCAAGGAUGACUUGCCUUU	UGAGGCAGGUCAUCUUUGGUUA	Cleavage
sly-miR169e-5p	Pn21.922	1.5	17.523	1	22	1400	1421	UAGCCAAGGAUGACUUGCCUUU	UGAGGCAGGUCAUCUUUGGUUA	Cleavage
sly-miR169e-5p	Pn21.925	1.5	17.349	1	22	1403	1424	UAGCCAAGGAUGACUUGCCUUU	UGAGGCAGGUCAUCUUUGGUUA	Cleavage
sly-miR390b-5p	Pn9.158	1.5	10.931	1	21	346	366	AAGCUCAGGAGGGAUAGCGCC	GGCGCUGACCCUCCUGAGCUU	Cleavage
bdi-miR169m	Pn21.928	1.5	18.061	1	20	388	407	UAGCCAAGGAUGACUUGCCG	AGGCAGGUCAUCUUUGGUUA	Cleavage
bdi-miR169m	Pn21.922	1.5	17.523	1	20	1402	1421	UAGCCAAGGAUGACUUGCCG	AGGCAGGUCAUCUUUGGUUA	Cleavage
bdi-miR169m	Pn21.925	1.5	17.349	1	20	1405	1424	UAGCCAAGGAUGACUUGCCG	AGGCAGGUCAUCUUUGGUUA	Cleavage
bdi-miR169n	Pn21.928	1.5	18.061	1	21	387	407	UAGCCAAGGAUGACUUGCCUA	GAGGCAGGUCAUCUUUGGUUA	Cleavage
bdi-miR169n	Pn21.922	1.5	17.523	1	21	1401	1421	UAGCCAAGGAUGACUUGCCUA	GAGGCAGGUCAUCUUUGGUUA	Cleavage
bdi-miR169n	Pn21.925	1.5	17.349	1	21	1404	1424	UAGCCAAGGAUGACUUGCCUA	GAGGCAGGUCAUCUUUGGUUA	Cleavage
bra-miR319-3p	Pn10.1126	1.5	22.667	1	21	892	912	UUGGACUGAAGGGAGCUCCCU	AUGGAGCUCCCUUCACUCCAA	Cleavage
bra-miR319-3p	Pn15.1483	1.5	20.833	1	21	784	804	UUGGACUGAAGGGAGCUCCCU	UUGGAGCUCCCUUCAGGCCAA	Cleavage
bra-miR390-5p	Pn9.158	1.5	10.931	1	21	346	366	AAGCUCAGGAGGGAUAGCGCC	GGCGCUGACCCUCCUGAGCUU	Cleavage
bra-miR395d-3p	Pn3.1864	1.5	14.114	1	21	3	23	CUGAAGUGUUUGGGGGAACUC	GAGUUCCCCCAAGCACUUCAA	Cleavage
bra-miR395d-3p	Pn3.1864	1.5	14.895	1	21	37	57	CUGAAGUGUUUGGGGGAACUC	GGGUUCUCCCAAACACUUCAA	Cleavage
bra-miR395b-3p	Pn3.1864	1.5	14.114	1	21	3	23	CUGAAGUGUUUGGGGGAACUC	GAGUUCCCCCAAGCACUUCAA	Cleavage
bra-miR395b-3p	Pn3.1864	1.5	14.895	1	21	37	57	CUGAAGUGUUUGGGGGAACUC	GGGUUCUCCCAAACACUUCAA	Cleavage
bra-miR395c-3p	Pn3.1864	1.5	14.114	1	21	3	23	CUGAAGUGUUUGGGGGAACUC	GAGUUCCCCCAAGCACUUCAA	Cleavage
bra-miR395c-3p	Pn3.1864	1.5	14.895	1	21	37	57	CUGAAGUGUUUGGGGGAACUC	GGGUUCUCCCAAACACUUCAA	Cleavage
bra-miR395a-3p	Pn3.1864	1.5	14.114	1	21	3	23	CUGAAGUGUUUGGGGGAACUC	GAGUUCCCCCAAGCACUUCAA	Cleavage
bra-miR395a-3p	Pn3.1864	1.5	14.895	1	21	37	57	CUGAAGUGUUUGGGGGAACUC	GGGUUCUCCCAAACACUUCAA	Cleavage
gma-miR319p	Pn15.1483	1.5	16.652	1	21	786	806	UUUUGGACUGAAGGGAGCUCC	GGAGCUCCCUUCAGGCCAAAA	Cleavage
gma-miR9766	Pn17.180	1.5	17.187	1	21	408	428	UUUGAAGGGAAGGAAUGAAAC	GGUUCUUUCCUUCCUUUCAAA	Cleavage
gma-miR9766	Pn51.36	1.5	16.487	1	21	1461	1481	UUUGAAGGGAAGGAAUGAAAC	GGUUCUUUCCUUCCUUUCAAA	Cleavage
ata-miR169c-5p	Pn21.928	1.5	18.061	1	21	387	407	UAGCCAAGGAUGACUUGCCUA	GAGGCAGGUCAUCUUUGGUUA	Cleavage
ata-miR169c-5p	Pn21.922	1.5	17.523	1	21	1401	1421	UAGCCAAGGAUGACUUGCCUA	GAGGCAGGUCAUCUUUGGUUA	Cleavage
ata-miR169c-5p	Pn21.925	1.5	17.349	1	21	1404	1424	UAGCCAAGGAUGACUUGCCUA	GAGGCAGGUCAUCUUUGGUUA	Cleavage
ata-miR390-5p	Pn9.158	1.5	10.931	1	21	346	366	AAGCUCAGGAGGGAUAGCGCC	GGCGCUGACCCUCCUGAGCUU	Cleavage
ata-miR169j-5p	Pn21.931	1.5	20.216	1	23	1549	1571	UAGCCAAGGAUGAUUUGCCUGUG	AUGAGGCAGGUCAUCCUUGGUUA	Cleavage
ata-miR169b-5p	Pn21.931	1.5	20.216	1	23	1549	1571	UAGCCAAGGAUGAUUUGCCUGUG	AUGAGGCAGGUCAUCCUUGGUUA	Cleavage
ata-miR169i-5p	Pn21.928	1.5	18.061	1	21	387	407	UAGCCAAGGAUGACUUGCCUG	GAGGCAGGUCAUCUUUGGUUA	Cleavage
ata-miR169i-5p	Pn21.922	1.5	17.523	1	21	1401	1421	UAGCCAAGGAUGACUUGCCUG	GAGGCAGGUCAUCUUUGGUUA	Cleavage
ata-miR169i-5p	Pn21.925	1.5	17.349	1	21	1404	1424	UAGCCAAGGAUGACUUGCCUG	GAGGCAGGUCAUCUUUGGUUA	Cleavage
ata-miR408-3p	Pn9.1445	1.5	19.826	1	20	129	148	UGCACUGCCUCUUCCCUGCC	UGCAGGGAAGAUGCAGUGCA	Cleavage
ata-miR169a-5p	Pn21.931	1.5	20.216	1	23	1549	1571	UAGCCAAGGAUGAUUUGCCUGUG	AUGAGGCAGGUCAUCCUUGGUUA	Cleavage
ata-miR169h-5p	Pn21.928	1.5	18.061	1	21	387	407	UAGCCAAGGAUGACUUGCCGG	GAGGCAGGUCAUCUUUGGUUA	Cleavage
ata-miR169h-5p	Pn21.922	1.5	17.523	1	21	1401	1421	UAGCCAAGGAUGACUUGCCGG	GAGGCAGGUCAUCUUUGGUUA	Cleavage
ata-miR169h-5p	Pn21.925	1.5	17.349	1	21	1404	1424	UAGCCAAGGAUGACUUGCCGG	GAGGCAGGUCAUCUUUGGUUA	Cleavage
ath-miR158a-5p	Pn55.36	2	14.871	1	21	326	346	CUUUGUCUACAAUUUUGGAAA	GCUUCGAGAUUGUAGACAAGG	Cleavage
ath-miR158a-5p	Pn5.2823	2	15.588	1	21	476	496	CUUUGUCUACAAUUUUGGAAA	GCUUCGAGAUUGUAGACAAGG	Cleavage
ath-miR158a-5p	Pn5.1928	2	18.225	1	21	35	55	CUUUGUCUACAAUUUUGGAAA	GAUCAGAAAUUGUAGACGAAG	Cleavage
ath-miR159a	Pn15.1937	2	22.824	1	21	458	478	UUUGGAUUGAAGGGAGCUCUA	UGGAGUUCCCUUCAAACCAAA	Cleavage
ath-miR159a	Pn2.2854	2	20.02	1	21	554	574	UUUGGAUUGAAGGGAGCUCUA	UGGAGCUCCCUUCAAACCAAG	Cleavage
ath-miR159a	Pn15.1483	2	17.95	1	21	785	805	UUUGGAUUGAAGGGAGCUCUA	UGGAGCUCCCUUCAGGCCAAA	Cleavage
ath-miR159a	Pn1.2191	2	22.549	1	21	468	488	UUUGGAUUGAAGGGAGCUCUA	AGGAGCUCUCUUCAACCCAAA	Cleavage
ath-miR159a	Pn8.2406	2	19.389	1	21	925	945	UUUGGAUUGAAGGGAGCUCUA	GAAAGCUUCCUUCAAUCUAAA	Cleavage
ath-miR169a-5p	Pn21.931	2	20.216	1	21	1551	1571	CAGCCAAGGAUGACUUGCCGA	GAGGCAGGUCAUCCUUGGUUA	Cleavage
ath-miR159b-3p	Pn1.2191	2	22.549	1	21	468	488	UUUGGAUUGAAGGGAGCUCUU	AGGAGCUCUCUUCAACCCAAA	Cleavage
ath-miR159b-3p	Pn8.2406	2	19.389	1	21	925	945	UUUGGAUUGAAGGGAGCUCUU	GAAAGCUUCCUUCAAUCUAAA	Cleavage
ath-miR159b-3p	Pn15.1937	2	22.824	1	21	458	478	UUUGGAUUGAAGGGAGCUCUU	UGGAGUUCCCUUCAAACCAAA	Cleavage
ath-miR159b-3p	Pn2.2854	2	20.02	1	21	554	574	UUUGGAUUGAAGGGAGCUCUU	UGGAGCUCCCUUCAAACCAAG	Cleavage
ath-miR159b-3p	Pn15.1483	2	17.95	1	21	785	805	UUUGGAUUGAAGGGAGCUCUU	UGGAGCUCCCUUCAGGCCAAA	Cleavage
osa-miR156c-3p	Pn17.684	2	17.889	1	22	355	376	GCUCACUUCUCUCUCUGUCAGC	GAUGACAGGGAGAGACGUGAGC	Cleavage
osa-miR156g-3p	Pn17.684	2	17.889	1	22	355	376	GCUCACUUCUCUCUCUGUCAGC	GAUGACAGGGAGAGACGUGAGC	Cleavage
osa-miR156j-3p	Pn9.1193	2	10.662	1	22	176	197	GCUCGCUCCUCUUUCUGUCAGC	GGCGGCAGGAAGAGGAGCGAGA	Cleavage
osa-miR156j-3p	Pn4.3082	2	12.614	1	22	481	502	GCUCGCUCCUCUUUCUGUCAGC	GAAGUCGGGAAGAGGAGCGAGC	Cleavage
osa-miR169a	Pn21.931	2	20.216	1	21	1551	1571	CAGCCAAGGAUGACUUGCCGA	GAGGCAGGUCAUCCUUGGUUA	Cleavage
ath-miR169b-5p	Pn21.931	2	20.216	1	21	1551	1571	CAGCCAAGGAUGACUUGCCGG	GAGGCAGGUCAUCCUUGGUUA	Cleavage
ath-miR169c	Pn21.931	2	20.216	1	21	1551	1571	CAGCCAAGGAUGACUUGCCGG	GAGGCAGGUCAUCCUUGGUUA	Cleavage
ath-miR395a	Pn18.1182	2	22.539	1	21	603	623	CUGAAGUGUUUGGGGGAACUC	AGGUUCAUCCAAACAUUUCAG	Cleavage
ath-miR395b	Pn3.1864	2	14.114	1	21	3	23	CUGAAGUGUUUGGGGGGACUC	GAGUUCCCCCAAGCACUUCAA	Cleavage
ath-miR395b	Pn3.1864	2	14.895	1	21	37	57	CUGAAGUGUUUGGGGGGACUC	GGGUUCUCCCAAACACUUCAA	Cleavage
ath-miR395c	Pn3.1864	2	14.114	1	21	3	23	CUGAAGUGUUUGGGGGGACUC	GAGUUCCCCCAAGCACUUCAA	Cleavage
ath-miR395c	Pn3.1864	2	14.895	1	21	37	57	CUGAAGUGUUUGGGGGGACUC	GGGUUCUCCCAAACACUUCAA	Cleavage
ath-miR395d	Pn18.1182	2	22.539	1	21	603	623	CUGAAGUGUUUGGGGGAACUC	AGGUUCAUCCAAACAUUUCAG	Cleavage
ath-miR395e	Pn18.1182	2	22.539	1	21	603	623	CUGAAGUGUUUGGGGGAACUC	AGGUUCAUCCAAACAUUUCAG	Cleavage
ath-miR395f	Pn3.1864	2	14.114	1	21	3	23	CUGAAGUGUUUGGGGGGACUC	GAGUUCCCCCAAGCACUUCAA	Cleavage
ath-miR395f	Pn3.1864	2	14.895	1	21	37	57	CUGAAGUGUUUGGGGGGACUC	GGGUUCUCCCAAACACUUCAA	Cleavage
osa-miR395b	Pn8.170	2	19.008	1	21	205	225	GUGAAGUGUUUGGGGGAACUC	AAGUUCCUCCGAACACUUUGC	Cleavage
osa-miR395d	Pn8.170	2	19.008	1	21	205	225	GUGAAGUGUUUGGGGGAACUC	AAGUUCCUCCGAACACUUUGC	Cleavage
osa-miR395e	Pn8.170	2	19.008	1	21	205	225	GUGAAGUGUUUGGGGGAACUC	AAGUUCCUCCGAACACUUUGC	Cleavage
osa-miR395g	Pn8.170	2	19.008	1	21	205	225	GUGAAGUGUUUGGGGGAACUC	AAGUUCCUCCGAACACUUUGC	Cleavage
osa-miR395h	Pn8.170	2	19.008	1	21	205	225	GUGAAGUGUUUGGGGGAACUC	AAGUUCCUCCGAACACUUUGC	Cleavage
osa-miR395i	Pn8.170	2	19.008	1	21	205	225	GUGAAGUGUUUGGGGGAACUC	AAGUUCCUCCGAACACUUUGC	Cleavage
osa-miR395j	Pn8.170	2	19.008	1	21	205	225	GUGAAGUGUUUGGGGGAACUC	AAGUUCCUCCGAACACUUUGC	Cleavage
osa-miR395k	Pn8.170	2	19.008	1	21	205	225	GUGAAGUGUUUGGGGGAACUC	AAGUUCCUCCGAACACUUUGC	Cleavage
osa-miR395l	Pn8.170	2	19.008	1	21	205	225	GUGAAGUGUUUGGGGGAACUC	AAGUUCCUCCGAACACUUUGC	Cleavage
osa-miR395s	Pn8.170	2	19.008	1	21	205	225	GUGAAGUGUUUGGGGGAACUC	AAGUUCCUCCGAACACUUUGC	Cleavage
ath-miR159c	Pn1.2191	2	22.549	1	21	468	488	UUUGGAUUGAAGGGAGCUCCU	AGGAGCUCUCUUCAACCCAAA	Cleavage
ath-miR159c	Pn15.1937	2	22.824	1	21	458	478	UUUGGAUUGAAGGGAGCUCCU	UGGAGUUCCCUUCAAACCAAA	Cleavage
ath-miR159c	Pn2.2854	2	20.02	1	21	554	574	UUUGGAUUGAAGGGAGCUCCU	UGGAGCUCCCUUCAAACCAAG	Cleavage
ath-miR159c	Pn15.1483	2	17.95	1	21	785	805	UUUGGAUUGAAGGGAGCUCCU	UGGAGCUCCCUUCAGGCCAAA	Cleavage
ath-miR159c	Pn8.2406	2	19.389	1	21	925	945	UUUGGAUUGAAGGGAGCUCCU	GAAAGCUUCCUUCAAUCUAAA	Cleavage
osa-miR159a.1	Pn15.1937	2	22.824	1	21	458	478	UUUGGAUUGAAGGGAGCUCUG	UGGAGUUCCCUUCAAACCAAA	Cleavage
osa-miR159a.1	Pn2.2854	2	20.02	1	21	554	574	UUUGGAUUGAAGGGAGCUCUG	UGGAGCUCCCUUCAAACCAAG	Cleavage
osa-miR159a.1	Pn15.1483	2	17.95	1	21	785	805	UUUGGAUUGAAGGGAGCUCUG	UGGAGCUCCCUUCAGGCCAAA	Cleavage
osa-miR159a.1	Pn1.2191	2	22.549	1	21	468	488	UUUGGAUUGAAGGGAGCUCUG	AGGAGCUCUCUUCAACCCAAA	Cleavage
osa-miR159a.1	Pn8.2406	2	19.389	1	21	925	945	UUUGGAUUGAAGGGAGCUCUG	GAAAGCUUCCUUCAAUCUAAA	Cleavage
osa-miR159b	Pn15.1937	2	22.824	1	21	458	478	UUUGGAUUGAAGGGAGCUCUG	UGGAGUUCCCUUCAAACCAAA	Cleavage
osa-miR159b	Pn2.2854	2	20.02	1	21	554	574	UUUGGAUUGAAGGGAGCUCUG	UGGAGCUCCCUUCAAACCAAG	Cleavage
osa-miR159b	Pn15.1483	2	17.95	1	21	785	805	UUUGGAUUGAAGGGAGCUCUG	UGGAGCUCCCUUCAGGCCAAA	Cleavage
osa-miR159b	Pn1.2191	2	22.549	1	21	468	488	UUUGGAUUGAAGGGAGCUCUG	AGGAGCUCUCUUCAACCCAAA	Cleavage
osa-miR159b	Pn8.2406	2	19.389	1	21	925	945	UUUGGAUUGAAGGGAGCUCUG	GAAAGCUUCCUUCAAUCUAAA	Cleavage
osa-miR159c	Pn4.2138	2	20.099	1	21	665	685	AUUGGAUUGAAGGGAGCUCCA	UGGAGCUCCCUUCGAGCCAAU	Cleavage
osa-miR159d	Pn4.2138	2	20.099	1	21	665	685	AUUGGAUUGAAGGGAGCUCCG	UGGAGCUCCCUUCGAGCCAAU	Cleavage
osa-miR159e	Pn4.2138	2	20.099	1	21	665	685	AUUGGAUUGAAGGGAGCUCCU	UGGAGCUCCCUUCGAGCCAAU	Cleavage
osa-miR169b	Pn21.931	2	20.216	1	21	1551	1571	CAGCCAAGGAUGACUUGCCGG	GAGGCAGGUCAUCCUUGGUUA	Cleavage
osa-miR169c	Pn21.931	2	20.216	1	21	1551	1571	CAGCCAAGGAUGACUUGCCGG	GAGGCAGGUCAUCCUUGGUUA	Cleavage
osa-miR169d	Pn21.931	2	20.216	1	21	1551	1571	UAGCCAAGGAUGAAUUGCCGG	GAGGCAGGUCAUCCUUGGUUA	Cleavage
ath-miR414	Pn19.1185	2	11.161	1	21	1569	1589	UCAUCUUCAUCAUCAUCGUCA	UGAUGAUGAUGAUGAUGAUGA	Cleavage
ath-miR414	Pn19.1185	2	16.444	1	21	2049	2069	UCAUCUUCAUCAUCAUCGUCA	UGACGAUGAUGAUGGUGAUGA	Cleavage
ath-miR414	Pn6.1748	2	20.316	1	21	426	446	UCAUCUUCAUCAUCAUCGUCA	AGAGGAUUAUGAUGAAGAUGA	Cleavage
ath-miR414	Pn19.1091	2	7.238	1	21	900	920	UCAUCUUCAUCAUCAUCGUCA	UGAUGAUGAUGAUGAUGAUGA	Cleavage
ath-miR414	Pn19.1091	2	8.923	1	21	927	947	UCAUCUUCAUCAUCAUCGUCA	UGAUGAUGAUGAUGCAGAUGA	Cleavage
ath-miR414	Pn26.444	2	13.646	1	21	387600	387620	UCAUCUUCAUCAUCAUCGUCA	UGACGAUGAGGAUGAGGAUGA	Cleavage
ath-miR414	Pn15.641	2	13.85	1	21	2499	2519	UCAUCUUCAUCAUCAUCGUCA	UGAUGAUGAUGAUGAUGAUGA	Cleavage
ath-miR414	Pn15.641	2	11.292	1	21	2520	2540	UCAUCUUCAUCAUCAUCGUCA	UGAUGAUGAUGAUGAUGAUGA	Cleavage
ath-miR414	Pn14.1604	2	20.824	1	21	1791	1811	UCAUCUUCAUCAUCAUCGUCA	UGAUGAUGGUGGUGAAGAUGG	Cleavage
ath-miR414	Pn14.1520	2	18.894	1	21	1791	1811	UCAUCUUCAUCAUCAUCGUCA	UGAUGAUGGUGGUGAAGAUGG	Cleavage
ath-miR414	Pn3.2524	2	15.459	1	21	534	554	UCAUCUUCAUCAUCAUCGUCA	UGAUGAUGAUGAUGAUGAUGA	Cleavage
ath-miR414	Pn33.335	2	13.646	1	21	537	557	UCAUCUUCAUCAUCAUCGUCA	UGACGAUGAGGAUGAGGAUGA	Cleavage
ath-miR414	Pn6.2495	2	10.721	1	21	1974	1994	UCAUCUUCAUCAUCAUCGUCA	UGAUGAUGAUGAUGAUGAUGA	Cleavage
ath-miR414	Pn40.79	2	15.895	1	21	846	866	UCAUCUUCAUCAUCAUCGUCA	UGAUGAUGAUGAUGAUGAUGA	Cleavage
ath-miR414	Pn22.494	2	14.535	1	21	1212	1232	UCAUCUUCAUCAUCAUCGUCA	UGACGAUGAUGAUGAUGAUGG	Cleavage
ath-miR414	Pn6.2682	2	7.347	1	21	1203	1223	UCAUCUUCAUCAUCAUCGUCA	UGAUGAUGAUGUUGAAGAUGA	Translation
ath-miR414	Pn5.3089	2	7.173	1	21	611	631	UCAUCUUCAUCAUCAUCGUCA	UGAUGAUGAUGAUGAUGAUGA	Cleavage
ath-miR414	Pn18.1393	2	0.101	1	21	2	22	UCAUCUUCAUCAUCAUCGUCA	UGAUGAUGAUGAUGAAGAAGA	Cleavage
ath-miR414	Pn13.611	2	17.055	1	21	260	280	UCAUCUUCAUCAUCAUCGUCA	UGAAGAUGGUGAUGGAGAUGA	Cleavage
ath-miR414	Pn26.773	2	16.929	1	21	3156	3176	UCAUCUUCAUCAUCAUCGUCA	AGAUGAUGAUGAUGAUGAUGA	Cleavage
ath-miR414	Pn21.82	2	14.479	1	21	1407	1427	UCAUCUUCAUCAUCAUCGUCA	GGAUGAUGAUGAGGAAGAUGA	Cleavage
ath-miR414	Pn7.1944	2	15.964	1	21	1962	1982	UCAUCUUCAUCAUCAUCGUCA	GGAUGAUGAUGAUGAAGACGA	Cleavage
ath-miR414	Pn7.1908	2	17.96	1	21	1962	1982	UCAUCUUCAUCAUCAUCGUCA	GGAUGAUGAUGAUGAAGACGA	Cleavage
ath-miR414	Pn17.1616	2	19.152	1	21	20	40	UCAUCUUCAUCAUCAUCGUCA	AGGCGAUGGUGGUGGAGAUGA	Cleavage
ath-miR414	Pn10.1511	2	7.755	1	21	935	955	UCAUCUUCAUCAUCAUCGUCA	AGACGAUGAAGAUGGAGAUGA	Cleavage
ath-miR414	Pn4.2293	2	9.387	1	21	876	896	UCAUCUUCAUCAUCAUCGUCA	AGAUGAUGAUGAUGAUGAUGA	Cleavage
ath-miR414	Pn8.2780	2	7.486	1	21	714	734	UCAUCUUCAUCAUCAUCGUCA	AGAUGAUGACGAUGAAGAUGA	Cleavage
ath-miR414	Pn12.432	2	8.986	1	21	863	883	UCAUCUUCAUCAUCAUCGUCA	AGACGAUGAAGAUGGAGAUGA	Cleavage
ath-miR414	Pn7.840	2	10.456	1	21	747	767	UCAUCUUCAUCAUCAUCGUCA	AGAUGAUGAUGAUGAUGAUGA	Cleavage
ath-miR414	Pn13.383	2	8.116	1	21	780	800	UCAUCUUCAUCAUCAUCGUCA	CGAUGAUGAAGAUGAAGAUGA	Cleavage
ath-miR414	Pn13.460	2	8.074	1	21	762	782	UCAUCUUCAUCAUCAUCGUCA	CGAUGAUGAAGAUGAAGAUGA	Cleavage
ath-miR414	Pn6.1073	2	9.153	1	21	378	398	UCAUCUUCAUCAUCAUCGUCA	AGAUGAUGAUGACGAAGAUGA	Cleavage
ath-miR414	Pn16.434	2	19.029	1	21	251	271	UCAUCUUCAUCAUCAUCGUCA	AGGCGAUGGUGGUGGAGAUGA	Cleavage
ath-miR414	Pn16.520	2	22.157	1	21	245	265	UCAUCUUCAUCAUCAUCGUCA	AGGCGAUGGUGGUGGAGAUGA	Cleavage
ath-miR414	Pn30.69	2	11.249	1	21	588	608	UCAUCUUCAUCAUCAUCGUCA	AGACGAAGAUGAUGAAGAUGU	Cleavage
ath-miR414	Pn30.69	2	3.032	1	21	555	575	UCAUCUUCAUCAUCAUCGUCA	CAAUGAUGAAGAUGAAGAUGA	Cleavage
ath-miR414	Pn22.908	2	7.117	1	21	81	101	UCAUCUUCAUCAUCAUCGUCA	AGAUGAUGAAGAUGAAGAUGA	Cleavage
ath-miR414	Pn9.1859	2	14.386	1	21	336	356	UCAUCUUCAUCAUCAUCGUCA	AGAUGAUGAUGAUGAAUAUGA	Cleavage
ath-miR414	Pn9.746	2	14.394	1	21	126	146	UCAUCUUCAUCAUCAUCGUCA	AGAUGAUGAUGAUGCAGAUGA	Cleavage
ath-miR414	Pn32.133	2	18.674	1	21	219	239	UCAUCUUCAUCAUCAUCGUCA	AGAUGAUGAUGAUGAUGAUGA	Cleavage
ath-miR414	Pn4.1158	2	13.894	1	21	237	257	UCAUCUUCAUCAUCAUCGUCA	AGACGAUGAUGAUGACGAUGG	Cleavage
ath-miR414	Pn21.1082	2	16.317	1	21	342	362	UCAUCUUCAUCAUCAUCGUCA	UGACGAGAAUGAUGAAGAUGA	Cleavage
ath-miR414	Pn12.2179	2	14.992	1	21	3048	3068	UCAUCUUCAUCAUCAUCGUCA	GGAUGCUGAUGAUGAAGGUGA	Cleavage
ath-miR414	Pn12.1747	2	14.992	1	21	2217	2237	UCAUCUUCAUCAUCAUCGUCA	GGAUGCUGAUGAUGAAGGUGA	Cleavage
ath-miR414	Pn1.2377	2	10.805	1	21	1140	1160	UCAUCUUCAUCAUCAUCGUCA	GGAUAAUGAUGAUGAGGAUGA	Cleavage
ath-miR414	Pn8.2065	2	19.63	1	21	1203	1223	UCAUCUUCAUCAUCAUCGUCA	AGGCAAUGAUGAUGAAGAUGG	Cleavage
ath-miR414	Pn17.1220	2	13.097	1	21	471	491	UCAUCUUCAUCAUCAUCGUCA	CUCCAAUGAUGAUGAAGAUGA	Cleavage
ath-miR414	Pn8.1902	2	18.18	1	21	1155	1175	UCAUCUUCAUCAUCAUCGUCA	AGGCAAUGAUGAUGAAGAUGG	Cleavage
ath-miR414	Pn10.1763	2	17.048	1	21	441	461	UCAUCUUCAUCAUCAUCGUCA	GGAAGAUGAUGGUGAGGAUGA	Cleavage
ath-miR414	Pn4.787	2	10.697	1	21	1086	1106	UCAUCUUCAUCAUCAUCGUCA	GGAUGACGAUGAUGAGGAUGA	Cleavage
ath-miR414	Pn3.669	2	5.571	1	21	951	971	UCAUCUUCAUCAUCAUCGUCA	CGAUGAGGAUGGUGAAGAUGA	Cleavage
[truncated: 1,276 more rows]
