# Supplementary material for: Genome-wide identification and characterization of tissue-specific non-coding RNAs in black pepper (Piper nigrum L.)
Source: Front Plant Sci. 2023 Mar 16;14:1079221. doi: 10.3389/fpls.2023.1079221 (PMC10060637; doi:10.3389/fpls.2023.1079221)
Supplement: Supplementary file 8 [file Table_8.xlsx]

## Sheet: flower_333_circRNA
Supplementary table 8: List of identified black pepper circRNAs tissue-wise
S.No.	Chromosome	Start	End	Junction reads	SM_MS_SMS	Non junction reads	Junction reads ratio	CircRNA type	Gene_ID	Strand
1	Pn1	1906433	1906680	4	2_2_0	292	0.027	intergenic_region	n/a	-
2	Pn1	3336098	3353805	2	2_1_0	44	0.083	intergenic_region	n/a	-
3	Pn1	27747631	27748277	2	1_0_2	7128	0.001	exon	evm.model.Pn1.1648,	+
4	Pn1	32387246	32387901	2	1_0_2	6282	0.001	exon	evm.model.Pn1.1985,	-
5	Pn1	35921251	35921917	2	2_1_0	97	0.04	intergenic_region	n/a	-
6	Pn1	43440070	43441001	2	0_2_1	6075	0.001	exon	evm.model.Pn1.3341,	+
7	Pn1	47198260	47198410	2	2_2_0	1050	0.004	intergenic_region	n/a	+
8	Pn1	47755598	47840942	2	2_1_1	238	0.017	intergenic_region	n/a	-
9	Pn10	23973050	23973230	2	2_1_0	374	0.011	intergenic_region	n/a	+
10	Pn10	24750743	24857120	2	0_2_2	78	0.049	intergenic_region	n/a	+
11	Pn10	25303144	25314158	2	2_2_0	7	0.364	intergenic_region	n/a	-
12	Pn11	4239180	4239823	2	1_2_0	24386	0	exon	evm.model.Pn12.1509,	+
13	Pn11	5936613	5936991	2	2_2_0	755	0.005	exon	evm.model.Pn12.1474,	-
14	Pn11	18125099	18266826	2	2_0_2	229	0.017	exon	evm.model.Pn12.13,	+
15	Pn11	26496678	26496945	2	2_1_0	4775	0.001	exon	evm.model.Pn12.13,	+
16	Pn12	7476357	7476537	2	2_1_0	302	0.013	intergenic_region	n/a	+
17	Pn12	16389709	16452011	2	1_0_2	1	0.8	intergenic_region	n/a	-
18	Pn13	15561993	15580857	2	0_1_2	59	0.063	intergenic_region	n/a	-
19	Pn13	18788079	18788816	2	2_2_0	11	0.267	intergenic_region	n/a	+
20	Pn13	19726147	19726357	2	2_1_0	1838	0.002	exon	evm.model.Pn3.1820,	+
21	Pn13	22650237	22652083	2	1_0_2	7850	0.001	intergenic_region	n/a	+
22	Pn13	23414372	23414734	2	2_1_0	1307	0.003	exon	evm.model.Pn3.2293,	-
23	Pn14	1362246	1362447	2	2_2_0	372	0.011	intergenic_region	n/a	+
24	Pn14	23992900	24021899	2	2_1_1	42	0.087	intergenic_region	n/a	+
25	Pn14	26192917	26193063	2	2_2_0	6758	0.001	exon	evm.model.Pn14.418,	-
26	Pn14	28860652	28860821	2	2_2_0	486	0.008	intergenic_region	n/a	+
27	Pn15	316779	316942	2	2_2_0	794	0.005	exon	evm.model.Pn24.42,	-
28	Pn15	2680155	2683096	2	2_2_0	40	0.091	intron	evm.model.Pn24.405,	+
29	Pn15	4072135	4082134	2	1_0_2	72	0.053	intergenic_region	n/a	+
30	Pn15	6725835	6726159	2	2_0_1	1892	0.002	exon	evm.model.Pn24.836,	+
31	Pn15	16899126	16899344	2	2_1_0	3908	0.001	exon	evm.model.Pn20.1018,	+
32	Pn15	18059462	18059729	2	2_2_0	13	0.235	intergenic_region	n/a	-
33	Pn15	18313734	18397471	2	2_2_0	654	0.006	intergenic_region	n/a	-
34	Pn15	22657796	22658111	2	2_2_0	40764	0	intron	evm.model.Pn20.436,	-
35	Pn15	23040374	23041951	2	2_0_1	170	0.023	intergenic_region	n/a	-
36	Pn15	25100725	25101405	2	2_2_0	130	0.03	intron	evm.model.Pn20.94,	+
37	Pn16	3487648	3487856	2	2_2_0	3043	0.001	intergenic_region	n/a	-
38	Pn16	9119775	9216849	2	1_2_1	126	0.031	intergenic_region	n/a	-
39	Pn16	9428155	9428361	2	1_2_0	1457	0.003	intergenic_region	n/a	-
40	Pn16	10114931	10115570	2	2_1_0	3030	0.001	exon	evm.model.Pn18.1199,	+
41	Pn17	3250977	3252300	2	0_1_2	2294	0.002	intergenic_region	n/a	-
42	Pn17	15463650	15463875	2	1_2_0	11157	0	intron	evm.model.Pn5.1742,	+
43	Pn17	19091573	19091776	2	2_1_0	6261	0.001	intergenic_region	n/a	-
44	Pn17	19971864	20075635	2	2_2_0	35	0.103	intergenic_region	n/a	-
45	Pn17	22981048	22981290	2	2_1_0	918	0.004	exon	evm.model.Pn5.319,	+
46	Pn18	16490681	16620377	2	2_1_0	506	0.008	intergenic_region	n/a	+
47	Pn19	10415759	10416158	2	2_1_0	21710	0	exon	evm.model.Pn4.660,	+
48	Pn19	11789126	11789303	2	2_2_0	126	0.031	exon	evm.model.Pn4.837,	+
49	Pn2	7228301	7229320	2	0_1_2	4199	0.001	intergenic_region	n/a	+
50	Pn2	9123888	9124740	2	1_1_2	1388	0.003	exon	evm.model.Pn6.2321,	-
51	Pn2	11006967	11007174	2	2_1_0	4240	0.001	intergenic_region	n/a	+
52	Pn2	11539788	11540052	2	2_1_0	5110	0.001	intergenic_region	n/a	+
53	Pn2	13394955	13395205	2	2_1_0	284	0.014	exon	evm.model.Pn6.1738,	-
54	Pn20	85602	86489	2	1_0_2	8109	0	intergenic_region	n/a	-
55	Pn20	22279897	22280201	2	0_1_2	5170	0.001	exon	evm.model.Pn39.35,	+
56	Pn20	22297518	22297697	2	1_2_0	4389	0.001	intergenic_region	n/a	-
57	Pn20	22685475	22686284	2	1_0_2	2096	0.002	exon	evm.model.Pn39.95,	+
58	Pn21	748160	751211	2	0_2_2	373	0.011	intergenic_region	n/a	-
59	Pn21	2884262	2989636	2	2_2_0	33	0.108	intergenic_region	n/a	-
60	Pn21	15848170	15848420	2	2_2_0	475	0.008	exon	evm.model.Pn17.1073,	+
61	Pn21	19874194	19874950	2	1_2_0	1058	0.004	exon	evm.model.Pn17.343,	-
62	Pn21	20175679	20175832	2	2_2_0	488	0.008	intergenic_region	n/a	-
63	Pn21	20368967	20369434	2	2_1_0	7517	0.001	intergenic_region	n/a	-
64	Pn22	185407	222572	2	2_2_0	25	0.138	intergenic_region	n/a	-
65	Pn22	18830397	18830536	2	1_2_0	535	0.007	intergenic_region	n/a	+
66	Pn22	21055472	21055686	2	2_1_0	2807	0.001	intergenic_region	n/a	+
67	Pn23	893313	908526	2	1_2_0	4404	0.001	intergenic_region	n/a	-
68	Pn23	13584115	13584501	2	1_2_0	47071	0	exon	evm.model.Pn2.1904,	-
69	Pn23	17817274	17817741	2	2_1_0	20045	0	exon	evm.model.Pn2.1481,	-
70	Pn24	4333774	4333927	2	2_2_0	48	0.077	intron	evm.model.Pn4.2948,	-
71	Pn24	6479775	6479989	2	2_1_0	1434	0.003	exon	evm.model.Pn4.2692,	-
72	Pn24	7721277	7721462	2	2_2_0	3073	0.001	exon	evm.model.Pn4.2573,	+
73	Pn24	8694528	8694762	2	2_2_0	13291	0	intergenic_region	n/a	+
74	Pn25	6165516	6166198	2	2_1_0	1873	0.002	intergenic_region	n/a	+
75	Pn26	11650712	11651174	2	2_1_0	62479	0	intergenic_region	n/a	-
76	Pn26	12057580	12065391	2	2_2_0	28	0.125	intergenic_region	n/a	+
77	Pn3	2590094	2591678	2	2_0_1	230	0.017	intron	evm.model.Pn21.1119,	-
78	Pn3	8422319	8591051	2	2_2_0	68	0.056	intergenic_region	n/a	+
79	Pn3	10416879	10417592	2	1_1_1	18505	0	exon	evm.model.Pn21.193,	+
80	Pn3	28164746	28287363	2	1_2_1	39	0.093	intergenic_region	n/a	-
81	Pn3	30591188	30659601	2	2_2_0	30	0.118	intergenic_region	n/a	-
82	Pn3	31850646	31875564	2	2_2_0	7	0.364	intergenic_region	n/a	+
83	Pn3	34044347	34044815	2	2_1_0	16683	0	intergenic_region	n/a	-
84	Pn3	34543538	34543858	2	2_2_0	10481	0	intergenic_region	n/a	+
85	Pn4	3113749	3142159	2	2_1_0	129	0.03	intergenic_region	n/a	+
86	Pn4	7718078	7718429	2	1_0_2	19942	0	exon	evm.model.Pn11.162,	-
87	Pn4	19320302	19387108	2	1_2_0	341	0.012	intergenic_region	n/a	-
88	Pn4	21243684	21243858	2	2_1_0	1929	0.002	intergenic_region	n/a	-
89	Pn4	22713173	22713982	2	1_2_0	606	0.007	exon	evm.model.Pn29.261,	-
90	Pn4	22740980	22741389	2	2_0_1	12046	0	intergenic_region	n/a	+
91	Pn4	33576404	33597768	2	2_1_0	11923	0	intron	evm.model.Pn11.1675,	+
92	Pn4	36628277	36628527	2	2_1_0	20050	0	intergenic_region	n/a	-
93	Pn4	36947127	36947846	2	2_0_1	823	0.005	exon	evm.model.Pn11.2068,	-
94	Pn5	9827652	9827910	2	1_1_1	434	0.009	intergenic_region	n/a	+
95	Pn5	10816678	10817858	2	0_2_2	9312	0	intron	evm.model.Pn33.74,	+
96	Pn5	11820606	11820796	2	1_2_0	230	0.017	intergenic_region	n/a	+
97	Pn5	13291793	13292778	2	0_2_1	200	0.02	intron	evm.model.Pn26.231,	-
98	Pn5	13305479	13305626	2	2_2_0	781	0.005	intergenic_region	n/a	-
99	Pn6	4583478	4670947	2	2_1_0	41	0.089	intergenic_region	n/a	-
100	Pn6	28126804	28186963	2	2_2_0	34	0.105	intergenic_region	n/a	-
101	Pn6	29168139	29168891	2	2_0_1	528	0.008	intergenic_region	n/a	-
102	Pn7	596748	597736	2	2_0_1	589	0.007	exon	evm.model.Pn43.71,	-
103	Pn7	1942780	1943008	2	2_0_2	6585	0.001	exon	evm.model.Pn38.90,	+
104	Pn7	9576102	9576263	2	1_2_0	2332	0.002	intergenic_region	n/a	+
105	Pn7	11489038	11541034	2	1_2_0	2274	0.002	intergenic_region	n/a	-
106	Pn7	14348821	14350583	2	2_2_0	492	0.008	intergenic_region	n/a	+
107	Pn7	16684690	16684878	2	2_2_0	2689	0.001	intergenic_region	n/a	-
108	Pn7	17061677	17061911	2	2_2_0	1821	0.002	exon	evm.model.Pn15.1022,	+
109	Pn8	16107095	16205215	2	1_2_0	4259	0.001	intergenic_region	n/a	+
110	Pn8	17276605	17276764	2	0_1_2	2645	0.002	exon	evm.model.Pn8.1793,	+
111	Pn8	21812782	21830105	2	2_1_1	143	0.027	intergenic_region	n/a	+
112	Pn8	24475071	24475330	2	1_2_0	487	0.008	exon	evm.model.Pn8.385,	-
113	Pn8	24528607	24536169	2	2_2_0	74	0.051	intergenic_region	n/a	-
114	Pn8	28779014	28779296	2	2_1_0	12336	0	intergenic_region	n/a	+
115	Pn9	8040969	8041297	2	1_0_2	1506	0.003	exon	evm.model.Pn3.4144,	+
116	Pn9	31236121	31236334	2	2_2_0	15	0.211	intron	evm.model.Pn23.363,	-
117	Pn1	6651940	6717032	3	1_2_0	87	0.065	intergenic_region	n/a	+
118	Pn1	29640992	29641176	3	2_2_0	82	0.068	intergenic_region	n/a	+
119	Pn1	33448495	33448755	3	2_3_0	1167	0.005	exon	evm.model.Pn1.2083,	+
120	Pn1	46434104	46434814	3	2_2_0	2275	0.003	intergenic_region	n/a	-
121	Pn12	1386199	1386663	3	0_1_2	11411	0.001	intergenic_region	n/a	+
122	Pn12	10327709	10482628	3	2_2_0	21	0.222	intergenic_region	n/a	+
123	Pn12	11982996	12020631	3	3_3_0	105	0.054	intron	evm.model.Pn13.1545,	+
124	Pn12	15372247	15372480	3	1_3_0	15389	0	exon	evm.model.Pn13.12,	-
125	Pn13	12068520	12083396	3	0_1_3	85	0.066	intergenic_region	n/a	-
126	Pn13	23120332	23120623	3	2_2_0	3807	0.002	intron	evm.model.Pn3.2260,	+
127	Pn15	21178009	21286082	3	1_2_1	41	0.128	intergenic_region	n/a	+
128	Pn15	22655420	22656034	3	0_1_2	9051	0.001	exon	evm.model.Pn20.436,	+
129	Pn16	8265779	8294901	3	1_3_0	5864	0.001	intergenic_region	n/a	-
130	Pn16	13588334	13615206	3	2_2_0	188	0.031	intergenic_region	n/a	-
131	Pn16	16830171	16928732	3	2_2_0	185	0.031	intergenic_region	n/a	-
132	Pn16	17272362	17273114	3	1_2_0	3126	0.002	exon	evm.model.Pn18.76,	-
133	Pn16	21392708	21420028	3	2_2_0	64	0.086	intergenic_region	n/a	-
134	Pn17	1481648	1482038	3	2_2_0	246	0.024	exon	evm.model.Pn5.853,	-
135	Pn17	4548655	4548971	3	2_0_2	1532	0.004	exon	evm.model.Pn5.1013,	-
136	Pn18	9551296	9554242	3	2_2_0	202	0.029	intergenic_region	n/a	+
137	Pn18	13426270	13456241	3	1_3_0	1133	0.005	intergenic_region	n/a	-
138	Pn18	15474824	15487911	3	1_2_1	12	0.333	intergenic_region	n/a	+
139	Pn19	1360248	1439145	3	2_1_0	672	0.009	intergenic_region	n/a	+
140	Pn19	10414535	10415878	3	3_3_0	28333	0	exon	evm.model.Pn4.660,	-
141	Pn19	16211980	16212272	3	2_2_0	684	0.009	exon	evm.model.Pn4.1380,	+
142	Pn2	8927027	8931241	3	2_2_0	29	0.171	intron	evm.model.Pn6.2334,	-
143	Pn2	9203564	9203916	3	1_2_0	382	0.015	exon	evm.model.Pn6.2312,	-
144	Pn2	18128261	18128586	3	3_1_0	5490	0.001	exon	evm.model.Pn6.1071,	+
145	Pn2	37098631	37142773	3	2_1_0	312	0.019	intergenic_region	n/a	-
146	Pn20	902191	902421	3	1_2_0	4307	0.001	exon	evm.model.Pn32.121,	+
147	Pn20	2725912	2726246	3	3_3_0	2537	0.002	intergenic_region	n/a	+
148	Pn20	4615659	4644134	3	2_2_0	654	0.009	intergenic_region	n/a	+
149	Pn20	4917772	4918782	3	2_2_0	12793	0	exon	evm.model.Pn22.608,	+
150	Pn20	6815335	6829430	3	1_2_0	22	0.214	intergenic_region	n/a	+
151	Pn20	7133118	7133259	3	2_0_3	468	0.013	intergenic_region	n/a	-
152	Pn21	19332293	19332479	3	1_3_0	4010	0.001	exon	evm.model.Pn17.250,	+
153	Pn22	2824384	2824807	3	2_1_1	3774	0.002	exon	evm.model.Pn5.3558,	-
154	Pn23	18164084	18164939	3	1_0_2	10277	0.001	exon	evm.model.Pn2.1449,	-
155	Pn24	4091195	4091368	3	1_2_0	23843	0	exon	evm.model.Pn4.2980,	+
156	Pn24	4944362	4944545	3	3_3_0	188	0.031	intron	evm.model.Pn4.2873,	+
157	Pn24	6155213	6155783	3	0_2_2	5852	0.001	intergenic_region	n/a	+
158	Pn24	18483831	18484094	3	2_1_0	207	0.028	intergenic_region	n/a	+
159	Pn24	18960863	18961029	3	1_3_0	2209	0.003	intergenic_region	n/a	+
160	Pn25	13551738	13552051	3	2_1_0	3270	0.002	intergenic_region	n/a	-
161	Pn3	4266112	4313105	3	3_0_1	4847	0.001	intron	evm.model.Pn21.884,	-
162	Pn3	20430978	20431166	3	1_2_1	64483	0	intergenic_region	n/a	+
163	Pn3	32224835	32226788	3	0_1_2	3146	0.002	exon	evm.model.Pn16.81,	-
164	Pn3	33256153	33443002	3	1_0_3	95	0.059	intergenic_region	n/a	-
165	Pn3	34692853	34693116	3	1_2_0	251	0.023	exon	evm.model.Pn16.920,	+
166	Pn3	36768497	36934062	3	0_1_3	16	0.273	intergenic_region	n/a	+
167	Pn3	36888149	37021413	3	0_0_3	34	0.15	intergenic_region	n/a	+
168	Pn4	10908200	10908379	3	2_2_0	460	0.013	intergenic_region	n/a	-
169	Pn4	18691224	18725641	3	3_2_0	19	0.24	intergenic_region	n/a	-
170	Pn4	28724607	28724746	3	2_2_0	5837	0.001	intergenic_region	n/a	+
171	Pn4	31190270	31190485	3	3_1_0	13073	0	exon	evm.model.Pn11.1327,	-
172	Pn5	11974410	11974549	3	2_2_0	1003	0.006	intergenic_region	n/a	-
173	Pn5	13584820	13585071	3	2_0_1	5843	0.001	exon	evm.model.Pn26.200,	-
174	Pn6	4129475	4192828	3	0_1_2	269	0.022	intergenic_region	n/a	+
175	Pn6	29380693	29380905	3	2_1_0	5187	0.001	intergenic_region	n/a	-
176	Pn8	1613991	1614461	3	2_0_1	20653	0	intergenic_region	n/a	-
177	Pn8	15445773	15486499	3	2_2_0	17	0.261	intergenic_region	n/a	-
178	Pn8	20310002	20311035	3	0_1_2	2003	0.003	exon	evm.model.Pn8.1561,	-
179	Pn8	30027974	30028324	3	1_1_1	450	0.013	intergenic_region	n/a	+
180	Pn9	2640360	2643579	3	2_2_0	273	0.022	exon	evm.model.Pn3.3418,	-
181	Pn9	2804467	2805235	3	2_1_0	28599	0	exon	evm.model.Pn3.3441,	+
182	Pn9	5410252	5410401	3	3_3_0	5230	0.001	intergenic_region	n/a	-
183	Pn9	7369321	7369684	3	1_2_0	3622	0.002	intergenic_region	n/a	+
184	Pn9	7870629	7870775	3	3_2_0	958	0.006	exon	evm.model.Pn3.4124,	+
185	Pn9	8541010	8541550	3	1_2_0	332	0.018	exon	evm.model.Pn3.4208,	-
186	Pn9	8541416	8541914	3	1_1_1	373	0.016	exon	evm.model.Pn3.4208,	-
187	Pn1	11452468	11538640	4	2_1_0	924	0.009	intergenic_region	n/a	-
188	Pn1	33447754	33448143	4	1_3_0	2113	0.004	exon	evm.model.Pn1.2083,	+
189	Pn1	41369221	41369500	4	1_3_2	1124	0.007	exon	evm.model.Pn1.3058,	-
190	Pn10	28380337	28380680	4	2_1_0	4672	0.002	exon	evm.model.Pn10.1384,	+
191	Pn11	25615333	25615966	4	3_3_0	228	0.034	exon	evm.model.Pn12.13,	+
192	Pn11	27492274	27647970	4	3_0_2	470	0.017	intron	evm.model.Pn12.1748,	+
193	Pn11	28190007	28223121	4	3_3_0	3	0.727	intron	evm.model.Pn12.1748,	+
194	Pn12	9433167	9483518	4	2_2_0	59	0.119	intergenic_region	n/a	-
195	Pn12	12152815	12283731	4	1_2_1	69	0.104	intergenic_region	n/a	-
196	Pn12	15388652	15388882	4	1_3_0	4450	0.002	intergenic_region	n/a	-
197	Pn13	20383981	20384225	4	1_2_0	7089	0.001	intergenic_region	n/a	+
198	Pn15	1057606	1057756	4	2_2_0	202	0.038	exon	evm.model.Pn24.178,	-
199	Pn15	4078197	4114210	4	3_3_0	67	0.107	intergenic_region	n/a	+
200	Pn15	5133853	5164988	4	2_2_0	81	0.09	intergenic_region	n/a	+
201	Pn15	17609426	17766753	4	3_3_0	67	0.107	intergenic_region	n/a	+
202	Pn16	12840051	12840330	4	1_0_2	14325	0.001	exon	evm.model.Pn40.42,	-
203	Pn17	13772080	13772597	4	2_3_0	9931	0.001	intergenic_region	n/a	-
204	Pn18	1705195	1706528	4	2_2_1	1005	0.008	exon	evm.model.Pn9.1387,	-
205	Pn19	12658154	12670248	4	4_1_0	149483	0	intron	evm.model.Pn4.966,	-
206	Pn20	2239378	2242974	4	4_2_0	81	0.09	intergenic_region	n/a	-
207	Pn20	6169321	6187719	4	0_3_3	14	0.364	intergenic_region	n/a	-
208	Pn22	20620370	20620565	4	2_2_0	518	0.015	intergenic_region	n/a	-
209	Pn23	616969	617231	4	1_2_0	6638	0.001	intergenic_region	n/a	-
210	Pn24	4370786	4383754	4	1_2_1	1	0.889	intergenic_region	n/a	+
211	Pn25	6238699	6239103	4	1_0_2	802	0.01	exon	evm.model.Pn36.76,	-
212	Pn3	1990919	2092290	4	4_4_0	56	0.125	intergenic_region	n/a	+
213	Pn3	8097399	8097882	4	1_2_2	29	0.216	intron	evm.model.Pn21.415,	-
214	Pn3	33238111	33269314	4	1_3_0	7	0.533	intergenic_region	n/a	-
215	Pn4	36631186	36632381	4	0_1_3	24834	0	exon	evm.model.Pn11.2018,	+
216	Pn5	12613282	12613595	4	3_1_1	13556	0.001	exon	evm.model.Pn26.282,	+
217	Pn6	11477490	11478896	4	1_1_2	38	0.174	intron	evm.model.Pn7.220,	-
218	Pn6	26550500	26550651	4	2_1_0	567	0.014	intron	evm.model.Pn7.2179,	+
219	Pn6	29382210	29382584	4	1_3_0	14041	0.001	intron	evm.model.Pn7.1873,	-
220	Pn6	29382918	29383611	4	1_2_0	11010	0.001	exon	evm.model.Pn7.1873,	-
221	Pn6	31064640	31064828	4	3_2_0	2412	0.003	intergenic_region	n/a	-
222	Pn7	31585575	31588063	4	3_0_0	292	0.027	intergenic_region	n/a	+
223	Pn8	4930585	4931281	4	1_2_0	4920	0.002	exon	evm.model.Pn8.2403,	-
224	Pn8	6790823	6791567	4	2_0_2	12560	0.001	exon	evm.model.Pn8.2219,	-
225	Pn8	27118991	27119310	4	2_1_0	3333	0.002	exon	evm.model.Pn8.732,	+
226	Pn9	6880644	6880838	4	1_2_0	9283	0.001	exon	evm.model.Pn3.3995,	-
227	Pn9	29426783	29463181	4	4_4_0	16	0.333	intergenic_region	n/a	+
228	Pn1	29138589	29148389	5	3_0_0	1233	0.008	intergenic_region	n/a	-
229	Pn1	35868637	35869178	5	4_0_1	110933	0	intergenic_region	n/a	-
230	Pn1	41502866	41577092	5	4_4_0	40	0.2	intergenic_region	n/a	+
231	Pn10	1511685	1535410	5	1_1_1	7	0.588	intergenic_region	n/a	-
232	Pn12	9184657	9185103	5	2_1_1	705	0.014	intergenic_region	n/a	+
233	Pn13	29112714	29297078	5	2_2_0	101	0.09	intergenic_region	n/a	-
234	Pn14	27209602	27210927	5	1_2_0	183	0.052	intergenic_region	n/a	-
235	Pn18	19198748	19218489	5	4_4_0	28	0.263	intergenic_region	n/a	-
236	Pn2	14770664	14770886	5	4_3_0	1274	0.008	intergenic_region	n/a	-
237	Pn22	12339952	12340154	5	3_5_0	3144	0.003	intergenic_region	n/a	-
238	Pn26	11651108	11651308	5	2_3_0	67383	0	intergenic_region	n/a	-
239	Pn3	20430284	20431008	5	4_3_0	120958	0	intergenic_region	n/a	+
240	Pn3	31904469	31904714	5	3_4_0	32744	0	intergenic_region	n/a	+
241	Pn3	35593199	35667214	5	4_3_1	72	0.122	intergenic_region	n/a	-
242	Pn4	22610244	22610449	5	2_4_0	6256	0.002	exon	evm.model.Pn29.252,	+
243	Pn6	26605969	26626071	5	0_1_2	46	0.179	intergenic_region	n/a	+
244	Pn6	29380429	29380848	5	0_5_0	5029	0.002	intergenic_region	n/a	-
245	Pn8	1614991	1617639	5	1_4_0	7402	0.001	intron	evm.model.Pn8.2766,	-
246	Pn1	42701285	42741028	6	1_4_0	40	0.231	intergenic_region	n/a	+
247	Pn1	48368862	48369199	6	0_1_3	1501	0.008	intergenic_region	n/a	+
248	Pn12	10243014	10318354	6	5_4_0	59	0.169	intergenic_region	n/a	+
249	Pn12	15386455	15386696	6	5_2_0	16378	0.001	exon	evm.model.Pn13.13,	-
250	Pn13	15620002	15663153	6	5_3_2	37	0.245	intergenic_region	n/a	-
251	Pn15	20707451	20817263	6	3_3_0	9	0.571	intergenic_region	n/a	+
252	Pn15	26088065	26144260	6	1_1_2	6	0.667	intergenic_region	n/a	+
253	Pn2	4791344	4875729	6	2_0_5	1	0.923	intergenic_region	n/a	-
254	Pn2	8287596	8343398	6	4_4_0	89	0.119	intergenic_region	n/a	+
255	Pn23	16685706	16686595	6	0_1_2	4570	0.003	exon	evm.model.Pn2.1610,	+
256	Pn3	2130311	2242077	6	5_1_0	528	0.022	intergenic_region	n/a	-
257	Pn7	12171397	12188526	6	3_3_0	49	0.197	intron	evm.model.Pn15.2375,	-
258	Pn10	3838092	3840764	7	4_1_0	5854	0.002	intergenic_region	n/a	-
259	Pn11	27826061	27904618	7	5_2_0	1343	0.01	intron	evm.model.Pn12.1748,	+
260	Pn11	28209176	28242188	7	5_1_4	19	0.424	intron	evm.model.Pn12.1748,	-
261	Pn13	17684038	17689829	7	2_2_0	881	0.016	intron	evm.model.Pn3.1663,	+
262	Pn2	39175741	39236925	7	5_1_0	72	0.163	intergenic_region	n/a	-
263	Pn25	12403308	12405560	7	0_1_4	27736	0.001	intergenic_region	n/a	-
264	Pn4	30706576	30740122	7	1_2_2	596	0.023	intergenic_region	n/a	-
265	Pn6	29382357	29382662	7	5_1_1	13184	0.001	intron	evm.model.Pn7.1873,	-
266	Pn7	6419382	6420199	7	1_0_3	33132	0	exon	evm.model.Pn15.1503,	+
267	Pn8	18906206	19041684	7	5_4_1	9	0.609	intergenic_region	n/a	-
268	Pn11	18154091	18352375	8	5_0_6	167	0.087	exon	evm.model.Pn12.13,	+
269	Pn12	11451744	11484108	8	7_7_0	52	0.235	intergenic_region	n/a	-
270	Pn13	25106136	25108340	8	5_3_2	762	0.021	intergenic_region	n/a	+
271	Pn2	23910015	23982059	8	4_4_0	57411	0	intergenic_region	n/a	-
272	Pn23	55975	103657	8	4_3_1	94	0.145	intergenic_region	n/a	+
273	Pn3	36656933	36795365	8	2_0_1	93	0.147	intergenic_region	n/a	+
274	Pn7	16581408	16581703	8	1_2_0	12135	0.001	exon	evm.model.Pn15.965,	+
275	Pn8	20319942	20410901	8	4_1_0	46	0.258	intergenic_region	n/a	-
276	Pn9	12537935	12684110	8	3_5_0	94	0.145	intergenic_region	n/a	+
277	Pn16	13277921	13278152	9	4_4_0	118947	0	intron	evm.model.Pn40.126,	+
278	Pn19	17205934	17252880	9	5_5_0	92	0.164	intron	evm.model.Pn70.1,	+
279	Pn2	7327851	7333167	9	0_6_1	14949	0.001	intergenic_region	n/a	-
280	Pn23	320084	320318	9	6_0_6	5060	0.004	exon	evm.model.Pn2.599,	+
281	Pn5	6912255	6912467	9	2_4_1	68117	0	intergenic_region	n/a	-
282	Pn1	45984510	46006154	10	2_3_0	3004	0.007	intergenic_region	n/a	-
283	Pn14	23023113	23045736	10	6_0_6	33	0.377	intergenic_region	n/a	+
284	Pn16	5184385	5196631	10	1_7_0	11576	0.002	intergenic_region	n/a	-
285	Pn2	38981859	38991626	10	8_0_1	2996	0.007	intergenic_region	n/a	-
286	Pn22	16861213	16861410	10	6_6_0	20680	0.001	exon	evm.model.Pn5.3011,	-
287	Pn26	1176619	1181804	10	5_5_0	29	0.408	intergenic_region	n/a	+
288	Pn5	17534091	17686522	10	2_6_0	1738	0.011	intergenic_region	n/a	+
289	Pn9	28801663	28853937	10	0_8_1	11843	0.002	intergenic_region	n/a	+
290	Pn11	24979679	24979918	11	9_1_0	28959	0.001	exon	evm.model.Pn12.13,evm.model.Pn12.283,	+
291	Pn2	18128104	18128408	11	7_1_0	3585	0.006	intergenic_region	n/a	-
292	Pn23	904789	913304	11	1_3_7	1637	0.013	intergenic_region	n/a	-
293	Pn26	12789046	12921140	11	1_0_7	90	0.196	intergenic_region	n/a	-
294	Pn4	912701	913333	11	4_5_3	160	0.121	exon	evm.model.Pn17.104,	-
295	Pn8	1635336	1695113	11	1_8_0	368	0.056	intergenic_region	n/a	-
296	Pn18	8994742	9008003	12	9_8_0	68	0.261	intergenic_region	n/a	-
297	Pn6	33416115	33416565	12	3_4_9	69792	0	intergenic_region	n/a	+
298	Pn3	35544789	35579038	13	2_8_0	28	0.481	intergenic_region	n/a	+
299	Pn5	17360541	17446709	13	6_6_0	183	0.124	intergenic_region	n/a	-
300	Pn10	2100116	2161513	14	6_0_8	253	0.1	intergenic_region	n/a	+
301	Pn11	24798870	24979765	14	12_1_0	170330	0	exon	evm.model.Pn12.13,	+
302	Pn12	10165276	10220282	14	2_8_0	30	0.483	intergenic_region	n/a	-
303	Pn4	30740444	30754755	14	1_0_7	192	0.127	intergenic_region	n/a	-
304	Pn3	31582109	31748770	17	7_9_1	3466	0.01	intergenic_region	n/a	+
305	Pn2	4227576	4248813	18	11_1_0	4253	0.008	intergenic_region	n/a	+
306	Pn6	28111098	28157251	18	4_3_0	1864	0.019	intergenic_region	n/a	-
307	Pn9	5301861	5312312	18	13_13_2	418	0.079	intergenic_region	n/a	-
308	Pn12	8485291	8514067	19	1_11_13	363	0.095	intergenic_region	n/a	-
309	Pn22	21662817	21663077	19	8_10_12	107	0.262	intergenic_region	n/a	+
310	Pn19	12487199	12504885	20	7_11_0	7	0.851	intergenic_region	n/a	-
311	Pn2	8253395	8261128	20	7_13_1	243	0.141	intergenic_region	n/a	-
312	Pn26	12060168	12076869	20	12_12_0	63	0.388	intergenic_region	n/a	-
313	Pn10	4898857	4948026	21	8_7_3	190	0.181	intron	evm.model.Pn10.531,	-
314	Pn21	19208105	19236023	28	10_8_1	57	0.496	intergenic_region	n/a	+
315	Pn1	3348085	3409392	29	3_10_11	63	0.479	intergenic_region	n/a	-
316	Pn2	24479064	24518484	31	10_11_9	52	0.544	intergenic_region	n/a	+
317	Pn20	22594162	22616686	35	1_12_0	3	0.959	intergenic_region	n/a	-
318	Pn10	25208000	25230084	41	1_11_19	231	0.262	intergenic_region	n/a	+
319	Pn15	1801766	1809066	46	20_21_0	13	0.876	intergenic_region	n/a	-
320	Pn26	10446281	10565823	47	5_0_23	3	0.969	intergenic_region	n/a	-
321	Pn16	9398760	9423002	48	20_18_3	337	0.222	intergenic_region	n/a	+
322	Pn10	3025303	3031456	49	8_15_2	1177	0.077	intergenic_region	n/a	-
323	Pn8	30068459	30071465	53	22_24_1	328	0.244	intergenic_region	n/a	-
324	Pn21	334759	355158	59	30_15_8	1045	0.101	intergenic_region	n/a	-
325	Pn4	20250364	20254389	59	35_8_33	334	0.261	exon	evm.model.Pn11.2598,	+
326	Pn13	22602339	22609864	61	19_19_2	449	0.214	intergenic_region	n/a	-
327	Pn19	12656567	12658711	68	3_36_4	47105	0.003	intergenic_region	n/a	-
328	Pn4	33232717	33241835	73	18_15_0	263	0.357	intergenic_region	n/a	+
329	Pn26	9062190	9065438	85	41_44_3	272	0.385	intergenic_region	n/a	+
330	Pn2	39016431	39166787	90	0_28_24	153	0.541	intergenic_region	n/a	-
331	Pn3	24571500	24627850	101	51_25_33	42	0.828	intergenic_region	n/a	+
332	Pn9	28852284	28881246	220	20_1_0	1882	0.189	intergenic_region	n/a	+
333	Pn16	19322028	19329136	452	76_64_51	3331	0.213	intron	evm.model.Pn18.316,	-

## Sheet: fruit_2939_circRNA
S.No.	Chromosome	Start	End	Junction reads	SM_MS_SMS	Non junction reads	Junction reads ratio	CircRNA type	Gene_ID	Strand
1	Pn9	9688022	9691400	4	2_0_2	5725	0.001	exon	evm.model.Pn3.4359,	+
2	Pn9	9640714	9641045	3	2_2_0	33	0.154	intergenic_region	n/a	-
3	Pn9	9566689	9567007	5	1_3_0	15200	0.001	exon	evm.model.Pn3.4335,	-
4	Pn9	9478626	9492471	34	21_2_0	92	0.425	intergenic_region	n/a	-
5	Pn9	9446873	9447365	4	4_1_0	204063	0	intergenic_region	n/a	-
6	Pn9	9371596	9371948	2	1_2_0	13110	0	intron	evm.model.Pn3.4315,	+
7	Pn9	9371550	9371778	4	1_3_0	12818	0.001	exon	evm.model.Pn3.4315,	-
8	Pn9	9371451	9371595	3	3_2_0	15402	0	exon	evm.model.Pn3.4315,	+
9	Pn9	9340567	9345852	73	1_28_16	3010	0.046	exon	evm.model.Pn3.4312,	-
10	Pn9	9340216	9340653	9	3_0_7	3537	0.005	exon	evm.model.Pn3.4312,	-
11	Pn9	9339685	9340480	11	1_2_8	4649	0.005	exon	evm.model.Pn3.4312,	-
12	Pn9	9339503	9339952	15	1_11_3	5815	0.005	exon	evm.model.Pn3.4312,	-
13	Pn9	8835326	9026496	2	2_2_0	47390	0	intergenic_region	n/a	+
14	Pn9	8541416	8541914	8	7_2_1	3587	0.004	exon	evm.model.Pn3.4208,	-
15	Pn9	845110	850518	5	0_3_1	17129	0.001	intergenic_region	n/a	+
16	Pn9	8440781	8440970	2	2_2_0	7495	0.001	intergenic_region	n/a	-
17	Pn9	8373941	8374089	2	1_2_0	8988	0	exon	evm.model.Pn3.4186,	+
18	Pn9	8099316	8134538	3	2_3_0	927	0.006	intergenic_region	n/a	-
19	Pn9	8042332	8042837	2	0_1_2	56736	0	exon	evm.model.Pn3.4144,	+
20	Pn9	8040810	8040995	5	1_0_2	28331	0	exon	evm.model.Pn3.4144,	+
21	Pn9	8040264	8040526	3	2_3_0	10452	0.001	intron	evm.model.Pn3.4144,	+
22	Pn9	8004280	8004452	3	3_2_0	2188	0.003	intergenic_region	n/a	+
23	Pn9	8002186	8003038	6	4_5_0	26756	0	exon	evm.model.Pn3.4138,	+
24	Pn9	7921394	7921564	4	1_2_0	57724	0	exon	evm.model.Pn3.4133,	-
25	Pn9	7890001	7891172	2	0_1_2	2905	0.001	exon	evm.model.Pn3.4130,	+
26	Pn9	7787947	7839248	5	0_2_2	65228	0	intergenic_region	n/a	-
27	Pn9	7539963	7653551	3	0_2_2	385	0.015	intergenic_region	n/a	-
28	Pn9	7429748	7429912	2	1_2_0	3193	0.001	exon	evm.model.Pn3.4074,	-
29	Pn9	7273063	7273240	3	1_2_0	5827	0.001	exon	evm.model.Pn3.4055,	-
30	Pn9	7197169	7198058	2	1_0_2	4024	0.001	exon	evm.model.Pn3.4040,	+
31	Pn9	7064350	7065365	3	0_1_3	2686	0.002	exon	evm.model.Pn3.4015,	+
32	Pn9	6974188	6974557	3	0_2_1	18826	0	intergenic_region	n/a	+
33	Pn9	6972314	6973134	16	3_1_10	17180	0.002	exon	evm.model.Pn3.4003,	+
34	Pn9	6658047	6659010	7	0_7_1	3619	0.004	exon	evm.model.Pn3.3958,	+
35	Pn9	6509150	6509305	2	1_2_0	35378	0	exon	evm.model.Pn3.3940,	+
36	Pn9	6465515	6465677	2	1_2_0	7838	0.001	intergenic_region	n/a	-
37	Pn9	6308069	6308223	5	4_1_0	9651	0.001	exon	evm.model.Pn3.3911,	+
38	Pn9	6298908	6300875	3	2_1_0	4439	0.001	exon	evm.model.Pn3.3910,	-
39	Pn9	6190791	6191112	2	2_0_1	3080	0.001	exon	evm.model.Pn3.3894,	-
40	Pn9	6130593	6156936	2	1_2_0	4112	0.001	intergenic_region	n/a	+
41	Pn9	6101344	6102187	3	0_3_2	3561	0.002	exon	evm.model.Pn3.3879,	+
42	Pn9	6099333	6100516	2	1_0_2	2902	0.001	exon	evm.model.Pn3.3879,	+
43	Pn9	6060142	6060280	2	2_0_1	3356	0.001	exon	evm.model.Pn3.3874,	+
44	Pn9	6055964	6056829	2	1_1_1	9852	0	exon	evm.model.Pn3.3873,	+
45	Pn9	6055745	6055963	4	4_1_0	6714	0.001	exon	evm.model.Pn3.3873,	+
46	Pn9	5916091	5916322	3	0_3_2	3572	0.002	intergenic_region	n/a	+
47	Pn9	5754076	5762485	19	16_1_0	1972	0.019	intergenic_region	n/a	+
48	Pn9	5729107	5729321	28	1_8_1	10665	0.005	intergenic_region	n/a	-
49	Pn9	5729000	5729135	5	4_3_0	13041	0.001	intergenic_region	n/a	+
50	Pn9	5519925	5520083	6	3_4_0	3089	0.004	exon	evm.model.Pn3.3808,	-
51	Pn9	5409709	5410065	12	1_4_5	29659	0.001	exon	evm.model.Pn3.3794,	+
52	Pn9	5406627	5406952	13	8_4_1	18782	0.001	exon	evm.model.Pn3.3794,	+
53	Pn9	5406287	5406542	6	1_3_2	18132	0.001	exon	evm.model.Pn3.3794,	+
54	Pn9	5301861	5314379	8	5_4_0	5143	0.003	intergenic_region	n/a	-
55	Pn9	4937673	4937821	3	2_2_0	2917	0.002	intergenic_region	n/a	+
56	Pn9	4343661	4343960	3	3_0_1	5448	0.001	intergenic_region	n/a	+
57	Pn9	4292799	4292935	2	2_2_0	1343	0.003	intron	evm.model.Pn3.3629,	+
58	Pn9	4203075	4203274	3	3_1_0	4843	0.001	exon	evm.model.Pn3.3616,	-
59	Pn9	4055199	4055785	7	2_5_1	18615	0.001	intergenic_region	n/a	+
60	Pn9	386164	386466	10	2_0_2	34174	0.001	exon	evm.model.Pn3.3195,	-
61	Pn9	3532661	3614001	14	12_1_1	19121	0.001	intergenic_region	n/a	+
62	Pn9	333017	333162	4	0_4_1	14417	0.001	intron	evm.model.Pn3.3204,	-
63	Pn9	32439488	32462562	2	2_1_1	459	0.009	intergenic_region	n/a	-
64	Pn9	32367601	32389159	3	1_2_1	488	0.012	intergenic_region	n/a	-
65	Pn9	32026514	32162099	2	2_2_0	5	0.444	intergenic_region	n/a	+
66	Pn9	31914007	31914156	6	2_1_0	4845	0.002	exon	evm.model.Pn23.456,	+
67	Pn9	31639536	31639701	7	4_2_1	17975	0.001	intergenic_region	n/a	+
68	Pn9	31324976	31388051	4	2_3_1	2083	0.004	intergenic_region	n/a	+
69	Pn9	3131536	3285634	4	1_3_0	4559	0.002	intergenic_region	n/a	-
70	Pn9	31303371	31366061	4	4_4_0	955	0.008	intergenic_region	n/a	-
71	Pn9	30480539	30480793	2	1_2_0	1367	0.003	exon	evm.model.Pn23.301,	+
72	Pn9	30096707	30140615	12	4_4_0	1532	0.015	intergenic_region	n/a	-
73	Pn9	29549846	29550097	3	2_2_0	5849	0.001	intergenic_region	n/a	-
74	Pn9	29293519	29398394	4	1_2_1	103	0.072	intergenic_region	n/a	+
75	Pn9	29212133	29212622	5	0_3_3	6764	0.001	exon	evm.model.Pn23.213,	-
76	Pn9	29187889	29188067	4	2_0_1	31021	0	exon	evm.model.Pn23.211,	-
77	Pn9	29186839	29187804	2	2_0_1	35498	0	exon	evm.model.Pn23.211,	+
78	Pn9	2868056	2868204	4	2_4_0	18169	0	intergenic_region	n/a	-
79	Pn9	2849598	2849896	2	2_1_0	3790	0.001	exon	evm.model.Pn3.3446,	+
80	Pn9	2804467	2805017	5	1_0_4	69578	0	exon	evm.model.Pn3.3441,	+
81	Pn9	2803806	2804474	10	8_0_2	46177	0	intron	evm.model.Pn3.3441,	+
82	Pn9	2685297	2685694	5	1_0_3	6183	0.002	intergenic_region	n/a	+
83	Pn9	2682035	2682194	2	1_2_0	22950	0	intron	evm.model.Pn3.3426,	+
84	Pn9	2676049	2676200	2	2_2_0	3753	0.001	intergenic_region	n/a	-
85	Pn9	26672904	26692013	7	6_1_0	73	0.161	intergenic_region	n/a	-
86	Pn9	2640360	2643579	2	2_1_0	3413	0.001	exon	evm.model.Pn3.3418,	-
87	Pn9	2628246	2628437	2	1_2_0	5930	0.001	exon	evm.model.Pn3.3417,	-
88	Pn9	24739666	24739810	2	2_2_0	3386	0.001	exon	evm.model.Pn23.51,	-
89	Pn9	2451523	2451746	3	1_3_0	13052	0	exon	evm.model.Pn3.3395,	-
90	Pn9	24402835	24403312	3	2_2_0	4203	0.001	exon	evm.model.Pn23.42,	+
91	Pn9	21910309	21910490	3	2_2_1	5763	0.001	intergenic_region	n/a	-
92	Pn9	20395435	20403894	4	0_2_1	7410	0.001	exon	evm.model.Pn3.4970,	+
93	Pn9	1891327	2089052	3	1_3_0	2099	0.003	intergenic_region	n/a	+
94	Pn9	1806168	1806528	2	2_2_0	11783	0	intergenic_region	n/a	-
95	Pn9	1521076	1521329	2	2_2_0	3922	0.001	intergenic_region	n/a	+
96	Pn9	14908449	14908602	3	2_2_0	6171	0.001	exon	evm.model.Pn3.4836,	+
97	Pn9	14494092	14494238	2	2_1_0	1672	0.002	exon	evm.model.Pn3.4810,	+
98	Pn9	14377065	14377581	3	0_2_2	7593	0.001	intergenic_region	n/a	-
99	Pn9	14051075	14051345	2	2_2_0	7456	0.001	exon	evm.model.Pn3.4783,	-
100	Pn9	13869026	13892933	10	3_1_0	129606	0	intergenic_region	n/a	+
101	Pn9	13867250	13869056	4	4_1_0	243451	0	exon	evm.model.Pn3.4770,	-
102	Pn9	13361340	13361685	2	2_2_0	206	0.019	intergenic_region	n/a	-
103	Pn9	13338396	13339021	3	1_2_0	5540	0.001	exon	evm.model.Pn3.4733,	+
104	Pn9	13337684	13337975	2	1_1_1	6554	0.001	exon	evm.model.Pn3.4733,	+
105	Pn9	13276094	13276906	4	1_1_2	3423	0.002	exon	evm.model.Pn3.4729,	-
106	Pn9	12438049	12581949	2	2_2_0	8	0.333	intergenic_region	n/a	+
107	Pn9	12184586	12184754	8	6_6_0	27252	0.001	exon	evm.model.Pn3.4637,	-
108	Pn9	12184346	12184508	2	1_2_0	33733	0	intergenic_region	n/a	-
109	Pn9	11222859	11223377	4	0_4_1	18883	0	exon	evm.model.Pn3.4538,	-
110	Pn9	11176341	11192273	4	1_1_1	1858	0.004	intergenic_region	n/a	+
111	Pn9	10903814	10905092	4	1_1_1	4321	0.002	intergenic_region	n/a	+
112	Pn9	10690331	10690661	7	1_3_0	9527	0.001	exon	evm.model.Pn3.4485,	+
113	Pn9	10682253	10682548	5	1_4_0	98083	0	exon	evm.model.Pn3.4483,	-
114	Pn9	10596684	10596822	4	3_2_0	2937	0.003	intergenic_region	n/a	-
115	Pn9	10567978	10568383	14	10_0_1	1862	0.015	intergenic_region	n/a	+
116	Pn9	10565812	10565998	4	1_3_0	30424	0	exon	evm.model.Pn3.4464,	-
117	Pn9	10564071	10564570	6	5_0_1	38647	0	exon	evm.model.Pn3.4464,	-
118	Pn8	9813475	9813614	3	1_2_0	3720	0.002	intergenic_region	n/a	-
119	Pn8	980892	991645	2	2_2_0	442	0.009	intergenic_region	n/a	-
120	Pn8	978453	980038	4	1_1_2	10364	0.001	intergenic_region	n/a	-
121	Pn8	975656	976598	3	2_0_1	3831	0.002	exon	evm.model.Pn8.2848,	+
122	Pn8	8913089	8913963	2	0_2_2	13427	0	exon	evm.model.Pn8.2105,	+
123	Pn8	7858996	7860133	3	0_1_2	12196	0	exon	evm.model.Pn8.2139,	+
124	Pn8	6925611	6925817	6	2_6_0	3488	0.003	intergenic_region	n/a	+
125	Pn8	681149	690624	4	1_2_0	1359	0.006	intergenic_region	n/a	-
126	Pn8	6613146	6613287	3	3_1_0	2426	0.002	intron	evm.model.Pn8.2236,	+
127	Pn8	6528202	6528526	2	2_2_0	7747	0.001	intergenic_region	n/a	+
128	Pn8	6513701	6514020	2	1_2_0	4521	0.001	exon	evm.model.Pn8.2246,	-
129	Pn8	6137349	6137497	3	1_2_0	6759	0.001	exon	evm.model.Pn8.2279,	-
130	Pn8	5882427	5997178	2	0_2_2	970	0.004	intergenic_region	n/a	-
131	Pn8	5728880	5729275	2	2_1_0	7895	0.001	exon	evm.model.Pn8.2320,	-
132	Pn8	5457725	5532719	6	5_4_0	26	0.316	intergenic_region	n/a	+
133	Pn8	4930585	4931281	2	2_1_0	36272	0	exon	evm.model.Pn8.2403,	-
134	Pn8	4928831	4929930	6	0_3_4	32385	0	exon	evm.model.Pn8.2403,	-
135	Pn8	4845764	4846006	3	2_0_2	4025	0.001	exon	evm.model.Pn8.2411,	+
136	Pn8	4126946	4127321	2	1_2_0	4346	0.001	exon	evm.model.Pn8.2459,	-
137	Pn8	3877214	3880442	3	1_0_3	7909	0.001	exon	evm.model.Pn8.2488,	-
138	Pn8	348468	348748	3	1_2_0	1372	0.004	intergenic_region	n/a	+
139	Pn8	3444324	3444462	2	1_2_0	2304	0.002	exon	evm.model.Pn8.2523,	-
140	Pn8	3436164	3436670	2	2_0_2	5546	0.001	exon	evm.model.Pn8.2523,	-
141	Pn8	3368988	3369225	2	1_2_0	2086	0.002	exon	evm.model.Pn8.2535,	-
142	Pn8	3335789	3336027	12	8_1_1	18392	0.001	exon	evm.model.Pn8.2539,	+
143	Pn8	3278006	3279084	3	2_0_1	9520	0.001	exon	evm.model.Pn8.2547,	-
144	Pn8	3241303	3241590	2	1_0_2	21266	0	intron	evm.model.Pn8.2551,	-
145	Pn8	32376166	32575412	11	10_2_1	64077	0	intergenic_region	n/a	+
146	Pn8	32226397	32419399	3	1_2_0	631	0.009	intergenic_region	n/a	+
147	Pn8	31940210	31973459	3	3_3_0	701	0.008	intron	evm.model.Pn8.1441,	+
148	Pn8	31617641	31624352	14	1_3_7	10645	0.003	intergenic_region	n/a	-
149	Pn8	3127503	3127673	2	2_1_0	14372	0	exon	evm.model.Pn8.2565,	+
150	Pn8	30993691	30993996	6	1_3_1	4550	0.003	exon	evm.model.Pn8.1304,	-
151	Pn8	30939169	30947668	4	3_1_0	2479	0.003	intergenic_region	n/a	+
152	Pn8	30937343	30945840	60	7_0_0	6832	0.017	intergenic_region	n/a	+
153	Pn8	30707592	30707807	4	4_1_0	7020	0.001	exon	evm.model.Pn8.1267,	+
154	Pn8	30648384	30648580	7	1_5_1	6112	0.002	intergenic_region	n/a	-
155	Pn8	30180933	30181219	3	1_2_0	10550	0.001	exon	evm.model.Pn8.1199,	-
156	Pn8	30068459	30071465	717	100_120_46	2746	0.343	intergenic_region	n/a	-
157	Pn8	29775879	29776032	2	2_1_0	734	0.005	intergenic_region	n/a	+
158	Pn8	29647424	29647576	3	2_2_0	16470	0	intergenic_region	n/a	+
159	Pn8	29252966	29253349	4	4_2_0	10727	0.001	intergenic_region	n/a	-
160	Pn8	29115084	29115423	12	3_0_4	3419	0.007	exon	evm.model.Pn8.1016,	-
161	Pn8	28975503	28975790	2	1_2_0	10561	0	exon	evm.model.Pn8.993,	-
162	Pn8	28831750	28839725	27	1_19_3	28174	0.002	exon	evm.model.Pn8.973,	-
163	Pn8	28779733	28780105	2	2_1_0	214904	0	intergenic_region	n/a	+
164	Pn8	28779297	28779976	6	1_5_0	216172	0	intergenic_region	n/a	+
165	Pn8	28778849	28779015	9	4_6_0	130316	0	intergenic_region	n/a	+
166	Pn8	28735235	28735371	2	2_1_0	2166	0.002	exon	evm.model.Pn8.958,	+
167	Pn8	28544694	28545829	4	1_1_1	7441	0.001	exon	evm.model.Pn8.933,	-
168	Pn8	28249228	28249434	39	1_27_1	30663	0.003	exon	evm.model.Pn8.893,	+
169	Pn8	28016378	28132839	3	2_0_2	1491	0.004	intergenic_region	n/a	-
170	Pn8	2795083	2795287	2	2_1_0	10402	0	intergenic_region	n/a	+
171	Pn8	27852709	27853325	3	1_0_2	2547	0.002	exon	evm.model.Pn8.836,	+
172	Pn8	27740329	27740634	2	2_1_0	4563	0.001	intergenic_region	n/a	-
173	Pn8	27739424	27739723	4	1_3_0	21596	0	intergenic_region	n/a	-
174	Pn8	27702962	27703235	4	1_3_0	6031	0.001	exon	evm.model.Pn8.811,	-
175	Pn8	27664388	27664665	3	2_0_3	33160	0	intergenic_region	n/a	+
176	Pn8	27662038	27662299	2	2_2_0	26031	0	intergenic_region	n/a	-
177	Pn8	27445452	27445731	4	2_2_0	1245	0.006	intergenic_region	n/a	-
178	Pn8	27441255	27441473	3	2_1_0	24572	0	exon	evm.model.Pn8.775,	-
179	Pn8	27202198	27203161	4	0_3_3	15869	0.001	exon	evm.model.Pn8.745,	-
180	Pn8	27160444	27161454	2	2_1_0	7829	0.001	exon	evm.model.Pn8.738,	+
181	Pn8	27157399	27157642	2	2_0_2	6048	0.001	exon	evm.model.Pn8.738,	-
182	Pn8	26934854	27107813	2	1_2_0	781	0.005	intergenic_region	n/a	-
183	Pn8	26879054	27050289	2	2_1_0	418	0.009	intergenic_region	n/a	+
184	Pn8	26497729	26497927	3	0_1_2	31474	0	exon	evm.model.Pn8.642,	+
185	Pn8	26496961	26497127	3	1_2_0	14308	0	intron	evm.model.Pn8.642,	-
186	Pn8	26496828	26497012	2	2_2_0	20089	0	intron	evm.model.Pn8.642,	-
187	Pn8	26445956	26446380	2	1_2_0	14996	0	exon	evm.model.Pn8.636,	+
188	Pn8	26389304	26396712	18	1_8_6	12033	0.003	intron	evm.model.Pn8.631,	-
189	Pn8	26327747	26327886	5	2_3_0	6119	0.002	exon	evm.model.Pn8.619,	-
190	Pn8	26305895	26306466	5	2_3_0	235266	0	intergenic_region	n/a	-
191	Pn8	26235170	26235489	2	0_1_2	10753	0	exon	evm.model.Pn8.606,	+
192	Pn8	26233599	26234046	2	2_0_1	6251	0.001	exon	evm.model.Pn8.606,	+
193	Pn8	26158342	26159277	4	0_1_2	8680	0.001	exon	evm.model.Pn8.599,	-
194	Pn8	26076840	26077222	2	2_1_0	611	0.007	intron	evm.model.Pn8.585,	-
195	Pn8	26030183	26030384	2	2_0_1	11287	0	exon	evm.model.Pn8.580,	-
196	Pn8	26029996	26030191	5	1_2_0	11299	0.001	exon	evm.model.Pn8.580,	-
197	Pn8	25941258	25941521	5	3_1_0	1924	0.005	exon	evm.model.Pn8.571,	+
198	Pn8	25746357	25746978	5	2_2_0	22775	0	intergenic_region	n/a	+
199	Pn8	25527674	25527985	2	1_2_0	5278	0.001	exon	evm.model.Pn8.506,	+
200	Pn8	25520683	25521722	2	2_0_1	9032	0	intergenic_region	n/a	-
201	Pn8	25488749	25489074	9	0_1_7	20907	0.001	exon	evm.model.Pn8.503,	-
202	Pn8	2533182	2533532	2	0_2_2	2312	0.002	intron	evm.model.Pn8.2639,	+
203	Pn8	25148953	25149176	2	1_0_2	4604	0.001	exon	evm.model.Pn8.460,	-
204	Pn8	24971297	24971434	4	1_2_1	3687	0.002	intergenic_region	n/a	-
205	Pn8	2496901	2497324	13	4_1_0	16727	0.002	exon	evm.model.Pn8.2645,	-
206	Pn8	24295813	24478492	12	5_1_1	60309	0	intergenic_region	n/a	+
207	Pn8	24203819	24378585	5	2_1_2	503	0.019	intergenic_region	n/a	-
208	Pn8	24165113	24342771	2	2_2_0	28	0.125	intergenic_region	n/a	+
209	Pn8	23573773	23573918	4	3_2_0	15445	0.001	exon	evm.model.Pn8.287,	+
210	Pn8	2343795	2344030	6	0_2_5	27325	0	exon	evm.model.Pn8.2663,	-
211	Pn8	2343541	2343779	4	3_1_0	27654	0	intergenic_region	n/a	-
212	Pn8	23144836	23145893	2	1_2_0	33358	0	intergenic_region	n/a	-
213	Pn8	2310912	2311190	2	2_1_0	4334	0.001	exon	evm.model.Pn8.2668,	+
214	Pn8	2308447	2308684	4	3_4_0	6017	0.001	intergenic_region	n/a	+
215	Pn8	22451771	22452054	2	2_1_0	8366	0	exon	evm.model.Pn8.173,	+
216	Pn8	22344653	22344898	3	2_2_0	32885	0	exon	evm.model.Pn8.165,	-
217	Pn8	22318922	22319205	2	0_2_2	49169	0	exon	evm.model.Pn8.162,	+
218	Pn8	22071553	22072158	6	4_6_0	5413	0.002	exon	evm.model.Pn8.127,	+
219	Pn8	21783787	21845110	2	1_2_1	379	0.01	intergenic_region	n/a	+
220	Pn8	21517997	21518379	3	2_0_1	2946	0.002	exon	evm.model.Pn8.66,	-
221	Pn8	21437047	21468138	3	2_3_0	410	0.014	intergenic_region	n/a	+
222	Pn8	21221088	21224510	3	2_1_0	205	0.028	intergenic_region	n/a	+
223	Pn8	2097159	2097833	3	0_1_3	5769	0.001	exon	evm.model.Pn8.2697,	+
224	Pn8	20830978	20831251	10	3_1_0	15578	0.001	intergenic_region	n/a	-
225	Pn8	20732358	20732720	4	3_1_0	1111	0.007	exon	evm.model.Pn8.1597,	-
226	Pn8	20609287	20609442	2	0_2_1	4336	0.001	exon	evm.model.Pn8.1584,	+
227	Pn8	20318212	20404734	3	2_3_1	462	0.013	intergenic_region	n/a	-
228	Pn8	20076092	20092421	7	3_0_1	2725	0.005	intergenic_region	n/a	+
229	Pn8	19967448	20056124	6	2_5_0	106	0.102	intergenic_region	n/a	+
230	Pn8	19433478	19540164	9	8_2_0	1031	0.017	intergenic_region	n/a	-
231	Pn8	18906206	19041684	74	20_9_11	83	0.641	intergenic_region	n/a	-
232	Pn8	18855049	18855200	4	3_1_0	210	0.037	intergenic_region	n/a	-
233	Pn8	18658173	18709318	6	1_3_0	428	0.027	intergenic_region	n/a	+
234	Pn8	1853104	1869733	2	2_2_0	59	0.063	intergenic_region	n/a	+
235	Pn8	18375480	18411069	20	16_3_2	106	0.274	intergenic_region	n/a	+
236	Pn8	18322219	18375396	2	2_1_0	623	0.006	intergenic_region	n/a	+
237	Pn8	18131798	18230842	3	2_2_0	13	0.316	intergenic_region	n/a	-
238	Pn8	1808554	1808704	9	3_6_1	103660	0	intergenic_region	n/a	+
239	Pn8	1807983	1808193	4	1_3_0	126711	0	exon	evm.model.Pn8.2742,	+
240	Pn8	1807822	1808011	3	3_1_0	101525	0	exon	evm.model.Pn8.2742,	-
241	Pn8	1807395	1807697	2	2_0_1	61305	0	exon	evm.model.Pn8.2742,	+
242	Pn8	17895686	17973470	4	3_1_0	453	0.017	intergenic_region	n/a	-
243	Pn8	17710079	17735392	48	1_13_2	6783	0.014	intergenic_region	n/a	+
244	Pn8	17521796	17676154	2	2_1_0	312	0.013	intergenic_region	n/a	+
245	Pn8	17455183	17630734	10	5_1_0	2244	0.009	intergenic_region	n/a	+
246	Pn8	17279303	17279668	2	1_2_0	9701	0	exon	evm.model.Pn8.1793,	-
247	Pn8	16980493	16981819	2	1_0_2	11513	0	exon	evm.model.Pn8.1814,	+
248	Pn8	16795718	16797586	42	2_0_12	147413	0.001	intergenic_region	n/a	-
249	Pn8	16795528	16795791	7	2_3_0	74466	0	intergenic_region	n/a	-
250	Pn8	16764788	16765169	3	0_1_3	3185	0.002	intergenic_region	n/a	+
251	Pn8	16754622	16756878	3	2_1_0	35288	0	intergenic_region	n/a	+
252	Pn8	1659891	1695113	48	22_21_5	3039	0.031	intergenic_region	n/a	-
253	Pn8	16107095	16205226	3	1_3_0	74099	0	intergenic_region	n/a	+
254	Pn8	15420970	15421254	2	1_2_0	10690	0	exon	evm.model.Pn8.1915,	-
255	Pn8	15420712	15421071	2	2_1_0	12645	0	exon	evm.model.Pn8.1915,	-
256	Pn8	15420499	15420882	3	3_1_0	15578	0	exon	evm.model.Pn8.1915,	-
257	Pn8	15420384	15420570	3	2_2_0	12066	0	exon	evm.model.Pn8.1915,	-
258	Pn8	1486282	1487031	6	2_1_1	8611	0.001	exon	evm.model.Pn8.2780,	-
259	Pn8	1452498	1454161	4	4_1_0	2444	0.003	intergenic_region	n/a	+
260	Pn8	13577731	13578012	4	3_2_0	9073	0.001	exon	evm.model.Pn8.1965,	-
261	Pn8	13438227	13438363	5	5_4_0	20896	0	intergenic_region	n/a	+
262	Pn8	12551548	12554368	3	1_0_3	11639	0.001	exon	evm.model.Pn8.1977,	+
263	Pn8	12551364	12551547	3	3_1_0	8394	0.001	exon	evm.model.Pn8.1977,	+
264	Pn8	1171393	1173242	2	2_1_0	2572	0.002	exon	evm.model.Pn8.2828,	-
265	Pn8	1167390	1168140	3	1_1_3	3101	0.002	exon	evm.model.Pn8.2828,	-
266	Pn7	9892578	9897337	7	0_7_0	4408	0.003	intergenic_region	n/a	-
267	Pn7	9881235	9881538	2	2_1_0	1372	0.003	intergenic_region	n/a	+
268	Pn7	9647165	9647535	2	1_1_1	7164	0.001	exon	evm.model.Pn15.1974,	-
269	Pn7	9644828	9645115	2	2_0_1	11303	0	exon	evm.model.Pn15.1974,	-
270	Pn7	9622434	9622802	3	2_2_0	1386	0.004	exon	evm.model.Pn15.1972,	-
271	Pn7	9472473	9472735	2	1_2_0	7565	0.001	intergenic_region	n/a	-
272	Pn7	9465559	9465771	4	3_2_0	16351	0	exon	evm.model.Pn15.1949,	+
273	Pn7	9346052	9346275	2	2_1_0	10902	0	exon	evm.model.Pn15.1934,	+
274	Pn7	9272600	9272976	2	1_2_1	3929	0.001	exon	evm.model.Pn15.1924,	+
275	Pn7	92664	138519	4	4_2_0	180	0.043	intergenic_region	n/a	+
276	Pn7	9225126	9225359	2	2_2_0	5474	0.001	exon	evm.model.Pn15.1911,	-
277	Pn7	9224381	9224642	2	1_2_0	4136	0.001	exon	evm.model.Pn15.1911,	+
278	Pn7	9045348	9045601	2	2_1_1	3603	0.001	exon	evm.model.Pn15.1873,	-
279	Pn7	883086	883322	4	0_2_1	13248	0.001	exon	evm.model.Pn43.45,	-
280	Pn7	880176	880346	3	2_3_0	7960	0.001	exon	evm.model.Pn43.45,	+
281	Pn7	7335156	7335669	19	0_2_13	22051	0.002	intergenic_region	n/a	+
282	Pn7	6896576	7091369	9	8_6_0	695	0.025	intergenic_region	n/a	+
283	Pn7	655837	655977	3	2_1_0	2625	0.002	intergenic_region	n/a	-
284	Pn7	6315622	6315883	6	1_5_0	10048	0.001	intergenic_region	n/a	-
285	Pn7	6196098	6196258	2	2_2_0	11004	0	intergenic_region	n/a	+
286	Pn7	6054537	6054838	9	5_2_0	57805	0	intergenic_region	n/a	-
287	Pn7	595510	595743	4	3_3_0	4017	0.002	intron	evm.model.Pn43.71,	+
288	Pn7	5950230	5950674	6	1_4_0	3750	0.003	intergenic_region	n/a	-
289	Pn7	5812038	5812211	2	1_2_0	198337	0	exon	evm.model.Pn15.1409,	-
290	Pn7	5810270	5810838	3	2_1_1	111552	0	intron	evm.model.Pn15.1409,	+
291	Pn7	5564017	5693167	22	2_6_1	2119	0.02	intergenic_region	n/a	-
292	Pn7	5446346	5446584	2	2_2_0	8803	0	intron	evm.model.Pn15.1363,	-
293	Pn7	5426293	5428187	4	2_1_0	17011	0	exon	evm.model.Pn15.1358,	+
294	Pn7	5301818	5301979	7	7_1_0	45426	0	intergenic_region	n/a	+
295	Pn7	5191611	5191909	3	1_0_2	1614	0.004	exon	evm.model.Pn15.1321,	-
296	Pn7	5045404	5045716	3	3_1_0	991	0.006	exon	evm.model.Pn15.1295,	+
297	Pn7	4722180	4722478	2	0_1_2	9937	0	exon	evm.model.Pn15.1248,	+
298	Pn7	4718990	4719712	3	0_3_1	10236	0.001	exon	evm.model.Pn15.1248,	-
299	Pn7	4675508	4676308	3	1_0_3	26053	0	exon	evm.model.Pn15.1238,	+
300	Pn7	4592377	4592707	3	2_1_1	39239	0	intergenic_region	n/a	-
301	Pn7	4548155	4548386	4	2_1_1	30262	0	exon	evm.model.Pn15.1224,	-
302	Pn7	4527302	4527663	4	3_2_0	30896	0	exon	evm.model.Pn15.1222,	+
303	Pn7	448929	449149	2	1_2_0	1702	0.002	intergenic_region	n/a	+
304	Pn7	4185425	4185606	4	2_0_4	13550	0.001	intergenic_region	n/a	+
305	Pn7	3999337	3999642	3	2_1_0	2736	0.002	intergenic_region	n/a	-
306	Pn7	3988081	3988234	2	1_2_0	1643	0.002	exon	evm.model.Pn54.47,	+
307	Pn7	380318	380533	2	2_1_0	16642	0	intergenic_region	n/a	+
308	Pn7	378609	379046	12	3_4_5	16911	0.001	intergenic_region	n/a	+
309	Pn7	3664589	3664731	2	2_1_0	2502	0.002	exon	evm.model.Pn44.113,	-
310	Pn7	3522782	3534760	3	2_2_1	828	0.007	intergenic_region	n/a	+
311	Pn7	3266967	3267148	2	2_1_0	4078	0.001	intergenic_region	n/a	-
312	Pn7	32649423	32650154	12	4_2_0	1306	0.018	intron	evm.model.Pn15.15,	-
313	Pn7	32615036	32627212	2	1_0_2	9007	0	exon	evm.model.Pn15.18,	-
314	Pn7	32552200	32555690	2	1_2_1	4291	0.001	exon	evm.model.Pn15.19,	-
315	Pn7	3163474	3164101	3	1_1_1	6056	0.001	exon	evm.model.Pn44.57,	-
316	Pn7	31564717	31564948	11	3_1_0	2973	0.007	exon	evm.model.Pn15.162,	-
317	Pn7	31522834	31523022	2	2_1_0	16233	0	intergenic_region	n/a	+
318	Pn7	31484963	31501604	3	1_1_3	355	0.017	intron	evm.model.Pn15.169,	+
319	Pn7	31182630	31381437	3	1_3_0	2582	0.002	intergenic_region	n/a	+
320	Pn7	31145128	31146315	2	2_0_2	6211	0.001	exon	evm.model.Pn15.208,	-
321	Pn7	31026573	31037478	3	1_3_0	49	0.109	intergenic_region	n/a	+
322	Pn7	2974914	2975076	4	3_2_0	3259	0.002	exon	evm.model.Pn44.31,	+
323	Pn7	29687091	29687385	3	1_2_2	5350	0.001	exon	evm.model.Pn15.393,	-
324	Pn7	29580266	29581398	2	0_1_2	9019	0	intergenic_region	n/a	+
325	Pn7	29476270	29511138	7	1_6_6	4841	0.003	intergenic_region	n/a	-
326	Pn7	29315982	29316146	2	2_1_0	12324	0	exon	evm.model.Pn15.416,	+
327	Pn7	29290126	29291533	2	2_1_0	4019	0.001	exon	evm.model.Pn15.417,	+
328	Pn7	29138489	29140535	3	2_1_0	4046	0.001	intergenic_region	n/a	-
329	Pn7	29094974	29095135	2	2_2_0	4897	0.001	exon	evm.model.Pn15.433,	+
330	Pn7	28972711	28998211	4	3_2_0	22	0.267	intergenic_region	n/a	+
331	Pn7	28845953	28858102	4	4_4_0	2146	0.004	intergenic_region	n/a	-
332	Pn7	281491	295199	6	2_3_0	5218	0.002	intergenic_region	n/a	+
333	Pn7	27964154	27964418	2	2_1_0	8454	0	intergenic_region	n/a	+
334	Pn7	27963828	27964016	2	1_1_1	7301	0.001	exon	evm.model.Pn15.530,	+
335	Pn7	27890209	27890618	4	1_2_3	2807	0.003	exon	evm.model.Pn15.536,	-
336	Pn7	2698496	2699115	4	1_1_3	12748	0.001	exon	evm.model.Pn38.205,	-
337	Pn7	2694791	2694953	3	3_1_0	32279	0	intron	evm.model.Pn38.203,	+
338	Pn7	26925848	26926223	3	0_2_1	8023	0.001	exon	evm.model.Pn15.594,	+
339	Pn7	26882854	26883016	3	1_2_0	16305	0	intron	evm.model.Pn15.597,	-
340	Pn7	26856874	26857017	4	4_2_0	3768	0.002	exon	evm.model.Pn15.599,	-
341	Pn7	2682744	2682937	2	1_2_0	10895	0	intergenic_region	n/a	+
342	Pn7	26239457	26239674	3	3_1_0	43189	0	exon	evm.model.Pn15.627,	+
343	Pn7	2587580	2588094	2	0_2_2	9928	0	exon	evm.model.Pn38.184,	+
344	Pn7	2401307	2401823	3	1_0_2	68462	0	exon	evm.model.Pn38.159,	-
345	Pn7	2401208	2401508	12	7_5_1	65579	0	exon	evm.model.Pn38.159,	+
346	Pn7	2401163	2401306	5	4_3_0	57256	0	exon	evm.model.Pn38.159,	-
347	Pn7	2398574	2398841	6	2_1_2	130606	0	exon	evm.model.Pn38.158,	+
348	Pn7	2398305	2398786	4	3_3_0	108934	0	intergenic_region	n/a	-
349	Pn7	23406700	23406838	3	2_1_0	18036	0	intergenic_region	n/a	+
350	Pn7	2323878	2324113	2	2_0_1	4072	0.001	exon	evm.model.Pn38.144,	-
351	Pn7	2317963	2320330	2	0_1_2	7200	0.001	intergenic_region	n/a	+
352	Pn7	22891472	22891609	21	4_1_0	37224	0.001	exon	evm.model.Pn15.675,	-
353	Pn7	22890601	22890785	3	2_1_1	53755	0	intergenic_region	n/a	-
354	Pn7	2266846	2267139	2	2_1_0	18594	0	exon	evm.model.Pn38.139,	-
355	Pn7	2195359	2195853	2	1_0_2	18266	0	exon	evm.model.Pn38.132,	+
356	Pn7	21306192	21306726	6	1_0_2	410	0.028	intergenic_region	n/a	-
357	Pn7	21166788	21166947	5	3_2_1	13066	0.001	exon	evm.model.Pn15.2803,	-
358	Pn7	2111696	2111843	2	2_2_0	12170	0	exon	evm.model.Pn38.121,	+
359	Pn7	20699237	20699619	2	1_2_0	7071	0.001	intergenic_region	n/a	-
360	Pn7	20264305	20264523	2	0_1_2	8180	0	intergenic_region	n/a	+
361	Pn7	19872543	19952360	4	2_0_2	1490	0.005	intergenic_region	n/a	+
362	Pn7	19563579	19564188	2	1_0_2	59049	0	intergenic_region	n/a	+
363	Pn7	19502793	19503102	3	2_1_1	17813	0	exon	evm.model.Pn15.2716,	+
364	Pn7	19480906	19481967	2	2_0_1	9367	0	exon	evm.model.Pn15.2714,	+
365	Pn7	19478735	19478970	2	2_0_2	13623	0	exon	evm.model.Pn15.2714,	-
366	Pn7	1937856	1938092	3	1_2_0	8681	0.001	intergenic_region	n/a	+
367	Pn7	1937537	1937849	2	1_1_1	22066	0	exon	evm.model.Pn38.88,	+
368	Pn7	1935495	1937369	4	3_0_0	18473	0	exon	evm.model.Pn38.88,	+
369	Pn7	19071363	19239585	3	2_2_1	1702	0.004	intergenic_region	n/a	-
370	Pn7	19064607	19064803	4	3_3_0	155403	0	intergenic_region	n/a	-
371	Pn7	19064156	19064320	5	5_1_0	174423	0	intron	evm.model.Pn15.1182,evm.model.Pn15.2689,	+
372	Pn7	19063943	19064183	3	1_2_0	149259	0	intron	evm.model.Pn15.1182,evm.model.Pn15.2689,	-
373	Pn7	19063022	19063355	2	1_2_0	236178	0	intron	evm.model.Pn15.1182,evm.model.Pn15.2689,	-
374	Pn7	19062968	19063105	2	1_1_1	285364	0	exon	evm.model.Pn15.1182,evm.model.Pn15.2689,	+
375	Pn7	19062890	19063068	6	5_2_1	313018	0	exon	evm.model.Pn15.1182,evm.model.Pn15.2689,	+
376	Pn7	19062458	19062994	13	10_1_2	326665	0	exon	evm.model.Pn15.1182,evm.model.Pn15.2689,	-
377	Pn7	19062329	19062515	2	2_1_0	225393	0	intergenic_region	n/a	-
378	Pn7	1834057	1834399	4	3_1_0	15195	0.001	exon	evm.model.Pn38.78,	+
379	Pn7	1832054	1832252	3	1_2_0	2255	0.003	intergenic_region	n/a	-
380	Pn7	18067732	18067904	2	1_2_0	5319	0.001	intergenic_region	n/a	+
381	Pn7	18066986	18067208	7	6_4_1	116238	0	intergenic_region	n/a	+
382	Pn7	18066274	18066925	16	1_10_0	248373	0	intergenic_region	n/a	+
383	Pn7	18065880	18066348	3	3_1_0	184285	0	intergenic_region	n/a	-
384	Pn7	18022486	18022657	2	2_2_0	1365	0.003	intron	evm.model.Pn15.1110,	-
385	Pn7	17986029	17986178	9	6_6_0	19946	0.001	exon	evm.model.Pn15.1107,	-
386	Pn7	178310	178644	4	1_3_0	8031	0.001	exon	evm.model.Pn43.123,	-
387	Pn7	17433664	17433852	9	3_0_0	1679	0.011	exon	evm.model.Pn15.1048,	+
388	Pn7	1720573	1722923	3	2_1_0	2325	0.003	exon	evm.model.Pn38.63,	+
389	Pn7	17104435	17136302	2	2_1_0	4640	0.001	intergenic_region	n/a	-
390	Pn7	17061677	17061911	4	0_3_0	12527	0.001	exon	evm.model.Pn15.1022,	+
391	Pn7	16858353	16859435	2	1_1_1	10737	0	exon	evm.model.Pn15.1003,	+
392	Pn7	16815044	16815207	2	0_1_2	1950	0.002	exon	evm.model.Pn15.1001,	+
393	Pn7	16718921	16719631	3	2_1_1	17200	0	exon	evm.model.Pn15.984,	-
394	Pn7	16686632	16686772	2	1_2_0	23473	0	exon	evm.model.Pn15.981,	-
395	Pn7	16686163	16686722	3	3_1_0	32119	0	exon	evm.model.Pn15.981,	-
396	Pn7	16538755	16539137	5	1_2_0	40589	0	intergenic_region	n/a	-
397	Pn7	164863	165561	2	1_2_0	6690	0.001	exon	evm.model.Pn43.124,	+
398	Pn7	16376094	16377201	2	2_2_0	104198	0	exon	evm.model.Pn15.943,	-
399	Pn7	16262029	16262328	4	1_1_1	2895	0.003	exon	evm.model.Pn15.929,	+
400	Pn7	16239191	16239347	2	2_2_0	6683	0.001	intergenic_region	n/a	+
401	Pn7	16229696	16229959	2	2_1_0	2662	0.002	exon	evm.model.Pn15.922,	+
402	Pn7	1595083	1598302	12	3_0_2	7147	0.003	exon	evm.model.Pn38.49,	+
403	Pn7	15507162	15507341	4	3_2_0	4472	0.002	exon	evm.model.Pn15.824,	+
404	Pn7	15007452	15007955	3	2_0_2	14968	0	exon	evm.model.Pn15.767,	+
405	Pn7	14460303	14460563	3	2_2_1	70493	0	intergenic_region	n/a	+
406	Pn7	14460142	14460367	3	2_2_0	155633	0	exon	evm.model.Pn15.2680,	+
407	Pn7	14459864	14460298	5	5_1_0	102169	0	exon	evm.model.Pn15.2680,	+
408	Pn7	14459795	14460003	2	1_2_0	162223	0	exon	evm.model.Pn15.2680,	+
409	Pn7	14459652	14459941	2	2_1_0	150291	0	exon	evm.model.Pn15.2680,	+
410	Pn7	14458829	14459029	3	2_2_0	122952	0	exon	evm.model.Pn15.2680,	+
411	Pn7	14458673	14458933	5	2_1_2	101707	0	exon	evm.model.Pn15.2680,	+
412	Pn7	14458458	14458647	20	2_16_0	84969	0	exon	evm.model.Pn15.2680,	-
413	Pn7	14457707	14458486	2	2_0_1	77665	0	exon	evm.model.Pn15.2680,	+
414	Pn7	14457403	14457639	7	6_1_0	60140	0	intergenic_region	n/a	-
415	Pn7	14203077	14203337	3	3_0_3	25654	0	exon	evm.model.Pn15.2648,	-
416	Pn7	14161699	14162183	3	0_3_1	25131	0	exon	evm.model.Pn15.2643,	-
417	Pn7	14113050	14113189	3	2_1_0	9348	0.001	intergenic_region	n/a	+
418	Pn7	13906634	13906933	4	4_0_1	30166	0	intergenic_region	n/a	+
419	Pn7	13779212	13779413	5	5_0_0	56963	0	intron	evm.model.Pn15.2587,	+
420	Pn7	13778195	13778701	3	1_0_3	71650	0	exon	evm.model.Pn15.2587,	-
421	Pn7	13504405	13504668	5	2_1_3	15791	0.001	exon	evm.model.Pn15.2548,	+
422	Pn7	13502501	13503072	3	0_2_2	15436	0	exon	evm.model.Pn15.2548,	+
423	Pn7	13460171	13460326	3	2_2_0	20667	0	intron	evm.model.Pn15.2541,	-
424	Pn7	13459989	13460199	2	1_2_0	15780	0	intron	evm.model.Pn15.2541,	-
425	Pn7	13390244	13390429	2	2_1_0	4476	0.001	exon	evm.model.Pn15.2531,	-
426	Pn7	13209203	13209518	4	4_1_0	14214	0.001	exon	evm.model.Pn15.2510,	-
427	Pn7	13208130	13208268	93	1_37_0	13819	0.013	exon	evm.model.Pn15.2510,	-
428	Pn7	13038097	13038291	4	4_1_0	9029	0.001	exon	evm.model.Pn15.2489,	-
429	Pn7	12978806	12979177	2	1_0_2	17422	0	intron	evm.model.Pn15.2482,	+
430	Pn7	12978256	12978596	3	0_2_2	13725	0	exon	evm.model.Pn15.2482,	+
431	Pn7	12832688	12832883	3	2_1_0	6775	0.001	intergenic_region	n/a	+
432	Pn7	12273791	12273938	2	2_2_0	958	0.004	intron	evm.model.Pn15.2389,	-
433	Pn7	12173196	12191652	2	1_2_0	209	0.019	intron	evm.model.Pn15.2375,	-
434	Pn7	12087749	12088017	2	1_2_0	3612	0.001	intergenic_region	n/a	-
435	Pn7	1199400	1283962	5	0_1_4	1967	0.005	intergenic_region	n/a	-
436	Pn7	11938228	11938694	5	1_3_3	4587	0.002	exon	evm.model.Pn15.2344,	+
437	Pn7	11932087	11932384	3	2_1_0	2062	0.003	intergenic_region	n/a	+
438	Pn7	115808	153874	2	2_1_0	10916	0	intron	evm.model.Pn43.125,	+
439	Pn7	1152641	1239237	4	4_1_3	248	0.031	intergenic_region	n/a	+
440	Pn7	11502616	11503012	3	2_3_0	5759	0.001	exon	evm.model.Pn15.2292,	-
441	Pn7	11375537	11375955	2	2_2_0	188	0.021	intron	evm.model.Pn15.2276,	+
442	Pn7	11294805	11295031	3	1_2_0	21190	0	intergenic_region	n/a	-
443	Pn7	11109487	11109985	4	2_3_0	44147	0	intergenic_region	n/a	+
444	Pn7	10966549	10966768	3	0_3_3	2423	0.002	intergenic_region	n/a	-
445	Pn7	10952469	10952635	2	2_1_0	2163	0.002	intergenic_region	n/a	+
446	Pn7	10766653	10767490	3	2_0_2	42574	0	exon	evm.model.Pn15.2170,	-
447	Pn7	10531449	10533165	3	1_0_3	50693	0	intron	evm.model.Pn15.2133,	+
448	Pn7	10457545	10465199	17	0_13_0	6164	0.005	intergenic_region	n/a	-
449	Pn7	1029091	1029282	2	1_2_0	5169	0.001	exon	evm.model.Pn43.28,	+
450	Pn7	10282424	10282740	2	1_0_2	4782	0.001	exon	evm.model.Pn15.2092,	+
451	Pn6	5480495	5576200	2	1_2_0	350	0.011	intergenic_region	n/a	-
452	Pn6	5387449	5490621	5	1_4_1	49	0.169	intergenic_region	n/a	+
453	Pn6	476898	496943	4	3_3_0	240	0.032	intergenic_region	n/a	-
454	Pn6	4643307	4788679	2	2_2_0	672	0.006	intergenic_region	n/a	-
455	Pn6	44656	86455	9	2_8_0	329638	0	intergenic_region	n/a	-
456	Pn6	4295235	4295608	5	2_1_2	4270	0.002	exon	evm.model.Pn7.840,	-
457	Pn6	4129426	4192828	2	0_1_2	1670	0.002	intergenic_region	n/a	+
458	Pn6	4014153	4014557	2	2_1_0	6620	0.001	exon	evm.model.Pn7.865,	-
459	Pn6	3712563	3712800	14	1_9_1	12571	0.002	intergenic_region	n/a	-
460	Pn6	36142	74205	73	36_1_1	54594	0.003	intergenic_region	n/a	-
461	Pn6	3602349	3618163	3	2_2_0	50	0.107	intergenic_region	n/a	-
462	Pn6	3464354	3530165	51	1_31_1	239343	0	intergenic_region	n/a	+
463	Pn6	33491264	33491401	3	2_1_0	11630	0.001	exon	evm.model.Pn7.1272,	-
464	Pn6	33449553	33450260	2	2_0_1	15388	0	exon	evm.model.Pn7.1275,	+
465	Pn6	33416779	33417006	2	2_1_0	363812	0	intergenic_region	n/a	-
466	Pn6	33416092	33416800	3	2_1_0	368344	0	intergenic_region	n/a	-
467	Pn6	33291571	33293062	2	2_1_0	68351	0	intergenic_region	n/a	+
468	Pn6	33178638	33178842	4	0_3_0	15658	0.001	intergenic_region	n/a	-
469	Pn6	33171839	33172216	2	1_1_1	3478	0.001	exon	evm.model.Pn7.1308,	-
470	Pn6	33034094	33034853	2	1_0_2	34092	0	exon	evm.model.Pn7.1325,	+
471	Pn6	33033867	33034120	2	2_1_0	32841	0	exon	evm.model.Pn7.1325,	+
472	Pn6	32887556	32888361	2	1_0_2	6690	0.001	exon	evm.model.Pn7.1356,	-
473	Pn6	32871363	32871584	2	1_1_1	3613	0.001	exon	evm.model.Pn7.1357,	-
474	Pn6	32209176	32209439	3	0_2_3	2385	0.003	exon	evm.model.Pn7.1448,	+
475	Pn6	32050283	32050456	2	0_2_1	73037	0	exon	evm.model.Pn7.1471,	-
476	Pn6	31939664	31939975	18	10_6_1	5333	0.007	intergenic_region	n/a	-
477	Pn6	31936651	31936804	8	5_4_0	19595	0.001	intron	evm.model.Pn7.1500,	-
478	Pn6	31868506	31868880	3	1_1_2	12871	0	intergenic_region	n/a	+
479	Pn6	31747437	31747704	10	7_0_0	15918	0.001	exon	evm.model.Pn7.1517,	-
480	Pn6	31655420	31655582	3	3_0_0	7229	0.001	intergenic_region	n/a	+
481	Pn6	31654519	31654856	2	2_1_0	8563	0	exon	evm.model.Pn7.1533,	+
482	Pn6	31654265	31654682	2	0_1_2	7582	0.001	exon	evm.model.Pn7.1533,	+
483	Pn6	31622669	31622973	3	1_2_0	2083	0.003	intergenic_region	n/a	+
484	Pn6	31561380	31562083	2	1_1_1	1717	0.002	exon	evm.model.Pn7.1546,	+
485	Pn6	31555063	31555557	2	2_1_0	8331	0	exon	evm.model.Pn7.1550,	+
486	Pn6	31516461	31516977	2	2_2_0	17100	0	intergenic_region	n/a	+
487	Pn6	31486431	31486583	3	1_3_0	4585	0.001	exon	evm.model.Pn7.1557,	-
488	Pn6	31380734	31380885	2	2_1_0	1374	0.003	intergenic_region	n/a	+
489	Pn6	31374559	31374810	2	2_2_0	4361	0.001	intergenic_region	n/a	+
490	Pn6	31188792	31188951	3	1_3_0	6642	0.001	exon	evm.model.Pn7.1612,	-
491	Pn6	31064950	31065285	5	2_3_0	343408	0	intergenic_region	n/a	-
492	Pn6	31064640	31065105	6	5_1_0	215654	0	intergenic_region	n/a	-
493	Pn6	30978495	30980167	4	2_0_2	14612	0.001	exon	evm.model.Pn7.1646,	-
494	Pn6	30977190	30977480	2	0_2_1	27442	0	exon	evm.model.Pn7.1646,	-
495	Pn6	30848897	30849157	2	2_1_0	1390	0.003	exon	evm.model.Pn7.1674,	+
496	Pn6	30482570	30482779	5	3_1_0	6723	0.001	intergenic_region	n/a	-
497	Pn6	30480587	30480791	2	2_2_0	5807	0.001	intergenic_region	n/a	-
498	Pn6	30472202	30472389	2	2_2_0	4347	0.001	exon	evm.model.Pn7.1720,	+
499	Pn6	30317387	30317701	2	2_2_0	30491	0	intergenic_region	n/a	+
500	Pn6	30316499	30316788	2	2_0_1	46446	0	intron	evm.model.Pn7.1745,	-
501	Pn6	30220130	30220577	3	1_1_1	5970	0.001	exon	evm.model.Pn7.1757,	+
502	Pn6	30165832	30165994	2	2_2_0	21660	0	intergenic_region	n/a	+
503	Pn6	30064439	30064900	8	6_6_2	129066	0	intergenic_region	n/a	-
504	Pn6	30063378	30063859	2	2_1_0	155582	0	exon	evm.model.Pn7.1783,	-
505	Pn6	30063082	30063265	4	1_3_1	178594	0	exon	evm.model.Pn7.1783,	-
506	Pn6	30062927	30063126	4	1_3_0	179196	0	exon	evm.model.Pn7.1783,	-
507	Pn6	30062879	30063058	2	1_2_0	187309	0	exon	evm.model.Pn7.1783,	-
508	Pn6	30062445	30062623	4	0_2_2	234948	0	exon	evm.model.Pn7.1784,	+
509	Pn6	30062343	30062501	2	1_2_0	233176	0	exon	evm.model.Pn7.1784,	-
510	Pn6	30005249	30005584	23	21_1_0	62972	0.001	intergenic_region	n/a	-
511	Pn6	30005211	30005372	4	0_2_1	88708	0	intergenic_region	n/a	+
512	Pn6	29715373	29716024	2	0_2_1	2914	0.001	intergenic_region	n/a	+
513	Pn6	29662766	29677738	2	1_1_2	151	0.026	intergenic_region	n/a	+
514	Pn6	29628164	29662190	3	2_3_1	158	0.037	intergenic_region	n/a	+
515	Pn6	29592719	29592865	3	3_3_0	5463	0.001	intergenic_region	n/a	-
516	Pn6	29587338	29587565	27	2_2_3	13123	0.004	intergenic_region	n/a	-
517	Pn6	29585981	29586252	7	4_1_3	13217	0.001	exon	evm.model.Pn7.1841,	-
518	Pn6	29585442	29585709	3	1_0_2	15066	0	exon	evm.model.Pn7.1841,	-
519	Pn6	29540749	29545038	2	1_0_2	5031	0.001	intergenic_region	n/a	-
520	Pn6	29511041	29511236	2	1_2_0	5052	0.001	intergenic_region	n/a	+
521	Pn6	29459314	29460056	2	1_0_2	12900	0	exon	evm.model.Pn7.1862,	+
522	Pn6	29382903	29383592	2	2_1_0	17277	0	exon	evm.model.Pn7.1873,	-
523	Pn6	29382564	29382800	2	2_1_0	16365	0	exon	evm.model.Pn7.1873,	-
524	Pn6	29382330	29382677	6	2_5_1	20027	0.001	intron	evm.model.Pn7.1873,	-
525	Pn6	29382219	29382386	2	2_1_0	17589	0	intron	evm.model.Pn7.1873,	-
526	Pn6	28658445	28658635	2	2_1_0	3064	0.001	exon	evm.model.Pn7.1960,	+
527	Pn6	28620686	28632771	4	0_3_2	1393	0.006	intergenic_region	n/a	+
528	Pn6	28419632	28420846	2	1_1_1	15786	0	exon	evm.model.Pn7.1995,	-
529	Pn6	28353795	28353930	3	2_2_0	64839	0	exon	evm.model.Pn7.2002,	+
530	Pn6	28352765	28353339	7	1_6_0	56533	0	exon	evm.model.Pn7.2002,	+
531	Pn6	28352427	28352633	2	1_2_0	17850	0	intergenic_region	n/a	-
532	Pn6	28100201	28186963	7	5_2_3	13936	0.001	intergenic_region	n/a	-
533	Pn6	27800302	27800637	4	2_4_0	76474	0	exon	evm.model.Pn7.2051,	+
534	Pn6	27747197	27747610	2	1_1_1	3383	0.001	intergenic_region	n/a	+
535	Pn6	27688127	27688374	2	2_1_0	12896	0	exon	evm.model.Pn7.2065,	+
536	Pn6	27685975	27686193	4	1_2_0	7422	0.001	intron	evm.model.Pn7.2065,	-
537	Pn6	27425461	27425688	4	2_2_0	8904	0.001	exon	evm.model.Pn7.2096,	+
538	Pn6	26605770	26667122	9	0_8_9	1791	0.01	intergenic_region	n/a	+
539	Pn6	26605080	26606012	10	3_2_5	662	0.029	intergenic_region	n/a	+
540	Pn6	25899896	26028100	6	5_4_1	148	0.075	intergenic_region	n/a	-
541	Pn6	25537508	25646160	4	2_2_0	392	0.02	intergenic_region	n/a	+
542	Pn6	2521350	2521907	2	0_2_1	1428	0.003	intergenic_region	n/a	+
543	Pn6	2267515	2292644	3	3_3_0	40	0.13	intergenic_region	n/a	-
544	Pn6	2152343	2152780	2	1_0_2	7535	0.001	exon	evm.model.Pn7.1026,	+
545	Pn6	2130622	2130805	3	2_1_0	13971	0	exon	evm.model.Pn7.1030,	-
546	Pn6	2019672	2020935	2	0_2_2	10708	0	exon	evm.model.Pn7.1043,	+
547	Pn6	2018229	2019187	2	1_0_2	11198	0	intergenic_region	n/a	+
548	Pn6	17052562	17154056	10	6_1_0	12631	0.002	intergenic_region	n/a	+
549	Pn6	1616855	1699385	9	3_2_1	1163	0.015	intergenic_region	n/a	+
550	Pn6	1571250	1654372	2	2_0_2	467	0.008	intergenic_region	n/a	+
551	Pn6	1566823	1566984	2	0_2_1	2374	0.002	intron	evm.model.Pn7.1099,	+
552	Pn6	1493565	1493987	2	2_1_0	9552	0	intergenic_region	n/a	-
553	Pn6	13719201	13719472	2	2_1_0	21136	0	intergenic_region	n/a	+
554	Pn6	11477490	11478896	17	0_11_11	387	0.081	intron	evm.model.Pn7.220,	-
555	Pn5	9899331	9899500	2	2_1_0	2447	0.002	intron	evm.model.Pn33.207,	-
556	Pn5	9890865	9892211	2	1_0_2	3191	0.001	exon	evm.model.Pn33.208,	-
557	Pn5	9827641	9827910	3	1_2_0	2494	0.002	intergenic_region	n/a	+
558	Pn5	9702325	9702518	3	2_1_0	6685	0.001	intergenic_region	n/a	+
559	Pn5	9588574	9588834	2	2_1_0	19810	0	exon	evm.model.Pn33.251,	-
560	Pn5	922215	922824	15	2_6_9	15629	0.002	exon	evm.model.Pn28.478,	-
561	Pn5	841439	841698	3	2_1_2	4944	0.001	intergenic_region	n/a	+
562	Pn5	8140594	8141595	2	0_1_2	3268	0.001	intergenic_region	n/a	+
563	Pn5	8131670	8132695	3	3_1_0	25715	0	exon	evm.model.Pn26.582,	-
564	Pn5	7600953	7601117	2	1_2_0	5531	0.001	intron	evm.model.Pn26.649,	-
565	Pn5	7186645	7186872	4	4_2_0	5156	0.002	exon	evm.model.Pn26.708,	-
566	Pn5	6982331	6982499	4	3_3_0	11785	0.001	exon	evm.model.Pn26.735,	+
567	Pn5	6973596	6973844	5	0_4_1	30908	0	intergenic_region	n/a	-
568	Pn5	6912187	6912956	3	3_1_0	392556	0	intergenic_region	n/a	-
569	Pn5	6816234	6816448	11	8_3_0	4752	0.005	intergenic_region	n/a	-
570	Pn5	6683115	6683462	4	2_1_0	12369	0.001	exon	evm.model.Pn26.792,	+
571	Pn5	656399	656802	5	3_0_1	1742	0.006	exon	evm.model.Pn28.524,	+
572	Pn5	6250756	6251342	2	2_2_0	1091	0.004	intergenic_region	n/a	+
573	Pn5	6102289	6167047	4	3_0_2	5810	0.001	intergenic_region	n/a	-
574	Pn5	6001515	6001788	2	2_2_0	42437	0	intron	evm.model.Pn45.24,	+
575	Pn5	6000868	6001028	6	5_1_0	159366	0	intergenic_region	n/a	-
576	Pn5	5961057	5961258	2	1_2_0	14480	0	exon	evm.model.Pn45.30,	+
577	Pn5	5959958	5960138	2	2_2_0	42016	0	exon	evm.model.Pn45.30,	-
578	Pn5	5959791	5960002	2	2_1_0	53894	0	exon	evm.model.Pn45.30,	-
579	Pn5	5768973	5846736	2	2_1_0	59	0.063	intergenic_region	n/a	+
580	Pn5	5613806	5614015	3	2_1_0	1560	0.004	intergenic_region	n/a	-
581	Pn5	501853	582564	2	2_2_0	20631	0	intergenic_region	n/a	+
582	Pn5	3971322	3971891	5	2_3_0	8380	0.001	intergenic_region	n/a	-
583	Pn5	3874424	3875114	3	1_0_2	5545	0.001	exon	evm.model.Pn28.66,	-
584	Pn5	3669425	3673430	4	3_0_2	211	0.037	intergenic_region	n/a	-
585	Pn5	36361840	36560377	2	2_1_0	265	0.015	intergenic_region	n/a	-
586	Pn5	36095127	36095379	2	1_2_0	7906	0.001	intron	evm.model.Pn19.46,	+
587	Pn5	36092379	36094448	5	4_3_0	28800	0	exon	evm.model.Pn19.46,	-
588	Pn5	35977498	35977867	4	3_3_0	6499	0.001	intergenic_region	n/a	-
589	Pn5	35869759	35869910	5	2_3_0	20388	0	exon	evm.model.Pn19.89,	+
590	Pn5	35869697	35869850	2	2_2_0	19859	0	exon	evm.model.Pn19.89,	-
591	Pn5	35867577	35868263	2	0_2_1	8621	0	exon	evm.model.Pn19.89,	+
592	Pn5	35839748	35863952	44	35_1_0	22778	0.004	intergenic_region	n/a	+
593	Pn5	35808867	35809090	2	2_0_2	2779	0.001	exon	evm.model.Pn19.94,	+
594	Pn5	35703472	35720518	6	3_3_0	496	0.024	intergenic_region	n/a	+
595	Pn5	35649967	35662334	2	0_2_1	2475	0.002	intergenic_region	n/a	-
596	Pn5	35489199	35489492	3	1_0_3	3934	0.002	exon	evm.model.Pn19.144,	+
597	Pn5	35435783	35460035	4	3_1_1	1692	0.005	intergenic_region	n/a	-
598	Pn5	35394195	35394648	2	1_0_2	3235	0.001	exon	evm.model.Pn19.159,	-
599	Pn5	35386987	35387724	2	2_0_1	3521	0.001	exon	evm.model.Pn19.160,	-
600	Pn5	3459162	3459626	2	2_0_1	21782	0	exon	evm.model.Pn28.122,	-
601	Pn5	3421573	3422081	2	1_0_2	2352	0.002	exon	evm.model.Pn28.126,	-
602	Pn5	34070614	34220119	4	3_2_2	127	0.059	intergenic_region	n/a	-
603	Pn5	33909129	33925222	9	4_2_3	12	0.6	intergenic_region	n/a	-
604	Pn5	3319130	3319316	2	1_2_0	2911	0.001	exon	evm.model.Pn28.140,	+
605	Pn5	3303278	3303648	5	5_0_0	171094	0	intergenic_region	n/a	+
606	Pn5	3302987	3303322	2	2_1_0	193564	0	intergenic_region	n/a	+
607	Pn5	3302568	3303054	12	6_1_2	156607	0	intergenic_region	n/a	+
608	Pn5	32890429	33047518	4	2_3_1	334	0.023	intergenic_region	n/a	-
609	Pn5	32787185	32949428	2	0_2_2	141	0.028	intergenic_region	n/a	-
610	Pn5	32239218	32240988	2	1_0_2	15403	0	exon	evm.model.Pn19.637,	-
611	Pn5	3220011	3220204	3	1_2_0	2782	0.002	intergenic_region	n/a	-
612	Pn5	3215385	3215555	2	2_1_0	2376	0.002	exon	evm.model.Pn28.151,	+
613	Pn5	3191721	3192059	2	0_1_2	4393	0.001	exon	evm.model.Pn28.159,	+
614	Pn5	31546698	31547191	3	2_1_0	12844	0	exon	evm.model.Pn19.593,	-
615	Pn5	31546588	31546856	2	2_2_0	15455	0	exon	evm.model.Pn19.593,	-
616	Pn5	31494187	31494348	2	1_2_0	765	0.005	exon	evm.model.Pn19.585,	-
617	Pn5	30060671	30061519	3	2_1_0	810	0.007	intergenic_region	n/a	-
618	Pn5	29588198	29592688	2	1_2_1	899	0.004	intergenic_region	n/a	-
619	Pn5	2950172	2950432	3	3_3_0	2468	0.002	exon	evm.model.Pn28.190,	-
620	Pn5	29084576	29086170	2	0_1_2	240	0.016	intron	evm.model.Pn19.466,	-
621	Pn5	2903542	2904235	2	2_0_1	53699	0	exon	evm.model.Pn28.202,	-
622	Pn5	2903390	2903676	4	2_1_0	32199	0	exon	evm.model.Pn28.202,	+
623	Pn5	2902632	2902795	2	1_2_0	8715	0	intergenic_region	n/a	-
624	Pn5	28840624	28936654	5	0_1_3	39	0.204	intergenic_region	n/a	-
625	Pn5	28730505	28730716	2	1_2_0	46732	0	exon	evm.model.Pn19.504,	+
626	Pn5	28495814	28551905	6	6_1_0	2325	0.005	intron	evm.model.Pn19.521,	-
627	Pn5	27898843	27993012	2	1_2_0	203	0.019	intergenic_region	n/a	+
628	Pn5	27493286	27529557	2	0_1_2	1164	0.003	intergenic_region	n/a	+
629	Pn5	27335343	27335607	2	0_2_2	1654	0.002	intron	evm.model.Pn19.782,	-
630	Pn5	27008034	27008253	2	2_2_0	51670	0	intron	evm.model.Pn19.812,	-
631	Pn5	26990085	26990313	3	1_1_3	4827	0.001	exon	evm.model.Pn19.813,	+
632	Pn5	26795798	26796258	3	2_1_0	111	0.051	intron	evm.model.Pn19.823,	-
633	Pn5	26316634	26317102	5	0_4_2	61622	0	exon	evm.model.Pn19.841,	+
634	Pn5	23999815	24000139	2	1_2_0	4670	0.001	exon	evm.model.Pn19.882,	-
635	Pn5	2375325	2381513	2	2_0_2	4913	0.001	exon	evm.model.Pn28.288,	+
636	Pn5	2299654	2299859	2	1_2_0	11352	0	intergenic_region	n/a	+
637	Pn5	22207729	22207920	3	1_2_0	32994	0	exon	evm.model.Pn19.920,	+
638	Pn5	22206744	22206910	3	2_3_0	18150	0	exon	evm.model.Pn19.920,	+
639	Pn5	2184402	2186452	7	5_3_2	8129	0.002	exon	evm.model.Pn28.317,	-
640	Pn5	2173935	2174116	4	3_0_1	27916	0	intergenic_region	n/a	-
641	Pn5	2173899	2174062	4	1_3_0	28294	0	intergenic_region	n/a	-
642	Pn5	2173713	2174026	7	4_1_0	27402	0.001	intergenic_region	n/a	-
643	Pn5	21645788	21646036	2	1_2_0	10652	0	exon	evm.model.Pn19.938,	+
644	Pn5	21303160	21305923	2	1_2_1	7957	0.001	exon	evm.model.Pn19.943,	+
645	Pn5	20831231	20833189	4	2_1_2	1933	0.004	exon	evm.model.Pn19.967,	+
646	Pn5	20044930	20045216	2	2_2_0	6325	0.001	exon	evm.model.Pn19.1247,	-
647	Pn5	19955535	19956024	6	3_1_5	29844	0	exon	evm.model.Pn19.1241,	-
648	Pn5	19954803	19955587	2	2_0_1	33789	0	exon	evm.model.Pn19.1241,	-
649	Pn5	19954007	19954267	2	1_2_0	14714	0	intergenic_region	n/a	-
650	Pn5	19405138	19406179	2	1_0_2	5026	0.001	intergenic_region	n/a	-
651	Pn5	19130270	19130698	2	0_2_1	4324	0.001	intergenic_region	n/a	+
652	Pn5	18902828	18980871	2	2_2_0	17753	0	intergenic_region	n/a	-
653	Pn5	18565471	18565637	2	2_2_0	41510	0	exon	evm.model.Pn19.1083,	-
654	Pn5	18258229	18258503	2	2_1_0	44202	0	intergenic_region	n/a	+
655	Pn5	18193296	18212241	4	1_4_0	290	0.027	intron	evm.model.Pn19.1110,	-
656	Pn5	18137928	18138199	5	3_2_0	36097	0	intergenic_region	n/a	-
657	Pn5	18015743	18015912	4	3_2_0	15326	0.001	intergenic_region	n/a	-
658	Pn5	17669362	17722873	5	1_4_0	1337	0.007	intergenic_region	n/a	+
659	Pn5	17434127	17625488	3	0_3_1	533	0.011	intergenic_region	n/a	-
660	Pn5	1738066	1738906	3	1_1_1	8062	0.001	exon	evm.model.Pn28.370,	-
661	Pn5	17360541	17451178	2	2_1_0	873	0.005	intergenic_region	n/a	-
662	Pn5	17354984	17355225	4	2_1_2	3246	0.002	exon	evm.model.Pn19.1154,	-
663	Pn5	17241548	17241929	2	2_0_2	13112	0	exon	evm.model.Pn19.1170,	-
664	Pn5	17233603	17233973	3	2_0_1	7508	0.001	exon	evm.model.Pn19.1171,	+
665	Pn5	1708478	1722610	12	8_6_0	943	0.025	intergenic_region	n/a	-
666	Pn5	16948966	17091037	9	1_5_1	1436	0.012	intergenic_region	n/a	+
667	Pn5	16197364	16197696	3	1_2_1	105133	0	intron	evm.model.Pn19.1343,	-
668	Pn5	16197266	16197504	2	1_2_0	82285	0	intron	evm.model.Pn19.1343,	-
669	Pn5	16194940	16195278	2	2_1_0	54375	0	intergenic_region	n/a	-
670	Pn5	16013871	16014092	3	1_1_1	4696	0.001	exon	evm.model.Pn19.1368,	+
671	Pn5	16006745	16008636	2	2_2_0	4051	0.001	intergenic_region	n/a	-
672	Pn5	15935253	15935480	4	2_3_2	16972	0	exon	evm.model.Pn19.1383,	+
673	Pn5	15734080	15824772	2	1_0_2	596	0.007	intergenic_region	n/a	+
674	Pn5	15671324	15762878	3	2_1_2	1298	0.005	intergenic_region	n/a	-
675	Pn5	15635329	15635501	3	2_1_0	2158	0.003	intergenic_region	n/a	+
676	Pn5	15450054	15450366	2	0_1_2	3237	0.001	exon	evm.model.Pn19.1433,	-
677	Pn5	15108575	15129118	35	16_3_10	2368	0.029	intron	evm.model.Pn26.20,	-
678	Pn5	14781091	14781303	12	8_11_0	40378	0.001	exon	evm.model.Pn26.62,	-
679	Pn5	14781029	14781216	4	2_3_0	40149	0	exon	evm.model.Pn26.62,	-
680	Pn5	14772728	14772942	5	4_4_1	11285	0.001	intergenic_region	n/a	+
681	Pn5	14673780	14674067	3	1_2_0	5082	0.001	intergenic_region	n/a	-
682	Pn5	14574982	14575524	2	1_0_2	2959	0.001	exon	evm.model.Pn26.87,	+
683	Pn5	14390488	14392852	2	2_0_2	2071	0.002	exon	evm.model.Pn26.101,	+
684	Pn5	13996345	13996501	3	1_2_1	5963	0.001	intergenic_region	n/a	+
685	Pn5	13938998	13939206	4	3_4_0	15635	0.001	intergenic_region	n/a	+
686	Pn5	13925053	13925208	5	2_4_0	7169	0.001	exon	evm.model.Pn26.157,	-
687	Pn5	13824235	13824498	6	4_0_1	38380	0	exon	evm.model.Pn26.174,	-
688	Pn5	13823331	13823982	7	2_0_3	43380	0	intergenic_region	n/a	-
689	Pn5	13823130	13823330	4	3_3_0	22229	0	intergenic_region	n/a	-
690	Pn5	13584820	13587184	8	2_6_0	71446	0	intergenic_region	n/a	-
691	Pn5	13584257	13584924	4	2_1_2	85869	0	exon	evm.model.Pn26.200,	-
692	Pn5	13583571	13583903	2	2_0_2	108957	0	intergenic_region	n/a	-
693	Pn5	13450521	13450685	4	3_4_0	15269	0.001	intergenic_region	n/a	-
694	Pn5	13260761	13261097	2	2_1_1	3914	0.001	exon	evm.model.Pn26.234,	-
695	Pn5	13236914	13238243	2	1_2_0	13473	0	exon	evm.model.Pn26.236,	-
696	Pn5	13052685	13052941	4	2_3_0	15614	0.001	intergenic_region	n/a	+
697	Pn5	13013154	13016274	5	1_5_0	7412	0.001	exon	evm.model.Pn26.260,	+
698	Pn5	12952359	12952875	2	1_0_2	3826	0.001	exon	evm.model.Pn66.8,	-
699	Pn5	12613282	12613595	5	5_0_4	23914	0	exon	evm.model.Pn26.282,	+
700	Pn5	12522975	12523144	2	2_1_0	7212	0.001	intergenic_region	n/a	-
701	Pn5	12042605	12042787	2	1_2_0	60132	0	exon	evm.model.Pn26.363,	-
702	Pn5	12040084	12040275	5	5_2_2	29843	0	intron	evm.model.Pn26.363,	-
703	Pn5	11974537	11974698	5	3_1_0	10069	0.001	intergenic_region	n/a	-
704	Pn5	11857405	11896028	23	9_13_0	1934	0.023	intergenic_region	n/a	-
705	Pn5	11805573	11809399	6	6_1_0	16888	0.001	intergenic_region	n/a	-
706	Pn5	11688547	11688851	8	4_1_4	6339	0.003	exon	evm.model.Pn26.411,	-
707	Pn5	11428108	11488398	3	2_3_1	515	0.012	intergenic_region	n/a	+
708	Pn5	11375178	11436115	2	0_1_2	12865	0	intergenic_region	n/a	+
709	Pn5	11373100	11374011	2	2_0_2	31124	0	intergenic_region	n/a	+
710	Pn5	11372577	11373133	2	1_2_0	20035	0	intergenic_region	n/a	+
711	Pn5	11236645	11236964	10	1_5_1	16614	0.001	intergenic_region	n/a	-
712	Pn5	11044746	11044895	12	6_2_0	36546	0.001	exon	evm.model.Pn33.38,	+
713	Pn5	11031784	11044561	3	1_3_0	25662	0	intergenic_region	n/a	-
714	Pn5	10901966	10902215	7	2_4_0	5088	0.003	exon	evm.model.Pn33.60,	-
715	Pn5	10814624	10839351	8	7_1_5	1916	0.008	intergenic_region	n/a	+
716	Pn5	10686767	10687416	2	2_1_0	2311	0.002	intron	evm.model.Pn33.89,	-
717	Pn5	10587155	10587387	2	2_1_0	2871	0.001	exon	evm.model.Pn33.105,	-
718	Pn5	10404233	10405806	2	0_2_1	63224	0	intron	evm.model.Pn33.133,	+
719	Pn5	10083014	10083184	7	4_1_0	3857	0.004	exon	evm.model.Pn33.178,	+
720	Pn4	980930	1010752	5	2_2_0	1240	0.008	intergenic_region	n/a	-
721	Pn4	9518131	9518428	2	1_2_0	223	0.018	intergenic_region	n/a	+
722	Pn4	9259860	9260180	5	4_4_0	47399	0	intergenic_region	n/a	-
723	Pn4	8756684	8756837	3	3_1_0	8578	0.001	exon	evm.model.Pn11.79,	+
724	Pn4	8668288	8672091	14	2_1_0	2796	0.01	exon	evm.model.Pn11.84,	-
725	Pn4	8577861	8578641	2	0_1_2	33001	0	intergenic_region	n/a	+
726	Pn4	8377489	8377751	2	1_2_1	3684	0.001	exon	evm.model.Pn11.106,	+
727	Pn4	758688	759206	9	1_7_0	28889	0.001	intergenic_region	n/a	+
728	Pn4	7577955	7609323	2	2_2_0	2439	0.002	intergenic_region	n/a	-
729	Pn4	658493	658701	4	1_2_1	3810	0.002	exon	evm.model.Pn17.147,	-
730	Pn4	486136	487266	6	5_0_5	1739	0.007	intergenic_region	n/a	+
731	Pn4	412089	412268	3	2_2_0	3614	0.002	intergenic_region	n/a	-
732	Pn4	396370	396678	4	2_3_0	25087	0	intergenic_region	n/a	+
733	Pn4	396217	396494	2	1_2_0	39811	0	intergenic_region	n/a	+
734	Pn4	395477	395728	3	2_0_2	24668	0	exon	evm.model.Pn17.175,	+
735	Pn4	394063	394402	3	0_1_3	24622	0	exon	evm.model.Pn17.175,	+
736	Pn4	392799	393247	3	0_2_1	17826	0	exon	evm.model.Pn17.175,	+
737	Pn4	392290	392838	5	1_4_0	14935	0.001	exon	evm.model.Pn17.175,	+
738	Pn4	37173153	37181956	2	2_2_0	6670	0.001	exon	evm.model.Pn11.2094,	-
739	Pn4	37120253	37137768	2	2_1_0	3833	0.001	intergenic_region	n/a	+
740	Pn4	37116334	37133496	23	17_0_1	2315	0.019	intergenic_region	n/a	-
741	Pn4	37014372	37014605	3	2_1_0	40255	0	exon	evm.model.Pn11.2077,	+
742	Pn4	37013403	37014134	2	2_1_0	34021	0	exon	evm.model.Pn11.2077,	+
743	Pn4	36718991	36719176	3	2_2_0	5071	0.001	intergenic_region	n/a	-
744	Pn4	36715303	36715869	2	2_0_1	7431	0.001	exon	evm.model.Pn11.2032,	-
745	Pn4	36632149	36632467	2	0_2_1	12609	0	exon	evm.model.Pn11.2018,	+
746	Pn4	36630668	36631146	3	2_0_1	13616	0	exon	evm.model.Pn11.2018,	+
747	Pn4	36607291	36607448	2	1_2_0	7428	0.001	intergenic_region	n/a	+
748	Pn4	36439192	36449741	2	2_2_0	234	0.017	intron	evm.model.Pn11.1989,	-
749	Pn4	36137489	36149846	5	3_3_0	499	0.02	intergenic_region	n/a	+
750	Pn4	35762202	35909217	2	2_2_0	381	0.01	intron	evm.model.Pn11.1920,	+
751	Pn4	35581401	35741872	2	2_2_0	90	0.043	intron	evm.model.Pn11.1920,	+
752	Pn4	35432293	35503707	2	0_2_1	341	0.012	intergenic_region	n/a	+
753	Pn4	35249656	35337843	4	3_2_0	237	0.033	intergenic_region	n/a	+
754	Pn4	34387201	34387352	2	1_2_0	7063	0.001	intergenic_region	n/a	+
755	Pn4	34248367	34249011	2	1_2_0	61995	0	exon	evm.model.Pn11.826,evm.model.Pn11.1767,	-
756	Pn4	34248045	34248348	2	2_2_0	69959	0	intergenic_region	n/a	-
757	Pn4	33645874	33646029	2	2_1_0	24002	0	exon	evm.model.Pn11.1683,	-
758	Pn4	33576404	33597768	2	2_1_0	11935	0	intron	evm.model.Pn11.1675,	+
759	Pn4	33529332	33529903	6	5_1_3	32256	0	intergenic_region	n/a	-
760	Pn4	33518098	33519107	2	2_0_1	51242	0	intergenic_region	n/a	-
761	Pn4	33517768	33518090	2	2_1_0	67782	0	intergenic_region	n/a	-
762	Pn4	33517125	33517275	72	5_1_0	63284	0.002	intergenic_region	n/a	+
763	Pn4	33516002	33516184	7	1_5_0	38721	0	intergenic_region	n/a	-
764	Pn4	33232717	33241985	4	2_2_0	2169	0.004	intergenic_region	n/a	+
765	Pn4	33027121	33027398	3	1_3_0	3837	0.002	exon	evm.model.Pn11.1586,	-
766	Pn4	33027058	33027317	8	2_1_0	3930	0.004	exon	evm.model.Pn11.1586,	-
767	Pn4	32952073	32952357	4	1_2_3	7637	0.001	exon	evm.model.Pn11.1573,	-
768	Pn4	32933771	32936818	6	1_0_4	7771	0.002	intergenic_region	n/a	+
769	Pn4	32777056	32777518	2	1_2_0	34699	0	intergenic_region	n/a	-
770	Pn4	32775512	32775717	4	3_2_0	10203	0.001	intron	evm.model.Pn11.1549,	-
771	Pn4	32132740	32133344	2	2_1_0	6410	0.001	intergenic_region	n/a	-
772	Pn4	31967329	31970398	2	2_2_0	403	0.01	intergenic_region	n/a	-
773	Pn4	31473950	31474149	2	1_2_0	8623	0	exon	evm.model.Pn11.1361,	+
774	Pn4	31447808	31447975	2	2_2_0	9951	0	exon	evm.model.Pn11.1356,	+
775	Pn4	31447500	31447919	4	3_4_0	10321	0.001	exon	evm.model.Pn11.1356,	+
776	Pn4	31263126	31263495	3	2_1_1	23582	0	exon	evm.model.Pn11.1332,	-
777	Pn4	31259266	31263126	14	1_10_1	41744	0.001	exon	evm.model.Pn11.1332,	-
778	Pn4	31190248	31190454	4	0_4_0	28928	0	exon	evm.model.Pn11.1327,	-
779	Pn4	3113749	3142159	16	11_5_1	9901	0.003	intergenic_region	n/a	+
780	Pn4	30903182	30904226	3	0_1_2	1296	0.005	exon	evm.model.Pn11.1291,	-
781	Pn4	30683329	30754577	13	1_11_2	7646	0.003	intergenic_region	n/a	-
782	Pn4	30455608	30455970	11	5_1_1	24698	0.001	intergenic_region	n/a	-
783	Pn4	3041676	3119215	46	6_10_3	25	0.786	intergenic_region	n/a	-
784	Pn4	30415739	30415902	32	2_3_0	33750	0.002	exon	evm.model.Pn11.1242,	+
785	Pn4	30306597	30307976	2	2_0_2	7575	0.001	intergenic_region	n/a	-
786	Pn4	30202222	30202678	2	1_2_0	2376	0.002	intron	evm.model.Pn11.1212,	-
787	Pn4	30151997	30153096	3	3_0_1	5017	0.001	exon	evm.model.Pn11.1207,	-
788	Pn4	30022415	30022609	12	11_2_1	13754	0.002	exon	evm.model.Pn11.1196,	-
789	Pn4	29919770	29931062	16	1_4_12	3200	0.01	intergenic_region	n/a	+
790	Pn4	29132302	29132494	4	4_3_0	13065	0.001	exon	evm.model.Pn11.1142,	-
791	Pn4	29130012	29132241	4	3_0_3	12588	0.001	exon	evm.model.Pn11.1142,	+
792	Pn4	28643069	28643257	3	2_2_0	187689	0	intergenic_region	n/a	-
793	Pn4	28642857	28643211	8	3_7_0	338601	0	intergenic_region	n/a	+
794	Pn4	28642181	28643138	10	0_10_1	382192	0	intergenic_region	n/a	-
795	Pn4	28641867	28642081	4	4_4_0	239162	0	intergenic_region	n/a	-
796	Pn4	28423512	28545219	43	1_16_0	2525	0.033	intergenic_region	n/a	-
797	Pn4	27448917	27449840	2	2_0_1	1844	0.002	exon	evm.model.Pn11.1046,	+
798	Pn4	27022875	27025045	4	1_2_0	5290	0.002	exon	evm.model.Pn11.1025,	-
799	Pn4	26888701	26888909	4	3_4_1	3289	0.002	intron	evm.model.Pn11.1021,	+
800	Pn4	26526809	26527034	2	2_2_0	15277	0	exon	evm.model.Pn11.1013,	+
801	Pn4	25940468	25940660	4	1_3_0	19386	0	intergenic_region	n/a	+
802	Pn4	24276106	24276595	3	1_3_0	202722	0	intergenic_region	n/a	+
803	Pn4	24275810	24276096	13	4_2_4	135465	0	intergenic_region	n/a	-
804	Pn4	23752187	23752418	2	2_1_0	204849	0	intergenic_region	n/a	+
805	Pn4	233332	233564	2	0_1_2	1393	0.003	exon	evm.model.Pn17.197,	+
806	Pn4	2304690	2500485	20	2_13_0	5393	0.007	intergenic_region	n/a	+
807	Pn4	22741340	22741862	3	0_2_2	169615	0	exon	evm.model.Pn29.265,	+
808	Pn4	22740960	22741700	57	34_1_1	89803	0.001	intergenic_region	n/a	+
809	Pn4	22595534	22596019	2	0_1_2	2262	0.002	exon	evm.model.Pn29.249,	+
810	Pn4	22540828	22540980	2	2_1_0	1295	0.003	intergenic_region	n/a	+
811	Pn4	222663	223403	2	1_2_0	11234	0	exon	evm.model.Pn17.198,	+
812	Pn4	2181985	2346750	4	1_1_1	1133	0.007	intergenic_region	n/a	-
813	Pn4	217840	218583	6	0_3_2	5898	0.002	exon	evm.model.Pn17.198,	+
814	Pn4	2130845	2131066	3	2_2_0	4137	0.001	intergenic_region	n/a	+
815	Pn4	21243684	21243833	28	15_12_0	30820	0.002	intergenic_region	n/a	-
816	Pn4	21232945	21233389	2	2_1_0	6955	0.001	intron	evm.model.Pn29.97,	-
817	Pn4	21119250	21119526	9	6_3_0	1244	0.014	intron	evm.model.Pn29.84,	-
818	Pn4	21067189	21067452	2	2_0_1	19871	0	exon	evm.model.Pn29.78,	+
819	Pn4	21007976	21008119	2	1_2_0	8003	0	exon	evm.model.Pn29.72,	-
820	Pn4	20637667	20746202	8	0_7_2	1111	0.014	intergenic_region	n/a	+
821	Pn4	20250364	20254389	565	156_21_161	3159	0.263	exon	evm.model.Pn11.2598,	+
822	Pn4	20190062	20193439	9	1_1_3	2841	0.006	exon	evm.model.Pn11.2594,	-
823	Pn4	20090612	20090783	4	3_2_0	40249	0	intergenic_region	n/a	+
824	Pn4	20089375	20090065	2	2_0_1	52049	0	exon	evm.model.Pn11.2586,	+
825	Pn4	19758827	19758968	2	2_2_0	7410	0.001	exon	evm.model.Pn11.2560,	+
826	Pn4	19538115	19549941	37	24_20_7	2396	0.03	intergenic_region	n/a	-
827	Pn4	19288681	19417606	19	4_8_0	7841	0.005	intergenic_region	n/a	+
828	Pn4	18224204	18224542	8	4_1_4	55	0.225	exon	evm.model.Pn11.2657,	-
829	Pn4	18153566	18153813	2	1_2_0	10105	0	exon	evm.model.Pn11.2663,	+
830	Pn4	16243246	16243502	3	3_1_0	62705	0	intron	evm.model.Pn11.2832,	+
831	Pn4	1410206	1410374	2	2_1_0	22849	0	intron	evm.model.Pn17.26,	-
832	Pn4	1393449	1393821	2	0_1_2	4661	0.001	exon	evm.model.Pn17.29,	-
833	Pn4	1383874	1384104	6	2_1_0	1785	0.007	intergenic_region	n/a	-
834	Pn4	1304738	1304999	2	1_2_1	3551	0.001	intergenic_region	n/a	+
835	Pn4	1265676	1267437	4	0_2_2	31073	0	exon	evm.model.Pn17.53,	+
836	Pn4	1216906	1217070	2	1_2_0	8645	0	intergenic_region	n/a	+
837	Pn4	1216143	1216417	7	5_0_2	15603	0.001	exon	evm.model.Pn17.62,	+
838	Pn4	1215663	1216008	3	2_1_1	14051	0	exon	evm.model.Pn17.62,	+
839	Pn4	11894128	11894522	2	0_2_2	2835	0.001	intron	evm.model.Pn27.314,	+
840	Pn4	10908176	10908384	4	1_4_0	2133	0.004	intergenic_region	n/a	-
841	Pn4	1072522	1072738	4	1_3_1	12691	0.001	intergenic_region	n/a	-
842	Pn4	10340789	10341290	3	0_1_3	4400	0.001	exon	evm.model.Pn27.234,	+
843	Pn3	9717393	9785188	3	3_3_0	83	0.067	intergenic_region	n/a	+
844	Pn3	9530974	9531959	187	1_64_1	8059	0.044	exon	evm.model.Pn21.264,	+
845	Pn3	9226740	9227170	3	2_1_2	3363	0.002	exon	evm.model.Pn21.289,	-
846	Pn3	9213869	9214107	4	2_1_0	32478	0	intergenic_region	n/a	+
847	Pn3	9131927	9213116	6	4_3_0	10538	0.001	intergenic_region	n/a	+
848	Pn3	8444311	8444481	3	2_0_1	3346	0.002	intergenic_region	n/a	-
849	Pn3	8318809	8333693	4	2_0_1	2257	0.004	intron	evm.model.Pn21.385,	+
850	Pn3	7901699	7902872	4	1_0_2	47860	0	exon	evm.model.Pn21.436,	+
851	Pn3	7900872	7901291	2	1_1_1	44988	0	exon	evm.model.Pn21.436,	+
852	Pn3	7775240	7775412	2	1_2_0	28414	0	exon	evm.model.Pn21.452,	-
853	Pn3	7773989	7774217	4	4_2_0	37458	0	intergenic_region	n/a	-
854	Pn3	7768452	7768595	2	2_2_0	2739	0.001	exon	evm.model.Pn21.453,	+
855	Pn3	7650409	7651022	6	0_1_3	9378	0.001	exon	evm.model.Pn21.463,	-
856	Pn3	7250430	7251658	2	0_2_1	10269	0	exon	evm.model.Pn21.508,	+
857	Pn3	7213757	7214220	2	1_1_1	3543	0.001	intergenic_region	n/a	+
858	Pn3	7185412	7186258	2	1_1_1	2869	0.001	intergenic_region	n/a	+
859	Pn3	6407275	6456740	2	1_2_1	19	0.174	intergenic_region	n/a	+
860	Pn3	6377139	6377577	2	0_2_1	7790	0.001	intergenic_region	n/a	-
861	Pn3	6147427	6148246	3	1_2_0	75348	0	exon	evm.model.Pn21.630,	-
862	Pn3	6147077	6147524	5	1_3_1	68997	0	exon	evm.model.Pn21.630,	-
863	Pn3	6045343	6045805	5	0_4_1	22814	0	intergenic_region	n/a	-
864	Pn3	6044965	6045346	7	6_0_4	25767	0.001	intron	evm.model.Pn21.646,	-
865	Pn3	6023706	6025043	2	1_2_0	2097	0.002	exon	evm.model.Pn21.649,	-
866	Pn3	5923733	5923872	2	2_1_0	21339	0	intron	evm.model.Pn21.664,	+
867	Pn3	5833050	5867246	3	3_1_0	4207	0.001	intergenic_region	n/a	+
868	Pn3	5478627	5583949	8	4_3_0	602	0.026	intergenic_region	n/a	-
869	Pn3	5467925	5468712	2	0_2_1	7740	0.001	intergenic_region	n/a	+
870	Pn3	5368404	5368590	4	3_1_0	4155	0.002	exon	evm.model.Pn21.737,	+
871	Pn3	5084387	5085154	4	2_2_0	969	0.008	intergenic_region	n/a	-
872	Pn3	4490779	4490981	8	8_2_0	23749	0.001	exon	evm.model.Pn21.858,	+
873	Pn3	4436951	4437091	2	2_1_0	50524	0	intergenic_region	n/a	+
874	Pn3	4378001	4378156	7	3_1_0	125772	0	exon	evm.model.Pn21.872,	-
875	Pn3	4340302	4340449	2	1_2_0	11245	0	intergenic_region	n/a	-
876	Pn3	4263606	4310927	2093	171_160_93	10144	0.292	intron	evm.model.Pn21.884,	-
877	Pn3	4256883	4257784	4	1_3_0	6144	0.001	intergenic_region	n/a	+
878	Pn3	39240473	39377193	2	0_2_1	1356	0.003	intergenic_region	n/a	+
879	Pn3	3871931	3949278	236	30_55_3	1049	0.31	intergenic_region	n/a	+
880	Pn3	3844760	3917995	16	9_11_0	809	0.038	intergenic_region	n/a	+
881	Pn3	38322593	38322801	2	2_2_0	51820	0	intergenic_region	n/a	+
882	Pn3	3824781	3836939	2	2_1_1	168	0.023	intergenic_region	n/a	-
883	Pn3	38141965	38301369	3	2_2_0	134	0.043	intergenic_region	n/a	-
884	Pn3	38101751	38266661	5	1_0_4	1017	0.01	intergenic_region	n/a	-
885	Pn3	38026905	38185272	2	1_2_1	1149	0.003	intergenic_region	n/a	-
886	Pn3	37863921	38061629	9	1_5_3	1979	0.009	intergenic_region	n/a	-
887	Pn3	37822442	37940490	15	5_4_3	237	0.112	intergenic_region	n/a	-
888	Pn3	37568347	37569181	3	2_1_0	68	0.081	intergenic_region	n/a	+
889	Pn3	37562272	37568978	4	3_1_1	126	0.06	intergenic_region	n/a	+
890	Pn3	37299675	37354989	2	2_1_0	3801	0.001	intergenic_region	n/a	-
891	Pn3	3711032	3711424	3	2_1_0	13819	0	intergenic_region	n/a	-
892	Pn3	3709225	3709437	3	2_1_1	41386	0	exon	evm.model.Pn21.954,	-
893	Pn3	3709057	3709359	5	5_3_0	40072	0	intergenic_region	n/a	-
894	Pn3	36888149	37021413	8	3_0_5	297	0.051	intergenic_region	n/a	+
895	Pn3	36794495	36944857	9	0_1_8	148	0.108	intergenic_region	n/a	+
896	Pn3	36700493	36772482	4	4_4_0	376	0.021	intergenic_region	n/a	+
897	Pn3	36266352	36266715	4	3_1_2	11315	0.001	exon	evm.model.Pn16.729,	-
898	Pn3	36203113	36203414	4	1_0_4	34510	0	exon	evm.model.Pn16.742,	-
899	Pn3	36202970	36203116	4	3_3_0	25182	0	intergenic_region	n/a	-
900	Pn3	35924591	36033402	4	0_4_0	2242	0.004	intergenic_region	n/a	-
901	Pn3	35652047	35747633	2	2_1_0	1155	0.003	intergenic_region	n/a	-
902	Pn3	35593199	35667214	5	2_1_3	362	0.027	intergenic_region	n/a	-
903	Pn3	35544789	35579038	79	3_37_0	233	0.404	intergenic_region	n/a	+
904	Pn3	35326372	35326513	3	3_2_0	2209	0.003	intergenic_region	n/a	-
905	Pn3	35212800	35213129	8	2_5_1	8407	0.002	exon	evm.model.Pn16.849,	-
906	Pn3	35139902	35159987	3	1_2_0	30	0.167	intron	evm.model.Pn16.857,	-
907	Pn3	35111092	35123365	2	1_2_1	251	0.016	intergenic_region	n/a	+
908	Pn3	3505944	3506179	3	2_3_0	17041	0	exon	evm.model.Pn21.979,	+
909	Pn3	35002212	35002511	4	2_1_0	8165	0.001	exon	evm.model.Pn16.872,	-
910	Pn3	34713062	34713486	2	1_2_0	8855	0	exon	evm.model.Pn16.918,	-
911	Pn3	34692853	34693116	6	1_4_0	2909	0.004	exon	evm.model.Pn16.920,	+
912	Pn3	34639859	34640315	2	1_1_1	1843	0.002	exon	evm.model.Pn16.929,	-
913	Pn3	34639104	34639731	5	2_1_0	1376	0.007	exon	evm.model.Pn16.929,	-
914	Pn3	34603375	34610450	3	1_3_2	1774	0.003	intron	evm.model.Pn16.934,	+
915	Pn3	34574695	34607701	10	0_8_1	3462	0.006	intergenic_region	n/a	+
916	Pn3	34543692	34543907	11	4_6_0	221293	0	intergenic_region	n/a	+
917	Pn3	34543598	34543858	2	2_2_0	308275	0	intergenic_region	n/a	+
918	Pn3	34543220	34543474	15	9_3_0	190305	0	intergenic_region	n/a	+
919	Pn3	34489318	34489999	3	1_0_2	8524	0.001	exon	evm.model.Pn16.946,	+
920	Pn3	34427944	34428092	8	5_5_0	6213	0.003	intergenic_region	n/a	+
921	Pn3	34427099	34427374	4	1_2_0	13505	0.001	exon	evm.model.Pn16.955,	+
922	Pn3	34254123	34254299	6	1_4_1	4426	0.003	exon	evm.model.Pn16.982,	+
923	Pn3	34227005	34227379	3	2_0_1	116386	0	exon	evm.model.Pn16.989,	+
924	Pn3	34225566	34225928	2	1_2_0	105951	0	intergenic_region	n/a	-
925	Pn3	34185017	34185403	3	2_0_2	3828	0.002	exon	evm.model.Pn16.994,	-
926	Pn3	34114788	34115240	3	0_1_2	6703	0.001	exon	evm.model.Pn16.1009,	-
927	Pn3	34044455	34044937	5	1_3_0	91510	0	intergenic_region	n/a	-
928	Pn3	34044422	34044565	10	3_1_0	72640	0	intergenic_region	n/a	-
929	Pn3	34027002	34027216	2	1_1_1	1283	0.003	exon	evm.model.Pn16.1021,	-
930	Pn3	33975795	33976220	4	0_1_2	25714	0	exon	evm.model.Pn16.1027,	+
931	Pn3	33865319	33868358	3	0_1_3	10285	0.001	intergenic_region	n/a	+
932	Pn3	33255845	33442790	5	0_2_4	380	0.026	intergenic_region	n/a	-
933	Pn3	33124547	33269314	30	1_18_1	538	0.1	intergenic_region	n/a	-
934	Pn3	32878260	32999795	32	13_0_1	140	0.314	intergenic_region	n/a	-
935	Pn3	3282915	3283114	2	2_1_0	33630	0	exon	evm.model.Pn21.1017,	+
936	Pn3	3282823	3282969	3	3_2_0	45171	0	exon	evm.model.Pn21.1017,	+
937	Pn3	32826957	32860137	20	0_12_5	899	0.043	intergenic_region	n/a	+
938	Pn3	3281662	3282095	5	1_5_0	60055	0	exon	evm.model.Pn21.1017,	+
939	Pn3	3281449	3281661	7	4_1_3	41278	0	exon	evm.model.Pn21.1017,	+
940	Pn3	3281218	3281513	4	0_4_0	28761	0	exon	evm.model.Pn21.1017,	+
941	Pn3	32342501	32534754	4	0_2_2	758	0.01	intergenic_region	n/a	-
942	Pn3	32330543	32333111	7	5_1_0	721	0.019	intergenic_region	n/a	-
943	Pn3	3227727	3227916	2	1_2_0	11067	0	exon	evm.model.Pn21.1028,	+
944	Pn3	3226832	3227714	2	1_2_0	10420	0	intergenic_region	n/a	-
945	Pn3	31851584	31875810	7	0_5_5	204	0.064	intergenic_region	n/a	+
946	Pn3	31582109	31748770	14	2_12_0	273	0.093	intergenic_region	n/a	+
947	Pn3	31543850	31659647	9	7_6_0	5385	0.003	intergenic_region	n/a	-
948	Pn3	31210225	31349789	3	1_3_1	227	0.026	intergenic_region	n/a	+
949	Pn3	31151473	31151844	4	3_2_0	7880	0.001	exon	evm.model.Pn16.214,	+
950	Pn3	30734413	30734555	2	2_2_0	544	0.007	intergenic_region	n/a	+
951	Pn3	30591188	30712030	4	3_2_0	397	0.02	intergenic_region	n/a	-
952	Pn3	30411249	30413203	3	2_0_2	995	0.006	intron	evm.model.Pn16.310,	+
953	Pn3	30056323	30160643	16	8_3_8	415	0.072	intergenic_region	n/a	-
954	Pn3	29770580	29931458	12	3_1_5	413	0.055	intergenic_region	n/a	+
955	Pn3	29756685	29777172	5	1_4_1	468	0.021	intergenic_region	n/a	+
956	Pn3	29541134	29672311	12	8_1_2	1639	0.014	intergenic_region	n/a	-
957	Pn3	29437953	29438336	8	4_1_0	13208	0.001	exon	evm.model.Pn16.1412,	+
958	Pn3	29409701	29410528	2	1_0_2	6973	0.001	exon	evm.model.Pn16.1404,	-
959	Pn3	2891791	2893015	2	1_1_1	5793	0.001	exon	evm.model.Pn21.1078,	+
960	Pn3	2868134	2868330	2	1_1_1	4194	0.001	intergenic_region	n/a	-
961	Pn3	28582883	28706299	5	0_3_0	134	0.069	intergenic_region	n/a	-
962	Pn3	28421825	28480164	2	0_2_1	215	0.018	intergenic_region	n/a	-
963	Pn3	28355347	28467889	3	1_2_0	37	0.14	intergenic_region	n/a	-
964	Pn3	28164746	28235028	9	0_8_8	138	0.115	intergenic_region	n/a	-
965	Pn3	2778500	2779106	2	1_2_1	3066	0.001	exon	evm.model.Pn21.1095,	+
966	Pn3	27684521	27692606	3	3_3_0	44	0.12	intergenic_region	n/a	-
967	Pn3	27263089	27275255	29	14_3_0	383	0.132	intron	evm.model.Pn16.1170,	+
968	Pn3	25435662	25462909	2	0_2_2	1251	0.003	intergenic_region	n/a	-
969	Pn3	24571692	24639994	4	4_0_1	2676	0.003	intergenic_region	n/a	-
970	Pn3	23963121	23986502	55	5_17_6	164	0.401	intergenic_region	n/a	+
971	Pn3	23301618	23326872	3	1_1_2	1755	0.003	intron	evm.model.Pn16.1761,	+
972	Pn3	22242918	22386232	2	2_1_0	184	0.021	intergenic_region	n/a	+
973	Pn3	21530219	21556258	2	2_1_0	91	0.042	intergenic_region	n/a	-
974	Pn3	21172165	21336226	492	3_89_3	835	0.541	intergenic_region	n/a	-
975	Pn3	20954674	20956954	2	1_0_2	193	0.02	intergenic_region	n/a	+
976	Pn3	20699640	20699941	3	0_2_2	8380	0.001	exon	evm.model.Pn16.2007,	-
977	Pn3	20519971	20520195	2	2_1_0	35795	0	exon	evm.model.Pn16.2021,	-
978	Pn3	20430250	20489204	3	2_3_1	10581	0.001	intergenic_region	n/a	+
979	Pn3	19590860	19591804	5	0_1_2	2907	0.003	exon	evm.model.Pn16.2068,	-
980	Pn3	19340702	19373025	2	2_2_0	4940	0.001	intergenic_region	n/a	+
981	Pn3	1930835	1984064	10	2_2_4	50	0.286	intergenic_region	n/a	+
982	Pn3	19060932	19232329	3	2_3_0	468	0.013	intergenic_region	n/a	-
983	Pn3	18501828	18502070	2	1_2_0	50660	0	exon	evm.model.Pn16.2152,	+
984	Pn3	18032615	18201066	7	7_4_0	2873	0.005	intergenic_region	n/a	-
985	Pn3	17933132	17933671	2	0_1_2	6218	0.001	exon	evm.model.Pn16.2298,	+
986	Pn3	17891663	17892007	3	0_3_2	5229	0.001	intergenic_region	n/a	+
987	Pn3	17835013	17835309	6	2_3_0	8247	0.001	intergenic_region	n/a	-
988	Pn3	17268914	17269605	2	1_1_1	17005	0	exon	evm.model.Pn16.2265,	-
989	Pn3	17268573	17268814	2	2_2_0	12618	0	intergenic_region	n/a	-
990	Pn3	1662306	1662503	2	2_1_0	1900	0.002	exon	evm.model.Pn21.1209,	+
991	Pn3	16566368	16566502	2	2_1_0	13982	0	exon	evm.model.Pn16.2242,	+
992	Pn3	1636006	1636421	5	3_4_0	2001	0.005	intergenic_region	n/a	+
993	Pn3	1589193	1589490	3	0_1_2	6616	0.001	intergenic_region	n/a	+
994	Pn3	1587069	1589067	3	2_2_0	4729	0.001	intergenic_region	n/a	-
995	Pn3	1554857	1555069	6	3_3_0	4637	0.003	exon	evm.model.Pn21.1225,	-
996	Pn3	1540451	1540909	3	1_3_0	4104	0.001	intergenic_region	n/a	+
997	Pn3	13415689	13415839	2	2_1_0	4372	0.001	exon	evm.model.Pn21.18,	+
998	Pn3	12515496	12516869	6	3_1_0	3600	0.003	exon	evm.model.Pn21.65,	+
999	Pn3	12006010	12006242	2	1_0_2	12371	0	exon	evm.model.Pn21.99,	-
1000	Pn3	11639796	11639970	2	2_2_0	24285	0	intergenic_region	n/a	+
1001	Pn3	11639283	11639456	2	2_1_0	85661	0	exon	evm.model.Pn21.119,	-
1002	Pn3	11368879	11478401	7	1_6_1	120821	0	intergenic_region	n/a	-
1003	Pn3	1080626	1080861	2	1_1_1	14948	0	intergenic_region	n/a	+
1004	Pn3	1080504	1080665	8	6_4_0	17068	0.001	exon	evm.model.Pn21.1277,	+
1005	Pn3	10575854	10575995	2	2_2_0	2773	0.001	intron	evm.model.Pn21.178,	+
1006	Pn3	10422880	10423076	4	2_2_0	124164	0	intergenic_region	n/a	+
1007	Pn3	10417473	10417626	4	2_3_0	144429	0	intergenic_region	n/a	+
1008	Pn3	10416834	10417592	5	4_1_1	192832	0	exon	evm.model.Pn21.193,	+
1009	Pn26	9646730	9647690	1265	41_19_159	1413	0.642	intergenic_region	n/a	+
1010	Pn26	9498656	9499146	2	2_0_1	6486	0.001	exon	evm.model.Pn9.31,	-
1011	Pn26	9375126	9380924	2	1_2_0	193	0.02	intergenic_region	n/a	+
1012	Pn26	9062190	9065438	244	80_70_8	2845	0.146	intergenic_region	n/a	+
1013	Pn26	8833981	8834397	5	0_3_3	5804	0.002	intergenic_region	n/a	-
1014	Pn26	8656265	8701309	3	2_1_0	703	0.008	intergenic_region	n/a	-
1015	Pn26	8645709	8645993	5	1_1_3	27983	0	exon	evm.model.Pn9.202,	+
1016	Pn26	8643182	8643420	2	2_1_0	12988	0	intergenic_region	n/a	-
1017	Pn26	8382762	8383033	2	1_2_0	1798	0.002	intergenic_region	n/a	+
1018	Pn26	8362949	8367590	34	4_0_2	2967	0.022	intergenic_region	n/a	-
1019	Pn26	8010738	8011081	21	0_7_6	43919	0.001	exon	evm.model.Pn9.138,	+
1020	Pn26	7877051	7882621	2	1_1_1	3373	0.001	intergenic_region	n/a	+
1021	Pn26	7605820	7606518	3	1_1_2	15887	0	exon	evm.model.Pn9.101,	-
1022	Pn26	7603482	7603868	5	3_2_0	8431	0.001	exon	evm.model.Pn9.101,	-
1023	Pn26	7602745	7603080	5	4_1_0	24761	0	intergenic_region	n/a	+
1024	Pn26	7336894	7397089	3	1_2_0	1607	0.004	intergenic_region	n/a	-
1025	Pn26	682918	683716	2	2_1_0	4157	0.001	intergenic_region	n/a	-
1026	Pn26	6160712	6161764	3	0_2_3	4540	0.001	exon	evm.model.Pn9.448,	-
1027	Pn26	4982464	4982658	7	3_1_1	16026	0.001	exon	evm.model.Pn9.385,	+
1028	Pn26	4142092	4142367	3	1_0_3	7005	0.001	exon	evm.model.Pn9.332,	-
1029	Pn26	3917532	3917810	10	1_0_8	61803	0	intergenic_region	n/a	-
1030	Pn26	280370	403986	6	3_3_0	1021	0.012	intergenic_region	n/a	+
1031	Pn26	2407602	2407774	3	0_3_3	3442	0.002	exon	evm.model.Pn9.694,	-
1032	Pn26	2189823	2192185	2	2_2_0	2992	0.001	exon	evm.model.Pn9.679,	-
1033	Pn26	2004509	2026933	7	3_5_1	5998	0.002	intron	evm.model.Pn9.660,	+
1034	Pn26	1744994	1746256	3	2_1_0	77555	0	exon	evm.model.Pn9.627,	+
1035	Pn26	1428671	1478982	24	4_0_1	4771	0.01	intergenic_region	n/a	+
1036	Pn26	14066202	14123193	3	2_2_0	139	0.041	intergenic_region	n/a	+
1037	Pn26	14032534	14065528	2	0_2_2	155	0.025	intron	evm.model.Pn42.120,	+
1038	Pn26	13935121	14043997	2	2_2_0	193	0.02	intergenic_region	n/a	+
1039	Pn26	13925603	13951440	2	1_1_1	130	0.03	intergenic_region	n/a	-
1040	Pn26	13849704	13934690	2	2_2_0	82	0.047	intergenic_region	n/a	+
1041	Pn26	13783633	13901677	3	0_3_3	392	0.015	intergenic_region	n/a	+
1042	Pn26	13754811	13785158	7	5_0_4	423	0.032	intergenic_region	n/a	+
1043	Pn26	13380141	13473501	3	1_2_2	91	0.062	intergenic_region	n/a	-
1044	Pn26	13341955	13342115	2	2_2_0	31	0.114	intergenic_region	n/a	+
1045	Pn26	13271723	13272074	2	1_2_0	8887	0	intergenic_region	n/a	+
1046	Pn26	13245085	13246986	2	2_1_0	10570	0	intergenic_region	n/a	-
1047	Pn26	13134391	13134988	2	2_1_0	2102	0.002	exon	evm.model.Pn30.53,	+
1048	Pn26	12988676	13069643	16	10_7_0	5542	0.006	intergenic_region	n/a	-
1049	Pn26	12954680	13035899	3	3_0_1	26696	0	intergenic_region	n/a	+
1050	Pn26	12789046	12921140	178	6_2_31	640	0.357	intergenic_region	n/a	-
1051	Pn26	12743316	12848459	10	1_2_6	387	0.049	intergenic_region	n/a	-
1052	Pn26	12182928	12183135	2	1_0_2	16705	0	exon	evm.model.Pn30.152,	+
1053	Pn26	12167692	12167898	2	2_2_0	1495	0.003	exon	evm.model.Pn30.158,	+
1054	Pn26	12113262	12113564	6	3_1_3	4605	0.003	exon	evm.model.Pn30.165,	-
1055	Pn26	12110444	12110783	4	3_2_1	9148	0.001	exon	evm.model.Pn30.166,	+
1056	Pn26	12093268	12093519	3	0_1_2	11555	0.001	exon	evm.model.Pn30.168,	-
1057	Pn26	12076789	12077095	26	16_9_2	46551	0.001	intergenic_region	n/a	-
1058	Pn26	12060168	12076869	205	60_55_5	38700	0.01	intergenic_region	n/a	-
1059	Pn26	12057580	12065391	26	14_13_8	741	0.066	intergenic_region	n/a	+
1060	Pn26	11772736	11773276	2	1_0_2	29381	0	exon	evm.model.Pn30.219,	+
1061	Pn26	1176619	1181804	10	5_5_0	64	0.238	intergenic_region	n/a	+
1062	Pn26	11727947	11739027	12	5_5_0	353	0.064	intergenic_region	n/a	-
1063	Pn26	1147856	1148040	2	1_2_0	7941	0.001	intergenic_region	n/a	+
1064	Pn26	11193026	11193167	4	2_4_0	2310	0.003	intergenic_region	n/a	-
1065	Pn26	11086985	11087162	3	1_3_0	22037	0	intergenic_region	n/a	+
1066	Pn26	10945861	11031459	15	4_10_6	127	0.191	intergenic_region	n/a	+
1067	Pn26	10923611	11003126	4	4_0_3	5	0.615	intergenic_region	n/a	+
1068	Pn26	10828025	10883033	7	1_7_0	17	0.452	intergenic_region	n/a	+
1069	Pn26	10446281	10565823	10	2_0_8	87	0.187	intergenic_region	n/a	-
1070	Pn26	10292751	10293546	2	2_0_1	3108	0.001	exon	evm.model.Pn51.47,	+
1071	Pn25	9850150	9850316	4	3_3_0	12073	0.001	exon	evm.model.Pn3.356,	-
1072	Pn25	9637703	9637898	3	2_2_0	2960	0.002	intron	evm.model.Pn3.327,	-
1073	Pn25	9636664	9636947	4	3_2_1	22707	0	exon	evm.model.Pn3.327,	-
1074	Pn25	9606315	9606496	2	1_2_0	4216	0.001	intergenic_region	n/a	+
1075	Pn25	957846	958070	2	2_1_1	5377	0.001	exon	evm.model.Pn2.2936,	+
1076	Pn25	9493934	9519832	3	3_3_0	52	0.103	intergenic_region	n/a	+
1077	Pn25	9419796	9461049	2	2_2_0	95	0.04	intergenic_region	n/a	+
1078	Pn25	9328581	9328885	4	1_2_0	19735	0	intergenic_region	n/a	+
1079	Pn25	9138495	9138634	5	4_1_1	21925	0	intergenic_region	n/a	-
1080	Pn25	8393532	8591426	11	7_0_1	410	0.051	intergenic_region	n/a	-
1081	Pn25	8118016	8118984	2	0_2_1	18208	0	exon	evm.model.Pn3.110,	+
1082	Pn25	8030536	8031277	3	3_0_1	4318	0.001	exon	evm.model.Pn3.91,	+
1083	Pn25	7973315	7973578	2	2_1_0	40498	0	intron	evm.model.Pn3.84,	+
1084	Pn25	7957170	7957554	4	2_0_2	11982	0.001	exon	evm.model.Pn3.82,	-
1085	Pn25	7564322	7564534	2	1_2_0	17184	0	intergenic_region	n/a	-
1086	Pn25	7527174	7527629	8	8_1_0	36636	0	exon	evm.model.Pn3.33,	+
1087	Pn25	7499760	7501199	2	1_2_1	7844	0.001	intergenic_region	n/a	-
1088	Pn25	7439268	7439472	11	1_5_0	237841	0	intergenic_region	n/a	-
1089	Pn25	7100021	7100208	3	1_2_0	106	0.054	exon	evm.model.Pn36.160,	-
1090	Pn25	7038424	7038579	2	1_2_0	4738	0.001	exon	evm.model.Pn36.154,	-
1091	Pn25	6385111	6385567	7	1_4_0	248667	0	exon	evm.model.Pn36.86,	-
1092	Pn25	6384963	6385379	3	1_2_0	257307	0	intron	evm.model.Pn36.86,	-
1093	Pn25	6384815	6385035	3	2_2_0	247153	0	exon	evm.model.Pn36.86,	-
1094	Pn25	6384542	6384910	4	1_2_0	197227	0	exon	evm.model.Pn36.86,	+
1095	Pn25	6314256	6314495	2	2_1_0	10365	0	intergenic_region	n/a	+
1096	Pn25	6241876	6242040	2	2_2_0	2697	0.001	intron	evm.model.Pn36.77,	-
1097	Pn25	5875256	5875449	2	1_2_0	10763	0	exon	evm.model.Pn36.45,	+
1098	Pn25	5621577	5621729	7	5_1_0	20211	0.001	intergenic_region	n/a	+
1099	Pn25	5469069	5469244	3	2_2_1	4488	0.001	intergenic_region	n/a	-
1100	Pn25	5136684	5136912	2	1_2_0	9312	0	intergenic_region	n/a	+
1101	Pn25	4780929	4781928	2	0_2_1	10470	0	exon	evm.model.Pn2.3105,	-
1102	Pn25	4664165	4665527	3	0_1_2	3475	0.002	exon	evm.model.Pn2.3094,	+
1103	Pn25	3970604	3971794	3	1_2_1	2329	0.003	exon	evm.model.Pn2.3054,	+
1104	Pn25	3464242	3465070	2	1_0_2	9394	0	intron	evm.model.Pn2.3027,	-
1105	Pn25	3393920	3394180	3	3_1_0	9852	0.001	exon	evm.model.Pn2.3022,	+
1106	Pn25	2828388	2828680	2	2_1_0	9607	0	exon	evm.model.Pn2.2988,	+
1107	Pn25	2726350	2727288	2	1_1_2	8701	0	exon	evm.model.Pn2.2981,	-
1108	Pn25	2700186	2700418	3	0_3_1	2834	0.002	exon	evm.model.Pn2.2978,	+
1109	Pn25	2032556	2032737	2	2_1_0	22134	0	intron	evm.model.Pn2.2956,	-
1110	Pn25	2032144	2032290	2	2_2_0	24453	0	exon	evm.model.Pn2.2956,	-
1111	Pn25	2031888	2032069	2	1_2_0	39372	0	exon	evm.model.Pn2.2956,	-
1112	Pn25	18059915	18060160	5	2_1_1	1925	0.005	exon	evm.model.Pn3.1445,	+
1113	Pn25	17952984	17953455	6	5_1_0	4311	0.003	exon	evm.model.Pn3.1431,	+
1114	Pn25	17871669	17871981	3	1_1_1	13813	0	exon	evm.model.Pn3.1418,	+
1115	Pn25	17801365	17802005	3	0_1_2	5673	0.001	intergenic_region	n/a	-
1116	Pn25	17309309	17309633	3	2_1_0	41588	0	intergenic_region	n/a	+
1117	Pn25	17308782	17309032	2	2_1_0	24426	0	intergenic_region	n/a	+
1118	Pn25	17152465	17152734	6	4_3_0	8019	0.001	exon	evm.model.Pn3.1326,	+
1119	Pn25	17079303	17080079	2	0_2_2	10456	0	exon	evm.model.Pn3.1314,	-
1120	Pn25	17058927	17059073	3	1_2_1	11108	0.001	intergenic_region	n/a	-
1121	Pn25	16832729	16979192	2	2_2_0	131	0.03	intergenic_region	n/a	+
1122	Pn25	16676415	16676966	5	1_2_2	12093	0.001	exon	evm.model.Pn3.1252,	+
1123	Pn25	16457722	16457880	3	2_2_0	7586	0.001	exon	evm.model.Pn3.1220,	-
1124	Pn25	15831129	15831278	5	4_3_0	44242	0	exon	evm.model.Pn3.1126,	-
1125	Pn25	15830100	15830281	4	2_3_0	73518	0	exon	evm.model.Pn3.1126,	+
1126	Pn25	15830025	15830230	3	1_3_0	95032	0	exon	evm.model.Pn3.1126,	+
1127	Pn25	15829977	15830137	3	2_1_0	101178	0	exon	evm.model.Pn3.1126,	+
1128	Pn25	15829875	15830099	2	2_1_0	95971	0	exon	evm.model.Pn3.1126,	+
1129	Pn25	15829549	15830054	5	4_2_0	71556	0	intergenic_region	n/a	+
1130	Pn25	15789960	15790488	4	3_1_0	4560	0.002	exon	evm.model.Pn3.1120,	-
1131	Pn25	15707240	15707611	5	2_2_0	19648	0.001	exon	evm.model.Pn3.1110,	-
1132	Pn25	15677396	15677659	6	0_3_5	10416	0.001	intergenic_region	n/a	-
1133	Pn25	15630684	15630957	5	3_1_0	23781	0	exon	evm.model.Pn3.1104,	+
1134	Pn25	15539745	15540223	2	1_2_1	39574	0	exon	evm.model.Pn3.1090,	-
1135	Pn25	15524069	15525335	5	1_1_4	3316	0.003	exon	evm.model.Pn3.1089,	-
1136	Pn25	15523331	15523537	2	2_0_2	3080	0.001	exon	evm.model.Pn3.1089,	-
1137	Pn25	15275377	15275525	2	1_2_0	2067	0.002	exon	evm.model.Pn3.1055,	+
1138	Pn25	15250759	15252578	9	2_1_0	6388	0.003	exon	evm.model.Pn3.1049,	+
1139	Pn25	15131830	15132093	7	6_1_0	48195	0	intergenic_region	n/a	+
1140	Pn25	15122214	15122956	53	1_6_22	217373	0	exon	evm.model.Pn3.1033,	-
1141	Pn25	15036705	15036926	6	3_4_0	29589	0	exon	evm.model.Pn3.1023,	+
1142	Pn25	14963194	14963351	3	1_1_1	9125	0.001	exon	evm.model.Pn3.1011,	-
1143	Pn25	14959229	14959415	3	2_1_0	11447	0.001	intergenic_region	n/a	+
1144	Pn25	14882143	14882296	2	2_2_0	23987	0	intergenic_region	n/a	-
1145	Pn25	14649080	14649233	3	2_1_0	3322	0.002	exon	evm.model.Pn3.959,	+
1146	Pn25	14430141	14430298	4	1_3_0	29742	0	exon	evm.model.Pn3.925,	-
1147	Pn25	14427257	14428073	8	1_5_2	43407	0	exon	evm.model.Pn3.924,	+
1148	Pn25	14199415	14199576	2	1_2_0	51149	0	exon	evm.model.Pn3.893,	+
1149	Pn25	14198058	14199218	4	0_1_2	45811	0	exon	evm.model.Pn3.893,	+
1150	Pn25	13697977	13843244	2	1_2_1	20	0.167	intergenic_region	n/a	+
1151	Pn25	13646716	13762158	4	1_4_0	3074	0.003	intergenic_region	n/a	-
1152	Pn25	13504689	13504850	3	1_3_0	6726	0.001	exon	evm.model.Pn3.805,	+
1153	Pn25	13486344	13486608	2	1_0_2	8293	0	exon	evm.model.Pn3.802,	+
1154	Pn25	13485020	13485458	2	2_2_0	6109	0.001	exon	evm.model.Pn3.802,	+
1155	Pn25	13359652	13359787	5	2_3_0	4148	0.002	intergenic_region	n/a	-
1156	Pn25	13259753	13291506	2	2_1_1	661	0.006	intergenic_region	n/a	+
1157	Pn25	13189977	13222813	9	0_4_1	3580	0.005	intergenic_region	n/a	+
1158	Pn25	13146626	13215640	3	0_3_2	1998	0.003	intergenic_region	n/a	+
1159	Pn25	13100263	13100466	2	2_1_0	21460	0	exon	evm.model.Pn3.758,	+
1160	Pn25	13100094	13100423	2	2_1_0	19968	0	exon	evm.model.Pn3.758,	+
1161	Pn25	13086105	13086246	4	1_3_1	4696	0.002	exon	evm.model.Pn3.757,	+
1162	Pn25	12909638	12909868	2	0_1_2	5101	0.001	exon	evm.model.Pn3.733,	+
1163	Pn25	12891872	12892015	9	6_1_0	5518	0.003	exon	evm.model.Pn3.730,	-
1164	Pn25	12865389	12865634	2	0_2_1	4939	0.001	exon	evm.model.Pn3.728,	+
1165	Pn25	12773617	12773817	3	1_3_1	967	0.006	exon	evm.model.Pn3.712,	+
1166	Pn25	12388682	12388979	4	2_1_0	25834	0	intergenic_region	n/a	+
1167	Pn25	12364930	12366158	8	2_7_1	13872	0.001	intergenic_region	n/a	+
1168	Pn25	11698506	11735401	6	5_2_0	322	0.036	intergenic_region	n/a	-
1169	Pn25	11604248	11674133	2	2_0_1	672	0.006	intergenic_region	n/a	-
1170	Pn24	9955004	9956672	2	2_0_1	1644	0.002	exon	evm.model.Pn4.2462,	-
1171	Pn24	9709851	9710045	2	1_2_0	2111	0.002	intergenic_region	n/a	+
1172	Pn24	9428814	9428981	3	3_1_0	15691	0	intergenic_region	n/a	+
1173	Pn24	9147455	9147882	6	1_6_1	20360	0.001	intergenic_region	n/a	-
1174	Pn24	9057629	9058197	3	1_0_3	8122	0.001	exon	evm.model.Pn4.2497,	+
1175	Pn24	8694623	8694880	9	5_5_0	427106	0	intergenic_region	n/a	+
1176	Pn24	8694557	8694827	2	1_2_0	557663	0	intergenic_region	n/a	-
1177	Pn24	8686684	8694704	10	0_10_1	386767	0	intergenic_region	n/a	+
1178	Pn24	8625920	8626165	2	2_1_0	7631	0.001	exon	evm.model.Pn4.2513,	+
1179	Pn24	853914	855210	3	0_1_2	2782	0.002	intergenic_region	n/a	+
1180	Pn24	82024	82358	2	1_1_1	44105	0	exon	evm.model.Pn4.3581,	+
1181	Pn24	8020030	8020209	10	6_4_0	115176	0	exon	evm.model.Pn4.2552,	+
1182	Pn24	8019810	8020131	4	2_2_0	134855	0	exon	evm.model.Pn4.2552,	+
1183	Pn24	7859801	7910659	7	1_5_0	451	0.03	intergenic_region	n/a	+
1184	Pn24	7721455	7721659	3	1_3_0	11430	0.001	intergenic_region	n/a	+
1185	Pn24	7721229	7721410	3	2_1_0	13709	0	exon	evm.model.Pn4.2573,	-
1186	Pn24	7531983	7563156	388	85_41_13	4547	0.146	intergenic_region	n/a	-
1187	Pn24	7391922	7392096	4	3_2_1	3449	0.002	intergenic_region	n/a	+
1188	Pn24	7351483	7351674	3	2_1_0	4519	0.001	intergenic_region	n/a	-
1189	Pn24	704414	704620	4	3_2_0	13086	0.001	exon	evm.model.Pn4.3489,	-
1190	Pn24	704087	704365	8	6_1_1	12371	0.001	exon	evm.model.Pn4.3489,	-
1191	Pn24	703909	704107	3	3_1_0	14081	0	exon	evm.model.Pn4.3489,	-
1192	Pn24	6935006	7116634	2	1_2_0	20	0.167	intergenic_region	n/a	+
1193	Pn24	6155213	6155783	2	0_2_1	30322	0	intergenic_region	n/a	+
1194	Pn24	6154803	6155663	2	0_2_2	28640	0	intergenic_region	n/a	-
1195	Pn24	6120026	6120419	6	1_4_0	11396	0.001	exon	evm.model.Pn4.2734,	-
1196	Pn24	6081134	6081382	2	1_2_0	4088	0.001	intergenic_region	n/a	-
1197	Pn24	5893379	5962853	13	5_5_1	14704	0.002	intergenic_region	n/a	+
1198	Pn24	5892338	5892619	7	5_2_0	19343	0.001	intergenic_region	n/a	+
1199	Pn24	5778608	5778820	3	3_1_0	7293	0.001	intergenic_region	n/a	+
1200	Pn24	5661519	5662266	3	2_0_3	6114	0.001	exon	evm.model.Pn4.2777,	-
1201	Pn24	5627254	5641367	6	2_3_0	444	0.026	intron	evm.model.Pn4.2780,	+
1202	Pn24	5402549	5538765	6	6_5_0	54	0.182	intron	evm.model.Pn4.2789,	+
1203	Pn24	5312979	5489107	7	5_4_2	252	0.053	intergenic_region	n/a	+
1204	Pn24	5214774	5215671	5	1_1_2	20111	0	intergenic_region	n/a	+
1205	Pn24	5100450	5100643	4	2_0_4	5069	0.002	exon	evm.model.Pn4.2846,	-
1206	Pn24	503930	504736	4	1_4_0	751	0.011	intergenic_region	n/a	+
1207	Pn24	502784	503929	3	0_3_0	7278	0.001	intergenic_region	n/a	+
1208	Pn24	501634	502824	3	2_1_0	10727	0.001	intergenic_region	n/a	+
1209	Pn24	5003810	5003948	2	2_1_0	14276	0	intergenic_region	n/a	-
1210	Pn24	5003401	5003550	2	2_1_0	10685	0	intergenic_region	n/a	-
1211	Pn24	4906327	4907096	2	2_0_2	6355	0.001	exon	evm.model.Pn4.2878,	+
1212	Pn24	4829066	4829279	4	2_1_2	2900	0.003	exon	evm.model.Pn4.2885,	-
1213	Pn24	4761632	4762333	5	2_1_0	5134	0.002	exon	evm.model.Pn4.2893,	+
1214	Pn24	4761584	4761766	4	1_3_0	3754	0.002	exon	evm.model.Pn4.2893,	+
1215	Pn24	4758946	4760041	2	2_1_0	8362	0	intergenic_region	n/a	+
1216	Pn24	4621050	4679083	3	3_3_0	35	0.146	intergenic_region	n/a	-
1217	Pn24	4483246	4483806	4	1_0_2	9969	0.001	intergenic_region	n/a	+
1218	Pn24	4443928	4444071	3	1_3_0	18652	0	exon	evm.model.Pn4.2931,	+
1219	Pn24	4420420	4421118	2	2_1_0	3931	0.001	exon	evm.model.Pn4.2935,	-
1220	Pn24	4398814	4399067	3	1_0_2	6639	0.001	exon	evm.model.Pn4.2937,	+
1221	Pn24	4370786	4382373	3	0_3_3	801	0.007	intergenic_region	n/a	+
1222	Pn24	4167510	4168064	3	2_2_0	1838	0.003	exon	evm.model.Pn4.2973,	+
1223	Pn24	378257	381099	2	1_1_1	6128	0.001	exon	evm.model.Pn4.3539,	+
1224	Pn24	3761487	3785972	18	2_5_0	96	0.273	intergenic_region	n/a	-
1225	Pn24	3688338	3688525	5	2_2_0	4932	0.002	exon	evm.model.Pn4.3032,	-
1226	Pn24	3635696	3635843	3	1_2_0	1296	0.005	exon	evm.model.Pn4.3039,	+
1227	Pn24	3604477	3604675	2	2_1_0	8567	0	intergenic_region	n/a	-
1228	Pn24	3440198	3440409	2	2_1_0	12252	0	exon	evm.model.Pn4.3065,	+
1229	Pn24	3251798	3251996	3	1_1_2	11278	0.001	intron	evm.model.Pn4.3089,	-
1230	Pn24	3249120	3249430	3	3_1_0	7760	0.001	exon	evm.model.Pn4.3090,	+
1231	Pn24	3201304	3201538	4	3_2_0	44621	0	intergenic_region	n/a	+
1232	Pn24	3124830	3125239	3	2_1_0	5861	0.001	exon	evm.model.Pn4.3113,	+
1233	Pn24	3047565	3047744	2	2_1_0	5884	0.001	exon	evm.model.Pn4.3122,	+
1234	Pn24	288963	289191	3	3_2_0	8913	0.001	intergenic_region	n/a	+
1235	Pn24	2823555	2870402	4	3_3_0	43	0.157	intergenic_region	n/a	+
1236	Pn24	2622431	2622575	5	1_3_1	154992	0	exon	evm.model.Pn4.3201,	+
1237	Pn24	2621837	2622520	3	1_3_0	201036	0	exon	evm.model.Pn4.3201,	-
1238	Pn24	2619702	2619853	2	1_2_0	20531	0	exon	evm.model.Pn4.3202,	-
1239	Pn24	2498184	2498562	3	1_2_0	3173	0.002	intron	evm.model.Pn4.3220,	-
1240	Pn24	2492757	2492938	4	3_1_0	12652	0.001	exon	evm.model.Pn4.3222,	+
1241	Pn24	2428122	2428867	2	0_1_2	9994	0	exon	evm.model.Pn4.3233,	+
1242	Pn24	2426080	2428064	3	1_0_2	9004	0.001	exon	evm.model.Pn4.3233,	-
1243	Pn24	237339	237533	2	2_1_0	15641	0	intergenic_region	n/a	-
1244	Pn24	19539954	19540343	3	0_1_2	13946	0	exon	evm.model.Pn4.2160,	-
1245	Pn24	19406845	19407107	3	1_0_2	27456	0	exon	evm.model.Pn4.2143,	+
1246	Pn24	19330944	19331374	2	1_0_2	15892	0	intergenic_region	n/a	+
1247	Pn24	19327079	19327249	6	5_4_0	34603	0	intergenic_region	n/a	-
1248	Pn24	19319021	19319827	2	2_0_2	2313	0.002	intergenic_region	n/a	-
1249	Pn24	19174031	19174689	3	1_0_2	2876	0.002	exon	evm.model.Pn4.2120,	-
1250	Pn24	19161846	19162024	4	2_1_0	21348	0	exon	evm.model.Pn4.2117,	-
1251	Pn24	19057663	19057809	2	2_2_0	2339	0.002	intron	evm.model.Pn4.2104,	+
1252	Pn24	18847727	18847990	2	2_2_0	14549	0	exon	evm.model.Pn4.2068,	+
1253	Pn24	18493970	18494290	10	1_8_0	16930	0.001	exon	evm.model.Pn4.2029,	+
1254	Pn24	18378138	18378554	6	0_5_3	27467	0	exon	evm.model.Pn4.2014,	-
1255	Pn24	18334502	18338663	7	2_2_4	2492	0.006	intergenic_region	n/a	-
1256	Pn24	18327524	18327836	2	2_2_0	384	0.01	intergenic_region	n/a	-
1257	Pn24	18223930	18224574	3	1_2_1	7661	0.001	intergenic_region	n/a	+
1258	Pn24	17651588	17849164	3	2_3_0	4231	0.001	intergenic_region	n/a	-
1259	Pn24	17650607	17650771	2	2_1_0	4559	0.001	exon	evm.model.Pn4.2233,	-
1260	Pn24	17621583	17622731	2	1_0_2	1955	0.002	intergenic_region	n/a	+
1261	Pn24	17406945	17407246	3	3_2_0	60032	0	intergenic_region	n/a	-
1262	Pn24	17178644	17178846	2	2_1_0	2684	0.001	intergenic_region	n/a	+
1263	Pn24	16877435	16877577	2	2_2_0	3839	0.001	intergenic_region	n/a	+
1264	Pn24	13943170	13946424	5	1_4_0	10594	0.001	intergenic_region	n/a	+
1265	Pn24	136881	138136	3	1_2_2	4925	0.001	intergenic_region	n/a	-
1266	Pn23	9853519	9853658	2	2_2_0	4578	0.001	intron	evm.model.Pn2.2069,	+
1267	Pn23	904789	913304	35	5_15_7	10201	0.007	intergenic_region	n/a	-
1268	Pn23	893313	908526	6	1_3_3	10540	0.001	intergenic_region	n/a	-
1269	Pn23	680477	709562	522	134_116_34	2971	0.26	intergenic_region	n/a	-
1270	Pn23	617587	618303	2	1_1_1	30719	0	exon	evm.model.Pn2.554,	-
1271	Pn23	617025	617219	7	4_3_1	32496	0	intergenic_region	n/a	-
1272	Pn23	616179	616422	9	7_2_1	2857	0.006	exon	evm.model.Pn2.555,	+
1273	Pn23	5610623	5610805	5	0_4_0	23257	0	exon	evm.model.Pn2.124,	+
1274	Pn23	5609377	5609936	3	0_1_3	28444	0	exon	evm.model.Pn2.124,	+
1275	Pn23	511492	511639	2	2_1_1	4733	0.001	exon	evm.model.Pn2.571,	+
1276	Pn23	4766912	4769867	2	0_1_2	5541	0.001	exon	evm.model.Pn2.167,	+
1277	Pn23	47213	108833	8	7_7_0	616	0.025	intergenic_region	n/a	+
1278	Pn23	364803	380804	35	7_27_21	1070	0.061	intergenic_region	n/a	+
1279	Pn23	3538270	3538477	3	1_3_0	32985	0	intergenic_region	n/a	+
1280	Pn23	3462675	3462995	13	9_7_1	51	0.338	intergenic_region	n/a	-
1281	Pn23	320625	321524	4	1_2_2	62879	0	intergenic_region	n/a	+
1282	Pn23	320093	320282	5	3_0_5	35665	0	exon	evm.model.Pn2.599,	-
1283	Pn23	317239	317455	5	3_2_1	49894	0	exon	evm.model.Pn2.599,	+
1284	Pn23	276830	287526	14	5_7_1	2222	0.012	intergenic_region	n/a	+
1285	Pn23	20398113	20398687	2	0_2_2	200	0.02	intergenic_region	n/a	-
1286	Pn23	2039512	2039788	2	1_2_0	50957	0	exon	evm.model.Pn2.376,	-
1287	Pn23	2039355	2039542	7	7_2_0	39576	0	exon	evm.model.Pn2.376,	-
1288	Pn23	20295149	20295386	2	2_2_0	16377	0	exon	evm.model.Pn2.1213,	-
1289	Pn23	2024435	2026301	2	1_0_2	63363	0	exon	evm.model.Pn2.380,	-
1290	Pn23	20219705	20219994	2	2_1_1	10430	0	exon	evm.model.Pn2.1222,	-
1291	Pn23	20189583	20190054	8	1_1_4	3133	0.005	exon	evm.model.Pn2.1229,	-
1292	Pn23	20054425	20054956	5	1_3_0	834	0.012	exon	evm.model.Pn2.1254,	-
1293	Pn23	20007703	20008220	2	0_2_1	71143	0	intergenic_region	n/a	+
1294	Pn23	19996165	19996408	2	2_1_0	8922	0	exon	evm.model.Pn2.1262,	+
1295	Pn23	19904022	19904202	2	2_2_0	6686	0.001	exon	evm.model.Pn2.1278,	+
1296	Pn23	19751125	19751489	2	1_1_1	3552	0.001	exon	evm.model.Pn2.1298,	+
1297	Pn23	19604542	19604865	3	2_1_0	1727	0.003	intergenic_region	n/a	-
1298	Pn23	19597166	19597318	2	2_1_0	6190	0.001	intergenic_region	n/a	-
1299	Pn23	19519981	19520404	3	0_3_1	74504	0	intergenic_region	n/a	-
1300	Pn23	19413414	19413707	2	2_1_1	3717	0.001	exon	evm.model.Pn2.1350,	-
1301	Pn23	19377941	19378130	3	2_1_0	2392	0.003	exon	evm.model.Pn2.1355,	+
1302	Pn23	19278998	19279975	3	2_0_2	7583	0.001	intron	evm.model.Pn2.1365,	-
1303	Pn23	19278802	19279027	2	1_0_2	15922	0	exon	evm.model.Pn2.1365,	-
1304	Pn23	19278216	19278593	13	1_12_0	20659	0.001	exon	evm.model.Pn2.1365,	-
1305	Pn23	19210723	19210965	3	1_3_0	1468	0.004	intergenic_region	n/a	-
1306	Pn23	19196779	19196958	2	1_2_0	5519	0.001	exon	evm.model.Pn2.1379,	+
1307	Pn23	19196374	19196842	3	0_1_2	5747	0.001	exon	evm.model.Pn2.1379,	-
1308	Pn23	19168581	19169207	3	1_2_0	4802	0.001	exon	evm.model.Pn2.1385,	-
1309	Pn23	18739499	18853098	2	2_2_0	762	0.005	intergenic_region	n/a	-
1310	Pn23	18699513	18699711	4	2_0_2	7614	0.001	intergenic_region	n/a	-
1311	Pn23	18672929	18673310	2	2_2_0	1809	0.002	exon	evm.model.Pn56.16,	+
1312	Pn23	18652055	18652224	4	4_2_0	14982	0.001	intergenic_region	n/a	-
1313	Pn23	17947991	17948241	3	1_2_0	7294	0.001	intergenic_region	n/a	-
1314	Pn23	17826194	17826668	2	1_2_0	16536	0	intergenic_region	n/a	-
1315	Pn23	17817742	17817949	8	2_6_0	126197	0	exon	evm.model.Pn2.1481,	-
1316	Pn23	17817487	17817741	16	7_2_0	155783	0	exon	evm.model.Pn2.1481,	-
1317	Pn23	17785134	17785325	3	2_1_0	10468	0.001	exon	evm.model.Pn2.1484,	+
1318	Pn23	17727374	17727552	2	1_2_0	249	0.016	intergenic_region	n/a	-
1319	Pn23	17572774	17573328	3	2_0_2	21302	0	exon	evm.model.Pn2.1515,	-
1320	Pn23	17529434	17529852	2	2_0_1	27175	0	intron	evm.model.Pn2.1520,	-
1321	Pn23	17156150	17156301	4	1_2_0	3067	0.003	intergenic_region	n/a	+
1322	Pn23	16972623	16972766	3	2_1_0	6518	0.001	intergenic_region	n/a	-
1323	Pn23	16670713	16687486	19	11_8_0	19478	0.002	intergenic_region	n/a	-
1324	Pn23	157310	157860	4	1_0_3	10748	0.001	exon	evm.model.Pn2.624,	+
1325	Pn23	156581	157432	4	0_3_1	9886	0.001	intron	evm.model.Pn2.624,	+
1326	Pn23	15446244	15446478	2	1_0_2	2442	0.002	intron	evm.model.Pn2.1762,	+
1327	Pn23	14462635	14502110	7	5_1_2	2503	0.006	intergenic_region	n/a	-
1328	Pn23	14449683	14450119	4	2_1_1	6320	0.001	intergenic_region	n/a	+
1329	Pn23	14436374	14436586	2	2_1_0	17618	0	exon	evm.model.Pn2.1847,	-
1330	Pn23	14418513	14419591	2	2_2_0	94219	0	exon	evm.model.Pn2.1848,	+
1331	Pn23	1403931	1454700	5	3_4_0	74	0.119	intergenic_region	n/a	+
1332	Pn23	13818633	13881037	4	0_3_4	1663	0.005	intergenic_region	n/a	+
1333	Pn23	12889049	12889281	18	4_0_2	20199	0.002	exon	evm.model.Pn2.1950,	+
1334	Pn23	11190299	11190683	3	2_3_0	4953	0.001	intergenic_region	n/a	+
1335	Pn23	1078005	1143524	6	1_3_0	4827	0.002	intergenic_region	n/a	+
1336	Pn23	10633151	10633357	38	26_4_2	12074	0.006	exon	evm.model.Pn2.2047,	-
1337	Pn23	10632173	10632337	3	1_3_0	1813	0.003	intron	evm.model.Pn2.2047,	+
1338	Pn23	10594101	10594295	6	4_4_0	1006	0.012	intergenic_region	n/a	-
1339	Pn22	923647	923838	2	1_2_1	5762	0.001	intergenic_region	n/a	+
1340	Pn22	65324	177069	17	7_7_0	257	0.117	intergenic_region	n/a	-
1341	Pn22	5161055	5162142	2	1_1_1	8106	0	exon	evm.model.Pn5.3183,	+
1342	Pn22	4541891	4542250	2	2_2_0	1769	0.002	exon	evm.model.Pn5.3210,	+
1343	Pn22	434776	435093	6	5_3_0	3667	0.003	intergenic_region	n/a	-
1344	Pn22	4225891	4226219	6	0_1_3	47763	0	exon	evm.model.Pn5.3229,	+
1345	Pn22	4224590	4225780	4	1_0_2	87889	0	exon	evm.model.Pn5.3229,	-
1346	Pn22	3043388	3043565	2	2_2_0	219640	0	intergenic_region	n/a	+
1347	Pn22	3040734	3040896	3	2_2_0	3152	0.002	intergenic_region	n/a	+
1348	Pn22	2875886	2876071	6	2_4_0	4654	0.003	intergenic_region	n/a	+
1349	Pn22	2828639	2829500	3	1_1_2	22446	0	exon	evm.model.Pn5.3558,	-
1350	Pn22	2827564	2828039	12	2_1_5	22220	0.001	exon	evm.model.Pn5.3558,	-
1351	Pn22	2825126	2825617	2	0_2_1	28001	0	exon	evm.model.Pn5.3558,	-
1352	Pn22	2703528	2703852	2	0_1_2	4216	0.001	exon	evm.model.Pn5.3546,	+
1353	Pn22	2626137	2626678	2	1_0_2	3473	0.001	intergenic_region	n/a	+
1354	Pn22	2567546	2568102	4	1_3_1	6137	0.001	exon	evm.model.Pn5.3529,	-
1355	Pn22	2454498	2454720	2	1_1_2	3275	0.001	exon	evm.model.Pn5.3517,	+
1356	Pn22	241976	246066	5	1_4_0	1377	0.007	intergenic_region	n/a	-
1357	Pn22	22001109	22036460	4	2_0_2	8	0.5	intron	evm.model.Pn68.11,	-
1358	Pn22	21646561	21646750	4	2_1_0	1597	0.005	intergenic_region	n/a	+
1359	Pn22	21394669	21394923	2	2_2_0	16743	0	intergenic_region	n/a	-
1360	Pn22	21238148	21238728	2	2_1_0	7931	0.001	intron	evm.model.Pn5.2110,	+
1361	Pn22	21196787	21217471	12	9_5_1	2835	0.008	intergenic_region	n/a	-
1362	Pn22	21191961	21192687	2	1_0_2	6658	0.001	intergenic_region	n/a	+
1363	Pn22	21056053	21056963	2	2_1_0	54513	0	exon	evm.model.Pn5.2146,	+
1364	Pn22	21055600	21056133	2	1_2_0	46682	0	exon	evm.model.Pn5.2146,	-
1365	Pn22	20941521	20941860	2	1_1_1	8020	0	intergenic_region	n/a	+
1366	Pn22	20907257	20907458	2	2_2_0	7207	0.001	exon	evm.model.Pn5.2166,	+
1367	Pn22	20772417	20773979	2	2_2_0	28856	0	intergenic_region	n/a	-
1368	Pn22	20771579	20772439	5	0_0_3	40476	0	exon	evm.model.Pn5.2190,	+
1369	Pn22	20620370	20620565	3	1_3_0	1950	0.003	intergenic_region	n/a	-
1370	Pn22	20598887	20599145	2	1_2_0	9540	0	intergenic_region	n/a	-
1371	Pn22	20598559	20598745	5	4_4_1	7696	0.001	intergenic_region	n/a	-
1372	Pn22	19493414	19493818	2	2_2_0	6403	0.001	intergenic_region	n/a	+
1373	Pn22	19490638	19490963	4	1_1_2	6162	0.001	exon	evm.model.Pn5.2369,	+
1374	Pn22	19456759	19457053	4	1_2_2	12048	0.001	exon	evm.model.Pn5.2376,	-
1375	Pn22	19437245	19437429	3	3_3_0	1450	0.004	intergenic_region	n/a	-
1376	Pn22	19398191	19399398	4	1_2_4	9022	0.001	intergenic_region	n/a	+
1377	Pn22	19278192	19278433	16	0_1_3	59598	0.001	intron	evm.model.Pn5.2403,	+
1378	Pn22	19223507	19228359	3	3_1_0	1497	0.004	intergenic_region	n/a	+
1379	Pn22	18610137	18610320	2	2_2_0	20860	0	exon	evm.model.Pn5.2512,	+
1380	Pn22	18506542	18506740	2	1_2_0	1883	0.002	intergenic_region	n/a	+
1381	Pn22	1850174	1937773	8	3_4_3	572	0.027	intergenic_region	n/a	+
1382	Pn22	18424208	18424347	2	2_2_0	4114	0.001	intergenic_region	n/a	+
1383	Pn22	18184884	18185150	4	0_2_1	100599	0	exon	evm.model.Pn5.2591,	+
1384	Pn22	18184612	18184982	11	6_1_0	57779	0	exon	evm.model.Pn5.2591,	+
1385	Pn22	1810384	1898559	7	4_1_2	2244	0.006	intergenic_region	n/a	+
1386	Pn22	18077508	18077646	2	2_1_0	5367	0.001	exon	evm.model.Pn5.2604,	+
1387	Pn22	17983613	17984432	4	0_1_4	3509	0.002	exon	evm.model.Pn5.2620,	-
1388	Pn22	17780834	17797812	2	2_2_0	117920	0	intergenic_region	n/a	-
1389	Pn22	17779448	17780846	8	0_0_7	196623	0	exon	evm.model.Pn5.2654,	+
1390	Pn22	17779079	17779260	3	3_3_0	152445	0	exon	evm.model.Pn5.2654,	-
1391	Pn22	17761384	17761556	4	1_4_0	2226	0.004	intron	evm.model.Pn5.2656,	-
1392	Pn22	17574376	17574551	3	3_1_0	4846	0.001	exon	evm.model.Pn5.3130,	+
1393	Pn22	17460548	17462569	4	1_2_2	12399	0.001	exon	evm.model.Pn5.3106,	-
1394	Pn22	17348360	17348854	2	0_1_2	8593	0	exon	evm.model.Pn5.3082,	+
1395	Pn22	17228660	17228911	2	1_0_2	3851	0.001	exon	evm.model.Pn5.3067,	-
1396	Pn22	17178348	17178483	3	2_3_0	7613	0.001	exon	evm.model.Pn5.3058,	-
1397	Pn22	17001408	17069312	10	4_3_3	484	0.04	intergenic_region	n/a	+
1398	Pn22	16861152	16862281	2	2_2_0	25433	0	intron	evm.model.Pn5.3011,	-
1399	Pn22	16441808	16442022	5	2_3_0	8989	0.001	intergenic_region	n/a	+
1400	Pn22	16440281	16440492	13	2_0_4	12681	0.002	exon	evm.model.Pn5.2950,	+
1401	Pn22	16384206	16384821	3	0_2_3	13618	0	exon	evm.model.Pn5.2943,	+
1402	Pn22	16086051	16086224	2	2_2_0	577	0.007	intron	evm.model.Pn5.2898,	-
1403	Pn22	16080120	16080374	8	2_2_1	67407	0	intergenic_region	n/a	+
1404	Pn22	16079433	16079625	2	0_1_2	118906	0	exon	evm.model.Pn5.2895,	+
1405	Pn22	16072590	16073199	4	2_1_0	6109	0.001	exon	evm.model.Pn5.2894,	+
1406	Pn22	16022828	16023064	3	1_2_0	12030	0	exon	evm.model.Pn5.2891,	+
1407	Pn22	1512618	1548370	2	2_2_0	300	0.013	intergenic_region	n/a	+
1408	Pn22	15055593	15058179	5	1_3_0	235	0.041	intergenic_region	n/a	-
1409	Pn22	14224058	14224211	2	1_2_0	24747	0	exon	evm.model.Pn5.2729,	+
1410	Pn22	14222694	14223193	3	1_0_3	22552	0	exon	evm.model.Pn5.2729,	+
1411	Pn22	12480821	12663142	4	0_1_3	2403	0.003	intergenic_region	n/a	+
1412	Pn22	1239536	1308081	29	4_8_19	36	0.617	intergenic_region	n/a	+
1413	Pn22	11672641	11672862	3	3_1_0	16062	0	exon	evm.model.Pn5.1892,	-
1414	Pn22	11671788	11671995	3	1_2_0	13677	0	intergenic_region	n/a	-
1415	Pn22	1163703	1163980	3	2_1_0	7486	0.001	intergenic_region	n/a	-
1416	Pn22	11566550	11567460	4	2_4_0	9607	0.001	exon	evm.model.Pn5.1898,	-
1417	Pn22	11292233	11292487	2	1_0_2	14393	0	exon	evm.model.Pn5.1909,	-
1418	Pn22	11289470	11289804	4	2_3_1	26901	0	intergenic_region	n/a	-
1419	Pn22	10228509	10228767	2	1_1_1	6008	0.001	exon	evm.model.Pn5.2708,	+
1420	Pn22	10226905	10228586	2	0_2_2	5172	0.001	exon	evm.model.Pn5.2708,	+
1421	Pn21	7772667	7772817	4	4_4_0	7024	0.001	intergenic_region	n/a	-
1422	Pn21	748160	752016	5	1_1_1	618	0.016	intergenic_region	n/a	-
1423	Pn21	745729	751211	31	1_4_11	3542	0.017	intergenic_region	n/a	-
1424	Pn21	708404	727899	17	8_9_1	63	0.351	intron	evm.model.Pn17.1734,	-
1425	Pn21	662296	662444	3	2_1_0	7158	0.001	intron	evm.model.Pn17.1736,	+
1426	Pn21	559683	559929	2	1_2_0	13786	0	exon	evm.model.Pn17.1748,	+
1427	Pn21	495334	495544	5	2_3_0	107835	0	intergenic_region	n/a	-
1428	Pn21	495164	495411	6	5_1_0	106522	0	exon	evm.model.Pn17.1759,	+
1429	Pn21	4399698	4399911	3	3_3_0	7563	0.001	exon	evm.model.Pn17.1441,	+
1430	Pn21	334759	355183	4	4_2_1	3339	0.002	intergenic_region	n/a	-
1431	Pn21	2884262	2964108	2	2_2_0	186	0.021	intergenic_region	n/a	-
1432	Pn21	22124411	22188004	5	5_3_1	151	0.062	intergenic_region	n/a	-
1433	Pn21	22106733	22166848	2	2_2_0	251	0.016	intergenic_region	n/a	-
1434	Pn21	22067863	22068183	6	2_3_1	3771	0.003	exon	evm.model.Pn17.650,	-
1435	Pn21	21988118	22012005	2	1_1_1	63	0.06	intron	evm.model.Pn17.643,	-
1436	Pn21	2179355	2320179	12	6_2_1	45	0.348	intergenic_region	n/a	+
1437	Pn21	20943837	20977725	5	2_2_2	443	0.022	intergenic_region	n/a	+
1438	Pn21	20878203	20884934	3	1_3_1	19	0.24	intergenic_region	n/a	+
1439	Pn21	20623322	20623891	10	3_3_1	54934	0	exon	evm.model.Pn17.456,	-
1440	Pn21	20377208	20544857	2	2_2_0	1051	0.004	intergenic_region	n/a	+
1441	Pn21	20369201	20370183	13	1_0_9	54822	0	exon	evm.model.Pn17.426,	-
1442	Pn21	20343757	20344192	2	0_1_2	1142	0.003	exon	evm.model.Pn17.421,	-
1443	Pn21	20268121	20268448	2	1_1_1	14610	0	exon	evm.model.Pn17.405,	-
1444	Pn21	19959607	19959755	2	1_2_0	2368	0.002	exon	evm.model.Pn17.355,	-
1445	Pn21	19922387	19922604	4	2_1_0	35262	0	exon	evm.model.Pn17.351,	-
1446	Pn21	19872447	19872691	2	2_2_0	831	0.005	intron	evm.model.Pn17.343,	-
1447	Pn21	19555100	19555373	3	2_1_0	9569	0.001	exon	evm.model.Pn17.285,	+
1448	Pn21	19385075	19385401	2	2_2_0	13272	0	exon	evm.model.Pn17.259,	-
1449	Pn21	19158532	19158752	3	3_2_0	1074	0.006	exon	evm.model.Pn17.226,	-
1450	Pn21	19056072	19141973	4	0_3_3	1364	0.006	intergenic_region	n/a	-
1451	Pn21	18966965	18967100	3	2_3_0	2595	0.002	exon	evm.model.Pn17.683,	+
1452	Pn21	18964983	18965219	3	2_1_0	2118	0.003	exon	evm.model.Pn17.683,	+
1453	Pn21	18909712	18910494	3	1_1_2	46296	0	intergenic_region	n/a	-
1454	Pn21	18909649	18909789	2	1_1_1	45291	0	intergenic_region	n/a	-
1455	Pn21	18909595	18909734	2	2_2_0	48360	0	intergenic_region	n/a	-
1456	Pn21	18909076	18909225	7	5_1_0	42695	0	intergenic_region	n/a	-
1457	Pn21	18907657	18907803	4	2_2_0	67858	0	intergenic_region	n/a	-
1458	Pn21	18907269	18907504	4	1_2_1	100737	0	intergenic_region	n/a	-
1459	Pn21	18906843	18907010	2	2_1_0	129650	0	intergenic_region	n/a	-
1460	Pn21	18906777	18906964	2	2_1_0	121701	0	intergenic_region	n/a	-
1461	Pn21	18816049	18817801	3	1_3_0	107618	0	intergenic_region	n/a	-
1462	Pn21	18746279	18746739	4	0_3_2	8366	0.001	exon	evm.model.Pn17.714,	-
1463	Pn21	18590952	18591179	4	0_3_1	4493	0.002	intergenic_region	n/a	+
1464	Pn21	1817976	2015303	4	1_4_0	34	0.19	intergenic_region	n/a	+
1465	Pn21	18172782	18269724	4	4_4_0	189	0.041	intergenic_region	n/a	+
1466	Pn21	18053052	18205484	6	3_6_0	8	0.6	intergenic_region	n/a	-
1467	Pn21	17746999	17834151	2	2_1_0	202	0.019	intergenic_region	n/a	+
1468	Pn21	1760917	1773108	11	8_6_3	60	0.268	intergenic_region	n/a	+
1469	Pn21	17609055	17635561	3	2_1_0	67	0.082	intergenic_region	n/a	+
1470	Pn21	17528902	17529444	17	3_0_1	9285	0.004	intergenic_region	n/a	+
1471	Pn21	17472073	17472442	2	1_2_0	5181	0.001	exon	evm.model.Pn17.897,	+
1472	Pn21	17262040	17405104	3	2_0_3	97	0.058	intergenic_region	n/a	-
1473	Pn21	17221708	17370394	11	2_8_2	21867	0.001	intergenic_region	n/a	+
1474	Pn21	1717944	1718132	2	1_2_0	2499	0.002	intergenic_region	n/a	+
1475	Pn21	17165414	17165995	17	2_11_1	261970	0	intergenic_region	n/a	+
1476	Pn21	17165132	17165848	9	3_7_0	276896	0	intergenic_region	n/a	+
1477	Pn21	17042884	17043072	3	3_0_0	3148	0.002	exon	evm.model.Pn17.952,	-
1478	Pn21	16697497	16706463	2	1_2_1	861	0.005	intergenic_region	n/a	-
1479	Pn21	16550002	16550307	11	3_1_0	14481	0.002	intergenic_region	n/a	+
1480	Pn21	16325661	16326764	3	1_1_1	4675	0.001	exon	evm.model.Pn17.1027,	-
1481	Pn21	16316355	16317999	9	1_3_5	147640	0	exon	evm.model.Pn17.1028,	-
1482	Pn21	16273127	16276132	5	2_0_2	2901	0.003	intergenic_region	n/a	+
1483	Pn21	15114338	15114594	2	1_0_2	34500	0	exon	evm.model.Pn17.1121,	-
1484	Pn21	15113720	15114381	7	1_4_6	49034	0	exon	evm.model.Pn17.1121,	-
1485	Pn21	15111639	15112301	3	2_0_2	48655	0	exon	evm.model.Pn17.1121,	-
1486	Pn21	13731835	13731984	9	4_6_0	19998	0.001	intergenic_region	n/a	+
1487	Pn21	13267162	13267360	3	3_3_0	172	0.034	intron	evm.model.Pn17.1233,	-
1488	Pn21	12299455	12456337	4	1_3_1	456	0.017	intergenic_region	n/a	-
1489	Pn21	11980961	11981111	2	2_1_0	6001	0.001	intergenic_region	n/a	+
1490	Pn20	9932882	9933058	2	2_2_0	15383	0	exon	evm.model.Pn22.113,	-
1491	Pn20	972749	1060068	19	12_3_1	168	0.184	intergenic_region	n/a	-
1492	Pn20	9298978	9365035	8	2_8_0	9323	0.002	intergenic_region	n/a	+
1493	Pn20	9184391	9184729	2	1_1_2	7903	0.001	exon	evm.model.Pn22.153,	+
1494	Pn20	9124407	9125600	6	1_0_4	4142	0.003	intergenic_region	n/a	-
1495	Pn20	902583	902943	4	1_3_1	152123	0	exon	evm.model.Pn32.121,	-
1496	Pn20	902179	902841	9	1_4_4	108288	0	exon	evm.model.Pn32.121,	+
1497	Pn20	902121	902334	6	3_3_1	117288	0	exon	evm.model.Pn32.121,	+
1498	Pn20	901969	902278	14	1_9_0	55513	0.001	intergenic_region	n/a	-
1499	Pn20	8876	9163	2	2_1_0	13308	0	intergenic_region	n/a	+
1500	Pn20	886801	891262	4	2_2_0	202	0.038	intergenic_region	n/a	-
1501	Pn20	8826513	8826698	2	2_1_0	4247	0.001	exon	evm.model.Pn22.181,	-
1502	Pn20	8229861	8230123	2	0_2_1	5891	0.001	exon	evm.model.Pn22.233,	-
1503	Pn20	8148613	8148931	3	1_1_1	30357	0	exon	evm.model.Pn22.242,	-
1504	Pn20	8132104	8132239	2	2_2_0	6121	0.001	intergenic_region	n/a	+
1505	Pn20	7981	8912	2	0_1_2	8190	0	intergenic_region	n/a	+
1506	Pn20	7104225	7104489	4	1_4_0	12233	0.001	exon	evm.model.Pn22.330,	-
1507	Pn20	6924875	6925149	3	2_2_1	3446	0.002	intergenic_region	n/a	-
1508	Pn20	630929	631077	4	2_1_0	2429	0.003	exon	evm.model.Pn32.164,	-
1509	Pn20	6169624	6187900	3	1_3_0	31	0.162	intergenic_region	n/a	-
1510	Pn20	6144707	6144986	6	1_1_1	3400	0.004	exon	evm.model.Pn22.448,	+
1511	Pn20	6067456	6067606	2	2_1_0	11650	0	exon	evm.model.Pn22.460,	-
1512	Pn20	6066519	6066787	3	2_0_1	16068	0	intron	evm.model.Pn22.460,	-
1513	Pn20	599598	599750	5	5_0_0	4508	0.002	exon	evm.model.Pn32.171,	+
1514	Pn20	5213550	5214316	3	2_1_0	13515	0	exon	evm.model.Pn22.565,	+
1515	Pn20	5173710	5175528	3	2_2_1	31858	0	exon	evm.model.Pn22.571,	-
1516	Pn20	5173395	5173906	5	5_1_0	60115	0	exon	evm.model.Pn22.571,	-
1517	Pn20	5173129	5173492	3	1_3_0	57782	0	intergenic_region	n/a	-
1518	Pn20	5027850	5028067	2	2_2_0	3312	0.001	intergenic_region	n/a	-
1519	Pn20	4918858	4920524	4	0_2_4	56449	0	exon	evm.model.Pn22.608,	+
1520	Pn20	4615408	4654706	16	6_10_2	4581	0.007	intergenic_region	n/a	+
1521	Pn20	4456787	4456954	2	1_2_0	794	0.005	exon	evm.model.Pn22.659,	-
1522	Pn20	4387207	4387343	2	2_1_0	8204	0	intergenic_region	n/a	-
1523	Pn20	4290466	4290640	2	2_1_0	4292	0.001	intergenic_region	n/a	-
1524	Pn20	4164118	4165396	2	2_2_0	2702	0.001	intergenic_region	n/a	+
1525	Pn20	341423	342000	3	2_0_2	18070	0	exon	evm.model.Pn32.210,	+
1526	Pn20	3134339	3135396	3	0_1_2	6296	0.001	exon	evm.model.Pn22.827,	+
1527	Pn20	2884168	2884564	3	0_1_2	3637	0.002	exon	evm.model.Pn22.863,	+
1528	Pn20	2715300	2715622	3	1_1_1	14781	0	exon	evm.model.Pn22.894,	+
1529	Pn20	2623875	2624376	3	0_2_1	21200	0	exon	evm.model.Pn22.908,	+
1530	Pn20	2556235	2556376	3	2_1_0	1481	0.004	exon	evm.model.Pn22.923,	+
1531	Pn20	2494385	2494713	4	3_0_1	12893	0.001	exon	evm.model.Pn22.933,	-
1532	Pn20	24270520	24271584	2	0_2_1	5844	0.001	exon	evm.model.Pn32.250,	+
1533	Pn20	2364367	2364658	2	1_2_0	29215	0	exon	evm.model.Pn22.956,	+
1534	Pn20	2309045	2309917	3	2_3_0	1746	0.003	exon	evm.model.Pn22.963,	-
1535	Pn20	2279305	2280471	2	1_1_1	5571	0.001	exon	evm.model.Pn22.970,	+
1536	Pn20	22685507	22686284	6	1_1_5	15359	0.001	exon	evm.model.Pn39.95,	+
1537	Pn20	22594162	22616686	189	1_32_4	46	0.892	intergenic_region	n/a	-
1538	Pn20	22448239	22448465	3	0_3_1	3401	0.002	exon	evm.model.Pn39.62,	-
1539	Pn20	22406690	22407633	2	1_2_0	145	0.027	intron	evm.model.Pn39.55,	+
1540	Pn20	2239378	2242075	2	2_2_0	1177	0.003	intergenic_region	n/a	-
1541	Pn20	22297641	22297889	4	2_3_0	37227	0	intergenic_region	n/a	-
1542	Pn20	22297518	22297814	2	2_1_0	37894	0	intergenic_region	n/a	-
1543	Pn20	22294851	22295660	2	0_1_2	23941	0	exon	evm.model.Pn39.38,	+
1544	Pn20	2213359	2213511	15	4_1_0	19575	0.002	intergenic_region	n/a	+
1545	Pn20	21848908	22046387	2	1_2_0	223	0.018	intergenic_region	n/a	+
1546	Pn20	21774240	21774529	2	0_1_2	42293	0	exon	evm.model.Pn37.173,	+
1547	Pn20	21648441	21648575	2	2_1_0	1086	0.004	exon	evm.model.Pn37.158,	-
1548	Pn20	21617251	21617719	2	1_2_0	3612	0.001	exon	evm.model.Pn37.152,	+
1549	Pn20	21572532	21573500	9	1_7_0	25280	0.001	exon	evm.model.Pn37.143,	+
1550	Pn20	21431974	21432221	2	2_1_0	3019	0.001	exon	evm.model.Pn37.121,	-
1551	Pn20	21426995	21427372	22	1_15_1	18563	0.002	exon	evm.model.Pn37.120,	+
1552	Pn20	21096138	21096291	3	2_1_0	18170	0	exon	evm.model.Pn37.72,	-
1553	Pn20	20982498	20997727	15	9_8_1	591	0.048	intron	evm.model.Pn37.64,	+
1554	Pn20	20963335	20963548	2	0_1_2	8412	0	exon	evm.model.Pn37.61,	-
1555	Pn20	209079	209393	2	1_2_0	7715	0.001	exon	evm.model.Pn32.225,	-
1556	Pn20	20746048	20746363	4	1_1_1	33701	0	exon	evm.model.Pn37.36,	+
1557	Pn20	20611520	20613744	9	4_0_3	12636	0.001	intron	evm.model.Pn37.25,	-
1558	Pn20	19546189	19546530	8	0_6_2	14852	0.001	intergenic_region	n/a	-
1559	Pn20	19518776	19518932	2	2_1_0	237	0.017	intergenic_region	n/a	+
1560	Pn20	18800930	18801368	4	0_1_2	36985	0	exon	evm.model.Pn25.160,	+
1561	Pn20	17027445	17037865	7	2_0_3	3283	0.004	exon	evm.model.Pn25.92,	-
1562	Pn20	16558083	16558264	2	2_2_0	1562	0.003	exon	evm.model.Pn25.74,	-
1563	Pn20	1441834	1442178	4	3_0_3	3353	0.002	intergenic_region	n/a	+
1564	Pn20	1428427	1428633	3	2_1_0	16228	0	exon	evm.model.Pn32.39,	+
1565	Pn20	11495192	11495354	3	3_1_0	2707	0.002	intron	evm.model.Pn22.41,	-
1566	Pn20	10757515	10858065	3	1_1_1	1188	0.005	intergenic_region	n/a	+
1567	Pn20	10324170	10324311	4	3_1_0	1640	0.005	exon	evm.model.Pn22.83,	-
1568	Pn20	100420	101165	11	1_1_4	889	0.024	intergenic_region	n/a	-
1569	Pn2	9994638	9994774	5	5_4_0	5093	0.002	exon	evm.model.Pn6.2204,	+
1570	Pn2	9375879	9376178	3	2_2_0	9315	0.001	exon	evm.model.Pn6.2285,	-
1571	Pn2	9359436	9359723	14	2_9_0	9962	0.003	exon	evm.model.Pn6.2288,	-
1572	Pn2	9197987	9198508	2	1_2_0	12741	0	exon	evm.model.Pn6.2312,	-
1573	Pn2	9196427	9196589	3	1_2_0	7383	0.001	intergenic_region	n/a	-
1574	Pn2	8990964	8991229	3	1_2_0	47566	0	exon	evm.model.Pn6.2330,	+
1575	Pn2	8989252	8989535	3	1_2_0	55326	0	exon	evm.model.Pn6.2330,	+
1576	Pn2	8927027	8931566	3	2_2_0	217	0.027	intron	evm.model.Pn6.2334,	-
1577	Pn2	8833391	8833552	2	2_2_0	9535	0	intron	evm.model.Pn6.2347,	+
1578	Pn2	8799590	8799769	2	2_2_0	10329	0	exon	evm.model.Pn6.2349,	+
1579	Pn2	8510590	8510811	3	2_2_0	23245	0	exon	evm.model.Pn6.2399,	-
1580	Pn2	8442291	8442511	5	1_5_1	636	0.015	intergenic_region	n/a	-
1581	Pn2	8287596	8343398	55	25_14_3	185	0.373	intergenic_region	n/a	+
1582	Pn2	8257432	8265029	5	2_4_0	5621	0.002	intergenic_region	n/a	-
1583	Pn2	8253395	8261128	320	37_89_5	5210	0.109	intergenic_region	n/a	-
1584	Pn2	8076481	8076710	3	1_3_0	5865	0.001	intergenic_region	n/a	+
1585	Pn2	7993109	7993985	2	1_0_2	2414	0.002	intergenic_region	n/a	-
1586	Pn2	7960089	7960367	2	2_1_0	171561	0	exon	evm.model.Pn6.2477,	+
1587	Pn2	7959449	7960102	6	6_1_0	169505	0	exon	evm.model.Pn6.2477,	-
1588	Pn2	7959170	7959544	3	2_2_0	121394	0	intergenic_region	n/a	-
1589	Pn2	7959104	7959266	7	3_3_1	94282	0	intergenic_region	n/a	-
1590	Pn2	7828519	7828833	4	1_2_0	26760	0	exon	evm.model.Pn6.2493,	+
1591	Pn2	7641200	7641493	3	1_3_2	2893	0.002	exon	evm.model.Pn6.2514,	-
1592	Pn2	7232041	7232351	3	3_1_0	9389	0.001	exon	evm.model.Pn6.2569,	+
1593	Pn2	7198413	7199111	2	0_1_2	31842	0	exon	evm.model.Pn6.2573,	+
1594	Pn2	6116032	6116196	2	2_2_0	2606	0.002	exon	evm.model.Pn6.2621,	-
1595	Pn2	5956095	5957200	4	0_2_1	1939	0.004	intergenic_region	n/a	-
1596	Pn2	5770319	5783828	3	2_2_0	17005	0	intergenic_region	n/a	-
1597	Pn2	4791344	4875729	56	8_1_32	31	0.783	intergenic_region	n/a	-
1598	Pn2	4684047	4750147	2	2_1_0	738	0.005	intergenic_region	n/a	+
1599	Pn2	4513902	4542532	2	0_2_1	889	0.004	intergenic_region	n/a	+
1600	Pn2	4387125	4387260	4	3_2_1	13771	0.001	intergenic_region	n/a	+
1601	Pn2	4358059	4358342	4	1_3_0	72255	0	intergenic_region	n/a	+
1602	Pn2	4344901	4345270	9	6_1_0	7274	0.002	intergenic_region	n/a	+
1603	Pn2	42869665	43026972	2	0_1_2	75	0.051	intergenic_region	n/a	+
1604	Pn2	4275321	4275566	3	2_1_0	5297	0.001	exon	evm.model.Pn6.2806,	-
1605	Pn2	4275075	4275423	4	3_0_2	5466	0.001	exon	evm.model.Pn6.2806,	-
1606	Pn2	4265645	4266570	2	2_0_1	35911	0	exon	evm.model.Pn6.2809,	-
1607	Pn2	4265533	4265734	3	2_1_0	28820	0	exon	evm.model.Pn6.2809,	+
1608	Pn2	4257114	4257749	2	1_2_0	17264	0	exon	evm.model.Pn6.2812,	-
1609	Pn2	4231653	4253483	4	3_4_0	24	0.25	intergenic_region	n/a	-
1610	Pn2	42104060	42132971	2	1_1_1	890	0.004	intergenic_region	n/a	+
1611	Pn2	41821162	41821347	4	1_3_0	13622	0.001	intergenic_region	n/a	-
1612	Pn2	39649907	39703987	2	2_2_0	562	0.007	intergenic_region	n/a	+
1613	Pn2	39300282	39428095	2	2_1_0	86	0.044	intergenic_region	n/a	+
1614	Pn2	39176036	39237895	10	1_7_0	1975	0.01	intergenic_region	n/a	-
1615	Pn2	39016431	39171405	14	0_6_6	456	0.058	intergenic_region	n/a	-
1616	Pn2	38981859	38991626	28	21_0_4	25949	0.002	intergenic_region	n/a	-
1617	Pn2	38969898	38970064	3	3_3_0	7608	0.001	intergenic_region	n/a	+
1618	Pn2	38960215	38962241	2	1_0_2	22196	0	intergenic_region	n/a	+
1619	Pn2	38909744	38909960	2	2_1_0	10451	0	intergenic_region	n/a	-
1620	Pn2	37517506	37517661	2	2_2_0	2898	0.001	intergenic_region	n/a	+
1621	Pn2	37516949	37517087	3	2_3_0	17743	0	exon	evm.model.Pn6.3855,	+
1622	Pn2	37234284	37294201	2	2_1_0	1374	0.003	intergenic_region	n/a	-
1623	Pn2	37098631	37142773	7	4_1_0	2050	0.007	intergenic_region	n/a	-
1624	Pn2	3690979	3732141	6	2_4_0	678	0.017	intergenic_region	n/a	-
1625	Pn2	3681189	3682480	3	3_0_2	10478	0.001	exon	evm.model.Pn6.2884,	+
1626	Pn2	36498023	36498508	3	3_1_0	8050	0.001	exon	evm.model.Pn6.3939,	-
1627	Pn2	36361179	36389317	4	2_4_1	2730	0.003	intergenic_region	n/a	-
1628	Pn2	36355539	36382474	4	4_3_0	6859	0.001	intergenic_region	n/a	+
1629	Pn2	36133172	36244592	2	1_2_0	950	0.004	intergenic_region	n/a	-
1630	Pn2	34878656	34878924	3	0_1_2	3085	0.002	exon	evm.model.Pn6.4055,	+
1631	Pn2	34446566	34599548	8	7_0_0	1466	0.011	intergenic_region	n/a	+
1632	Pn2	28159349	28308099	4	0_3_3	86	0.085	intergenic_region	n/a	-
1633	Pn2	25545196	25555974	2	1_2_1	75	0.051	intergenic_region	n/a	+
1634	Pn2	25391580	25392799	15	1_12_3	20344	0.001	exon	evm.model.Pn6.239,	-
1635	Pn2	25321185	25391473	32	1_22_0	22780	0.003	intergenic_region	n/a	-
1636	Pn2	24982438	24982612	3	2_2_0	60797	0	exon	evm.model.Pn6.279,	+
1637	Pn2	24657913	24658060	7	3_3_0	10098	0.001	intergenic_region	n/a	+
1638	Pn2	24193894	24194133	3	1_1_1	2685	0.002	intergenic_region	n/a	+
1639	Pn2	24104600	24104821	3	2_1_0	5465	0.001	intergenic_region	n/a	+
1640	Pn2	23996957	23997183	2	2_2_0	6103	0.001	exon	evm.model.Pn6.365,	-
1641	Pn2	23910015	23982059	18	12_11_0	243033	0	intergenic_region	n/a	-
1642	Pn2	23899693	23937298	3	2_2_2	14	0.3	intergenic_region	n/a	+
1643	Pn2	23857185	23857382	2	1_2_0	11135	0	exon	evm.model.Pn6.377,	+
1644	Pn2	2382705	2577494	12	0_10_11	40	0.375	intergenic_region	n/a	-
1645	Pn2	22230286	22230445	5	1_3_0	14090	0.001	intergenic_region	n/a	+
1646	Pn2	22209888	22211378	6	0_4_3	17450	0.001	exon	evm.model.Pn6.1029,	+
1647	Pn2	21788578	21788851	2	2_2_0	1288	0.003	intergenic_region	n/a	+
1648	Pn2	21137484	21139233	2	1_0_2	5800	0.001	intergenic_region	n/a	-
1649	Pn2	20940837	20955089	5	4_5_0	59	0.145	intron	evm.model.Pn6.527,	-
1650	Pn2	20512030	20512224	2	2_2_0	23569	0	intron	evm.model.Pn6.589,	-
1651	Pn2	20466065	20478336	4	3_1_1	524	0.015	intergenic_region	n/a	-
1652	Pn2	20386353	20386545	23	7_1_0	28729	0.002	intergenic_region	n/a	+
1653	Pn2	20386307	20386450	2	2_2_0	29153	0	exon	evm.model.Pn6.608,	+
1654	Pn2	20385194	20385379	4	0_3_0	16996	0	intergenic_region	n/a	+
1655	Pn2	20333782	20335668	3	1_1_3	8181	0.001	exon	evm.model.Pn6.615,	+
1656	Pn2	20294147	20294598	6	5_0_2	295631	0	intergenic_region	n/a	+
1657	Pn2	20292563	20293047	6	5_0_2	133773	0	intron	evm.model.Pn6.622,	+
1658	Pn2	20266696	20268359	3	1_1_1	9021	0.001	exon	evm.model.Pn6.627,	+
1659	Pn2	20265275	20265659	2	2_1_0	12886	0	exon	evm.model.Pn6.627,	-
1660	Pn2	20261642	20261820	2	1_2_0	18380	0	intron	evm.model.Pn6.627,	-
1661	Pn2	20257605	20258771	3	1_0_2	15883	0	exon	evm.model.Pn6.628,	-
1662	Pn2	20215068	20215421	5	4_2_0	25733	0	exon	evm.model.Pn6.633,	+
1663	Pn2	19710367	19710580	2	2_1_0	1661	0.002	exon	evm.model.Pn6.691,	-
1664	Pn2	19700643	19700921	5	1_4_0	21987	0	intergenic_region	n/a	+
1665	Pn2	19593037	19593380	2	1_2_0	2397	0.002	exon	evm.model.Pn6.705,	-
1666	Pn2	19270742	19270917	3	2_3_0	7470	0.001	intergenic_region	n/a	-
1667	Pn2	19257371	19257654	3	0_2_2	4349	0.001	intergenic_region	n/a	-
1668	Pn2	19234528	19235068	5	0_2_4	4657	0.002	intergenic_region	n/a	-
1669	Pn2	19142398	19144364	3	2_1_0	17539	0	intergenic_region	n/a	+
1670	Pn2	18977073	19007942	6	2_5_1	510	0.023	intergenic_region	n/a	-
1671	Pn2	18805202	18805637	2	0_1_2	9134	0	exon	evm.model.Pn6.846,	+
1672	Pn2	18754133	18754361	3	2_2_0	6171	0.001	exon	evm.model.Pn6.852,	+
1673	Pn2	18742633	18742772	2	1_1_1	16271	0	intergenic_region	n/a	+
1674	Pn2	18671614	18671760	3	1_3_0	4210	0.001	exon	evm.model.Pn6.862,	-
1675	Pn2	18643653	18644156	3	0_1_2	20743	0	exon	evm.model.Pn6.866,	+
1676	Pn2	18627408	18627569	3	2_2_0	12392	0	exon	evm.model.Pn6.871,	+
1677	Pn2	18262250	18382935	3	2_1_0	2406	0.002	intergenic_region	n/a	+
1678	Pn2	18225169	18347680	15	8_1_0	60914	0	intergenic_region	n/a	-
1679	Pn2	18190187	18317224	3	2_3_1	602	0.01	intergenic_region	n/a	+
1680	Pn2	18128261	18128586	2	2_1_0	63290	0	exon	evm.model.Pn6.1071,	+
1681	Pn2	18128104	18128408	105	57_8_3	44360	0.005	intergenic_region	n/a	-
1682	Pn2	18123552	18124735	416	1_58_16	12494	0.062	exon	evm.model.Pn6.1073,	-
1683	Pn2	18093996	18094144	3	2_1_0	2003	0.003	exon	evm.model.Pn6.1079,	-
1684	Pn2	17904813	18077233	24	21_1_1	23	0.676	intergenic_region	n/a	+
1685	Pn2	17877846	17878052	3	1_0_2	4284	0.001	exon	evm.model.Pn6.1108,	-
1686	Pn2	17741843	17745990	3	2_2_0	2625	0.002	intergenic_region	n/a	-
1687	Pn2	17667046	17667265	2	2_1_0	12220	0	intergenic_region	n/a	+
1688	Pn2	17325084	17325233	6	3_2_0	6741	0.002	intergenic_region	n/a	+
1689	Pn2	17255264	17287409	4	1_2_0	334	0.023	intergenic_region	n/a	-
1690	Pn2	16417795	16417949	4	3_1_0	3999	0.002	intergenic_region	n/a	+
1691	Pn2	16184991	16185191	2	2_2_0	4484	0.001	exon	evm.model.Pn6.1350,	-
1692	Pn2	15751110	15751879	11	0_9_6	58173	0	exon	evm.model.Pn6.1405,	+
1693	Pn2	15681469	15727195	6	3_4_0	327	0.035	intron	evm.model.Pn6.1409,	+
1694	Pn2	15551704	15551866	5	2_2_2	657	0.015	intergenic_region	n/a	+
1695	Pn2	15193426	15193716	2	2_1_0	3731	0.001	exon	evm.model.Pn6.1471,	-
1696	Pn2	15094170	15094924	4	1_2_0	11220	0.001	exon	evm.model.Pn6.1485,	-
1697	Pn2	14859655	14859841	2	2_2_0	10783	0	intron	evm.model.Pn6.1512,	+
1698	Pn2	14859272	14859768	3	3_1_0	25581	0	exon	evm.model.Pn6.1512,	+
1699	Pn2	14772205	14772515	2	1_2_0	31380	0	exon	evm.model.Pn6.1523,	+
1700	Pn2	14770578	14770886	2	2_1_1	20420	0	intergenic_region	n/a	-
1701	Pn2	14754055	14754314	3	2_2_0	14481	0	exon	evm.model.Pn6.1525,	-
1702	Pn2	14647769	14648323	10	2_5_4	9807	0.002	exon	evm.model.Pn6.1540,	+
1703	Pn2	14490755	14508828	4	2_0_1	1388	0.006	intergenic_region	n/a	+
1704	Pn2	14216536	14216737	2	2_1_0	2646	0.002	intergenic_region	n/a	+
1705	Pn2	13513702	13520268	3	1_3_0	14036	0	exon	evm.model.Pn6.1716,	-
1706	Pn2	13314822	13317483	2	2_0_1	3787	0.001	exon	evm.model.Pn6.1748,	-
1707	Pn2	13307161	13307405	3	0_1_2	2971	0.002	exon	evm.model.Pn6.1749,	+
1708	Pn2	13198455	13200019	2	1_0_2	10478	0	exon	evm.model.Pn6.1760,	-
1709	Pn2	12995172	12995667	3	2_1_0	3964	0.002	intergenic_region	n/a	-
1710	Pn2	12908866	12909090	3	1_2_1	56150	0	exon	evm.model.Pn6.1804,	+
1711	Pn2	12908614	12909018	2	1_1_1	51263	0	exon	evm.model.Pn6.1804,	+
1712	Pn2	12900523	12900794	2	1_1_1	8785	0	exon	evm.model.Pn6.1806,	-
1713	Pn2	12685441	12835839	18	15_0_0	7381	0.005	intergenic_region	n/a	-
1714	Pn2	12673850	12674104	5	1_2_0	5487	0.002	intron	evm.model.Pn6.1848,	+
1715	Pn2	1266451	1325423	106	6_44_5	10	0.955	intergenic_region	n/a	-
1716	Pn2	12420453	12421084	2	1_0_2	1553	0.003	exon	evm.model.Pn6.1885,	+
1717	Pn2	12408884	12411014	2	1_0_2	17356	0	exon	evm.model.Pn6.1887,	+
1718	Pn2	12274650	12277063	27	20_4_0	153593	0	intergenic_region	n/a	+
1719	Pn2	12274412	12274871	2	2_1_0	175444	0	intergenic_region	n/a	+
1720	Pn2	12080140	12080381	3	0_2_2	11327	0.001	exon	evm.model.Pn6.1934,	+
1721	Pn2	11954988	11955247	8	3_5_0	231602	0	intergenic_region	n/a	+
1722	Pn2	11954922	11955134	5	2_3_0	320234	0	exon	evm.model.Pn6.1951,	+
1723	Pn2	11954584	11954829	2	2_1_0	332841	0	exon	evm.model.Pn6.1951,	+
1724	Pn2	11915072	11915810	3	2_2_1	541	0.011	exon	evm.model.Pn6.1957,	-
1725	Pn2	11361121	11394419	4	2_3_1	131	0.058	intergenic_region	n/a	-
1726	Pn2	11305447	11305674	16	8_12_0	129793	0	intergenic_region	n/a	+
1727	Pn2	11304375	11304665	2	2_1_0	179970	0	intergenic_region	n/a	-
1728	Pn2	11006967	11007174	3	3_3_0	49238	0	intergenic_region	n/a	+
1729	Pn2	11006606	11006856	3	2_1_0	84436	0	intergenic_region	n/a	+
1730	Pn2	11006428	11006638	3	3_1_0	73842	0	intergenic_region	n/a	-
1731	Pn2	10884462	10884873	2	1_2_0	13270	0	exon	evm.model.Pn6.2094,	-
1732	Pn2	10882669	10882892	7	1_4_4	12326	0.001	exon	evm.model.Pn6.2094,	-
1733	Pn2	10649682	10649960	2	2_1_0	117322	0	intergenic_region	n/a	+
1734	Pn2	10501161	10502162	3	3_1_0	10349	0.001	exon	evm.model.Pn6.2142,	+
1735	Pn2	10461947	10481156	2	1_1_2	172	0.023	intergenic_region	n/a	+
1736	Pn2	10375081	10375292	2	2_2_0	2808	0.001	exon	evm.model.Pn6.2152,	-
1737	Pn2	10175454	10240555	3	0_2_1	1922	0.003	intergenic_region	n/a	-
1738	Pn19	8487050	8528454	2	2_2_0	48	0.077	intergenic_region	n/a	+
1739	Pn19	8449717	8483149	16	11_1_0	508	0.059	intergenic_region	n/a	+
1740	Pn19	8348738	8377683	2	2_1_0	855	0.005	intergenic_region	n/a	+
1741	Pn19	6266532	6266676	34	4_1_1	7970	0.008	exon	evm.model.Pn4.280,	-
1742	Pn19	5732348	5732652	2	1_2_0	44795	0	exon	evm.model.Pn4.253,	+
1743	Pn19	5431265	5433964	2	2_2_0	5104	0.001	exon	evm.model.Pn4.241,	-
1744	Pn19	2782059	2974679	3	1_3_2	78	0.071	intergenic_region	n/a	-
1745	Pn19	2741808	2742305	2	1_2_0	42227	0	intergenic_region	n/a	+
1746	Pn19	2262213	2262768	2	0_2_1	1745	0.002	exon	evm.model.Pn4.130,	-
1747	Pn19	2261934	2262185	3	0_1_2	1370	0.004	intergenic_region	n/a	-
1748	Pn19	21669426	21669727	2	2_2_0	592	0.007	intron	evm.model.Pn4.1921,	+
1749	Pn19	21638039	21638229	2	1_2_0	30436	0	exon	evm.model.Pn4.1919,	+
1750	Pn19	21637956	21638106	5	4_5_0	33984	0	exon	evm.model.Pn4.1919,	+
1751	Pn19	20658466	20658732	2	0_1_2	71242	0	exon	evm.model.Pn4.1873,	-
1752	Pn19	20257146	20257590	2	2_0_1	10396	0	exon	evm.model.Pn4.1859,	-
1753	Pn19	19851566	19852388	3	0_1_2	1954	0.003	exon	evm.model.Pn4.1827,	-
1754	Pn19	19593496	19593712	2	2_2_0	5061	0.001	intergenic_region	n/a	-
1755	Pn19	18553214	18558842	3	2_1_0	2746	0.002	intergenic_region	n/a	+
1756	Pn19	18327052	18327395	2	2_1_0	11630	0	intergenic_region	n/a	+
1757	Pn19	18326759	18327051	4	2_3_0	10522	0.001	intergenic_region	n/a	+
1758	Pn19	18239282	18239528	3	2_1_0	22702	0	exon	evm.model.Pn4.1670,	-
1759	Pn19	17548170	17548719	2	1_0_2	10733	0	exon	evm.model.Pn4.1584,	-
1760	Pn19	17519566	17519761	2	2_1_0	35501	0	intron	evm.model.Pn70.1,	+
1761	Pn19	17411289	17443505	2	0_2_1	660	0.006	intron	evm.model.Pn70.1,	+
1762	Pn19	17350670	17351364	2	1_2_0	1564	0.003	intron	evm.model.Pn70.1,evm.model.Pn4.1553,	-
1763	Pn19	17342654	17343143	10	10_1_2	29377	0.001	exon	evm.model.Pn4.1552,	+
1764	Pn19	17208255	17255200	7	1_5_1	1096	0.013	intron	evm.model.Pn70.1,	-
1765	Pn19	17020610	17021108	9	5_4_0	34257	0.001	intron	evm.model.Pn70.1,evm.model.Pn4.1500,	+
1766	Pn19	17020428	17020649	4	1_0_4	27800	0	intron	evm.model.Pn70.1,	-
1767	Pn19	16990725	16990992	2	2_0_1	13474	0	exon	evm.model.Pn4.1495,	-
1768	Pn19	16982729	16982993	6	1_4_2	18888	0.001	exon	evm.model.Pn4.1494,	+
1769	Pn19	16835348	16854373	6	6_1_0	310	0.037	intron	evm.model.Pn70.1,	-
1770	Pn19	16462443	16616399	2	2_2_0	850	0.005	intron	evm.model.Pn70.1,	-
1771	Pn19	16424613	16585362	19	10_11_3	420	0.083	intron	evm.model.Pn70.1,	-
1772	Pn19	16329005	16329298	7	2_5_1	202967	0	exon	evm.model.Pn4.1394,	-
1773	Pn19	16328840	16329160	7	1_7_0	158247	0	exon	evm.model.Pn4.1394,	+
1774	Pn19	16249037	16249482	2	1_0_2	4026	0.001	exon	evm.model.Pn4.1386,	-
1775	Pn19	16219327	16219490	4	2_0_1	2302	0.003	exon	evm.model.Pn4.1381,	-
1776	Pn19	16140456	16141476	3	0_1_2	2700	0.002	exon	evm.model.Pn4.1371,	+
1777	Pn19	15800706	15801456	2	2_1_0	813	0.005	intergenic_region	n/a	-
1778	Pn19	15535436	15535613	5	1_4_1	7838	0.001	exon	evm.model.Pn4.1339,	-
1779	Pn19	15128992	15129636	2	2_2_0	561	0.007	intergenic_region	n/a	+
1780	Pn19	15107426	15107581	5	2_4_0	3926	0.003	exon	evm.model.Pn4.1279,	+
1781	Pn19	14468074	14488179	24	4_15_0	294	0.14	intergenic_region	n/a	+
1782	Pn19	14160896	14192474	4	3_3_0	15	0.348	intergenic_region	n/a	-
1783	Pn19	14027717	14027880	2	1_2_0	6179	0.001	intergenic_region	n/a	+
1784	Pn19	13924966	13925354	2	2_0_1	5248	0.001	intergenic_region	n/a	+
1785	Pn19	13892314	13892733	2	0_1_2	2831	0.001	exon	evm.model.Pn4.1089,	-
1786	Pn19	13887851	13888369	2	1_2_0	5129	0.001	intergenic_region	n/a	-
1787	Pn19	13825262	13825424	3	1_2_1	20184	0	intergenic_region	n/a	-
1788	Pn19	13823833	13824197	7	1_4_0	120174	0	exon	evm.model.Pn4.1074,	-
1789	Pn19	13822836	13823297	3	2_2_0	191276	0	exon	evm.model.Pn4.1074,	-
1790	Pn19	13822582	13822853	7	6_0_5	216183	0	exon	evm.model.Pn4.1074,	-
1791	Pn19	13822230	13822679	4	1_0_3	298382	0	exon	evm.model.Pn4.1074,	-
1792	Pn19	13822169	13822453	3	3_0_1	290327	0	exon	evm.model.Pn4.1074,	-
1793	Pn19	13822098	13822271	4	1_2_1	379925	0	exon	evm.model.Pn4.1074,	-
1794	Pn19	13821894	13822158	19	1_15_1	411908	0	exon	evm.model.Pn4.1074,	-
1795	Pn19	13821683	13822097	5	4_1_0	369365	0	intergenic_region	n/a	-
1796	Pn19	13655636	13738888	6	5_1_0	1182	0.01	intergenic_region	n/a	-
1797	Pn19	1360248	1439145	17	8_3_4	4888	0.007	intergenic_region	n/a	+
1798	Pn19	13457332	13471351	2	2_2_0	5	0.444	intron	evm.model.Pn4.45,	-
1799	Pn19	13270430	13270747	4	1_3_1	13283	0.001	exon	evm.model.Pn4.1000,	-
1800	Pn19	13267438	13267686	4	1_4_0	86516	0	exon	evm.model.Pn4.999,	-
1801	Pn19	13246790	13257007	6	6_6_0	450	0.026	intron	evm.model.Pn4.45,	+
1802	Pn19	13228552	13228789	3	1_2_0	9387	0.001	intron	evm.model.Pn4.45,evm.model.Pn4.990,	-
1803	Pn19	13213865	13214958	2	1_0_2	52980	0	exon	evm.model.Pn4.989,	-
1804	Pn19	13213715	13213927	2	1_0_2	60956	0	intron	evm.model.Pn4.45,evm.model.Pn4.989,	-
1805	Pn19	13213588	13213750	2	1_2_0	43635	0	intron	evm.model.Pn4.45,evm.model.Pn4.989,	+
1806	Pn19	12656567	12658711	8	2_8_1	1493	0.011	intergenic_region	n/a	-
1807	Pn19	12577963	12578108	2	2_2_0	1085	0.004	intergenic_region	n/a	+
1808	Pn19	12447703	12530670	4	0_3_2	369	0.021	intergenic_region	n/a	-
1809	Pn19	12292440	12292773	17	9_4_1	2738	0.012	intron	evm.model.Pn4.912,	-
1810	Pn19	12267384	12270104	2	1_2_0	161411	0	exon	evm.model.Pn4.908,	+
1811	Pn19	12231924	12239739	83	29_29_1	792	0.173	intron	evm.model.Pn4.904,	+
1812	Pn19	12011237	12011386	3	2_1_0	5415	0.001	intergenic_region	n/a	+
1813	Pn19	11984598	11984747	2	2_1_0	27813	0	intergenic_region	n/a	-
1814	Pn19	11984033	11984623	3	1_2_0	28695	0	exon	evm.model.Pn4.864,	-
1815	Pn19	11983161	11983321	6	3_2_0	52841	0	exon	evm.model.Pn4.864,	+
1816	Pn19	11965448	11967773	2	2_1_0	73237	0	exon	evm.model.Pn4.863,	+
1817	Pn19	11965130	11965549	5	1_3_1	70272	0	exon	evm.model.Pn4.863,	+
1818	Pn19	11614181	11644522	60	0_21_1	1689	0.066	intergenic_region	n/a	-
1819	Pn19	11432709	11432858	4	4_0_1	6391	0.001	exon	evm.model.Pn4.798,	-
1820	Pn19	11348992	11349920	3	2_1_0	7801	0.001	intergenic_region	n/a	-
1821	Pn19	11323474	11323663	5	4_0_1	16782	0.001	intron	evm.model.Pn4.776,	+
1822	Pn19	10939898	10940120	4	1_2_0	2415	0.003	exon	evm.model.Pn4.723,	+
1823	Pn19	10498257	10499121	2	2_1_0	7595	0.001	exon	evm.model.Pn4.676,	-
1824	Pn19	10415759	10416121	3	3_1_0	22017	0	exon	evm.model.Pn4.660,	+
1825	Pn18	9722276	9908114	2	1_2_0	17004	0	intergenic_region	n/a	-
1826	Pn18	9424432	9495757	12	0_9_0	18	0.571	intergenic_region	n/a	+
1827	Pn18	9133906	9134050	2	1_2_0	4048	0.001	intergenic_region	n/a	+
1828	Pn18	9132543	9132692	2	2_1_0	7018	0.001	exon	evm.model.Pn9.1985,	+
1829	Pn18	9101088	9101273	4	2_1_0	3279	0.002	exon	evm.model.Pn9.1982,	-
1830	Pn18	9027049	9027222	3	0_3_0	2697	0.002	intergenic_region	n/a	-
1831	Pn18	9026437	9026682	4	3_1_0	2789	0.003	intron	evm.model.Pn9.1973,	-
1832	Pn18	9019568	9019825	3	3_1_0	6512	0.001	intergenic_region	n/a	-
1833	Pn18	8994742	9008003	108	50_52_2	874	0.198	intergenic_region	n/a	-
1834	Pn18	8982758	8983062	2	2_0_2	15866	0	intergenic_region	n/a	-
1835	Pn18	8925898	8945453	4	3_1_1	4594	0.002	intron	evm.model.Pn9.1963,	-
1836	Pn18	8878255	8878483	3	1_0_2	3707	0.002	exon	evm.model.Pn9.1957,	-
1837	Pn18	7607268	7619062	3	3_2_0	146	0.039	intergenic_region	n/a	-
1838	Pn18	7529705	7529845	3	1_2_0	12318	0	exon	evm.model.Pn9.1789,	-
1839	Pn18	4699899	4700060	2	2_2_0	1374	0.003	exon	evm.model.Pn9.1549,	-
1840	Pn18	4634167	4634565	4	4_1_0	4787	0.002	exon	evm.model.Pn9.1545,	-
1841	Pn18	4536992	4537130	2	2_2_0	52881	0	exon	evm.model.Pn9.1538,	+
1842	Pn18	4536656	4536814	4	2_3_0	45517	0	exon	evm.model.Pn9.1538,	-
1843	Pn18	4536500	4536683	3	2_1_1	50449	0	exon	evm.model.Pn9.1538,	-
1844	Pn18	4481111	4481726	2	1_0_2	2462	0.002	exon	evm.model.Pn9.1535,	-
1845	Pn18	3708859	3747752	4	3_1_1	534	0.015	intergenic_region	n/a	+
1846	Pn18	3613223	3613441	4	4_3_0	2245	0.004	intergenic_region	n/a	-
1847	Pn18	3551079	3552612	3	2_1_0	37629	0	exon	evm.model.Pn9.1482,	-
1848	Pn18	22798937	22799245	4	2_1_0	9501	0.001	exon	evm.model.Pn9.788,	-
1849	Pn18	22737167	22737409	5	2_4_1	72060	0	exon	evm.model.Pn9.790,	+
1850	Pn18	22736173	22736329	4	3_1_0	14115	0.001	intergenic_region	n/a	+
1851	Pn18	22735838	22736130	4	4_1_0	12227	0.001	intergenic_region	n/a	+
1852	Pn18	22691620	22691796	2	2_2_0	676	0.006	intergenic_region	n/a	-
1853	Pn18	22690054	22690228	2	2_1_0	1089	0.004	intergenic_region	n/a	-
1854	Pn18	21762520	21762865	2	2_2_0	5155	0.001	exon	evm.model.Pn9.821,	-
1855	Pn18	21572511	21572729	2	2_0_1	24160	0	exon	evm.model.Pn9.828,	+
1856	Pn18	21567178	21568855	4	3_0_1	17167	0	intergenic_region	n/a	+
1857	Pn18	20417235	20549079	4	4_2_0	3959	0.002	intergenic_region	n/a	-
1858	Pn18	19266732	19266992	3	2_1_0	4931	0.001	exon	evm.model.Pn9.940,	+
1859	Pn18	19096775	19096936	3	1_2_0	1956	0.003	intergenic_region	n/a	+
1860	Pn18	19025228	19025457	2	1_1_1	3713	0.001	exon	evm.model.Pn9.951,	+
1861	Pn18	17645752	17646216	2	0_1_2	92842	0	intergenic_region	n/a	+
1862	Pn18	17643680	17644607	4	0_1_3	55894	0	exon	evm.model.Pn9.1040,	+
1863	Pn18	17313397	17316674	4	2_1_0	5238	0.002	exon	evm.model.Pn9.1068,	+
1864	Pn18	17235967	17238649	2	1_1_1	4835	0.001	intergenic_region	n/a	-
1865	Pn18	17211892	17212492	3	0_2_3	28558	0	exon	evm.model.Pn9.1081,	-
1866	Pn18	16917575	16917956	2	1_2_0	1861	0.002	intergenic_region	n/a	-
1867	Pn18	16775957	16776386	2	1_0_2	2895	0.001	exon	evm.model.Pn9.1117,	-
1868	Pn18	16514417	16644115	4	1_1_1	1205	0.007	intergenic_region	n/a	-
1869	Pn18	16283201	16283388	2	1_2_0	2948	0.001	intergenic_region	n/a	-
1870	Pn18	16264676	16271151	3	2_1_0	5702	0.001	intergenic_region	n/a	+
1871	Pn18	15692532	15692764	2	2_1_1	17771	0	exon	evm.model.Pn9.1238,	-
1872	Pn18	15489662	15500582	3	2_2_2	279	0.021	intergenic_region	n/a	+
1873	Pn18	15474437	15487561	2	2_2_0	583	0.007	intergenic_region	n/a	+
1874	Pn18	15404164	15404834	7	1_4_4	60326	0	intergenic_region	n/a	+
1875	Pn18	14488243	14488649	2	0_2_1	1531	0.003	exon	evm.model.Pn2.887,	+
1876	Pn18	14477071	14477216	5	5_2_0	931	0.011	exon	evm.model.Pn2.886,	+
1877	Pn18	14456709	14456895	2	0_1_2	4644	0.001	intergenic_region	n/a	-
1878	Pn18	13949927	13953259	36	22_3_2	126	0.364	intergenic_region	n/a	+
1879	Pn18	13894239	13894671	3	1_3_0	3623	0.002	intergenic_region	n/a	+
1880	Pn18	13852419	13871885	4	3_2_0	423	0.019	intergenic_region	n/a	+
1881	Pn18	13811235	13852336	3	3_2_0	2296	0.003	intergenic_region	n/a	+
1882	Pn18	13773279	13773433	4	3_2_1	900	0.009	intergenic_region	n/a	+
1883	Pn18	13636109	13636406	3	1_1_2	2678	0.002	exon	evm.model.Pn2.768,	-
1884	Pn18	13593644	13593801	2	2_1_0	3598	0.001	intergenic_region	n/a	+
1885	Pn18	13485540	13485780	2	2_1_1	2213	0.002	exon	evm.model.Pn2.748,	-
1886	Pn18	13426270	13456241	15	5_1_3	5755	0.005	intergenic_region	n/a	-
1887	Pn18	13388375	13393322	3	2_0_2	8541	0.001	intergenic_region	n/a	-
1888	Pn18	13342071	13342341	3	1_1_1	9685	0.001	intergenic_region	n/a	-
1889	Pn18	13169397	13169597	4	3_0_1	5281	0.002	exon	evm.model.Pn2.705,	-
1890	Pn18	13011688	13011863	2	2_1_0	2498	0.002	intron	evm.model.Pn2.683,	+
1891	Pn18	12914682	12915618	4	1_1_1	4943	0.002	intergenic_region	n/a	+
1892	Pn18	12913148	12914754	4	0_1_2	4048	0.002	intergenic_region	n/a	-
1893	Pn18	12866805	12867027	2	2_0_2	26570	0	exon	evm.model.Pn2.665,	-
1894	Pn18	1286460	1286666	8	6_2_0	104870	0	exon	evm.model.Pn9.1365,	+
1895	Pn18	1286358	1286522	3	1_3_0	89643	0	exon	evm.model.Pn9.1365,	-
1896	Pn18	1282232	1282522	6	4_1_0	16415	0.001	intergenic_region	n/a	-
1897	Pn18	12821328	12838610	3	1_2_0	1601	0.004	intergenic_region	n/a	-
1898	Pn18	12211254	12244416	33	5_21_1	127	0.342	intergenic_region	n/a	+
1899	Pn18	11536278	11537327	3	0_3_2	3811	0.002	exon	evm.model.Pn2.1120,	-
1900	Pn18	11447637	11447777	4	3_1_0	4289	0.002	exon	evm.model.Pn2.1133,	+
1901	Pn18	11391104	11391276	5	3_2_0	417548	0	exon	evm.model.Pn2.1142,	+
1902	Pn18	11366203	11366373	2	1_2_0	7989	0.001	intergenic_region	n/a	+
1903	Pn18	11270742	11275051	2	0_1_2	5073	0.001	intergenic_region	n/a	-
1904	Pn18	11191849	11192256	13	5_2_0	3077	0.008	intergenic_region	n/a	+
1905	Pn18	11122705	11123034	2	1_2_0	5075	0.001	exon	evm.model.Pn2.1177,	-
1906	Pn18	10033206	10033498	3	1_0_3	5142	0.001	intergenic_region	n/a	-
1907	Pn17	956908	983915	7	0_3_1	735	0.019	intergenic_region	n/a	-
1908	Pn17	947643	948085	3	1_1_1	11361	0.001	intergenic_region	n/a	+
1909	Pn17	939319	945109	8	2_2_2	12868	0.001	exon	evm.model.Pn5.810,	+
1910	Pn17	761142	762232	4	2_1_0	11174	0.001	intergenic_region	n/a	-
1911	Pn17	713986	714377	2	0_2_2	1743	0.002	exon	evm.model.Pn5.790,	+
1912	Pn17	7094798	7095003	2	2_2_0	677	0.006	intron	evm.model.Pn48.12,	-
1913	Pn17	6813059	6813581	2	1_1_2	6322	0.001	exon	evm.model.Pn48.7,	-
1914	Pn17	5227806	5227997	3	3_2_0	16821	0	exon	evm.model.Pn5.1036,	+
1915	Pn17	4759038	4759373	2	0_1_2	4519	0.001	exon	evm.model.Pn5.1021,	-
1916	Pn17	4707293	4707547	3	1_1_1	15611	0	intergenic_region	n/a	-
1917	Pn17	4444258	4444800	2	2_1_0	963	0.004	intron	evm.model.Pn5.1010,	-
1918	Pn17	4400347	4406225	3	0_3_3	3135	0.002	exon	evm.model.Pn5.1007,	-
1919	Pn17	4342959	4343466	6	3_1_0	15049	0.001	intergenic_region	n/a	+
1920	Pn17	3788925	3789119	2	2_1_0	1662	0.002	exon	evm.model.Pn5.988,	+
1921	Pn17	3453615	3458164	3	0_1_3	2939	0.002	exon	evm.model.Pn5.969,	+
1922	Pn17	3338565	3339189	14	1_11_0	36546	0.001	intergenic_region	n/a	-
1923	Pn17	3338160	3338799	8	5_0_4	26338	0.001	intergenic_region	n/a	-
1924	Pn17	3259401	3262972	4	0_2_3	9517	0.001	exon	evm.model.Pn5.962,	-
1925	Pn17	3250977	3252300	3	0_1_2	24176	0	intergenic_region	n/a	-
1926	Pn17	25089365	25089721	9	5_1_0	10100	0.002	exon	evm.model.Pn5.626,	+
1927	Pn17	24970520	24970688	11	4_3_2	18031	0.001	intergenic_region	n/a	+
1928	Pn17	24968507	24969594	2	1_1_1	20441	0	exon	evm.model.Pn5.609,	+
1929	Pn17	24886032	24886226	4	3_1_1	637	0.012	intergenic_region	n/a	-
1930	Pn17	24602544	24602719	34	8_0_9	3688	0.018	exon	evm.model.Pn5.556,	-
1931	Pn17	24465107	24465313	3	1_3_0	1217	0.005	exon	evm.model.Pn5.540,	+
1932	Pn17	24230749	24231685	2	1_2_0	8721	0	exon	evm.model.Pn5.510,	-
1933	Pn17	24211008	24211236	3	0_2_2	28910	0	exon	evm.model.Pn5.507,	+
1934	Pn17	24209901	24210157	4	2_2_2	21958	0	exon	evm.model.Pn5.507,	+
1935	Pn17	23979067	23979371	2	1_1_1	36689	0	intergenic_region	n/a	-
1936	Pn17	23969406	23970123	4	1_1_2	5719	0.001	intergenic_region	n/a	+
1937	Pn17	23940231	23940559	4	1_3_1	4656	0.002	intergenic_region	n/a	-
1938	Pn17	2385624	2386242	2	0_2_1	12981	0	intergenic_region	n/a	-
1939	Pn17	23784545	23784904	2	1_2_0	4190	0.001	exon	evm.model.Pn5.448,	+
1940	Pn17	23737091	23737291	3	1_3_0	6085	0.001	intergenic_region	n/a	+
1941	Pn17	23720726	23721189	4	0_3_2	5709	0.001	intergenic_region	n/a	+
1942	Pn17	23278502	23278918	3	3_0_2	2144	0.003	exon	evm.model.Pn5.369,	+
1943	Pn17	23079355	23121355	20	1_3_3	679	0.056	intron	evm.model.Pn5.339,	-
1944	Pn17	22686923	22687072	2	1_2_0	3007	0.001	intergenic_region	n/a	-
1945	Pn17	22651978	22652117	3	1_2_0	8308	0.001	exon	evm.model.Pn5.268,	-
1946	Pn17	22614004	22644203	13	7_9_0	126	0.171	intergenic_region	n/a	+
1947	Pn17	22581210	22581364	2	2_1_0	15846	0	intergenic_region	n/a	-
1948	Pn17	22580983	22581157	3	2_2_0	9537	0.001	intergenic_region	n/a	-
1949	Pn17	22576536	22576734	2	0_2_1	11934	0	intergenic_region	n/a	-
1950	Pn17	22576372	22576605	4	1_2_0	20487	0	intergenic_region	n/a	+
1951	Pn17	22491144	22491293	2	2_1_0	3295	0.001	exon	evm.model.Pn5.254,	-
1952	Pn17	22482960	22483889	4	1_1_1	846	0.009	exon	evm.model.Pn5.252,	-
1953	Pn17	22475720	22475892	3	3_2_0	12591	0	intergenic_region	n/a	+
1954	Pn17	22445193	22445653	2	2_0_2	12532	0	intergenic_region	n/a	+
1955	Pn17	22384056	22384879	2	1_2_0	14776	0	exon	evm.model.Pn5.241,	-
1956	Pn17	22345920	22346169	2	1_2_0	23693	0	intergenic_region	n/a	-
1957	Pn17	22215454	22215696	4	4_1_0	3937	0.002	exon	evm.model.Pn5.213,	+
1958	Pn17	22060590	22060778	2	1_2_0	2396	0.002	intergenic_region	n/a	-
1959	Pn17	22052039	22052374	2	1_2_0	4791	0.001	exon	evm.model.Pn5.187,	-
1960	Pn17	22029255	22029393	7	3_4_1	258732	0	intron	evm.model.Pn5.180,	-
1961	Pn17	21889384	21889920	2	2_2_0	10349	0	exon	evm.model.Pn5.155,	-
1962	Pn17	21862978	21863371	34	1_21_3	50188	0.001	intergenic_region	n/a	+
1963	Pn17	21815401	21819482	3	1_1_2	2289	0.003	intron	evm.model.Pn5.141,	-
1964	Pn17	21797183	21797324	2	2_1_1	7361	0.001	intron	evm.model.Pn5.139,	+
1965	Pn17	21728933	21730053	5	0_5_1	21131	0	exon	evm.model.Pn5.123,	-
1966	Pn17	21633355	21633635	2	2_1_0	4626	0.001	exon	evm.model.Pn5.105,	-
1967	Pn17	21491497	21491812	2	0_2_2	6496	0.001	intergenic_region	n/a	+
1968	Pn17	21491196	21491360	2	2_1_0	4945	0.001	exon	evm.model.Pn5.79,	-
1969	Pn17	21460128	21460298	2	2_2_0	3978	0.001	intergenic_region	n/a	+
1970	Pn17	21364207	21365773	3	2_1_0	10839	0.001	intergenic_region	n/a	+
1971	Pn17	21332505	21332734	2	2_1_0	3423	0.001	exon	evm.model.Pn5.50,	+
1972	Pn17	20984677	20984851	2	1_2_0	1624	0.002	intergenic_region	n/a	-
1973	Pn17	20541187	20547493	5	2_0_1	283	0.034	intron	evm.model.Pn5.1181,	+
1974	Pn17	20530230	20530395	2	2_1_0	1182	0.003	intergenic_region	n/a	+
1975	Pn17	20492060	20492210	5	4_1_0	55617	0	exon	evm.model.Pn5.1185,	-
1976	Pn17	2046251	2048240	4	0_1_2	16342	0	intergenic_region	n/a	+
1977	Pn17	20369443	20370592	5	2_0_4	250773	0	intergenic_region	n/a	+
1978	Pn17	20369036	20369332	2	1_2_0	415831	0	exon	evm.model.Pn5.1212,	-
1979	Pn17	20290904	20292144	3	2_1_0	18275	0	intergenic_region	n/a	-
1980	Pn17	20268712	20270068	6	6_1_0	12584	0.001	exon	evm.model.Pn5.1221,	+
1981	Pn17	20004433	20100774	27	17_4_1	578	0.085	intergenic_region	n/a	-
1982	Pn17	19971864	20062808	3	2_2_0	428	0.014	intergenic_region	n/a	-
1983	Pn17	19655812	19655983	2	1_1_1	3001	0.001	exon	evm.model.Pn5.1311,	+
1984	Pn17	19625465	19625642	2	1_2_0	6695	0.001	intron	evm.model.Pn5.1315,	+
1985	Pn17	19625013	19625269	2	1_2_0	7381	0.001	exon	evm.model.Pn5.1315,	-
1986	Pn17	19617725	19617939	2	1_2_0	14223	0	intergenic_region	n/a	-
1987	Pn17	19608219	19609350	2	2_2_0	22681	0	intron	evm.model.Pn5.1317,	+
1988	Pn17	19018546	19019112	2	2_1_0	23973	0	exon	evm.model.Pn5.1392,	+
1989	Pn17	18945477	18945647	4	4_2_0	3412	0.002	intergenic_region	n/a	-
1990	Pn17	17981092	18010478	3	2_1_1	741	0.008	intergenic_region	n/a	-
1991	Pn17	1731828	1733402	2	2_0_1	4006	0.001	exon	evm.model.Pn5.883,	-
1992	Pn17	15568983	15569174	6	4_2_0	16960	0.001	exon	evm.model.Pn5.1726,	-
1993	Pn17	15463647	15463957	4	2_2_0	47075	0	exon	evm.model.Pn5.1742,	+
1994	Pn17	15115659	15115872	10	8_4_0	1848	0.011	exon	evm.model.Pn5.1769,	+
1995	Pn17	1473807	1474048	2	1_2_0	13702	0	intergenic_region	n/a	-
1996	Pn17	14399551	14400382	4	3_1_1	6224	0.001	exon	evm.model.Pn49.8,	-
1997	Pn17	14324943	14325202	3	2_3_0	4452	0.001	intergenic_region	n/a	+
1998	Pn17	14044151	14045546	6	0_2_3	13023	0.001	exon	evm.model.Pn5.1937,	-
1999	Pn17	13858668	13858817	3	3_1_0	12099	0	exon	evm.model.Pn5.1949,	+
[truncated: 940 more rows]

## Sheet: leaf_1004_circRNA
S.No.	Chromosome	Start	End	Junction reads	SM_MS_SMS	Non junction reads	Junction reads ratio	CircRNA type	Gene_ID	Strand
1	Pn1	88772	101772	12	8_1_2	40	0.375	intergenic_region	n/a	-
2	Pn1	254630	254841	2	2_2_0	2129	0.002	exon	evm.model.Pn1.31,	-
3	Pn1	752666	753002	3	1_1_2	95	0.059	intergenic_region	n/a	-
4	Pn1	1859356	1869073	32	1_20_3	683	0.086	intergenic_region	n/a	-
5	Pn1	2421943	2422200	2	2_1_1	22586	0	exon	evm.model.Pn1.319,	-
6	Pn1	2770176	2772968	65	1_21_33	2647	0.047	intergenic_region	n/a	-
7	Pn1	3336098	3389756	3	3_3_0	110	0.052	intergenic_region	n/a	-
8	Pn1	4290559	4291092	2	1_1_1	393	0.01	intergenic_region	n/a	+
9	Pn1	5312971	5313130	4	2_2_0	795	0.01	intron	evm.model.Pn1.647,	+
10	Pn1	5578522	5750393	5	1_5_0	70	0.125	intergenic_region	n/a	+
11	Pn1	8995087	9061514	37	11_2_16	43	0.632	intergenic_region	n/a	+
12	Pn1	10984304	10984547	2	1_2_0	4702	0.001	intergenic_region	n/a	+
13	Pn1	11449983	11624531	9	1_1_4	1041	0.017	intergenic_region	n/a	-
14	Pn1	25896111	25896394	5	1_4_1	39698	0	exon	evm.model.Pn1.1567,	+
15	Pn1	25896742	25897010	23	17_1_1	61821	0.001	exon	evm.model.Pn1.1567,	+
16	Pn1	27812027	27812178	2	2_2_0	698	0.006	exon	evm.model.Pn1.1651,	+
17	Pn1	29144545	29153969	19	11_5_3	1607	0.023	intergenic_region	n/a	-
18	Pn1	30442965	30443143	2	2_2_0	21154	0	intergenic_region	n/a	-
19	Pn1	31284956	31344699	3	2_2_0	996	0.006	intergenic_region	n/a	-
20	Pn1	33700058	33880126	5	1_5_0	91	0.099	intergenic_region	n/a	-
21	Pn1	33762250	33956298	2	0_2_2	241	0.016	intergenic_region	n/a	+
22	Pn1	33942324	34008531	2	2_0_1	779	0.005	intergenic_region	n/a	-
23	Pn1	34606139	34716356	53	12_11_13	167	0.388	intergenic_region	n/a	-
24	Pn1	35730589	35730972	2	2_2_0	6356	0.001	intergenic_region	n/a	+
25	Pn1	35856382	35857087	5	0_2_3	6957	0.001	exon	evm.model.Pn1.2393,	+
26	Pn1	35868637	35869178	7	5_1_1	121558	0	intergenic_region	n/a	-
27	Pn1	35991146	35991368	2	1_0_2	3624	0.001	exon	evm.model.Pn1.2410,	+
28	Pn1	36044850	36044999	2	2_2_0	18418	0	intergenic_region	n/a	-
29	Pn1	36046754	36050291	19	12_5_1	456	0.077	intergenic_region	n/a	+
30	Pn1	36115562	36116285	7	1_1_4	21697	0.001	exon	evm.model.Pn1.2433,	-
31	Pn1	36179988	36180207	2	0_1_2	2029	0.002	exon	evm.model.Pn1.2437,	+
32	Pn1	36286895	36287250	26	2_21_4	121843	0	intergenic_region	n/a	+
33	Pn1	37108049	37108484	3	2_1_1	632370	0	intergenic_region	n/a	-
34	Pn1	37108317	37108945	3	1_2_0	610918	0	intergenic_region	n/a	+
35	Pn1	38415950	38416895	4	3_0_2	1886	0.004	intergenic_region	n/a	-
36	Pn1	39149365	39149518	6	3_2_0	42426	0	intergenic_region	n/a	-
37	Pn1	39149537	39149779	3	1_2_2	52416	0	exon	evm.model.Pn1.2790,	-
38	Pn1	39808086	39808344	2	0_2_1	893	0.004	intergenic_region	n/a	+
39	Pn1	39875926	39876370	2	2_2_0	1269	0.003	intron	evm.model.Pn1.2874,	+
40	Pn1	39876982	39877194	2	2_1_0	2327	0.002	intron	evm.model.Pn1.2874,	+
41	Pn1	40235088	40235311	9	1_6_0	3719	0.005	intergenic_region	n/a	+
42	Pn1	40703090	40703539	2	2_1_0	13297	0	intergenic_region	n/a	-
43	Pn1	41112621	41123719	11	3_1_2	821	0.026	intergenic_region	n/a	-
44	Pn1	41502866	41577092	10	3_3_0	131	0.132	intergenic_region	n/a	+
45	Pn1	42141527	42155954	47	5_25_2	76	0.553	intergenic_region	n/a	-
46	Pn1	42392634	42392954	3	3_1_0	37206	0	intergenic_region	n/a	+
47	Pn1	42393242	42393488	7	4_0_1	56098	0	intergenic_region	n/a	+
48	Pn1	42394363	42394573	3	1_3_0	71820	0	intergenic_region	n/a	+
49	Pn1	42701285	42741028	6	2_6_0	229	0.05	intergenic_region	n/a	+
50	Pn1	43382682	43513377	7	1_1_3	931	0.015	intergenic_region	n/a	+
51	Pn1	44265681	44283589	2	2_1_0	357	0.011	intergenic_region	n/a	+
52	Pn1	44491718	44491878	2	1_2_0	1535	0.003	exon	evm.model.Pn1.3476,	-
53	Pn1	45415350	45415558	4	2_0_3	19341	0	intergenic_region	n/a	-
54	Pn1	45415529	45416445	3	1_0_2	22075	0	exon	evm.model.Pn1.3593,	-
55	Pn1	45984165	46005667	36	20_15_1	151	0.323	intergenic_region	n/a	-
56	Pn1	46136032	46137434	3	3_1_1	8492	0.001	exon	evm.model.Pn1.3681,	-
57	Pn1	46517333	46517573	2	2_0_1	284	0.014	intergenic_region	n/a	-
58	Pn1	47028211	47028565	8	1_7_0	16113	0.001	exon	evm.model.Pn1.3791,	+
59	Pn1	47087109	47087318	2	1_2_0	5655	0.001	exon	evm.model.Pn1.3797,	-
60	Pn10	373045	373224	2	2_2_0	2627	0.002	exon	evm.model.Pn10.15,	-
61	Pn10	1328978	1329124	2	2_1_0	371	0.011	exon	evm.model.Pn10.193,	-
62	Pn10	2557095	2557825	13	4_0_5	7647	0.003	exon	evm.model.Pn10.370,	-
63	Pn10	2653450	2653836	3	1_2_1	5811	0.001	exon	evm.model.Pn10.381,	-
64	Pn10	2653835	2654002	2	1_1_1	3949	0.001	exon	evm.model.Pn10.381,	-
65	Pn10	2711979	2712277	6	1_0_4	157804	0	exon	evm.model.Pn10.384,	-
66	Pn10	2818461	2853426	114	2_33_0	5952	0.037	intergenic_region	n/a	+
67	Pn10	3025303	3031456	213	17_50_18	3427	0.111	intergenic_region	n/a	-
68	Pn10	3538651	3538862	2	1_2_0	3513	0.001	exon	evm.model.Pn10.450,	-
69	Pn10	3735336	3736085	3	0_1_2	23533	0	intergenic_region	n/a	-
70	Pn10	3838092	3840764	5	4_1_2	17695	0.001	intergenic_region	n/a	-
71	Pn10	4815453	4815782	2	1_1_1	108872	0	exon	evm.model.Pn10.528,	+
72	Pn10	5863589	5863993	2	1_1_1	43951	0	exon	evm.model.Pn10.562,	-
73	Pn10	18305381	18305600	4	0_2_1	11015	0.001	exon	evm.model.Pn10.796,	+
74	Pn10	23791330	23791652	2	2_0_2	3360	0.001	intergenic_region	n/a	-
75	Pn10	24130056	24188671	4	3_0_2	1276	0.006	intergenic_region	n/a	-
76	Pn10	24643942	24644306	3	0_3_2	5942	0.001	exon	evm.model.Pn10.1899,	+
77	Pn10	24925569	24926212	17	1_2_12	19440	0.002	exon	evm.model.Pn10.1882,	+
78	Pn10	25208000	25230042	4	2_3_0	1509	0.005	intergenic_region	n/a	+
79	Pn10	25241599	25241989	2	2_0_2	3961	0.001	exon	evm.model.Pn10.1836,	+
80	Pn10	25501616	25501783	3	2_1_0	6404	0.001	exon	evm.model.Pn10.1811,	+
81	Pn10	26286938	26287081	2	2_1_0	324	0.012	intron	evm.model.Pn10.1710,	-
82	Pn10	26559390	26560205	13	2_6_2	56085	0	exon	evm.model.Pn10.1664,	-
83	Pn10	26877304	26881673	2	1_2_0	1921	0.002	intergenic_region	n/a	-
84	Pn10	26898643	26899601	2	2_2_0	2897	0.001	exon	evm.model.Pn10.1599,	+
85	Pn10	28605981	28642027	12	7_5_0	20987	0.001	intergenic_region	n/a	+
86	Pn10	28614292	28652266	10	1_6_0	32368	0.001	intergenic_region	n/a	+
87	Pn10	28652574	28652734	2	2_1_1	94897	0	exon	evm.model.Pn10.1349,	-
88	Pn10	29103473	29103609	2	1_2_0	11113	0	exon	evm.model.Pn10.1284,	-
89	Pn10	29103788	29104098	2	2_2_0	5073	0.001	intergenic_region	n/a	-
90	Pn11	1096481	1096625	2	1_2_0	2147	0.002	exon	evm.model.Pn12.1611,	+
91	Pn11	2857930	2868941	2	1_2_0	534	0.007	intron	evm.model.Pn12.1555,	+
92	Pn11	8202436	8203799	2	1_2_0	1050	0.004	exon	evm.model.Pn12.1433,	-
93	Pn11	13553318	13553452	3	1_3_0	3011	0.002	exon	evm.model.Pn12.13,	-
94	Pn11	15704304	15705162	2	0_2_2	138305	0	exon	evm.model.Pn12.13,evm.model.Pn12.1274,	+
95	Pn11	15705079	15705387	8	4_4_0	70879	0	exon	evm.model.Pn12.13,	+
96	Pn11	16304141	16319166	5	2_2_0	85	0.105	exon	evm.model.Pn12.13,	-
97	Pn11	16623776	16624036	3	2_1_0	5241	0.001	exon	evm.model.Pn12.13,	+
98	Pn11	17446851	17457516	4	4_1_0	135	0.056	exon	evm.model.Pn12.13,	+
99	Pn11	18004168	18070769	5	2_2_2	1378	0.007	exon	evm.model.Pn12.13,	+
100	Pn11	18154091	18352375	162	2_42_18	224	0.591	exon	evm.model.Pn12.13,	+
101	Pn11	18386278	18386433	3	2_2_0	10477	0.001	exon	evm.model.Pn12.13,evm.model.Pn12.1084,	-
102	Pn11	18940532	18940806	8	7_3_1	3920	0.004	exon	evm.model.Pn12.13,evm.model.Pn12.1033,	-
103	Pn11	20314170	20314336	3	3_1_0	7720	0.001	exon	evm.model.Pn12.13,	+
104	Pn11	20415856	20416008	3	3_1_0	2051	0.003	exon	evm.model.Pn12.13,	+
105	Pn11	20422274	20422873	2	0_2_2	3059	0.001	exon	evm.model.Pn12.13,	+
106	Pn11	21111111	21111449	2	1_2_0	8123	0	exon	evm.model.Pn12.13,evm.model.Pn12.791,	+
107	Pn11	21478038	21478252	2	0_2_2	685	0.006	exon	evm.model.Pn12.757,	-
108	Pn11	21852185	21852398	2	1_2_0	22845	0	exon	evm.model.Pn12.13,	+
109	Pn11	22179131	22190396	16	2_10_0	3397	0.009	exon	evm.model.Pn12.13,	+
110	Pn11	23232053	23232261	4	1_4_0	3263	0.002	exon	evm.model.Pn12.13,evm.model.Pn12.520,	+
111	Pn11	23232482	23232807	23	15_0_1	4915	0.009	exon	evm.model.Pn12.13,evm.model.Pn12.520,	+
112	Pn11	23360103	23398025	4	4_1_1	71	0.101	exon	evm.model.Pn12.13,	-
113	Pn11	23876265	23909883	2	1_1_1	1339	0.003	exon	evm.model.Pn12.13,	-
114	Pn11	24110447	24110610	5	2_3_0	86	0.104	exon	evm.model.Pn12.13,	+
115	Pn11	24304099	24304299	3	2_2_0	1949	0.003	exon	evm.model.Pn12.13,evm.model.Pn12.389,	-
116	Pn11	24438713	24438877	28	11_3_0	3877	0.014	exon	evm.model.Pn12.13,	+
117	Pn11	24730978	24782508	24	6_14_3	785	0.058	exon	evm.model.Pn12.13,	-
118	Pn11	24754396	24798556	3	1_2_1	24533	0	exon	evm.model.Pn12.13,	+
119	Pn11	24798803	24798990	4	1_2_0	69108	0	exon	evm.model.Pn12.13,	+
120	Pn11	25615333	25615966	8	7_7_0	654	0.024	exon	evm.model.Pn12.13,	+
121	Pn11	25683471	25683651	2	2_1_0	720	0.006	exon	evm.model.Pn12.13,evm.model.Pn12.173,	+
122	Pn11	27826978	27905444	5	2_1_3	7496	0.001	intron	evm.model.Pn12.1748,	+
123	Pn11	28003094	28004636	2	0_1_2	6642	0.001	exon	evm.model.Pn12.2024,	+
124	Pn11	28042963	28043414	3	1_1_1	7646	0.001	exon	evm.model.Pn12.2017,	-
125	Pn11	28190007	28223121	13	9_6_4	9	0.743	intron	evm.model.Pn12.1748,	+
126	Pn11	28199176	28233985	46	5_26_9	109	0.458	intron	evm.model.Pn12.1748,	-
127	Pn11	28209176	28242188	24	16_2_9	64	0.429	intron	evm.model.Pn12.1748,	-
128	Pn11	28449533	28451064	4	4_3_0	179	0.043	intron	evm.model.Pn12.1748,	+
129	Pn11	28459757	28497181	5	1_3_0	74	0.119	intron	evm.model.Pn12.1748,	-
130	Pn11	28974650	28991476	3	1_1_1	83	0.067	intron	evm.model.Pn12.1748,	-
131	Pn11	29439359	29471951	2	2_1_0	657	0.006	intron	evm.model.Pn12.1748,evm.model.Pn12.1827,	+
132	Pn11	29668246	29668618	2	2_2_0	11817	0	intergenic_region	n/a	-
133	Pn12	6352006	6352215	8	3_0_2	2478	0.006	exon	evm.model.Pn13.801,	+
134	Pn12	6380279	6380777	3	0_1_2	9595	0.001	exon	evm.model.Pn13.803,	-
135	Pn12	6485806	6494741	3	2_1_1	157	0.037	intergenic_region	n/a	+
136	Pn12	8051645	8056259	3	3_3_0	4717	0.001	intron	evm.model.Pn13.1003,	+
137	Pn12	8482910	8512334	19	5_3_3	2088	0.018	intergenic_region	n/a	-
138	Pn12	8720101	8720249	4	2_1_0	8033	0.001	exon	evm.model.Pn13.1093,	+
139	Pn12	8740841	8741283	3	1_1_2	4650	0.001	exon	evm.model.Pn13.1096,	+
140	Pn12	9150782	9150968	2	2_2_0	666	0.006	intergenic_region	n/a	+
141	Pn12	9330056	9483518	4	0_3_1	243	0.032	intergenic_region	n/a	-
142	Pn12	9400949	9520762	4	2_1_0	796	0.01	intergenic_region	n/a	-
143	Pn12	9850666	9902101	4	3_2_0	48	0.143	intergenic_region	n/a	+
144	Pn12	10024563	10025188	9	5_1_1	9006	0.002	intergenic_region	n/a	-
145	Pn12	10025969	10026582	7	2_2_4	13278	0.001	exon	evm.model.Pn13.1284,	-
146	Pn12	10195998	10219914	3	2_1_1	303	0.019	intergenic_region	n/a	-
147	Pn12	10243014	10394522	5	4_4_0	274	0.035	intergenic_region	n/a	+
148	Pn12	10279452	10439001	2	2_1_0	57	0.066	intergenic_region	n/a	+
149	Pn12	10358672	10477968	4	1_2_1	627	0.013	intergenic_region	n/a	+
150	Pn12	11059541	11073285	2	0_2_2	99	0.039	intergenic_region	n/a	-
151	Pn12	11982996	12058655	4	1_4_2	6723	0.001	intergenic_region	n/a	+
152	Pn12	12152815	12283731	5	2_2_1	131	0.071	intergenic_region	n/a	-
153	Pn12	13436207	13437720	2	1_1_1	4411	0.001	exon	evm.model.Pn13.1708,	+
154	Pn12	13599590	13656007	4	3_1_0	203	0.038	intergenic_region	n/a	-
155	Pn12	14319926	14392870	3	2_1_0	55	0.098	intergenic_region	n/a	-
156	Pn12	15566692	15567039	3	0_1_3	71297	0	exon	evm.model.Pn13.38,	-
157	Pn12	15592542	15592807	6	2_5_0	4609	0.003	exon	evm.model.Pn13.43,	+
158	Pn12	17309234	17312570	3	2_1_1	75	0.074	intergenic_region	n/a	+
159	Pn13	9883549	10032800	4	0_2_1	216	0.036	intergenic_region	n/a	+
160	Pn13	11099651	11109673	8	0_4_1	3725	0.004	intergenic_region	n/a	-
161	Pn13	11759696	11885522	4	3_2_0	13	0.381	intergenic_region	n/a	+
162	Pn13	12066347	12081076	20	3_6_8	614	0.061	intergenic_region	n/a	-
163	Pn13	12641408	12655365	2	1_2_0	21767	0	intergenic_region	n/a	-
164	Pn13	12873025	12873295	2	0_2_2	165	0.024	intergenic_region	n/a	+
165	Pn13	12899694	12900027	3	3_1_0	9266	0.001	exon	evm.model.Pn2.2542,	+
166	Pn13	14344188	14344409	2	2_1_0	1103	0.004	intergenic_region	n/a	-
167	Pn13	14853004	14898355	5	3_3_1	929	0.011	intergenic_region	n/a	+
168	Pn13	15468264	15499947	9	1_7_0	324	0.053	intergenic_region	n/a	+
169	Pn13	15547685	15668667	25	5_22_1	53	0.485	intergenic_region	n/a	-
170	Pn13	16001771	16002028	2	2_2_0	4676	0.001	intergenic_region	n/a	+
171	Pn13	16408935	16421261	5	4_4_0	1623	0.006	intergenic_region	n/a	-
172	Pn13	16584072	16585357	2	1_2_0	1753	0.002	intron	evm.model.Pn2.2894,	+
173	Pn13	16705689	16817311	2	1_2_1	292	0.014	intergenic_region	n/a	-
174	Pn13	16755063	16879673	6	4_2_0	122	0.09	intergenic_region	n/a	-
175	Pn13	17130645	17130836	3	1_0_2	23354	0	exon	evm.model.Pn3.1740,	+
176	Pn13	17296535	17296730	12	9_3_1	40017	0.001	intergenic_region	n/a	-
177	Pn13	17296784	17296985	2	2_1_1	57266	0	exon	evm.model.Pn3.1719,	-
178	Pn13	17297016	17297237	7	2_6_1	44166	0	exon	evm.model.Pn3.1719,	-
179	Pn13	17608916	17622490	2	1_0_2	30058	0	intergenic_region	n/a	+
180	Pn13	18199988	18200152	4	2_3_0	7371	0.001	exon	evm.model.Pn3.1597,	-
181	Pn13	18270829	18271387	5	1_4_0	946	0.01	exon	evm.model.Pn3.1585,	-
182	Pn13	18657481	18657626	3	1_2_0	57109	0	exon	evm.model.Pn3.1546,	+
183	Pn13	19081431	19081677	3	1_0_2	2982	0.002	exon	evm.model.Pn3.1482,	-
184	Pn13	19235049	19385872	2	1_1_1	268	0.015	intergenic_region	n/a	+
185	Pn13	19527158	19527564	4	2_1_0	17052	0	exon	evm.model.Pn3.1801,	-
186	Pn13	20299595	20299864	2	2_2_0	679	0.006	exon	evm.model.Pn3.1902,	-
187	Pn13	20383668	20383815	3	3_1_0	46338	0	exon	evm.model.Pn3.1912,	+
188	Pn13	20384039	20384217	2	2_1_0	91781	0	intergenic_region	n/a	+
189	Pn13	21813232	21813424	3	3_3_0	5036	0.001	intergenic_region	n/a	-
190	Pn13	22650237	22652083	3	1_0_2	17697	0	intergenic_region	n/a	+
191	Pn13	22738150	22744509	21	13_14_2	1520	0.027	intron	evm.model.Pn3.2196,	+
192	Pn13	23918667	23919150	4	2_0_4	79562	0	exon	evm.model.Pn3.2358,	+
193	Pn13	23953610	23954077	2	2_1_0	1097	0.004	intergenic_region	n/a	+
194	Pn13	24225588	24241346	2	2_0_1	114	0.034	intergenic_region	n/a	-
195	Pn13	25106136	25108340	14	11_3_9	2014	0.014	intergenic_region	n/a	+
196	Pn13	25358397	25359341	2	1_2_0	2442	0.002	exon	evm.model.Pn3.2552,	+
197	Pn13	25504016	25504205	2	2_2_0	701	0.006	intergenic_region	n/a	-
198	Pn13	25551309	25552368	4	0_1_3	94787	0	intergenic_region	n/a	-
199	Pn13	25552270	25552724	15	5_3_6	219054	0	exon	evm.model.Pn3.2571,	+
200	Pn13	25552791	25553749	3	1_0_3	288144	0	exon	evm.model.Pn3.2571,	-
201	Pn13	25553575	25553794	5	2_0_3	352661	0	exon	evm.model.Pn3.2571,	+
202	Pn13	25553700	25553983	2	0_1_2	148616	0	intron	evm.model.Pn3.2571,	-
203	Pn13	25553935	25554236	2	0_1_2	246401	0	intergenic_region	n/a	+
204	Pn13	25666714	25667491	23	4_0_4	9682	0.005	intergenic_region	n/a	-
205	Pn13	25917386	25918062	2	2_1_0	14355	0	intergenic_region	n/a	+
206	Pn13	26585440	26586648	3	2_0_3	8072	0.001	exon	evm.model.Pn3.2689,	+
207	Pn13	26757684	26932848	5	1_2_4	232	0.041	intergenic_region	n/a	+
208	Pn13	27294011	27294178	2	2_1_0	2330	0.002	intergenic_region	n/a	+
209	Pn13	28192463	28208035	3	1_2_0	287	0.02	intergenic_region	n/a	+
210	Pn14	95366	95570	4	3_1_0	140057	0	exon	evm.model.Pn14.1853,	+
211	Pn14	679756	788036	10	1_9_0	82	0.196	intergenic_region	n/a	-
212	Pn14	1007022	1015288	11	1_4_5	43	0.338	intergenic_region	n/a	-
213	Pn14	1166893	1167566	4	1_0_2	129360	0	exon	evm.model.Pn14.1694,	-
214	Pn14	1321075	1321820	2	0_1_2	221	0.018	exon	evm.model.Pn14.1668,	+
215	Pn14	3098836	3139499	17	2_3_7	176	0.162	intergenic_region	n/a	-
216	Pn14	3708059	3708236	7	5_5_0	31	0.311	intron	evm.model.Pn14.1396,	-
217	Pn14	4774751	4774917	2	1_2_0	3302	0.001	intergenic_region	n/a	+
218	Pn14	15779542	15779932	2	0_1_2	1366	0.003	intergenic_region	n/a	+
219	Pn14	17403853	17404023	3	3_1_0	5586	0.001	intergenic_region	n/a	-
220	Pn14	17404191	17404430	4	3_3_0	10425	0.001	intron	evm.model.Pn14.1168,	+
221	Pn14	17905816	17906350	3	2_0_1	4119	0.001	intergenic_region	n/a	-
222	Pn14	19455245	19520467	3	3_2_0	70	0.079	intergenic_region	n/a	+
223	Pn14	21035097	21221824	46	14_18_15	445	0.171	intergenic_region	n/a	-
224	Pn14	22912232	22943304	7	4_6_1	625	0.022	intergenic_region	n/a	-
225	Pn14	23023113	23045736	11	7_0_7	137	0.138	intergenic_region	n/a	+
226	Pn14	23335994	23336139	3	2_3_0	4504	0.001	intergenic_region	n/a	-
227	Pn14	23995644	24024805	58	7_20_3	411	0.22	intergenic_region	n/a	+
228	Pn14	24090201	24091321	2	2_2_0	6218	0.001	exon	evm.model.Pn14.688,	-
229	Pn14	24182586	24182749	9	4_6_0	4619	0.004	intergenic_region	n/a	-
230	Pn14	24270313	24270581	2	2_0_1	10492	0	intergenic_region	n/a	-
231	Pn14	24470134	24470400	2	2_1_0	2255	0.002	exon	evm.model.Pn14.641,	+
232	Pn14	24761465	24761605	8	1_5_1	30057	0.001	exon	evm.model.Pn14.606,	-
233	Pn14	25082846	25083647	3	3_3_0	7097	0.001	intron	evm.model.Pn14.565,	+
234	Pn14	25083703	25090070	34	16_3_4	16331	0.004	intergenic_region	n/a	+
235	Pn14	25269851	25270001	2	2_1_0	2606	0.002	exon	evm.model.Pn14.544,	+
236	Pn14	25567002	25567816	3	0_1_2	14515	0	intergenic_region	n/a	-
237	Pn14	26157423	26157726	4	3_0_0	326847	0	intergenic_region	n/a	-
238	Pn14	26158265	26158436	7	6_1_0	418191	0	intergenic_region	n/a	+
239	Pn14	27177320	27177964	2	1_0_2	2157	0.002	exon	evm.model.Pn14.286,	-
240	Pn14	28354028	28354253	2	2_1_0	1479	0.003	exon	evm.model.Pn14.98,	+
241	Pn14	28483666	28483903	3	3_1_0	2292	0.003	exon	evm.model.Pn14.71,	+
242	Pn15	360592	360830	2	2_2_0	1773	0.002	exon	evm.model.Pn24.53,	-
243	Pn15	854274	854415	2	2_1_0	344	0.011	intergenic_region	n/a	-
244	Pn15	865570	865749	3	1_2_1	5351	0.001	exon	evm.model.Pn24.138,	-
245	Pn15	1801766	1809066	74	31_32_0	73	0.67	intergenic_region	n/a	-
246	Pn15	2230949	2231230	2	2_2_0	1712	0.002	intergenic_region	n/a	+
247	Pn15	2620899	2621207	2	2_2_0	1477	0.003	exon	evm.model.Pn24.393,	+
248	Pn15	2737464	2737968	4	1_3_0	2581	0.003	exon	evm.model.Pn24.413,	+
249	Pn15	2961162	2961320	2	2_2_0	1086	0.004	intergenic_region	n/a	+
250	Pn15	3457690	3458051	13	9_5_0	3081	0.008	exon	evm.model.Pn24.513,	-
251	Pn15	3469119	3504027	42	28_1_6	10156	0.008	intergenic_region	n/a	-
252	Pn15	3898176	3898353	7	3_1_0	2482	0.006	exon	evm.model.Pn24.572,	-
253	Pn15	4072135	4115294	19	3_17_0	94	0.288	intergenic_region	n/a	+
254	Pn15	4922329	5007379	12	5_5_0	71	0.253	intergenic_region	n/a	+
255	Pn15	5133853	5164988	2	1_1_1	361	0.011	intergenic_region	n/a	+
256	Pn15	7191625	7191863	6	0_3_4	11226	0.001	exon	evm.model.Pn24.882,	+
257	Pn15	16760104	16760275	3	3_1_0	16580	0	exon	evm.model.Pn20.1012,	+
258	Pn15	16760879	16761019	20	16_2_1	17478	0.002	intergenic_region	n/a	+
259	Pn15	17274654	17275409	3	1_0_3	52420	0	intergenic_region	n/a	+
260	Pn15	17356981	17357118	2	2_2_0	869	0.005	intergenic_region	n/a	+
261	Pn15	17609426	17766823	8	3_8_0	128	0.111	intergenic_region	n/a	+
262	Pn15	17864659	17948299	6	5_1_0	1005	0.012	intergenic_region	n/a	-
263	Pn15	18347266	18419298	2	1_2_0	179	0.022	intergenic_region	n/a	-
264	Pn15	18668259	18760581	3	2_2_0	168	0.034	intergenic_region	n/a	+
265	Pn15	18716857	18845608	2	2_2_0	30	0.118	intergenic_region	n/a	+
266	Pn15	18762750	18881324	2	2_2_0	89	0.043	intergenic_region	n/a	+
267	Pn15	19383744	19417419	3	1_2_0	53	0.102	intergenic_region	n/a	+
268	Pn15	19748518	19748658	2	2_1_0	24473	0	exon	evm.model.Pn20.770,	-
269	Pn15	19748553	19748792	14	3_8_0	21895	0.001	exon	evm.model.Pn20.770,	-
270	Pn15	19748670	19749126	5	2_1_0	28892	0	exon	evm.model.Pn20.770,	-
271	Pn15	19749286	19749483	3	2_2_0	25982	0	exon	evm.model.Pn20.770,	+
272	Pn15	20050130	20050449	3	1_1_1	42157	0	exon	evm.model.Pn20.731,	+
273	Pn15	20050745	20050891	3	3_3_0	16305	0	intergenic_region	n/a	+
274	Pn15	20635702	20636106	2	0_1_2	13118	0	intergenic_region	n/a	+
275	Pn15	20707451	20817263	2	2_2_0	53	0.07	intergenic_region	n/a	+
276	Pn15	20905843	20913354	2	2_1_0	622	0.006	intergenic_region	n/a	+
277	Pn15	20986022	20986386	12	8_2_1	148041	0	exon	evm.model.Pn20.630,	+
278	Pn15	20986364	20986611	10	3_3_0	103847	0	intergenic_region	n/a	+
279	Pn15	21197009	21243199	5	3_2_2	407	0.024	intergenic_region	n/a	+
280	Pn15	21314878	21315371	19	14_1_4	35076	0.001	intergenic_region	n/a	+
281	Pn15	21315314	21315550	3	1_2_0	31107	0	intergenic_region	n/a	+
282	Pn15	21998697	22122817	42	21_4_2	170	0.331	intergenic_region	n/a	+
283	Pn15	24080366	24100828	2	2_1_0	257	0.015	intergenic_region	n/a	-
284	Pn15	25185970	25244032	18	4_16_3	41	0.468	intergenic_region	n/a	+
285	Pn15	25796925	25797143	3	1_0_2	1099	0.005	exon	evm.model.Pn31.16,	+
286	Pn15	25880203	25924216	22	7_2_12	273	0.139	intergenic_region	n/a	-
287	Pn15	26088065	26159578	12	0_7_4	166	0.126	intergenic_region	n/a	+
288	Pn15	26399144	26465972	2	0_2_2	35	0.103	intergenic_region	n/a	-
289	Pn15	26435036	26514426	8	6_4_3	69	0.188	intergenic_region	n/a	+
290	Pn15	27314742	27315038	2	2_2_0	4853	0.001	exon	evm.model.Pn31.248,	-
291	Pn15	27357539	27357799	2	1_1_1	2833	0.001	exon	evm.model.Pn31.256,	+
292	Pn15	27379626	27379795	2	1_2_0	13787	0	intron	evm.model.Pn31.261,	-
293	Pn15	27499898	27500110	5	3_3_0	1535	0.006	intergenic_region	n/a	+
294	Pn16	8201860	8293241	123	3_39_9	57898	0.004	intergenic_region	n/a	+
295	Pn16	9101690	9117859	91	17_12_7	4033	0.043	intergenic_region	n/a	-
296	Pn16	9119775	9216844	2	2_2_0	1088	0.004	intergenic_region	n/a	-
297	Pn16	9284103	9284246	2	2_2_0	4292	0.001	exon	evm.model.Pn18.1102,	-
298	Pn16	9377552	9377865	2	1_1_1	1834	0.002	intergenic_region	n/a	+
299	Pn16	9398760	9423002	95	37_27_7	611	0.237	intergenic_region	n/a	+
300	Pn16	9829340	9829572	2	1_1_1	11096	0	intergenic_region	n/a	+
301	Pn16	10153208	10153352	2	1_2_0	5425	0.001	exon	evm.model.Pn18.1204,	-
302	Pn16	10248706	10274914	2	2_0_1	1435	0.003	intergenic_region	n/a	-
303	Pn16	10286779	10354051	8	1_3_2	477	0.032	intergenic_region	n/a	+
304	Pn16	10630002	10672144	3	2_1_1	20	0.231	intergenic_region	n/a	+
305	Pn16	11243579	11244589	2	1_1_1	4513	0.001	exon	evm.model.Pn18.1328,	-
306	Pn16	12606833	12619224	2	2_0_2	307	0.013	intergenic_region	n/a	+
307	Pn16	13050167	13050436	2	2_1_0	15318	0	exon	evm.model.Pn40.76,	+
308	Pn16	13747689	13837488	36	14_17_8	220	0.247	intergenic_region	n/a	-
309	Pn16	14192549	14192787	3	2_2_0	3052	0.002	intergenic_region	n/a	-
310	Pn16	14703139	14706240	3	1_2_0	1157	0.005	intergenic_region	n/a	+
311	Pn16	14764471	14764623	2	2_1_0	14150	0	exon	evm.model.Pn11.2437,	+
312	Pn16	14949366	14949522	4	1_2_0	5582	0.001	exon	evm.model.Pn11.2403,	+
313	Pn16	15351525	15351884	3	2_0_1	2055	0.003	exon	evm.model.Pn11.2329,	-
314	Pn16	15529132	15555979	4	1_1_1	0	1	intergenic_region	n/a	-
315	Pn16	16211627	16211905	4	2_1_0	31429	0	intergenic_region	n/a	-
316	Pn16	16211802	16211974	2	2_2_0	54719	0	exon	evm.model.Pn11.2197,	-
317	Pn16	16830171	16928732	9	6_6_0	308	0.055	intergenic_region	n/a	-
318	Pn16	16984060	16984435	2	0_1_2	1747	0.002	exon	evm.model.Pn18.43,	+
319	Pn16	17241128	17242443	2	1_2_0	5237	0.001	intergenic_region	n/a	-
320	Pn16	17339018	17460724	2	2_2_0	103	0.037	intergenic_region	n/a	+
321	Pn16	17427176	17540010	3	0_0_3	511	0.012	intergenic_region	n/a	+
322	Pn16	17776408	17817051	19	1_5_1	2935	0.013	intergenic_region	n/a	+
323	Pn16	17875925	17995993	2	2_2_0	35	0.103	intergenic_region	n/a	-
324	Pn16	17954813	18042261	5	1_0_5	810	0.012	intergenic_region	n/a	-
325	Pn16	19322028	19329136	1410	128_113_94	6098	0.316	intron	evm.model.Pn18.316,	-
326	Pn16	19952960	19953110	5	5_1_0	6009	0.002	exon	evm.model.Pn18.370,	-
327	Pn16	21042739	21042897	4	3_1_1	4833	0.002	exon	evm.model.Pn18.432,	-
328	Pn16	21043213	21043356	2	1_2_0	3359	0.001	exon	evm.model.Pn18.432,	+
329	Pn16	21249391	21249663	3	2_1_1	5568	0.001	intergenic_region	n/a	+
330	Pn17	174598	316756	2	2_1_0	404	0.01	intergenic_region	n/a	-
331	Pn17	370431	427941	2	2_1_0	279	0.014	intergenic_region	n/a	+
332	Pn17	938843	939158	4	2_3_0	3918	0.002	exon	evm.model.Pn5.810,	+
333	Pn17	1145446	1187468	4	0_3_0	621	0.013	intergenic_region	n/a	-
334	Pn17	1817220	1817470	2	2_1_0	1104	0.004	intergenic_region	n/a	-
335	Pn17	6514103	6514257	2	2_1_0	3015	0.001	exon	evm.model.Pn48.3,	-
336	Pn17	11949471	11949987	2	1_1_1	4230	0.001	exon	evm.model.Pn5.2016,	+
337	Pn17	15568977	15569126	3	1_2_1	7777	0.001	exon	evm.model.Pn5.1726,	-
338	Pn17	18945477	18945647	7	5_1_0	3434	0.004	intergenic_region	n/a	-
339	Pn17	19890848	19915068	2	2_2_0	40	0.091	intergenic_region	n/a	-
340	Pn17	19971864	20075635	6	3_3_1	168	0.067	intergenic_region	n/a	-
341	Pn17	20236641	20237154	4	1_0_2	1109	0.007	exon	evm.model.Pn5.1223,	+
342	Pn17	20772559	20801396	4	1_3_0	49	0.14	intergenic_region	n/a	+
343	Pn17	21728933	21730053	2	0_2_1	7462	0.001	exon	evm.model.Pn5.123,	-
344	Pn17	21814115	21818458	5	2_3_0	1171	0.008	intron	evm.model.Pn5.141,	-
345	Pn17	21815401	21819262	4	1_1_1	709	0.011	intron	evm.model.Pn5.141,	-
346	Pn17	21862942	21863153	3	2_1_0	25592	0	intergenic_region	n/a	-
347	Pn17	22029168	22029809	68	1_1_20	184882	0.001	intron	evm.model.Pn5.180,	+
348	Pn17	22052144	22052374	5	3_3_0	1715	0.006	exon	evm.model.Pn5.187,	-
349	Pn17	22310194	22310395	4	0_2_4	58780	0	exon	evm.model.Pn5.226,	+
350	Pn17	22319580	22332447	3	2_2_0	204	0.029	intergenic_region	n/a	+
351	Pn17	22613577	22644203	2	2_2_0	15	0.211	intergenic_region	n/a	+
352	Pn17	22683700	22684395	2	2_2_0	1226	0.003	intergenic_region	n/a	+
353	Pn17	24441721	24442046	2	2_0_1	10834	0	intergenic_region	n/a	+
354	Pn17	24608996	24615982	4	2_0_1	523	0.015	exon	evm.model.Pn5.556,	-
355	Pn17	24750905	24870005	4	3_2_1	270	0.029	intergenic_region	n/a	-
356	Pn17	25366958	25500983	25	10_11_0	50	0.5	intergenic_region	n/a	+
357	Pn18	2548048	2659000	2	1_1_1	421	0.009	intergenic_region	n/a	-
358	Pn18	3613223	3613441	6	6_6_0	2359	0.005	intergenic_region	n/a	-
359	Pn18	5552327	5680836	6	1_4_1	29	0.293	intergenic_region	n/a	-
360	Pn18	8994742	9008003	18	8_13_1	216	0.143	intergenic_region	n/a	-
361	Pn18	9722342	9908117	2	2_2_0	78827	0	intergenic_region	n/a	-
362	Pn18	9864485	10003417	4	2_3_0	88	0.083	intergenic_region	n/a	-
363	Pn18	10094839	10095006	2	1_1_1	3680	0.001	exon	evm.model.Pn9.2084,	-
364	Pn18	11122875	11123051	4	3_2_1	2891	0.003	exon	evm.model.Pn2.1177,	-
365	Pn18	11149673	11150166	2	0_2_2	2281	0.002	exon	evm.model.Pn2.1174,	+
366	Pn18	11709624	11710055	3	2_2_0	23723	0	exon	evm.model.Pn2.1092,	-
367	Pn18	12211254	12244416	14	3_11_0	45	0.384	intergenic_region	n/a	+
368	Pn18	12684133	12731146	2	1_2_0	0	1	intergenic_region	n/a	-
369	Pn18	12821328	12839038	2	2_2_0	273	0.014	intergenic_region	n/a	-
370	Pn18	13342071	13342329	8	3_3_0	4090	0.004	intergenic_region	n/a	-
371	Pn18	13810430	13871372	4	0_3_0	131	0.058	intergenic_region	n/a	+
372	Pn18	13935653	13966187	4	4_4_0	15	0.348	intergenic_region	n/a	+
373	Pn18	15474824	15487561	3	2_2_1	289	0.02	intergenic_region	n/a	+
374	Pn18	16478137	16610212	3	3_0_0	127	0.045	intergenic_region	n/a	-
375	Pn19	2065433	2065594	3	1_3_0	18492	0	exon	evm.model.Pn4.121,	-
376	Pn19	6265475	6266042	2	1_0_2	2468	0.002	exon	evm.model.Pn4.280,	-
377	Pn19	6503020	6503231	2	2_1_0	1076	0.004	intergenic_region	n/a	-
378	Pn19	8334742	8374622	5	3_1_1	61	0.141	intergenic_region	n/a	+
379	Pn19	8449717	8525347	18	8_5_0	168	0.176	intergenic_region	n/a	+
380	Pn19	8672549	8687739	2	2_1_0	77	0.049	intergenic_region	n/a	-
381	Pn19	9960372	9960602	2	1_2_0	11113	0	exon	evm.model.Pn4.514,	-
382	Pn19	10086909	10104735	2	2_1_0	398	0.01	intergenic_region	n/a	+
383	Pn19	10573884	10574148	2	0_2_2	395	0.01	intron	evm.model.Pn4.682,	+
384	Pn19	11167097	11167291	2	2_2_0	8720	0	intergenic_region	n/a	-
385	Pn19	11343858	11344131	15	3_11_0	48616	0.001	intergenic_region	n/a	-
386	Pn19	11344153	11344428	2	2_1_0	67068	0	exon	evm.model.Pn4.782,	-
387	Pn19	11344555	11344818	3	1_1_2	63065	0	intergenic_region	n/a	+
388	Pn19	11646931	11647297	4	3_2_0	5820	0.001	exon	evm.model.Pn4.820,	-
389	Pn19	11825290	11825925	2	2_1_0	8891	0	exon	evm.model.Pn4.845,	+
390	Pn19	11967989	11968147	2	2_1_1	37806	0	exon	evm.model.Pn4.863,	+
391	Pn19	12267027	12267269	7	4_4_0	25395	0.001	exon	evm.model.Pn4.908,	-
392	Pn19	12292234	12292565	12	6_7_1	1085	0.022	intron	evm.model.Pn4.912,	-
393	Pn19	12446952	12499817	107	59_2_11	469	0.313	intergenic_region	n/a	-
394	Pn19	12467082	12548188	38	23_7_2	355	0.176	intergenic_region	n/a	-
395	Pn19	12796379	12796939	3	0_2_2	1830	0.003	exon	evm.model.Pn4.78,	+
396	Pn19	13246790	13257007	4	2_3_1	555	0.014	intron	evm.model.Pn4.45,	+
397	Pn19	13821894	13822127	12	1_7_1	50469	0	exon	evm.model.Pn4.1074,	-
398	Pn19	13822006	13822451	4	2_4_0	41240	0	exon	evm.model.Pn4.1074,	-
399	Pn19	13886834	13887820	3	3_0_1	1456	0.004	intergenic_region	n/a	-
400	Pn19	14385935	14386072	5	3_3_0	14735	0.001	exon	evm.model.Pn4.1165,	+
401	Pn19	15019744	15020108	3	2_0_3	16235	0	exon	evm.model.Pn4.1263,	+
402	Pn19	15128992	15129886	4	1_3_0	296	0.026	intergenic_region	n/a	+
403	Pn19	15567472	15567792	2	2_1_0	46931	0	exon	evm.model.Pn4.1345,	+
404	Pn19	15689228	15695639	40	17_5_1	239	0.251	intergenic_region	n/a	+
405	Pn19	15800706	15801456	3	3_1_0	183	0.032	intergenic_region	n/a	-
406	Pn19	16756018	16757985	2	2_2_0	3444	0.001	exon	evm.model.Pn4.1469,	+
407	Pn19	16760149	16760514	2	1_2_0	2028	0.002	intron	evm.model.Pn70.1,	-
408	Pn19	17022458	17022604	2	1_2_0	1498	0.003	exon	evm.model.Pn4.1500,	-
409	Pn19	17057170	17087168	5	2_2_1	530	0.019	intron	evm.model.Pn70.1,	-
410	Pn19	17193140	17240144	5	3_1_0	43	0.189	intron	evm.model.Pn70.1,	+
411	Pn19	17205702	17252604	2	1_1_1	150	0.026	intron	evm.model.Pn70.1,	+
412	Pn19	17342654	17343143	2	2_1_0	9066	0	exon	evm.model.Pn4.1552,	+
413	Pn19	17402906	17434833	3	2_1_0	576	0.01	intron	evm.model.Pn70.1,	+
414	Pn19	17924121	17925166	5	2_0_2	28	0.263	intron	evm.model.Pn4.1633,	+
415	Pn19	19593547	19593744	2	2_2_0	2130	0.002	exon	evm.model.Pn4.1805,	+
416	Pn2	1266451	1325423	26	1_17_1	14	0.788	intergenic_region	n/a	-
417	Pn2	2382705	2450695	9	0_0_8	13	0.581	intergenic_region	n/a	-
418	Pn2	3681519	3682480	2	0_2_2	2845	0.001	exon	evm.model.Pn6.2884,	+
419	Pn2	4260741	4260953	3	2_1_1	71573	0	exon	evm.model.Pn6.2811,	+
420	Pn2	4275830	4276075	6	3_2_0	1672	0.007	exon	evm.model.Pn6.2806,	-
421	Pn2	4657938	4679380	6	2_6_0	1859	0.006	intergenic_region	n/a	+
422	Pn2	4791344	4875729	5	0_1_4	7	0.588	intergenic_region	n/a	-
423	Pn2	5770639	5784215	20	7_12_4	4748	0.008	intergenic_region	n/a	-
424	Pn2	7466573	7467769	2	2_2_0	3442	0.001	exon	evm.model.Pn6.2538,	-
425	Pn2	8253395	8261128	94	5_43_3	997	0.159	intergenic_region	n/a	-
426	Pn2	8287639	8343398	17	10_9_5	126	0.212	intergenic_region	n/a	+
427	Pn2	8918296	8926482	4	1_0_4	241	0.032	intergenic_region	n/a	-
428	Pn2	8927027	8931241	2	2_1_0	56	0.067	intron	evm.model.Pn6.2334,	-
429	Pn2	10202967	10236592	2	1_1_1	1116	0.004	intergenic_region	n/a	-
430	Pn2	10501109	10502093	2	1_2_0	2901	0.001	exon	evm.model.Pn6.2142,	+
431	Pn2	11304464	11304715	2	2_1_0	62116	0	intron	evm.model.Pn6.2037,	-
432	Pn2	11305447	11305674	8	3_6_0	55801	0	intergenic_region	n/a	+
433	Pn2	11306640	11307351	2	2_2_0	7942	0.001	intron	evm.model.Pn6.2036,	+
434	Pn2	11361121	11394419	2	2_1_0	107	0.036	intergenic_region	n/a	-
435	Pn2	11845117	11845293	6	0_6_1	103931	0	exon	evm.model.Pn6.1969,	-
436	Pn2	13491438	13509122	4	3_3_0	635	0.012	intergenic_region	n/a	+
437	Pn2	14074510	14074682	3	3_1_1	2268	0.003	intergenic_region	n/a	-
438	Pn2	14741237	14741411	2	2_2_0	1898	0.002	intron	evm.model.Pn6.1527,	+
439	Pn2	14939517	14939931	2	1_1_1	4323	0.001	exon	evm.model.Pn6.1504,	+
440	Pn2	15870902	15871411	3	2_0_1	3765	0.002	intergenic_region	n/a	-
441	Pn2	18128104	18128408	43	25_1_1	30651	0.003	intergenic_region	n/a	-
442	Pn2	18128492	18128676	26	11_5_3	37783	0.001	exon	evm.model.Pn6.1071,	+
443	Pn2	18128816	18129016	8	4_6_0	27841	0.001	intergenic_region	n/a	+
444	Pn2	18627408	18628283	2	1_2_0	3966	0.001	exon	evm.model.Pn6.871,	+
445	Pn2	18713815	18714018	2	2_1_0	149	0.026	intron	evm.model.Pn6.857,	-
446	Pn2	19234528	19235068	4	2_2_2	1948	0.004	intergenic_region	n/a	-
447	Pn2	20143050	20143323	2	0_2_2	3191	0.001	exon	evm.model.Pn6.641,	+
448	Pn2	20215068	20215421	5	4_1_0	8902	0.001	exon	evm.model.Pn6.633,	+
449	Pn2	20437042	20437178	2	1_2_0	1150	0.003	exon	evm.model.Pn6.599,	+
450	Pn2	20975575	20975859	2	2_1_0	22078	0	intergenic_region	n/a	-
451	Pn2	21587439	21587677	3	2_1_0	90	0.062	intron	evm.model.Pn6.455,	+
452	Pn2	22445035	22445324	2	0_2_1	18532	0	exon	evm.model.Pn6.1008,	-
453	Pn2	23910015	23982059	6	5_5_0	111118	0	intergenic_region	n/a	-
454	Pn2	23996957	23997258	2	1_2_0	2220	0.002	intergenic_region	n/a	-
455	Pn2	24479064	24518484	118	36_20_23	338	0.411	intergenic_region	n/a	+
456	Pn2	25321185	25391473	9	2_8_0	10167	0.002	intergenic_region	n/a	-
457	Pn2	25391580	25392799	7	1_6_2	9495	0.001	exon	evm.model.Pn6.239,	-
458	Pn2	26310259	26310485	2	2_1_0	5236	0.001	exon	evm.model.Pn6.163,	-
459	Pn2	28919548	28920273	2	0_1_2	18397	0	exon	evm.model.Pn6.35,	-
460	Pn2	36360436	36388527	6	3_2_3	130	0.085	intron	evm.model.Pn6.3953,	-
461	Pn2	37099308	37143422	4	1_1_3	1090	0.007	intergenic_region	n/a	-
462	Pn2	37279988	37280167	7	6_6_0	39	0.264	intergenic_region	n/a	-
463	Pn2	38981859	38991626	7	5_0_2	4531	0.003	intergenic_region	n/a	-
464	Pn2	39016431	39171843	18	2_1_10	134	0.212	intergenic_region	n/a	-
465	Pn2	39176036	39237895	2	1_2_0	454	0.009	intergenic_region	n/a	-
466	Pn2	39300282	39428079	2	2_2_0	13	0.235	intergenic_region	n/a	+
467	Pn2	40005449	40101004	3	2_1_0	1250	0.005	intergenic_region	n/a	-
468	Pn2	42977571	42978420	2	2_2_0	157	0.025	intergenic_region	n/a	-
469	Pn20	499679	542471	6	2_0_6	250	0.046	intron	evm.model.Pn32.184,	-
470	Pn20	602819	602978	4	3_0_1	41791	0	intergenic_region	n/a	+
471	Pn20	897509	897670	3	1_3_0	1700	0.004	exon	evm.model.Pn32.123,	-
472	Pn20	901966	902230	12	7_4_0	28239	0.001	intergenic_region	n/a	-
473	Pn20	902121	902370	7	6_1_0	68572	0	exon	evm.model.Pn32.121,	+
474	Pn20	902179	902418	7	2_4_0	69007	0	exon	evm.model.Pn32.121,	+
475	Pn20	2239378	2242974	29	7_4_1	980	0.056	intergenic_region	n/a	-
476	Pn20	2353681	2353829	2	1_2_0	877	0.005	exon	evm.model.Pn22.958,	+
477	Pn20	2588148	2600658	32	16_16_1	536	0.107	intergenic_region	n/a	+
478	Pn20	2724728	2725911	3	2_1_0	6740	0.001	exon	evm.model.Pn22.892,	+
479	Pn20	4615408	4654706	7	4_4_0	423	0.032	intergenic_region	n/a	+
480	Pn20	4643991	4693107	2	2_2_0	182	0.022	intergenic_region	n/a	+
481	Pn20	5041911	5042287	11	0_9_2	111	0.165	intergenic_region	n/a	+
482	Pn20	6180542	6200043	4	1_3_2	59	0.119	intergenic_region	n/a	-
483	Pn20	7003009	7003169	3	1_3_0	9092	0.001	exon	evm.model.Pn22.344,	+
484	Pn20	7132995	7133179	2	1_2_0	13069	0	intergenic_region	n/a	-
485	Pn20	7133105	7133254	9	0_7_3	17734	0.001	intergenic_region	n/a	-
486	Pn20	10757418	10858065	4	2_2_0	222	0.035	intergenic_region	n/a	+
487	Pn20	18800377	18801213	2	1_1_1	7707	0.001	exon	evm.model.Pn25.160,	+
488	Pn20	20982498	20997727	5	2_3_0	1077	0.009	intron	evm.model.Pn37.64,	+
489	Pn20	21318120	21318277	2	1_2_0	2547	0.002	exon	evm.model.Pn37.102,	+
490	Pn20	21426995	21427354	3	1_3_0	2212	0.003	exon	evm.model.Pn37.120,	+
491	Pn20	21773408	21774278	2	2_0_1	8758	0	exon	evm.model.Pn37.173,	+
492	Pn20	21816387	21816529	2	1_2_0	10028	0	intergenic_region	n/a	+
493	Pn20	22294851	22295618	2	1_1_1	11051	0	exon	evm.model.Pn39.38,	+
494	Pn20	22594162	22616686	46	1_20_2	16	0.852	intergenic_region	n/a	-
495	Pn21	334759	355158	212	93_53_15	2529	0.144	intergenic_region	n/a	-
496	Pn21	687234	727663	8	2_7_0	24	0.4	intron	evm.model.Pn17.1734,	-
497	Pn21	748160	751211	3	1_1_1	1310	0.005	intergenic_region	n/a	-
498	Pn21	2449311	2449447	3	2_1_1	1017	0.006	intergenic_region	n/a	+
499	Pn21	2884262	2989636	3	2_2_0	55	0.098	intergenic_region	n/a	-
500	Pn21	6768372	6768616	2	0_2_2	3133	0.001	exon	evm.model.Pn17.1384,	+
501	Pn21	12299455	12455468	4	4_3_0	279	0.028	intergenic_region	n/a	-
502	Pn21	13875251	13875414	2	2_2_0	33838	0	exon	evm.model.Pn17.1198,	-
503	Pn21	13876771	13876980	2	1_2_0	18168	0	exon	evm.model.Pn17.1198,	-
504	Pn21	15057043	15097306	2	1_2_0	2230	0.002	intergenic_region	n/a	+
505	Pn21	17328119	17460324	8	1_2_1	292	0.052	intergenic_region	n/a	+
506	Pn21	18694489	18695663	2	1_1_1	2339	0.002	exon	evm.model.Pn17.724,	+
507	Pn21	19056072	19107698	2	0_2_2	826	0.005	intron	evm.model.Pn17.670,	-
508	Pn21	20129702	20129940	4	0_4_0	58071	0	exon	evm.model.Pn17.381,	-
509	Pn21	20131059	20131262	4	3_2_0	40443	0	exon	evm.model.Pn17.381,	-
510	Pn21	20369389	20370172	17	5_0_1	31273	0.001	exon	evm.model.Pn17.426,	-
511	Pn21	20377319	20544857	3	1_1_1	2781	0.002	intergenic_region	n/a	+
512	Pn21	20905233	20911005	5	1_4_0	878	0.011	intergenic_region	n/a	-
513	Pn21	20944832	21002216	2	2_2_0	238	0.017	intergenic_region	n/a	+
514	Pn21	22102991	22163077	4	2_4_0	73	0.099	intergenic_region	n/a	-
515	Pn22	64238	184890	13	3_7_4	149	0.149	intergenic_region	n/a	-
516	Pn22	1239536	1308081	10	1_8_1	2	0.909	intergenic_region	n/a	+
517	Pn22	1850174	1937773	8	2_3_3	293	0.052	intergenic_region	n/a	+
518	Pn22	2331698	2334946	3	3_1_0	1941	0.003	intergenic_region	n/a	+
519	Pn22	2470702	2470858	3	3_1_0	10582	0.001	intergenic_region	n/a	+
520	Pn22	2530218	2530365	2	2_2_0	4110	0.001	exon	evm.model.Pn5.3526,	+
521	Pn22	2567546	2568102	4	1_3_1	4746	0.002	exon	evm.model.Pn5.3529,	-
522	Pn22	2828639	2829500	2	2_1_0	6947	0.001	exon	evm.model.Pn5.3558,	-
523	Pn22	2829497	2829954	2	0_2_1	5053	0.001	exon	evm.model.Pn5.3558,	-
524	Pn22	8658008	8658239	2	1_2_0	2938	0.001	intergenic_region	n/a	+
525	Pn22	10248530	10248680	3	2_2_0	6497	0.001	exon	evm.model.Pn5.2709,	-
526	Pn22	15054263	15167205	3	3_2_0	218	0.027	intergenic_region	n/a	-
527	Pn22	17779485	17780688	3	1_2_1	4405	0.001	intron	evm.model.Pn5.2654,	+
528	Pn22	17975983	17976529	2	2_0_2	446	0.009	exon	evm.model.Pn5.2621,	+
529	Pn22	18077508	18077646	2	2_1_0	3243	0.001	exon	evm.model.Pn5.2604,	+
530	Pn22	19106372	19106795	2	2_1_1	4304	0.001	intergenic_region	n/a	+
531	Pn22	19567088	19567305	2	1_1_1	5079	0.001	exon	evm.model.Pn5.2356,	+
532	Pn22	20598559	20598745	3	1_1_1	3047	0.002	intergenic_region	n/a	-
533	Pn22	21286797	21287583	4	1_1_2	15670	0.001	exon	evm.model.Pn5.2102,	+
534	Pn22	21616222	21616431	3	1_3_0	44325	0	exon	evm.model.Pn5.2060,	-
535	Pn22	21837225	21837452	2	1_2_0	7069	0.001	exon	evm.model.Pn5.2037,	-
536	Pn23	47213	61034	30	22_1_0	217	0.217	intergenic_region	n/a	+
537	Pn23	55975	103657	2	1_2_1	269	0.015	intergenic_region	n/a	+
538	Pn23	364803	380804	5	0_4_5	324	0.03	intergenic_region	n/a	+
539	Pn23	680477	709562	70	38_34_6	1196	0.105	intergenic_region	n/a	-
540	Pn23	893313	908526	7	0_2_4	10928	0.001	intergenic_region	n/a	-
541	Pn23	1928062	1958132	2	2_2_0	57	0.066	intergenic_region	n/a	-
542	Pn23	3082611	3082887	3	1_2_0	619	0.01	exon	evm.model.Pn2.275,	-
543	Pn23	3106887	3107124	5	2_2_0	341	0.028	exon	evm.model.Pn2.272,	+
544	Pn23	3534822	3535007	13	10_1_0	4390	0.006	exon	evm.model.Pn2.243,	+
545	Pn23	4498804	4499021	2	2_1_0	5211	0.001	exon	evm.model.Pn2.186,	-
546	Pn23	11117990	11118204	2	1_2_0	8001	0	exon	evm.model.Pn2.2021,	+
547	Pn23	12889065	12889269	5	1_0_4	21415	0	exon	evm.model.Pn2.1950,	+
548	Pn23	13071268	13120747	33	2_15_2	3801	0.017	intergenic_region	n/a	-
549	Pn23	18739499	18801629	3	3_2_0	255	0.023	intergenic_region	n/a	-
550	Pn23	19278240	19278478	2	1_1_1	9069	0	exon	evm.model.Pn2.1365,	-
551	Pn23	20200562	20200927	2	1_1_1	71483	0	exon	evm.model.Pn2.1226,	-
552	Pn23	20398113	20398687	4	0_3_3	109	0.068	intergenic_region	n/a	-
553	Pn24	54257	55012	2	1_1_1	505007	0	intergenic_region	n/a	-
554	Pn24	502784	503929	2	0_2_1	2354	0.002	intergenic_region	n/a	+
555	Pn24	562267	562484	2	2_0_1	6453	0.001	exon	evm.model.Pn4.3514,	+
556	Pn24	580869	581324	3	0_1_2	5431	0.001	exon	evm.model.Pn4.3509,	-
557	Pn24	638318	638466	2	2_2_0	265	0.015	exon	evm.model.Pn4.3499,	+
558	Pn24	2428024	2428164	3	2_2_0	18830	0	exon	evm.model.Pn4.3233,	-
559	Pn24	2430638	2431755	17	6_0_1	3289	0.01	exon	evm.model.Pn4.3232,	-
560	Pn24	2431676	2438820	2	1_0_2	803	0.005	intron	evm.model.Pn4.3232,	-
561	Pn24	2621805	2621997	4	4_0_1	30263	0	intergenic_region	n/a	-
562	Pn24	2621912	2622209	5	1_4_0	41907	0	exon	evm.model.Pn4.3201,	-
563	Pn24	2622096	2622348	2	1_2_0	24052	0	intron	evm.model.Pn4.3201,	-
564	Pn24	2985274	2985478	2	2_2_0	1649	0.002	intergenic_region	n/a	-
565	Pn24	3059718	3059876	3	1_2_0	1068	0.006	intron	evm.model.Pn4.3119,	+
566	Pn24	3414766	3415077	2	2_0_2	13534	0	exon	evm.model.Pn4.3069,	+
567	Pn24	4305421	4305632	2	1_1_1	2462	0.002	exon	evm.model.Pn4.2953,	-
568	Pn24	4441073	4441345	2	2_0_1	2065	0.002	intron	evm.model.Pn4.2931,	+
569	Pn24	4759280	4760443	5	3_2_0	11695	0.001	exon	evm.model.Pn4.2893,	+
570	Pn24	5100450	5100643	2	1_0_2	1535	0.003	exon	evm.model.Pn4.2846,	-
571	Pn24	5312979	5489107	10	4_5_3	46	0.303	intergenic_region	n/a	+
572	Pn24	5627041	5641169	2	2_2_0	100	0.038	intron	evm.model.Pn4.2780,	+
573	Pn24	8019283	8019864	7	2_0_5	223619	0	exon	evm.model.Pn4.2552,	+
574	Pn24	8020033	8021042	26	1_11_9	253229	0	intergenic_region	n/a	+
575	Pn24	8686615	8694704	4	1_4_0	69378	0	intergenic_region	n/a	+
576	Pn24	8694623	8694797	2	2_2_0	102689	0	intergenic_region	n/a	+
577	Pn24	9947670	9947807	2	2_1_0	2296	0.002	exon	evm.model.Pn4.2463,	+
578	Pn24	11029060	11029552	3	0_1_2	2234	0.003	exon	evm.model.Pn4.2193,	+
579	Pn24	13943013	13946218	12	1_1_4	3939	0.006	intergenic_region	n/a	+
580	Pn24	16850426	16850587	2	2_2_0	130599	0	intergenic_region	n/a	-
581	Pn24	16850778	16852179	2	2_1_0	451209	0	exon	evm.model.Pn4.2296,	-
582	Pn24	16852120	16852356	3	3_2_0	419250	0	exon	evm.model.Pn4.2296,	+
583	Pn24	16852573	16852816	14	1_0_5	219285	0	exon	evm.model.Pn4.2296,	-
584	Pn24	16852758	16852975	5	0_0_5	216044	0	exon	evm.model.Pn4.2296,	+
585	Pn24	16853114	16853498	25	2_3_11	123613	0	intergenic_region	n/a	-
586	Pn24	19163324	19165769	9	1_4_1	1566	0.011	intergenic_region	n/a	+
587	Pn24	19195776	19196329	2	0_2_2	2470	0.002	intergenic_region	n/a	+
588	Pn24	19327079	19327227	2	2_1_0	14569	0	intergenic_region	n/a	-
589	Pn24	19406845	19407107	2	1_1_1	6640	0.001	exon	evm.model.Pn4.2143,	+
590	Pn24	19591197	19591460	3	2_2_0	2087	0.003	intron	evm.model.Pn4.2165,	+
591	Pn24	19707603	19707767	2	1_2_0	12598	0	exon	evm.model.Pn4.2171,	-
592	Pn24	19838796	19838994	2	1_2_0	1877	0.002	intergenic_region	n/a	+
593	Pn25	956752	957670	2	2_2_0	2228	0.002	exon	evm.model.Pn2.2936,	+
594	Pn25	2031616	2031780	2	2_1_0	13472	0	intergenic_region	n/a	-
595	Pn25	2032291	2032559	2	1_1_1	3399	0.001	intron	evm.model.Pn2.2956,	-
596	Pn25	4709093	4709260	9	6_8_0	3863	0.005	exon	evm.model.Pn2.3099,	-
597	Pn25	5842481	5842738	2	2_2_0	6437	0.001	exon	evm.model.Pn36.42,	+
598	Pn25	6384871	6385054	5	0_3_1	86907	0	exon	evm.model.Pn36.86,	-
599	Pn25	6733032	6733208	3	3_1_0	28884	0	intergenic_region	n/a	-
600	Pn25	6985420	6985692	6	0_2_3	1232	0.01	exon	evm.model.Pn36.148,	+
601	Pn25	8119798	8119987	4	0_2_4	6334	0.001	exon	evm.model.Pn3.110,	+
602	Pn25	9379129	9411788	2	2_1_1	18	0.182	intergenic_region	n/a	+
603	Pn25	9636664	9636947	3	2_2_2	6194	0.001	exon	evm.model.Pn3.327,	-
604	Pn25	9636751	9637091	47	1_1_13	6291	0.015	exon	evm.model.Pn3.327,	-
605	Pn25	12002345	12116668	2	1_1_1	2001	0.002	intergenic_region	n/a	+
606	Pn25	13100454	13100621	3	1_2_0	4129	0.001	exon	evm.model.Pn3.758,	+
607	Pn25	13139841	13172740	9	2_5_1	353	0.049	intergenic_region	n/a	+
608	Pn25	13153041	13221842	5	0_2_3	1105	0.009	intergenic_region	n/a	+
609	Pn25	13504881	13505211	3	0_1_2	1759	0.003	exon	evm.model.Pn3.805,	+
610	Pn25	13703793	13813531	2	2_1_0	267	0.015	intergenic_region	n/a	+
611	Pn25	15132343	15132811	4	1_1_1	15817	0.001	intergenic_region	n/a	+
612	Pn25	15376911	15378199	6	1_3_1	3029	0.004	exon	evm.model.Pn3.1067,	+
613	Pn25	15635126	15635349	2	1_2_0	2337	0.002	intergenic_region	n/a	-
614	Pn25	15829953	15830108	3	2_0_1	6414	0.001	exon	evm.model.Pn3.1126,	+
615	Pn25	16084109	16084496	2	2_2_0	18308	0	intergenic_region	n/a	-
616	Pn25	16769397	16907396	3	2_3_0	277	0.021	intergenic_region	n/a	-
617	Pn25	17631370	17632304	3	2_1_0	10898	0.001	intron	evm.model.Pn3.1396,	-
618	Pn25	17805347	17805586	3	1_2_2	1350	0.004	exon	evm.model.Pn3.1411,	-
619	Pn26	929033	929233	9	5_1_0	73658	0	intergenic_region	n/a	-
620	Pn26	929091	930757	36	28_1_2	139535	0.001	intergenic_region	n/a	-
621	Pn26	930684	932074	4	1_2_0	205446	0	intergenic_region	n/a	-
622	Pn26	932065	932641	2	1_2_0	248298	0	intergenic_region	n/a	-
623	Pn26	1177279	1182462	6	4_2_0	47	0.203	intergenic_region	n/a	+
624	Pn26	1310385	1310520	2	1_2_0	1228	0.003	intergenic_region	n/a	-
625	Pn26	4110303	4110457	2	2_1_0	152	0.026	intergenic_region	n/a	-
626	Pn26	7804434	7804879	3	0_2_1	659	0.009	exon	evm.model.Pn9.115,	+
627	Pn26	9062190	9065608	2	2_1_0	3603	0.001	intergenic_region	n/a	+
628	Pn26	9646730	9647690	255	26_8_70	300	0.63	intergenic_region	n/a	+
629	Pn26	10446281	10565823	39	4_0_21	49	0.614	intergenic_region	n/a	-
630	Pn26	10989737	11023287	10	1_9_0	5	0.8	intergenic_region	n/a	-
631	Pn26	11086889	11087071	2	1_2_0	23368	0	exon	evm.model.Pn30.321,	+
632	Pn26	11691327	11722210	2	1_2_0	29	0.121	intergenic_region	n/a	-
633	Pn26	12057580	12065391	33	12_11_4	627	0.095	intergenic_region	n/a	+
634	Pn26	12060168	12076869	60	24_25_1	317	0.275	intergenic_region	n/a	-
635	Pn26	12110444	12110783	2	2_2_0	4221	0.001	exon	evm.model.Pn30.166,	+
636	Pn26	12110808	12111258	2	1_1_2	3517	0.001	intron	evm.model.Pn30.166,	+
637	Pn26	12639872	12744521	3	2_2_0	281	0.021	intergenic_region	n/a	-
638	Pn26	12789046	12921140	42	4_1_17	194	0.302	intergenic_region	n/a	-
639	Pn26	13220588	13220725	3	1_2_0	431	0.014	exon	evm.model.Pn30.40,	-
640	Pn26	13271723	13271941	5	2_1_0	5439	0.002	intergenic_region	n/a	+
641	Pn26	13487576	13487775	2	2_1_0	7684	0.001	intergenic_region	n/a	-
642	Pn26	13754811	13785158	8	7_0_6	173	0.085	intergenic_region	n/a	+
643	Pn26	13783633	13901677	2	0_2_2	128	0.03	intergenic_region	n/a	+
644	Pn26	14066202	14123193	2	0_2_2	60	0.062	intergenic_region	n/a	+
645	Pn26	14668999	14669151	2	2_1_0	1099	0.004	exon	evm.model.Pn42.42,	-
646	Pn26	14676749	14677842	3	2_0_2	15220	0	intergenic_region	n/a	-
647	Pn3	1555885	1556068	3	3_1_0	2035	0.003	exon	evm.model.Pn21.1225,	-
648	Pn3	2130311	2242077	8	6_1_0	951	0.017	intergenic_region	n/a	-
649	Pn3	2595647	2595795	8	2_7_0	23486	0.001	exon	evm.model.Pn21.1118,	+
650	Pn3	2595695	2595877	8	6_3_1	24928	0.001	exon	evm.model.Pn21.1118,	+
651	Pn3	2595909	2596054	3	1_3_0	20344	0	exon	evm.model.Pn21.1118,	+
652	Pn3	2734529	2734696	2	1_2_0	1926	0.002	intergenic_region	n/a	-
653	Pn3	3009605	3009828	3	3_1_0	1301	0.005	exon	evm.model.Pn21.1059,	+
654	Pn3	3844760	3917995	3	1_2_0	226	0.026	intergenic_region	n/a	+
655	Pn3	3871931	3949278	94	15_48_1	429	0.305	intergenic_region	n/a	+
656	Pn3	4261038	4309203	3	3_3_0	306	0.019	intergenic_region	n/a	+
657	Pn3	4340368	4340550	5	1_5_0	6304	0.002	intergenic_region	n/a	-
658	Pn3	4490785	4490996	5	5_1_0	8750	0.001	exon	evm.model.Pn21.858,	+
659	Pn3	5705473	5705621	2	1_2_0	1029	0.004	exon	evm.model.Pn21.694,	-
660	Pn3	5740504	5741292	6	3_0_1	2372	0.005	exon	evm.model.Pn21.690,	-
661	Pn3	5766423	5766610	3	1_3_0	5886	0.001	exon	evm.model.Pn21.684,	-
662	Pn3	5819741	5855463	2	2_1_0	679	0.006	intergenic_region	n/a	-
663	Pn3	5923813	5924148	2	2_1_0	1109	0.004	exon	evm.model.Pn21.664,	+
664	Pn3	6425361	6456086	2	2_2_0	60	0.062	intergenic_region	n/a	+
665	Pn3	7983672	7989323	2	1_1_1	1103	0.004	exon	evm.model.Pn21.427,	-
666	Pn3	9131927	9213116	5	0_3_1	5953	0.002	intergenic_region	n/a	+
667	Pn3	9376010	9376665	2	1_2_0	748	0.005	exon	evm.model.Pn21.274,	+
668	Pn3	9717393	9785188	3	2_2_0	34	0.15	intergenic_region	n/a	+
669	Pn3	10131839	10132157	3	2_2_0	776	0.008	exon	evm.model.Pn21.228,	-
670	Pn3	10416888	10417481	3	1_3_0	113516	0	exon	evm.model.Pn21.193,	+
671	Pn3	10417634	10417784	4	2_2_0	34768	0	intergenic_region	n/a	+
672	Pn3	10546825	10547000	2	2_1_0	9926	0	exon	evm.model.Pn21.181,	-
673	Pn3	11813034	11813295	10	2_1_0	4619	0.004	exon	evm.model.Pn21.109,	-
674	Pn3	12263929	12264104	5	1_3_0	1808	0.006	intergenic_region	n/a	-
675	Pn3	12390534	12390683	4	2_2_0	5485	0.001	intergenic_region	n/a	-
676	Pn3	17270388	17271166	5	0_2_1	4545	0.002	exon	evm.model.Pn16.2265,	-
677	Pn3	17833010	17833328	19	1_15_0	18906	0.002	intergenic_region	n/a	-
678	Pn3	18898299	18974263	4	0_1_3	1330	0.006	intergenic_region	n/a	+
679	Pn3	19060932	19232329	3	1_2_0	180	0.032	intergenic_region	n/a	-
680	Pn3	19339998	19434932	3	1_1_1	500	0.012	intergenic_region	n/a	+
681	Pn3	19590860	19591804	11	0_3_4	4676	0.005	exon	evm.model.Pn16.2068,	-
682	Pn3	20430732	20490181	2	2_0_1	7002	0.001	intergenic_region	n/a	+
683	Pn3	21172165	21336226	114	2_50_2	364	0.385	intergenic_region	n/a	-
684	Pn3	21356342	21463171	3	2_2_2	127	0.045	intergenic_region	n/a	-
685	Pn3	22240599	22384002	12	7_2_3	82	0.226	intergenic_region	n/a	+
686	Pn3	24313623	24336158	20	12_3_1	80	0.333	intergenic_region	n/a	+
687	Pn3	24571500	24627850	289	83_57_54	253	0.696	intergenic_region	n/a	+
688	Pn3	28164746	28327181	4	1_3_3	68	0.105	intergenic_region	n/a	-
689	Pn3	28369182	28514179	2	0_2_2	24	0.143	intergenic_region	n/a	-
690	Pn3	29243803	29282189	5	4_4_0	267	0.036	intron	evm.model.Pn16.1383,	-
691	Pn3	29541134	29621465	17	13_1_2	3706	0.009	intergenic_region	n/a	-
692	Pn3	29756685	29777172	5	4_5_0	218	0.044	intergenic_region	n/a	+
693	Pn3	31009610	31010990	4	2_2_0	208	0.037	exon	evm.model.Pn16.234,	-
694	Pn3	31314264	31349789	7	1_6_1	144	0.089	intergenic_region	n/a	+
695	Pn3	31543850	31659647	3	2_0_1	604	0.01	intergenic_region	n/a	-
696	Pn3	31582109	31748770	26	8_15_0	310	0.144	intergenic_region	n/a	+
697	Pn3	31777062	31799167	7	0_4_2	113	0.11	intergenic_region	n/a	-
698	Pn3	31852052	31945478	2	1_2_0	40	0.091	intergenic_region	n/a	+
699	Pn3	32878260	32999795	11	5_1_0	22	0.5	intergenic_region	n/a	-
700	Pn3	33255845	33295470	8	0_3_2	541	0.029	intergenic_region	n/a	-
701	Pn3	33442905	33475879	6	4_0_2	132	0.083	intergenic_region	n/a	-
702	Pn3	34044371	34044866	2	2_0_1	80302	0	intergenic_region	n/a	+
703	Pn3	34225584	34225817	3	2_2_0	35679	0	intergenic_region	n/a	-
704	Pn3	34427944	34428092	3	3_3_0	2176	0.003	intergenic_region	n/a	+
705	Pn3	34543446	34543772	4	1_3_0	62310	0	intergenic_region	n/a	+
706	Pn3	34543650	34543907	2	1_2_0	25346	0	intergenic_region	n/a	+
707	Pn3	34574695	34607701	4	1_2_0	14	0.364	intergenic_region	n/a	+
708	Pn3	34692853	34693116	4	2_3_0	1070	0.007	exon	evm.model.Pn16.920,	+
709	Pn3	35138486	35158789	5	2_3_0	83	0.108	intron	evm.model.Pn16.857,	-
710	Pn3	35212815	35213060	2	2_1_0	4719	0.001	exon	evm.model.Pn16.849,	+
711	Pn3	35544789	35579038	25	3_16_1	57	0.467	intergenic_region	n/a	+
712	Pn3	35593199	35667214	3	2_0_2	136	0.042	intergenic_region	n/a	-
713	Pn3	36279424	36280733	7	5_3_0	15460	0.001	intergenic_region	n/a	-
714	Pn3	36368405	36394426	6	2_2_3	2334	0.005	intergenic_region	n/a	-
715	Pn3	36656933	36795365	10	1_1_7	309	0.061	intergenic_region	n/a	+
716	Pn3	36796085	36810736	4	1_2_2	189	0.041	intergenic_region	n/a	+
717	Pn3	37299723	37356455	2	2_2_0	1151	0.003	intergenic_region	n/a	-
718	Pn3	37568347	37569181	2	2_2_0	22	0.154	intergenic_region	n/a	+
719	Pn3	37765798	37947362	2	2_2_0	22	0.154	intergenic_region	n/a	+
720	Pn3	37891280	38028200	14	0_0_6	254	0.099	intergenic_region	n/a	-
721	Pn3	37939560	38061296	127	7_57_13	585	0.303	intergenic_region	n/a	-
722	Pn3	38033687	38192073	2	0_1_2	97	0.04	intergenic_region	n/a	-
723	Pn4	486140	487266	3	2_2_0	715	0.008	intergenic_region	n/a	+
724	Pn4	912701	913333	14	6_7_0	256	0.099	exon	evm.model.Pn17.104,	-
725	Pn4	1695241	1695379	2	2_2_0	17	0.19	intergenic_region	n/a	-
726	Pn4	2052072	2052252	2	2_1_0	5323	0.001	intron	evm.model.Pn11.547,	+
727	Pn4	2962429	2988693	3	2_1_2	255	0.023	intron	evm.model.Pn11.742,	-
728	Pn4	3113749	3142159	5	5_1_0	616	0.016	intergenic_region	n/a	+
729	Pn4	4770551	4771449	9	2_2_2	773	0.023	exon	evm.model.Pn11.992,	+
730	Pn4	5143356	5144345	2	0_1_2	3694	0.001	exon	evm.model.Pn11.440,	-
731	Pn4	5882438	5882900	2	2_2_0	116	0.033	intergenic_region	n/a	-
732	Pn4	9260181	9260344	3	3_2_0	12776	0	intergenic_region	n/a	-
733	Pn4	16771209	16772137	3	2_0_3	6979	0.001	exon	evm.model.Pn11.2802,	+
734	Pn4	17866407	17866583	2	2_1_0	387	0.01	intergenic_region	n/a	-
735	Pn4	18224204	18224542	6	3_2_1	17	0.414	exon	evm.model.Pn11.2657,	-
736	Pn4	19288826	19417606	4	1_2_0	2713	0.003	intergenic_region	n/a	+
737	Pn4	19472292	19549024	3	1_3_0	53	0.102	intergenic_region	n/a	-
738	Pn4	19773982	19774240	3	2_1_0	8884	0.001	exon	evm.model.Pn11.2561,	+
739	Pn4	20250364	20254389	104	53_5_49	785	0.209	exon	evm.model.Pn11.2598,	+
740	Pn4	21154512	21154726	2	1_2_0	229	0.017	exon	evm.model.Pn29.87,	+
741	Pn4	21243684	21243855	122	28_55_4	68164	0.004	intergenic_region	n/a	-
742	Pn4	22605470	22610530	2	1_2_0	11568	0	intergenic_region	n/a	+
743	Pn4	22740974	22741554	2	2_1_0	76505	0	intergenic_region	n/a	+
744	Pn4	25940522	25940708	5	5_1_0	5990	0.002	intergenic_region	n/a	+
745	Pn4	26888701	26888909	5	3_2_0	1493	0.007	intron	evm.model.Pn11.1021,	+
746	Pn4	28138142	28155962	3	1_1_2	9694	0.001	intergenic_region	n/a	+
747	Pn4	28641888	28642087	3	2_0_1	47738	0	intergenic_region	n/a	-
748	Pn4	28642149	28642288	2	1_2_0	58452	0	exon	evm.model.Pn11.1115,	-
749	Pn4	28642344	28642900	4	1_0_2	51606	0	exon	evm.model.Pn11.1115,	+
750	Pn4	28724607	28724746	5	5_2_0	10333	0.001	intergenic_region	n/a	+
751	Pn4	29132261	29132455	2	1_2_0	3686	0.001	exon	evm.model.Pn11.1142,	-
752	Pn4	29691151	29691322	2	1_2_0	10683	0	intergenic_region	n/a	+
753	Pn4	29919770	29931062	7	1_0_6	1139	0.012	intergenic_region	n/a	+
754	Pn4	30548868	30595157	9	8_7_1	452	0.038	intergenic_region	n/a	+
755	Pn4	30683329	30706470	3	3_0_0	1956	0.003	intergenic_region	n/a	-
756	Pn4	31296227	31296373	40	32_3_1	1557	0.049	exon	evm.model.Pn11.1335,	+
757	Pn4	32631258	32631489	2	2_2_0	780	0.005	intron	evm.model.Pn11.1526,	+
758	Pn4	33108024	33108166	2	2_1_0	11436	0	intergenic_region	n/a	+
759	Pn4	33215039	33215245	2	2_1_0	4573	0.001	exon	evm.model.Pn11.1620,	+
760	Pn4	33228438	33237368	2	2_2_0	110	0.035	intergenic_region	n/a	-
761	Pn4	33232717	33241835	306	90_58_4	557	0.524	intergenic_region	n/a	+
762	Pn4	33516002	33516184	3	2_3_0	5302	0.001	intergenic_region	n/a	-
763	Pn4	33576404	33597768	4	4_2_0	4605	0.002	intron	evm.model.Pn11.1675,	+
764	Pn4	34154718	34192043	3	1_2_1	322	0.018	intron	evm.model.Pn11.837,evm.model.Pn11.1758,	+
765	Pn4	34529384	34553682	2	2_2_0	72	0.053	intergenic_region	n/a	+
766	Pn4	35283172	35312079	3	1_3_0	74	0.075	intergenic_region	n/a	+
767	Pn4	36137489	36149846	2	2_2_0	172	0.023	intergenic_region	n/a	+
768	Pn4	36426050	36490943	4	2_0_4	61	0.116	intergenic_region	n/a	-
769	Pn5	251190	251357	2	1_2_0	5119	0.001	exon	evm.model.Pn28.564,	-
770	Pn5	822081	822475	2	1_0_2	4778	0.001	intergenic_region	n/a	+
771	Pn5	1379712	1379937	2	2_1_0	1013	0.004	intergenic_region	n/a	+
772	Pn5	2487503	2487654	2	2_1_0	3149	0.001	exon	evm.model.Pn28.269,	-
773	Pn5	3302283	3302832	3	1_1_1	60409	0	intergenic_region	n/a	-
774	Pn5	5952254	5952433	3	2_1_0	2413	0.002	intergenic_region	n/a	-
775	Pn5	5965029	5965187	5	4_1_0	1101	0.009	intergenic_region	n/a	+
776	Pn5	6812058	6813570	4	2_0_1	3709	0.002	exon	evm.model.Pn26.769,	-
777	Pn5	6816234	6816448	5	4_1_0	2281	0.004	intergenic_region	n/a	-
778	Pn5	6912192	6912423	10	9_1_1	122051	0	intergenic_region	n/a	-
779	Pn5	6912255	6912695	3	2_2_0	98095	0	intergenic_region	n/a	-
780	Pn5	6973591	6973868	2	2_1_0	47075	0	intergenic_region	n/a	+
781	Pn5	7502220	7502460	6	1_4_5	627	0.019	intron	evm.model.Pn26.660,	-
782	Pn5	8740286	8740459	14	6_3_0	3748	0.007	exon	evm.model.Pn26.492,	+
783	Pn5	8768647	8768792	2	2_1_0	1639	0.002	exon	evm.model.Pn26.488,	-
784	Pn5	10814624	10839351	11	9_2_7	2226	0.01	intergenic_region	n/a	+
785	Pn5	11857405	11896028	11	8_8_0	754	0.028	intergenic_region	n/a	-
786	Pn5	12005250	12005650	2	1_0_2	4687	0.001	exon	evm.model.Pn26.368,	-
787	Pn5	12969229	12970339	2	0_2_1	1936	0.002	exon	evm.model.Pn66.6,	+
788	Pn5	13382021	13382386	3	2_2_0	6450	0.001	exon	evm.model.Pn26.224,	-
789	Pn5	13584820	13585071	60	11_1_2	10808	0.011	exon	evm.model.Pn26.200,	-
790	Pn5	13644174	13644321	14	12_1_1	7785	0.004	exon	evm.model.Pn26.193,	+
791	Pn5	13925209	13925377	3	1_3_0	4045	0.001	exon	evm.model.Pn26.157,	-
792	Pn5	14291901	14292046	2	1_2_0	7049	0.001	exon	evm.model.Pn26.110,	-
793	Pn5	14432330	14432665	2	2_1_0	4198	0.001	exon	evm.model.Pn26.97,	+
794	Pn5	14781091	14781303	2	2_2_0	9347	0	exon	evm.model.Pn26.62,	-
795	Pn5	15032316	15032523	2	1_2_0	4249	0.001	intergenic_region	n/a	-
796	Pn5	15033244	15033490	64	7_1_0	9249	0.014	exon	evm.model.Pn26.32,	+
797	Pn5	15108575	15129118	7	6_0_2	610	0.022	intron	evm.model.Pn26.20,	-
798	Pn5	15451811	15452669	2	0_2_2	1882	0.002	exon	evm.model.Pn19.1433,	-
799	Pn5	15667701	15757847	2	2_2_0	932	0.004	intergenic_region	n/a	-
800	Pn5	15858487	15860131	5	4_4_0	78	0.114	intergenic_region	n/a	-
801	Pn5	16381730	16391116	14	6_10_0	60	0.318	intergenic_region	n/a	+
802	Pn5	17360541	17446709	2	2_2_0	215	0.018	intergenic_region	n/a	-
803	Pn5	17534091	17686522	3	1_2_0	1811	0.003	intergenic_region	n/a	+
804	Pn5	18139088	18139237	5	4_2_0	5812	0.002	intergenic_region	n/a	-
805	Pn5	18193296	18212241	5	1_5_0	336	0.029	intron	evm.model.Pn19.1110,	-
806	Pn5	18257541	18257750	2	2_2_0	4514	0.001	exon	evm.model.Pn19.1106,	+
807	Pn5	20574890	20575128	2	2_1_0	10876	0	intergenic_region	n/a	+
808	Pn5	20840601	20840808	3	2_0_1	1981	0.003	intergenic_region	n/a	+
809	Pn5	26386433	26388006	3	3_1_0	153854	0	exon	evm.model.Pn19.839,	+
810	Pn5	27706113	27756282	4	3_1_0	265	0.029	intergenic_region	n/a	-
811	Pn5	28495814	28551905	3	3_1_0	523	0.011	intron	evm.model.Pn19.521,	-
812	Pn5	32890424	33047518	2	1_2_0	88	0.043	intergenic_region	n/a	-
813	Pn5	33773853	33934648	10	2_3_1	199	0.091	intergenic_region	n/a	-
814	Pn5	34004113	34070910	4	0_3_1	90	0.082	intergenic_region	n/a	-
815	Pn5	34549745	34550145	2	2_1_0	556	0.007	exon	evm.model.Pn19.241,	+
816	Pn5	35767026	35767167	9	5_4_0	611	0.029	intergenic_region	n/a	-
817	Pn5	35840087	35851241	1329	4_95_15	11795	0.184	intergenic_region	n/a	+
818	Pn6	36142	74205	18	14_1_0	11573	0.003	intergenic_region	n/a	-
819	Pn6	372707	373023	2	1_1_1	40506	0	exon	evm.model.Pn7.1212,	+
820	Pn6	426444	426754	2	1_2_0	2109	0.002	intron	evm.model.Pn7.1205,	+
821	Pn6	614747	615015	2	2_1_0	267	0.015	exon	evm.model.Pn7.1189,	-
822	Pn6	1447449	1454261	2	2_2_0	746	0.005	intergenic_region	n/a	+
823	Pn6	1535527	1536441	2	0_1_2	1476	0.003	exon	evm.model.Pn7.1102,	-
824	Pn6	2012652	2013153	2	1_1_1	3061	0.001	intergenic_region	n/a	+
825	Pn6	2147408	2148386	2	1_2_0	5200	0.001	exon	evm.model.Pn7.1027,	+
826	Pn6	2891391	2891563	2	2_2_0	1199	0.003	intergenic_region	n/a	-
827	Pn6	3464646	3491339	34	22_10_5	37150	0.002	intergenic_region	n/a	+
828	Pn6	3491246	3530165	10	1_10_0	34746	0.001	intergenic_region	n/a	+
829	Pn6	4128335	4192140	3	0_2_1	3941	0.002	intergenic_region	n/a	+
830	Pn6	4583478	4721921	2	2_1_0	93	0.041	intergenic_region	n/a	-
831	Pn6	4722191	4915237	4	0_4_0	176	0.043	intergenic_region	n/a	-
832	Pn6	11477490	11478896	6	0_5_5	142	0.078	intron	evm.model.Pn7.220,	-
833	Pn6	12786932	12849759	4	4_0_4	9	0.471	intergenic_region	n/a	+
834	Pn6	26268838	26418277	27	12_14_1	594	0.083	intergenic_region	n/a	-
835	Pn6	26605080	26606012	12	6_4_1	353	0.064	intergenic_region	n/a	+
836	Pn6	26605788	26625593	3	0_2_2	414	0.014	intergenic_region	n/a	+
837	Pn6	27770841	27771409	4	3_0_1	11033	0.001	intergenic_region	n/a	-
838	Pn6	27771537	27771822	3	3_1_1	14342	0	intergenic_region	n/a	+
839	Pn6	27859049	27859209	2	2_1_0	1122	0.004	intergenic_region	n/a	+
840	Pn6	27863357	27863623	3	1_1_2	3078	0.002	exon	evm.model.Pn7.2041,	+
841	Pn6	28462785	28463984	3	2_0_2	3342	0.002	exon	evm.model.Pn7.1991,	-
842	Pn6	28629049	28632771	5	4_3_0	430	0.023	intergenic_region	n/a	+
843	Pn6	29380693	29380905	4	2_3_0	27686	0	intergenic_region	n/a	-
844	Pn6	29380792	29381145	15	2_12_0	29968	0.001	intergenic_region	n/a	-
845	Pn6	29380906	29381286	2	1_2_0	35151	0	intergenic_region	n/a	-
846	Pn6	29381068	29383343	2	1_2_0	45876	0	intergenic_region	n/a	-
847	Pn6	29383164	29383592	6	2_5_0	50584	0	exon	evm.model.Pn7.1873,	-
848	Pn6	29444154	29444782	2	0_2_1	8235	0	exon	evm.model.Pn7.1867,	+
849	Pn6	29468763	29507302	2	2_2_0	840	0.005	intergenic_region	n/a	-
850	Pn6	29585515	29585685	2	0_1_2	5433	0.001	intron	evm.model.Pn7.1841,	-
851	Pn6	29601919	29663200	4	3_1_0	1464	0.005	intergenic_region	n/a	+
852	Pn6	29663158	29677939	4	3_3_1	341	0.023	intergenic_region	n/a	+
853	Pn6	30062483	30062717	2	2_1_0	49011	0	intergenic_region	n/a	-
854	Pn6	31064686	31064828	4	2_2_0	7278	0.001	intergenic_region	n/a	-
855	Pn6	31115408	31115585	2	2_1_0	13709	0	exon	evm.model.Pn7.1626,	-
856	Pn6	31169329	31169464	2	2_2_0	302	0.013	intergenic_region	n/a	-
857	Pn6	31179317	31194590	2	1_0_2	975	0.004	intergenic_region	n/a	-
858	Pn6	31516461	31516977	2	2_2_0	11247	0	intergenic_region	n/a	+
859	Pn6	31749140	31749644	2	2_2_0	10125	0	intergenic_region	n/a	+
860	Pn6	31761562	31761927	2	1_0_2	2755	0.001	exon	evm.model.Pn7.1516,	-
861	Pn6	32064181	32064455	8	6_1_3	4912	0.003	exon	evm.model.Pn7.1467,	+
862	Pn6	32325355	32325507	4	3_2_0	4435	0.002	exon	evm.model.Pn7.1421,	+
863	Pn6	33324430	33324627	3	2_1_0	1904	0.003	exon	evm.model.Pn7.1283,	+
864	Pn6	33416188	33417001	4	0_4_1	273362	0	intergenic_region	n/a	-
865	Pn7	96832	142895	4	2_1_0	37	0.178	intergenic_region	n/a	-
866	Pn7	177843	178373	2	2_2_0	2843	0.001	intergenic_region	n/a	+
867	Pn7	281491	295199	4	1_4_0	2321	0.003	intergenic_region	n/a	+
868	Pn7	894986	912156	16	10_4_1	286	0.101	intergenic_region	n/a	+
869	Pn7	1200466	1288961	15	2_10_2	604	0.047	intergenic_region	n/a	-
870	Pn7	1489701	1504549	14	9_1_0	254	0.099	intergenic_region	n/a	+
871	Pn7	1541955	1542089	5	3_3_0	907	0.011	exon	evm.model.Pn38.42,	+
872	Pn7	2162185	2162349	2	2_1_0	998	0.004	exon	evm.model.Pn38.127,	-
873	Pn7	2705452	2706557	2	0_2_1	1902	0.002	intergenic_region	n/a	-
874	Pn7	4395714	4397206	2	1_0_2	1231	0.003	exon	evm.model.Pn15.1205,	+
875	Pn7	4610097	4610339	4	1_2_0	51844	0	exon	evm.model.Pn15.1234,	-
876	Pn7	5068335	5123971	4	2_2_0	264	0.029	intergenic_region	n/a	-
877	Pn7	5594923	5595190	7	2_2_4	17626	0.001	exon	evm.model.Pn15.1380,	-
878	Pn7	6151508	6151714	2	1_2_0	10543	0	exon	evm.model.Pn15.1458,	+
879	Pn7	6896576	7091369	41	6_17_2	966	0.078	intergenic_region	n/a	+
880	Pn7	7335156	7335669	22	0_8_11	6052	0.007	intergenic_region	n/a	+
881	Pn7	9172092	9172909	2	2_0_1	3000	0.001	intergenic_region	n/a	-
882	Pn7	9346916	9347131	3	2_2_0	2299	0.003	intergenic_region	n/a	+
883	Pn7	9892578	9897337	7	1_6_0	1871	0.007	intergenic_region	n/a	-
884	Pn7	10017110	10017265	2	2_1_0	644	0.006	exon	evm.model.Pn15.2034,	+
885	Pn7	10530546	10531103	2	2_1_0	1457	0.003	intron	evm.model.Pn15.2133,	-
886	Pn7	10962119	10963339	4	0_2_2	5650	0.001	exon	evm.model.Pn15.2207,	+
887	Pn7	11540608	11541203	2	0_1_2	3743	0.001	intergenic_region	n/a	-
888	Pn7	12173380	12188526	7	5_5_0	289	0.046	intron	evm.model.Pn15.2375,	-
889	Pn7	12178722	12198453	6	3_6_2	1276	0.009	intergenic_region	n/a	-
890	Pn7	12783584	12783796	2	1_0_2	970	0.004	intergenic_region	n/a	+
891	Pn7	13389530	13389783	4	2_3_0	2859	0.003	intergenic_region	n/a	+
892	Pn7	13504405	13504668	2	1_0_2	6102	0.001	exon	evm.model.Pn15.2548,	+
893	Pn7	13670581	13671017	2	0_2_2	1045	0.004	exon	evm.model.Pn15.2569,	+
894	Pn7	14459736	14459992	2	1_2_0	20984	0	exon	evm.model.Pn15.2680,	+
895	Pn7	14459864	14460116	3	2_3_0	20634	0	exon	evm.model.Pn15.2680,	+
896	Pn7	14460016	14460298	6	4_1_1	17869	0.001	exon	evm.model.Pn15.2680,	+
897	Pn7	15018026	15018213	2	1_1_1	7342	0.001	exon	evm.model.Pn15.770,	-
898	Pn7	16476668	16476994	2	2_2_0	2713	0.001	intergenic_region	n/a	-
899	Pn7	16538755	16539042	2	1_0_2	8021	0	intergenic_region	n/a	-
900	Pn7	17984861	17985019	2	2_1_0	8049	0	intergenic_region	n/a	-
901	Pn7	18066612	18066770	2	2_2_0	22620	0	intergenic_region	n/a	-
902	Pn7	18071541	18071687	3	1_1_2	3496	0.002	intergenic_region	n/a	+
903	Pn7	19062208	19062379	14	10_10_3	46387	0.001	intergenic_region	n/a	-
904	Pn7	19062890	19063068	3	3_3_0	43134	0	exon	evm.model.Pn15.1182,evm.model.Pn15.2689,	+
905	Pn7	19062979	19063142	2	2_1_0	34982	0	exon	evm.model.Pn15.1182,evm.model.Pn15.2689,	-
906	Pn7	25772422	25772580	2	2_1_0	103	0.037	intron	evm.model.Pn15.641,	-
907	Pn7	26283921	26288164	4	1_1_1	6444	0.001	exon	evm.model.Pn15.625,	-
908	Pn7	26777914	26779012	2	1_2_0	1446	0.003	exon	evm.model.Pn15.602,	-
909	Pn7	27890209	27890618	2	2_0_2	2411	0.002	exon	evm.model.Pn15.536,	-
910	Pn7	28175683	28176104	2	2_1_0	6701	0.001	exon	evm.model.Pn15.514,	-
911	Pn7	29476270	29511138	3	0_3_3	3307	0.002	intergenic_region	n/a	-
912	Pn7	31238530	31436946	2	1_2_1	65	0.058	intergenic_region	n/a	-
913	Pn7	32649423	32650154	4	3_1_0	392	0.02	intron	evm.model.Pn15.15,	-
914	Pn8	519985	520146	2	2_2_0	261	0.015	exon	evm.model.Pn8.2931,	-
915	Pn8	1171393	1173242	2	1_1_1	5340	0.001	exon	evm.model.Pn8.2828,	-
916	Pn8	1614013	1614310	2	2_1_0	64793	0	intergenic_region	n/a	-
917	Pn8	1614991	1617639	9	3_2_4	87246	0	intron	evm.model.Pn8.2766,	-
918	Pn8	1659891	1695113	48	12_17_4	2918	0.032	intergenic_region	n/a	-
919	Pn8	1808554	1808704	7	2_4_1	42064	0	intergenic_region	n/a	+
920	Pn8	1824017	1838869	3	2_2_1	436	0.014	intron	evm.model.Pn8.2738,	+
921	Pn8	2343795	2344030	3	0_1_3	8899	0.001	exon	evm.model.Pn8.2663,	-
922	Pn8	4928831	4929885	5	0_2_3	17299	0.001	exon	evm.model.Pn8.2403,	-
923	Pn8	4930877	4931273	3	0_2_2	19096	0	exon	evm.model.Pn8.2403,	-
924	Pn8	9828086	9828483	2	1_2_1	1096	0.004	intergenic_region	n/a	+
925	Pn8	13577752	13578012	3	3_2_0	2850	0.002	exon	evm.model.Pn8.1965,	-
926	Pn8	15420499	15420882	3	3_0_1	6403	0.001	exon	evm.model.Pn8.1915,	-
927	Pn8	15445773	15511531	4	3_4_0	218	0.035	intergenic_region	n/a	-
928	Pn8	17455533	17506638	3	2_2_0	480	0.012	intergenic_region	n/a	+
929	Pn8	18832369	18855200	10	4_7_2	37	0.351	intergenic_region	n/a	-
930	Pn8	18906206	19041684	23	18_7_2	119	0.279	intergenic_region	n/a	-
931	Pn8	19139366	19139747	12	2_0_5	2220	0.011	exon	evm.model.Pn8.1627,	+
932	Pn8	20006951	20040873	3	3_3_0	117	0.049	intron	evm.model.Pn8.1540,	-
933	Pn8	20318204	20475375	4	3_3_0	53	0.131	intergenic_region	n/a	-
934	Pn8	20831051	20831257	6	1_2_0	27725	0	intergenic_region	n/a	-
935	Pn8	21381264	21381630	5	2_3_0	54960	0	exon	evm.model.Pn8.54,	-
936	Pn8	21411960	21412155	4	4_2_0	752	0.011	exon	evm.model.Pn8.57,	+
937	Pn8	21459025	21484997	3	1_3_0	97	0.058	intergenic_region	n/a	+
938	Pn8	21783787	21845110	2	2_1_0	256	0.015	intergenic_region	n/a	+
939	Pn8	22110829	22111584	2	2_0_2	2163	0.002	exon	evm.model.Pn8.134,	-
940	Pn8	22742703	22742853	2	2_1_0	4629	0.001	intergenic_region	n/a	-
941	Pn8	24165113	24342771	4	1_3_0	100	0.074	intergenic_region	n/a	+
942	Pn8	24203819	24378291	5	4_4_0	225	0.043	intergenic_region	n/a	-
943	Pn8	24503579	24518916	8	2_7_0	54	0.229	intergenic_region	n/a	-
944	Pn8	24610740	24615402	2	2_2_0	100	0.038	intergenic_region	n/a	-
945	Pn8	26388470	26395816	5	1_1_3	602	0.016	intron	evm.model.Pn8.631,	-
946	Pn8	26452328	26452727	2	0_1_2	24384	0	exon	evm.model.Pn8.637,	+
947	Pn8	26741705	26742243	3	3_1_0	9827	0.001	exon	evm.model.Pn8.672,	-
948	Pn8	26895492	26895772	4	2_1_0	8617	0.001	intron	evm.model.Pn8.693,	-
949	Pn8	28016378	28132839	3	2_0_1	624	0.01	intergenic_region	n/a	-
950	Pn8	28174536	28249518	5	1_2_0	4910	0.002	intergenic_region	n/a	+
951	Pn8	28778793	28779956	2	1_2_0	71945	0	intergenic_region	n/a	+
952	Pn8	29319719	29320073	37	6_2_0	1944	0.037	exon	evm.model.Pn8.1046,	-
953	Pn8	29413948	29414457	2	1_0_2	1962	0.002	exon	evm.model.Pn8.1062,	-
954	Pn8	29646527	29649838	4	1_2_0	25217	0	intergenic_region	n/a	+
955	Pn8	29679834	29680097	2	1_2_0	622	0.006	exon	evm.model.Pn8.1110,	+
956	Pn8	29949479	29949688	2	2_1_0	1274	0.003	exon	evm.model.Pn8.1160,	-
957	Pn8	30068459	30073422	4	2_2_0	582	0.014	intergenic_region	n/a	-
958	Pn8	30197488	30197661	2	2_2_0	14487	0	intergenic_region	n/a	-
959	Pn8	30406359	30491909	6	3_4_1	321	0.036	intergenic_region	n/a	+
960	Pn8	30648216	30648410	3	3_1_0	2849	0.002	exon	evm.model.Pn8.1260,	-
961	Pn8	31943367	31976811	4	1_2_1	102	0.073	intergenic_region	n/a	-
962	Pn9	1454354	1454514	10	6_1_0	24885	0.001	intron	evm.model.Pn3.3267,	+
963	Pn9	1648216	1648447	2	2_1_0	1765	0.002	intergenic_region	n/a	+
964	Pn9	2595057	2595375	2	2_2_0	18749	0	exon	evm.model.Pn3.3413,	-
965	Pn9	3232619	3233851	2	1_1_1	2035	0.002	exon	evm.model.Pn3.3487,	-
966	Pn9	3532594	3588499	2	2_1_0	9065	0	intergenic_region	n/a	-
967	Pn9	4385951	4386208	2	1_2_0	4307	0.001	intron	evm.model.Pn3.3647,	+
968	Pn9	4984501	4984734	3	1_3_0	7235	0.001	exon	evm.model.Pn3.3734,	-
969	Pn9	5408107	5408347	4	1_1_3	6579	0.001	exon	evm.model.Pn3.3794,	+
970	Pn9	5705745	5706157	2	1_1_1	1504	0.003	intron	evm.model.Pn3.3833,	-
971	Pn9	6156983	6157140	4	1_2_0	1449	0.005	exon	evm.model.Pn3.3887,	+
972	Pn9	6658981	6659396	2	0_1_2	1718	0.002	exon	evm.model.Pn3.3958,	+
973	Pn9	6836913	6837087	2	2_1_0	3518	0.001	intron	evm.model.Pn3.3987,	-
974	Pn9	6895937	6901733	2	2_0_1	5450	0.001	intergenic_region	n/a	+
975	Pn9	8002030	8002283	3	1_2_1	14980	0	intergenic_region	n/a	-
976	Pn9	8002335	8002535	3	2_3_0	19963	0	exon	evm.model.Pn3.4138,	-
977	Pn9	8042935	8043069	2	2_2_0	2720	0.001	intron	evm.model.Pn3.4144,	+
978	Pn9	8043762	8044033	2	2_1_0	14786	0	intergenic_region	n/a	+
979	Pn9	8099316	8134538	3	3_1_0	621	0.01	intergenic_region	n/a	-
980	Pn9	8541416	8541914	2	2_2_0	1749	0.002	exon	evm.model.Pn3.4208,	-
981	Pn9	8570323	8570591	3	1_2_0	12310	0	intergenic_region	n/a	-
982	Pn9	8752979	8753120	2	2_1_0	896	0.004	exon	evm.model.Pn3.4243,	+
983	Pn9	8835628	9026552	2	2_2_0	11986	0	intergenic_region	n/a	+
984	Pn9	9371550	9371724	2	1_2_0	6209	0.001	exon	evm.model.Pn3.4315,	-
985	Pn9	9712672	9713908	2	0_2_2	6911	0.001	exon	evm.model.Pn3.4361,	+
986	Pn9	10681594	10682550	3	1_2_1	229877	0	exon	evm.model.Pn3.4483,	+
987	Pn9	10682440	10682599	2	2_1_0	192811	0	exon	evm.model.Pn3.4483,	-
988	Pn9	10690331	10690564	2	2_2_0	3743	0.001	exon	evm.model.Pn3.4485,	+
989	Pn9	11222859	11223377	9	0_5_2	61421	0	exon	evm.model.Pn3.4538,	-
990	Pn9	11223331	11223508	4	1_2_1	49466	0	intergenic_region	n/a	+
991	Pn9	12303163	12303399	2	1_1_1	10163	0	exon	evm.model.Pn3.4648,	-
992	Pn9	12929773	12929921	2	2_1_0	3183	0.001	intergenic_region	n/a	+
993	Pn9	13002963	13003211	5	3_4_0	1141	0.009	exon	evm.model.Pn3.4710,	+
994	Pn9	14048579	14048734	2	2_2_0	2596	0.002	intron	evm.model.Pn3.4783,	-
995	Pn9	14206263	14206859	4	1_4_0	20223	0	exon	evm.model.Pn3.4791,	-
996	Pn9	14543364	14652321	3	1_1_1	312	0.019	intergenic_region	n/a	+
997	Pn9	16469238	16469389	2	2_1_0	1225	0.003	intron	evm.model.Pn3.4890,	+
998	Pn9	25382217	25382425	3	1_2_0	11428	0.001	intergenic_region	n/a	-
999	Pn9	28865216	28881246	7	1_3_0	9	0.609	intergenic_region	n/a	+
1000	Pn9	31303197	31366061	3	3_1_0	157	0.037	intergenic_region	n/a	-
1001	Pn9	31806449	31816776	13	3_1_10	139	0.158	intergenic_region	n/a	-
1002	Pn9	32020578	32122175	34	17_1_2	1176	0.055	intergenic_region	n/a	-
1003	Pn9	32367090	32389159	3	1_2_0	295	0.02	intergenic_region	n/a	-
1004	Pn9	32426704	32428654	6	5_4_0	220	0.052	intergenic_region	n/a	-

## Sheet: panicle_156_circRNA
S.No.	Chromosome	Start	End	Junction reads	SM_MS_SMS	Non junction reads	Junction reads ratio	CircRNA type	Gene_ID	Strand
1	Pn1	1859356	1869073	2	0_2_1	89	0.043	intergenic_region	n/a	-
2	Pn1	3348085	3409392	7	1_5_1	8	0.636	intergenic_region	n/a	-
3	Pn1	27747358	27747673	2	0_2_1	2838	0.001	exon	evm.model.Pn1.1648,	+
4	Pn1	30976152	31062920	7	5_6_0	16	0.467	intergenic_region	n/a	-
5	Pn1	33448099	33448428	2	2_1_0	3297	0.001	exon	evm.model.Pn1.2083,	+
6	Pn1	35868637	35869178	5	3_2_3	57617	0	intergenic_region	n/a	-
7	Pn1	36242436	36267095	19	11_2_1	41	0.481	intergenic_region	n/a	-
8	Pn1	36670390	36694756	2	2_1_0	869	0.005	intergenic_region	n/a	-
9	Pn1	41502866	41543713	7	5_2_1	12	0.538	intergenic_region	n/a	+
10	Pn1	43439879	43440294	3	1_0_3	729	0.008	exon	evm.model.Pn1.3341,	+
11	Pn1	45984510	46006154	26	2_6_3	5330	0.01	intergenic_region	n/a	-
12	Pn10	2100116	2161513	2	1_0_2	44	0.083	intergenic_region	n/a	+
13	Pn10	2832572	2855456	6	1_2_0	367	0.032	intron	evm.model.Pn10.394,	+
14	Pn10	3025303	3031456	48	8_17_2	445	0.177	intergenic_region	n/a	-
15	Pn10	3838092	3840764	2	2_0_1	2375	0.002	intergenic_region	n/a	-
16	Pn10	25241599	25241989	2	2_0_2	4045	0.001	exon	evm.model.Pn10.1836,	+
17	Pn10	26625939	26626193	2	1_2_0	2873	0.001	exon	evm.model.Pn10.1651,	+
18	Pn11	16304141	16319166	2	1_2_0	9	0.308	exon	evm.model.Pn12.13,	-
19	Pn11	18216157	18266525	2	0_2_2	9	0.308	exon	evm.model.Pn12.13,	+
20	Pn11	24754396	24798556	2	1_2_0	23227	0	exon	evm.model.Pn12.13,	+
21	Pn11	24807257	24812559	3	2_2_0	23017	0	exon	evm.model.Pn12.13,	-
22	Pn11	28199176	28233985	6	1_4_3	3	0.8	intron	evm.model.Pn12.1748,	-
23	Pn11	28209176	28242188	4	4_0_1	7	0.533	intron	evm.model.Pn12.1748,	-
24	Pn11	28222503	28252900	5	2_4_1	89	0.101	intron	evm.model.Pn12.1748,	+
25	Pn12	8485291	8503158	3	0_1_3	49	0.109	intergenic_region	n/a	-
26	Pn12	9375134	9436002	2	2_0_2	9	0.308	intergenic_region	n/a	-
27	Pn12	9400949	9480135	3	3_3_0	68	0.081	intergenic_region	n/a	-
28	Pn12	10164504	10195911	7	1_1_6	77	0.154	intron	evm.model.Pn13.1306,	-
29	Pn12	10327709	10482628	3	3_3_0	12	0.333	intergenic_region	n/a	+
30	Pn12	10574917	10610018	8	0_2_7	20	0.444	intergenic_region	n/a	-
31	Pn12	12343482	12392768	2	1_2_0	0	1	intergenic_region	n/a	+
32	Pn13	15580942	15663153	3	1_3_1	3	0.667	intergenic_region	n/a	-
33	Pn13	17684038	17689829	4	1_1_1	648	0.012	intron	evm.model.Pn3.1663,	+
34	Pn13	24218146	24231025	3	2_2_0	12	0.333	intron	evm.model.Pn3.2405,	+
35	Pn13	25298462	25298655	2	2_2_0	344	0.011	exon	evm.model.Pn3.2543,	-
36	Pn14	25083703	25090070	6	4_0_2	2053	0.006	intergenic_region	n/a	+
37	Pn14	26897141	26897409	3	1_0_3	608	0.01	intergenic_region	n/a	-
38	Pn14	27544937	27545128	2	1_1_1	174	0.022	exon	evm.model.Pn14.229,	+
39	Pn15	1801766	1809066	7	6_6_1	2	0.875	intergenic_region	n/a	-
40	Pn15	2680155	2683096	3	2_2_0	83	0.067	intron	evm.model.Pn24.405,	+
41	Pn15	3102594	3113816	2	2_2_0	169	0.023	intergenic_region	n/a	+
42	Pn15	3469119	3512015	9	8_1_0	2944	0.006	intergenic_region	n/a	-
43	Pn15	4078268	4114210	2	2_2_0	157	0.025	intergenic_region	n/a	+
44	Pn15	5133853	5164958	5	5_5_0	12	0.455	intergenic_region	n/a	+
45	Pn15	17004483	17073406	2	2_2_0	5	0.444	intergenic_region	n/a	-
46	Pn15	22853758	22853931	2	2_1_0	430	0.009	intergenic_region	n/a	-
47	Pn16	9398760	9423002	21	12_9_0	356	0.106	intergenic_region	n/a	+
48	Pn16	10286939	10329379	2	1_0_2	59	0.063	intergenic_region	n/a	+
49	Pn16	12612421	12618431	11	4_7_0	49	0.31	intergenic_region	n/a	+
50	Pn16	13588334	13615206	3	2_2_0	93	0.061	intergenic_region	n/a	-
51	Pn16	16818246	16927684	2	0_2_1	98	0.039	intergenic_region	n/a	-
52	Pn16	17776408	17817051	3	2_0_2	888	0.007	intergenic_region	n/a	+
53	Pn16	19322028	19329136	9	4_7_5	217	0.077	intron	evm.model.Pn18.316,	-
54	Pn16	20049360	20066263	2	2_1_0	1960	0.002	intron	evm.model.Pn18.377,	+
55	Pn17	1155130	1187468	3	3_3_0	55	0.098	intergenic_region	n/a	-
56	Pn17	19086491	19091776	7	6_5_0	873	0.016	intergenic_region	n/a	-
57	Pn17	21390049	21390234	3	2_3_0	107	0.053	intron	evm.model.Pn5.62,	+
58	Pn17	22310435	22345947	4	3_1_1	3086	0.003	intergenic_region	n/a	+
59	Pn18	8924829	8943836	7	2_0_5	64	0.179	intron	evm.model.Pn9.1963,	-
60	Pn18	8994742	9008003	2	2_2_0	14	0.222	intergenic_region	n/a	-
61	Pn18	11122875	11123051	2	1_2_0	365	0.011	exon	evm.model.Pn2.1177,	-
62	Pn18	12821328	12838636	7	6_7_0	3	0.824	intergenic_region	n/a	-
63	Pn18	19198748	19218489	2	2_1_0	22	0.154	intergenic_region	n/a	-
64	Pn19	8449717	8525347	6	4_4_0	48	0.2	intergenic_region	n/a	+
65	Pn19	8670511	8686226	14	11_2_11	263	0.096	intergenic_region	n/a	+
66	Pn19	10539103	10590199	7	2_3_3	183	0.071	intron	evm.model.Pn4.682,	-
67	Pn19	12231924	12239739	8	7_4_0	36	0.308	intron	evm.model.Pn4.904,	+
68	Pn19	12487199	12504885	4	3_4_0	7	0.533	intergenic_region	n/a	-
69	Pn19	12656567	12658711	67	4_23_12	19227	0.007	intergenic_region	n/a	-
70	Pn19	13111854	13155684	9	4_1_1	14150	0.001	intron	evm.model.Pn4.45,	+
71	Pn19	13227666	13229325	2	0_1_2	523	0.008	exon	evm.model.Pn4.990,	+
72	Pn19	14160896	14192474	2	2_2_0	0	1	intergenic_region	n/a	-
73	Pn19	17205934	17252880	2	2_2_0	27	0.129	intron	evm.model.Pn70.1,	+
74	Pn2	4275830	4276075	2	1_2_0	385	0.01	exon	evm.model.Pn6.2806,	-
75	Pn2	4607731	4724260	2	1_2_0	25	0.138	intergenic_region	n/a	+
76	Pn2	8225623	8233238	2	2_1_0	251	0.016	intergenic_region	n/a	-
77	Pn2	8232350	8247345	5	2_4_4	12	0.455	intergenic_region	n/a	-
78	Pn2	8253398	8261128	13	8_9_1	224	0.104	intergenic_region	n/a	-
79	Pn2	8287596	8343398	6	5_3_0	17	0.414	intergenic_region	n/a	+
80	Pn2	13511136	13511276	2	2_2_0	88	0.043	exon	evm.model.Pn6.1717,	+
81	Pn2	14961060	14968508	2	2_2_0	21	0.16	intergenic_region	n/a	+
82	Pn2	19700643	19700921	2	1_2_0	8113	0	intergenic_region	n/a	+
83	Pn2	19887098	19896988	2	1_1_1	667	0.006	intergenic_region	n/a	+
84	Pn2	20261633	20261803	2	1_1_1	704	0.006	intron	evm.model.Pn6.627,	-
85	Pn2	23909879	23981669	23	11_4_2	16162	0.003	intergenic_region	n/a	-
86	Pn2	24479064	24518484	6	3_1_3	13	0.48	intergenic_region	n/a	+
87	Pn2	39025879	39174481	4	3_4_0	25	0.242	intergenic_region	n/a	-
88	Pn20	902124	902472	4	2_1_1	11239	0.001	exon	evm.model.Pn32.121,	+
89	Pn20	2505448	2505705	2	2_1_0	9878	0	intergenic_region	n/a	+
90	Pn20	2588148	2600658	3	2_2_1	57	0.095	intergenic_region	n/a	+
91	Pn20	4627684	4693107	4	4_4_0	85	0.086	intergenic_region	n/a	+
92	Pn20	4917772	4918782	2	1_1_1	6998	0.001	exon	evm.model.Pn22.608,	+
93	Pn20	22594162	22616686	4	0_3_0	0	1	intergenic_region	n/a	-
94	Pn21	334759	355158	3	2_0_1	183	0.032	intergenic_region	n/a	-
95	Pn22	16844589	16871366	2	1_2_0	24260	0	intergenic_region	n/a	-
96	Pn22	16970947	16971200	2	2_0_1	343	0.012	exon	evm.model.Pn5.3025,	+
97	Pn22	17982616	17982885	5	3_5_1	4508	0.002	exon	evm.model.Pn5.2620,	-
98	Pn23	904789	913304	4	0_1_3	1222	0.007	intergenic_region	n/a	-
99	Pn23	1161554	1161698	2	2_2_0	15	0.211	intergenic_region	n/a	+
100	Pn25	6167313	6187757	2	2_2_0	63	0.06	intergenic_region	n/a	-
101	Pn25	7444673	7459817	7	0_2_6	44	0.241	intergenic_region	n/a	-
102	Pn25	11354959	11355969	2	1_0_2	322	0.012	intergenic_region	n/a	+
103	Pn26	1176619	1181804	3	2_2_0	11	0.353	intergenic_region	n/a	+
104	Pn26	9062190	9065438	16	8_13_2	86	0.271	intergenic_region	n/a	+
105	Pn26	10540125	10565823	20	12_2_17	31	0.563	intergenic_region	n/a	-
106	Pn26	10947644	11033250	4	4_0_4	8	0.5	intergenic_region	n/a	+
107	Pn26	12063066	12081614	10	7_10_1	61	0.247	intergenic_region	n/a	-
108	Pn3	1990919	2092290	2	2_2_0	39	0.093	intergenic_region	n/a	+
109	Pn3	2658091	2658812	2	2_1_0	57156	0	intergenic_region	n/a	+
110	Pn3	4264243	4311714	7	0_6_1	4708	0.003	intron	evm.model.Pn21.884,	-
111	Pn3	4311894	4313105	8	5_4_0	5517	0.003	exon	evm.model.Pn21.884,	-
112	Pn3	4992927	4993206	4	3_2_0	1	0.889	intron	evm.model.Pn21.796,	-
113	Pn3	20430735	20431008	3	3_1_0	29144	0	intergenic_region	n/a	+
114	Pn3	24571746	24627833	4	3_0_4	31	0.205	intergenic_region	n/a	-
115	Pn3	31582109	31748770	2	1_2_0	403	0.01	intergenic_region	n/a	+
116	Pn3	33427908	33428143	3	3_0_0	59510	0	exon	evm.model.Pn50.47,	+
117	Pn3	34692853	34693116	3	1_3_0	167	0.035	exon	evm.model.Pn16.920,	+
118	Pn3	35593199	35666713	14	11_11_1	28	0.5	intergenic_region	n/a	-
119	Pn4	1309967	1314569	2	2_2_0	243	0.016	intergenic_region	n/a	+
120	Pn4	30706576	30722939	9	0_3_3	291	0.058	intergenic_region	n/a	-
121	Pn4	31190248	31190485	2	2_2_0	4296	0.001	exon	evm.model.Pn11.1327,	-
122	Pn4	33232717	33241835	47	17_14_0	137	0.407	intergenic_region	n/a	+
123	Pn4	33655180	33682377	8	6_1_2	210	0.071	intergenic_region	n/a	-
124	Pn4	36137489	36149846	2	2_2_0	23	0.148	intergenic_region	n/a	+
125	Pn4	36439192	36471696	2	2_2_0	22	0.154	intron	evm.model.Pn11.1989,	-
126	Pn5	2573601	2584571	5	4_1_1	5	0.667	intergenic_region	n/a	+
127	Pn5	6913029	6913296	11	7_1_1	14669	0.001	intergenic_region	n/a	+
128	Pn5	11582405	11582559	2	1_2_0	384	0.01	intergenic_region	n/a	+
129	Pn5	15108575	15129118	4	4_2_2	116	0.065	intron	evm.model.Pn26.20,	-
130	Pn5	17360541	17452047	6	5_3_0	29	0.293	intergenic_region	n/a	-
131	Pn6	159590	220512	4	1_3_0	35	0.186	intergenic_region	n/a	-
132	Pn6	3874851	3885097	7	0_3_5	64	0.179	intron	evm.model.Pn7.872,	-
133	Pn6	3960778	3961458	2	1_1_1	219	0.018	intron	evm.model.Pn7.869,	-
134	Pn6	27746835	27747072	3	2_1_0	455	0.013	intergenic_region	n/a	-
135	Pn6	29380786	29381304	6	1_6_0	9571	0.001	intergenic_region	n/a	-
136	Pn6	29382438	29382902	2	2_1_0	10666	0	intron	evm.model.Pn7.1873,	-
137	Pn6	29382612	29382998	3	2_2_0	11605	0.001	exon	evm.model.Pn7.1873,	-
138	Pn6	29382777	29383187	3	1_2_1	11970	0.001	exon	evm.model.Pn7.1873,	-
139	Pn6	32322231	32322703	3	2_0_1	527	0.011	exon	evm.model.Pn7.1421,	-
140	Pn6	33416115	33416565	3	2_0_2	7747	0.001	intergenic_region	n/a	+
141	Pn7	12171397	12188526	10	8_8_0	52	0.278	intron	evm.model.Pn15.2375,	-
142	Pn7	12912103	12912745	2	1_0_2	4910	0.001	intergenic_region	n/a	-
143	Pn7	14452939	14453118	2	1_2_0	3971	0.001	exon	evm.model.Pn15.2679,	+
144	Pn7	17061677	17061911	3	1_3_0	1501	0.004	exon	evm.model.Pn15.1022,	+
145	Pn8	1635336	1695113	19	2_10_0	601	0.059	intergenic_region	n/a	-
146	Pn8	4930877	4931273	2	0_2_1	3185	0.001	exon	evm.model.Pn8.2403,	-
147	Pn8	20044822	20055975	3	0_2_3	12	0.333	intron	evm.model.Pn8.1540,	+
148	Pn8	20318204	20404734	3	2_3_1	4	0.6	intergenic_region	n/a	-
149	Pn8	24528607	24536169	9	8_8_0	94	0.161	intergenic_region	n/a	-
150	Pn8	30068459	30071465	66	27_30_2	219	0.376	intergenic_region	n/a	-
151	Pn9	5301861	5312312	4	4_3_0	250	0.031	intergenic_region	n/a	-
152	Pn9	5406627	5406952	3	2_2_0	1440	0.004	exon	evm.model.Pn3.3794,	+
153	Pn9	9340394	9340830	3	1_1_2	158	0.037	exon	evm.model.Pn3.4312,	-
154	Pn9	28842853	28852697	2	1_1_1	1694	0.002	intergenic_region	n/a	+
155	Pn9	32020578	32101473	6	4_0_1	150	0.074	intergenic_region	n/a	-
156	Pn9	32388418	32416223	3	1_2_0	15	0.286	intergenic_region	n/a	-

## Sheet: root_400_circRNA
S.No.	Chromosome	Start	End	Junction reads	SM_MS_SMS	Non junction reads	Junction reads ratio	CircRNA type	Gene_ID	Strand
1	Pn1	311865	347895	15	1_3_1	1214	0.024	intergenic_region	n/a	-
2	Pn1	1575833	1576774	3	2_2_0	21845	0	exon	evm.model.Pn1.204,	+
3	Pn1	1859126	1864726	5	3_2_0	801	0.012	intergenic_region	n/a	-
4	Pn1	1865056	1869073	3	1_2_1	555	0.011	intergenic_region	n/a	-
5	Pn1	2454255	2478932	30	17_6_0	163	0.269	intergenic_region	n/a	+
6	Pn1	2625527	2625738	2	2_1_0	355	0.011	intron	evm.model.Pn1.343,	+
7	Pn1	2645328	2645868	4	2_1_0	54496	0	exon	evm.model.Pn1.347,	-
8	Pn1	3336098	3420939	3	2_2_0	39	0.133	intergenic_region	n/a	-
9	Pn1	6097847	6097987	2	2_2_0	65	0.058	exon	evm.model.Pn1.739,	-
10	Pn1	6780297	6852394	4	2_2_0	36	0.182	intergenic_region	n/a	+
11	Pn1	8995087	9061514	94	4_2_24	37	0.836	intergenic_region	n/a	+
12	Pn1	11139212	11139615	2	0_1_2	16490	0	exon	evm.model.Pn1.1374,	-
13	Pn1	32389573	32390021	3	1_0_2	1264	0.005	intron	evm.model.Pn1.1985,	-
14	Pn1	33447829	33448071	2	1_2_0	2851	0.001	exon	evm.model.Pn1.2083,	+
15	Pn1	33700058	33880126	20	7_2_0	14	0.741	intergenic_region	n/a	-
16	Pn1	35323795	35332815	2	2_1_0	577	0.007	intergenic_region	n/a	+
17	Pn1	35868637	35869178	5	4_1_3	230169	0	intergenic_region	n/a	-
18	Pn1	37194822	37195341	4	0_1_3	11338	0.001	exon	evm.model.Pn1.2552,	+
19	Pn1	39952555	39953354	2	1_0_2	2447	0.002	exon	evm.model.Pn1.2882,	-
20	Pn1	41502866	41577092	12	7_7_0	66	0.267	intergenic_region	n/a	+
21	Pn1	42253148	42253536	2	1_0_2	3162	0.001	intron	evm.model.Pn1.3173,	-
22	Pn1	42533144	42533431	2	1_2_0	11580	0	intergenic_region	n/a	-
23	Pn1	43382682	43441001	11	1_3_4	3325	0.007	intergenic_region	n/a	+
24	Pn1	46732060	46732311	2	2_2_0	1892	0.002	exon	evm.model.Pn1.3758,	-
25	Pn1	48051820	48052062	2	1_2_0	642	0.006	intergenic_region	n/a	+
26	Pn10	1465885	1466127	2	1_2_0	8335	0	exon	evm.model.Pn10.222,	-
27	Pn10	2097938	2159645	4	0_2_1	1119	0.007	intergenic_region	n/a	+
28	Pn10	3025303	3031456	86	13_22_2	1269	0.119	intergenic_region	n/a	-
29	Pn10	3516921	3517219	3	1_2_2	11356	0.001	intergenic_region	n/a	+
30	Pn10	3838146	3840764	4	1_2_1	7981	0.001	intergenic_region	n/a	-
31	Pn10	21559523	21559758	2	2_2_0	54	0.069	intron	evm.model.Pn10.953,	+
32	Pn10	21814035	21814921	2	2_0_2	1394	0.003	intergenic_region	n/a	-
33	Pn10	24373215	24373503	2	1_2_0	930	0.004	exon	evm.model.Pn10.1931,	-
34	Pn10	24750743	24912509	4	0_2_3	112	0.067	intergenic_region	n/a	+
35	Pn10	24925936	24926212	2	1_1_1	6480	0.001	exon	evm.model.Pn10.1882,	+
36	Pn10	25105516	25106715	2	2_1_0	3944	0.001	exon	evm.model.Pn10.1852,	-
37	Pn10	25208000	25229973	4	1_2_1	1153	0.007	intergenic_region	n/a	+
38	Pn10	25390003	25423573	11	9_9_0	97	0.185	intergenic_region	n/a	-
39	Pn10	26559390	26560205	3	0_3_0	96265	0	exon	evm.model.Pn10.1664,	-
40	Pn10	28605981	28642060	2	2_1_0	38193	0	intergenic_region	n/a	+
41	Pn10	28642483	28652734	3	3_1_0	25347	0	intergenic_region	n/a	-
42	Pn10	28770811	28770975	5	3_1_0	31137	0	exon	evm.model.Pn10.1334,	+
43	Pn10	29203675	29203882	2	2_2_0	2929	0.001	exon	evm.model.Pn10.1267,	-
44	Pn11	1174471	1174869	3	2_2_0	106	0.054	intron	evm.model.Pn12.1601,	+
45	Pn11	1451574	1451806	4	1_2_0	3941	0.002	exon	evm.model.Pn12.1576,	-
46	Pn11	18124502	18266270	2	2_0_2	29	0.121	exon	evm.model.Pn12.13,	+
47	Pn11	18154091	18352375	21	3_9_5	225	0.157	exon	evm.model.Pn12.13,	+
48	Pn11	19620550	19620797	2	2_1_0	870	0.005	exon	evm.model.Pn12.13,evm.model.Pn63.10,	+
49	Pn11	19699537	19873581	8	3_3_0	81	0.165	exon	evm.model.Pn12.13,	+
50	Pn11	20512749	20514269	2	0_2_1	255	0.015	exon	evm.model.Pn12.13,evm.model.Pn12.864,	-
51	Pn11	20615310	20615500	2	1_2_0	957	0.004	exon	evm.model.Pn12.13,evm.model.Pn12.852,	+
52	Pn11	22358443	22358970	10	6_0_2	51008	0	exon	evm.model.Pn12.13,evm.model.Pn12.641,	-
53	Pn11	22359692	22428909	2	2_0_1	48891	0	exon	evm.model.Pn12.13,	+
54	Pn11	24807011	24811990	108	51_1_1	18899	0.011	exon	evm.model.Pn12.13,	+
55	Pn11	25615333	25615966	2	2_2_0	486	0.008	exon	evm.model.Pn12.13,	+
56	Pn11	26918848	26919222	3	1_1_1	6386	0.001	exon	evm.model.Pn12.13,evm.model.Pn12.2186,	-
57	Pn11	28176178	28176387	2	2_2_0	12632	0	intron	evm.model.Pn12.1748,	-
58	Pn11	28199176	28233985	19	2_11_7	35	0.521	intron	evm.model.Pn12.1748,	-
59	Pn11	28210738	28243749	2	2_0_2	22	0.154	intron	evm.model.Pn12.1748,	-
60	Pn12	6485806	6494741	4	3_2_0	279	0.028	intergenic_region	n/a	+
61	Pn12	8253908	8414086	3	2_3_1	36	0.143	intergenic_region	n/a	-
62	Pn12	8482910	8512334	2	2_1_0	1184	0.003	intergenic_region	n/a	-
63	Pn12	9234322	9235658	3	1_1_1	5475	0.001	exon	evm.model.Pn13.1186,	-
64	Pn12	9433167	9483518	3	2_2_0	94	0.06	intergenic_region	n/a	-
65	Pn12	9450219	9532032	2	1_2_0	119	0.033	intergenic_region	n/a	+
66	Pn12	10043917	10053484	11	7_4_1	148	0.129	intron	evm.model.Pn13.1288,	+
67	Pn12	10322548	10466227	4	2_2_0	126	0.06	intergenic_region	n/a	+
68	Pn12	10419253	10478497	3	2_2_0	286	0.021	intergenic_region	n/a	+
69	Pn12	11059541	11141077	3	0_2_2	84	0.067	intergenic_region	n/a	-
70	Pn12	11451031	11513320	5	4_1_0	168	0.056	intergenic_region	n/a	-
71	Pn12	11982996	12020631	12	7_9_2	83	0.224	intron	evm.model.Pn13.1545,	+
72	Pn12	12154105	12284918	11	4_2_0	25	0.468	intergenic_region	n/a	-
73	Pn12	15192297	15223828	16	1_1_9	108	0.229	intergenic_region	n/a	+
74	Pn13	12068520	12083396	9	0_2_4	199	0.083	intergenic_region	n/a	-
75	Pn13	12899655	12900038	10	5_1_0	14364	0.001	exon	evm.model.Pn2.2542,	+
76	Pn13	16538116	16555324	11	5_8_0	42	0.344	intergenic_region	n/a	+
77	Pn13	16576489	16577311	2	1_2_0	3039	0.001	intergenic_region	n/a	+
78	Pn13	17684038	17689829	2	2_1_0	793	0.005	intron	evm.model.Pn3.1663,	+
79	Pn13	18166487	18166712	2	2_2_0	41	0.089	intergenic_region	n/a	+
80	Pn13	18266064	18267024	2	0_1_2	1306	0.003	exon	evm.model.Pn3.1586,	+
81	Pn13	19792282	19792506	2	1_2_0	1449	0.003	intergenic_region	n/a	-
82	Pn13	20423613	20423870	2	2_1_0	1319	0.003	exon	evm.model.Pn3.1916,	+
83	Pn13	20626670	20626890	4	2_1_0	1542	0.005	intron	evm.model.Pn3.1946,	+
84	Pn13	22650237	22652083	8	1_0_5	33607	0	intergenic_region	n/a	+
85	Pn13	23123477	23123691	3	2_2_0	2411	0.002	exon	evm.model.Pn3.2261,	-
86	Pn13	23721232	23721502	3	2_1_0	60403	0	exon	evm.model.Pn3.2326,	-
87	Pn13	23721421	23721682	5	1_4_0	52262	0	intergenic_region	n/a	+
88	Pn13	24219352	24231884	4	0_3_0	151	0.05	intron	evm.model.Pn3.2405,	+
89	Pn13	24685246	24685644	2	1_2_0	8371	0	exon	evm.model.Pn3.2458,	+
90	Pn13	25552270	25552724	3	1_2_1	36672	0	exon	evm.model.Pn3.2571,	+
91	Pn13	25917338	25918062	2	1_1_1	17095	0	intergenic_region	n/a	+
92	Pn13	28301589	28301817	4	0_1_2	10752	0.001	exon	evm.model.Pn3.2913,	+
93	Pn14	19694464	19694667	4	1_2_0	824	0.01	exon	evm.model.Pn14.1082,	+
94	Pn14	22631787	22631979	2	2_2_0	50	0.074	intergenic_region	n/a	-
95	Pn14	23023113	23045736	2	2_0_2	38	0.095	intergenic_region	n/a	+
96	Pn14	23950976	23952158	3	1_2_0	381	0.016	intergenic_region	n/a	+
97	Pn14	23995122	24023907	24	8_14_0	16	0.75	intergenic_region	n/a	+
98	Pn14	24090201	24091321	9	4_7_0	5785	0.003	exon	evm.model.Pn14.688,	-
99	Pn14	24360522	24379373	2	0_2_2	16	0.2	intron	evm.model.Pn14.651,	+
100	Pn14	25082846	25083647	10	4_4_0	1993	0.01	intron	evm.model.Pn14.565,	+
101	Pn14	25083718	25083909	2	1_2_0	16632	0	exon	evm.model.Pn14.565,	+
102	Pn14	27209602	27210927	2	2_2_0	211	0.019	intergenic_region	n/a	-
103	Pn15	1118623	1119087	2	2_1_0	3937	0.001	exon	evm.model.Pn24.185,	+
104	Pn15	1801766	1809066	85	33_31_2	4	0.977	intergenic_region	n/a	-
105	Pn15	2680137	2683096	2	2_2_0	48	0.077	intron	evm.model.Pn24.405,	+
106	Pn15	3105342	3115599	3	3_1_0	219	0.027	intergenic_region	n/a	+
107	Pn15	4078268	4114210	5	2_2_0	422	0.023	intergenic_region	n/a	+
108	Pn15	20501345	20503324	2	1_2_1	1365	0.003	exon	evm.model.Pn20.690,	+
109	Pn15	20635702	20636203	2	0_2_2	5991	0.001	intergenic_region	n/a	+
110	Pn15	20737845	20764554	4	2_3_1	57	0.123	intergenic_region	n/a	+
111	Pn15	22880200	22951396	25	16_2_0	11393	0.004	intergenic_region	n/a	-
112	Pn15	26088065	26159578	3	0_3_3	5	0.545	intergenic_region	n/a	+
113	Pn15	26399144	26465972	3	1_3_2	25	0.194	intergenic_region	n/a	-
114	Pn15	27358972	27359139	2	2_2_0	2378	0.002	exon	evm.model.Pn31.256,	+
115	Pn15	27499898	27500110	2	1_2_0	981	0.004	intergenic_region	n/a	+
116	Pn15	27591598	27592936	6	4_0_2	10123	0.001	exon	evm.model.Pn31.291,	+
117	Pn16	5131181	5131455	2	2_0_1	244	0.016	exon	evm.model.Pn18.700,	-
118	Pn16	5184127	5196466	4	2_1_0	25852	0	intergenic_region	n/a	+
119	Pn16	6520652	6570786	2	0_2_2	28	0.125	intergenic_region	n/a	-
120	Pn16	7900516	7900778	4	3_2_0	2264	0.004	exon	evm.model.Pn18.984,	-
121	Pn16	9398760	9423002	28	10_10_3	292	0.161	intergenic_region	n/a	+
122	Pn16	9829340	9829572	2	2_0_2	2093	0.002	intergenic_region	n/a	+
123	Pn16	10286939	10329379	19	11_11_0	271	0.123	intergenic_region	n/a	+
124	Pn16	10403035	10403265	2	1_2_0	28050	0	exon	evm.model.Pn18.1222,	-
125	Pn16	10403340	10403511	3	2_2_1	24565	0	exon	evm.model.Pn18.1222,	+
126	Pn16	11153190	11153476	3	1_2_0	1213	0.005	intergenic_region	n/a	+
127	Pn16	12741839	12742082	2	0_2_2	593	0.007	intergenic_region	n/a	-
128	Pn16	15261190	15263161	2	2_2_0	2354	0.002	intergenic_region	n/a	-
129	Pn16	16488106	16490815	4	0_3_3	2033	0.004	intergenic_region	n/a	+
130	Pn16	16818246	16927684	5	0_3_2	964	0.01	intergenic_region	n/a	-
131	Pn16	17875925	17995993	3	2_2_0	29	0.171	intergenic_region	n/a	-
132	Pn16	19322028	19329136	863	90_75_50	2664	0.393	intron	evm.model.Pn18.316,	-
133	Pn17	1189045	1231194	2	1_2_0	716	0.006	intergenic_region	n/a	-
134	Pn17	5227614	5227879	12	6_4_0	2160	0.011	exon	evm.model.Pn5.1036,	+
135	Pn17	13772080	13772597	16	9_12_0	27391	0.001	intergenic_region	n/a	-
136	Pn17	15115659	15115872	2	2_2_0	461	0.009	exon	evm.model.Pn5.1769,	+
137	Pn17	19017993	19018700	2	2_1_0	58274	0	exon	evm.model.Pn5.1392,	+
138	Pn17	19018546	19019112	2	2_1_0	21672	0	exon	evm.model.Pn5.1392,	+
139	Pn17	19976260	20075418	4	0_3_3	56	0.125	intergenic_region	n/a	-
140	Pn17	20369036	20369332	2	2_1_0	130239	0	exon	evm.model.Pn5.1212,	-
141	Pn17	22029065	22029294	2	1_2_0	41791	0	intron	evm.model.Pn5.180,	-
142	Pn17	22576372	22576605	5	1_2_0	6365	0.002	intergenic_region	n/a	+
143	Pn18	3663957	3664807	3	3_0_3	563	0.011	exon	evm.model.Pn9.1488,	-
144	Pn18	8712516	8712787	3	2_1_0	204	0.029	exon	evm.model.Pn9.1927,	-
145	Pn18	8994742	9008003	7	5_4_0	90	0.135	intergenic_region	n/a	-
146	Pn18	9569703	9570898	3	0_1_2	4379	0.001	intergenic_region	n/a	-
147	Pn18	12211254	12244416	4	1_3_0	36	0.182	intergenic_region	n/a	+
148	Pn18	12821328	12838636	27	13_15_0	59	0.478	intergenic_region	n/a	-
149	Pn18	12835832	12855809	177	21_51_2	409	0.464	intergenic_region	n/a	-
150	Pn18	12865830	12866294	3	2_1_2	9842	0.001	exon	evm.model.Pn2.665,	-
151	Pn18	13592615	13592894	2	2_2_0	539	0.007	intergenic_region	n/a	+
152	Pn18	13852419	13871885	2	2_1_0	58	0.065	intergenic_region	n/a	+
153	Pn18	13949927	13953259	4	3_1_0	18	0.308	intergenic_region	n/a	+
154	Pn18	15474437	15487561	8	5_2_0	32	0.333	intergenic_region	n/a	+
155	Pn19	8449717	8525347	13	7_4_0	788	0.032	intergenic_region	n/a	+
156	Pn19	10539701	10539839	2	2_1_0	2996	0.001	intron	evm.model.Pn4.682,	+
157	Pn19	10945332	10946727	4	0_3_2	10367	0.001	exon	evm.model.Pn4.725,	+
158	Pn19	12446952	12499817	8	6_0_2	61	0.208	intergenic_region	n/a	-
159	Pn19	12487199	12504885	36	15_17_0	25	0.742	intergenic_region	n/a	-
160	Pn19	16835352	16854373	4	4_1_1	65	0.11	intron	evm.model.Pn70.1,	-
161	Pn19	17057170	17087168	4	4_4_0	248	0.031	intron	evm.model.Pn70.1,	-
162	Pn19	17205934	17252880	11	6_6_0	98	0.183	intron	evm.model.Pn70.1,	+
163	Pn19	17342654	17343143	8	5_0_2	6748	0.002	exon	evm.model.Pn4.1552,	+
164	Pn19	20028184	20029217	15	2_2_1	550	0.052	intergenic_region	n/a	-
165	Pn2	3681519	3682480	2	1_0_2	1426	0.003	exon	evm.model.Pn6.2884,	+
166	Pn2	3690979	3732141	5	1_2_0	88	0.102	intergenic_region	n/a	-
167	Pn2	4656348	4721469	2	1_2_1	106	0.036	intergenic_region	n/a	+
168	Pn2	4791344	4875729	17	4_2_10	3	0.919	intergenic_region	n/a	-
169	Pn2	5772373	5785542	4	2_3_0	3659	0.002	intergenic_region	n/a	-
170	Pn2	7641200	7641493	2	1_2_1	554	0.007	exon	evm.model.Pn6.2514,	-
171	Pn2	7771823	7771965	3	2_1_0	2335	0.003	intergenic_region	n/a	+
172	Pn2	8253398	8261128	8	5_5_0	328	0.047	intergenic_region	n/a	-
173	Pn2	8287596	8343398	10	6_5_0	48	0.294	intergenic_region	n/a	+
174	Pn2	8927027	8931241	13	8_8_0	90	0.224	intron	evm.model.Pn6.2334,	-
175	Pn2	10501089	10502113	2	2_1_1	2265	0.002	exon	evm.model.Pn6.2142,	+
176	Pn2	12747933	12748311	2	2_2_0	933	0.004	exon	evm.model.Pn6.1832,	-
177	Pn2	12908866	12909144	13	6_4_2	28555	0.001	exon	evm.model.Pn6.1804,	+
178	Pn2	13359405	13359630	5	4_2_0	4104	0.002	exon	evm.model.Pn6.1745,	+
179	Pn2	13491438	13509122	23	12_12_0	401	0.103	intergenic_region	n/a	+
180	Pn2	13682251	13682430	2	2_2_0	175	0.022	intergenic_region	n/a	-
181	Pn2	14754055	14754314	3	2_2_0	7229	0.001	exon	evm.model.Pn6.1525,	-
182	Pn2	15903005	15903199	2	2_2_0	17844	0	exon	evm.model.Pn6.1380,	-
183	Pn2	16479679	16479861	3	2_2_0	313	0.019	exon	evm.model.Pn6.1316,	-
184	Pn2	16854483	16854792	3	3_1_0	40	0.13	intron	evm.model.Pn6.1276,	-
185	Pn2	18128104	18128408	15	12_1_0	5211	0.006	intergenic_region	n/a	-
186	Pn2	18128308	18128548	3	1_2_0	8478	0.001	exon	evm.model.Pn6.1071,	+
187	Pn2	18226286	18348592	10	3_5_0	2094	0.009	intergenic_region	n/a	-
188	Pn2	20215068	20215421	2	1_2_0	3321	0.001	exon	evm.model.Pn6.633,	+
189	Pn2	21178148	21178343	2	2_2_0	2008	0.002	intergenic_region	n/a	-
190	Pn2	22305111	22305287	3	2_1_0	334	0.018	exon	evm.model.Pn6.1018,	+
191	Pn2	36358668	36386596	12	0_1_2	494	0.046	intron	evm.model.Pn6.3953,	-
192	Pn2	37106026	37144600	6	3_2_1	105	0.103	intergenic_region	n/a	-
193	Pn2	38969501	38969790	2	1_2_0	5018	0.001	exon	evm.model.Pn6.3618,	+
194	Pn2	39016431	39167078	2	1_1_1	92	0.042	intergenic_region	n/a	-
195	Pn2	39175741	39236925	9	6_1_0	118	0.132	intergenic_region	n/a	-
196	Pn20	901966	902230	7	7_3_0	5228	0.003	intergenic_region	n/a	-
197	Pn20	902124	902274	2	2_2_0	9043	0	exon	evm.model.Pn32.121,	+
198	Pn20	2386289	2386553	3	0_1_2	516	0.011	intergenic_region	n/a	-
199	Pn20	4627948	4644134	8	7_6_0	190	0.078	intron	evm.model.Pn22.634,	+
200	Pn20	4917652	4918715	3	2_0_2	16007	0	exon	evm.model.Pn22.608,	-
201	Pn20	6169321	6187719	24	3_6_12	35	0.578	intergenic_region	n/a	-
202	Pn20	9127199	9127445	2	0_2_2	623	0.006	intergenic_region	n/a	-
203	Pn20	20764366	20765019	4	0_2_2	571	0.014	intron	evm.model.Pn37.39,	+
204	Pn20	21535852	21536198	4	1_2_0	11844	0.001	intergenic_region	n/a	-
205	Pn20	21572313	21572834	3	1_2_0	7068	0.001	exon	evm.model.Pn37.143,	-
206	Pn20	22594162	22616686	7	1_4_0	2	0.875	intergenic_region	n/a	-
207	Pn20	23316535	23317293	5	1_0_3	15785	0.001	intergenic_region	n/a	+
208	Pn21	334759	355158	58	32_17_5	831	0.122	intergenic_region	n/a	-
209	Pn21	428112	428313	2	1_2_1	261	0.015	intergenic_region	n/a	-
210	Pn21	748135	751211	7	3_5_1	612	0.022	intergenic_region	n/a	-
211	Pn21	16316355	16316624	3	3_1_2	44911	0	exon	evm.model.Pn17.1028,	-
212	Pn21	18814927	18815938	2	1_2_0	12919	0	exon	evm.model.Pn17.705,	+
213	Pn21	19208105	19236023	44	14_9_4	111	0.442	intergenic_region	n/a	+
214	Pn21	19874194	19874950	3	0_2_1	1749	0.003	exon	evm.model.Pn17.343,	-
215	Pn21	20623254	20623442	2	1_2_0	56476	0	exon	evm.model.Pn17.456,	-
216	Pn21	20623322	20623866	2	2_1_0	46430	0	exon	evm.model.Pn17.456,	-
217	Pn21	20649260	20649433	2	2_2_0	565	0.007	exon	evm.model.Pn17.460,	-
218	Pn22	65324	177069	4	3_3_0	50	0.138	intergenic_region	n/a	-
219	Pn22	1973654	1974461	8	3_3_0	9048	0.002	intergenic_region	n/a	+
220	Pn22	2824384	2824807	3	3_1_1	2815	0.002	exon	evm.model.Pn5.3558,	-
221	Pn22	17288803	17289067	2	2_2_0	1266	0.003	exon	evm.model.Pn5.3076,	+
222	Pn22	21662817	21663077	52	27_19_29	361	0.224	intergenic_region	n/a	+
223	Pn22	22001109	22036460	8	6_3_3	6	0.727	intron	evm.model.Pn68.11,	-
224	Pn23	55975	103657	3	1_1_3	157	0.037	intergenic_region	n/a	+
225	Pn23	241414	241772	3	0_2_2	466	0.013	intron	evm.model.Pn2.608,	+
226	Pn23	276830	287526	4	1_4_2	546	0.014	intergenic_region	n/a	+
227	Pn23	616969	618537	3	1_2_0	3474	0.002	intergenic_region	n/a	-
228	Pn23	1859784	1877087	2	2_2_0	23	0.148	intergenic_region	n/a	-
229	Pn23	13039448	13087159	36	12_8_1	74	0.493	intergenic_region	n/a	-
230	Pn23	16670713	16687486	9	3_6_0	587	0.03	intergenic_region	n/a	-
231	Pn23	17817664	17817927	3	1_2_0	55998	0	exon	evm.model.Pn2.1481,	-
232	Pn23	19278294	19278560	6	3_2_0	5202	0.002	exon	evm.model.Pn2.1365,	-
233	Pn24	594800	595030	3	1_2_0	461	0.013	intergenic_region	n/a	+
234	Pn24	750249	751636	3	0_2_2	1182	0.005	intergenic_region	n/a	-
235	Pn24	3045402	3045557	4	0_4_0	1331	0.006	exon	evm.model.Pn4.3122,	-
236	Pn24	3917783	3944117	3	2_2_0	54	0.1	intergenic_region	n/a	-
237	Pn24	4091324	4091554	2	2_1_0	85895	0	exon	evm.model.Pn4.2980,	-
238	Pn24	4370786	4383754	2	0_2_2	6	0.4	intergenic_region	n/a	+
239	Pn24	4758699	4758945	2	2_2_0	8551	0	exon	evm.model.Pn4.2894,	+
240	Pn24	4758946	4759255	3	2_1_0	8001	0.001	intergenic_region	n/a	+
241	Pn24	5627254	5641367	6	2_2_1	164	0.068	intron	evm.model.Pn4.2780,	+
242	Pn24	7721294	7721454	5	2_2_0	3061	0.003	exon	evm.model.Pn4.2573,	+
243	Pn24	13943013	13946218	2	0_2_1	2193	0.002	intergenic_region	n/a	+
244	Pn24	18849780	18850067	2	1_0_2	1011	0.004	exon	evm.model.Pn4.2068,	-
245	Pn25	755288	755531	3	1_3_0	1254	0.005	exon	evm.model.Pn2.2935,	-
246	Pn25	6167313	6187757	2	2_1_0	203	0.019	intergenic_region	n/a	-
247	Pn25	9636751	9637076	2	0_1_2	1607	0.002	exon	evm.model.Pn3.327,	-
248	Pn25	10393310	10399791	6	5_1_0	1275	0.009	intergenic_region	n/a	-
249	Pn25	14955465	14956571	3	0_2_2	2271	0.003	exon	evm.model.Pn3.1009,	+
250	Pn25	16362693	16363274	2	2_2_0	2057	0.002	intergenic_region	n/a	+
251	Pn26	1176619	1181804	10	6_6_0	22	0.476	intergenic_region	n/a	+
252	Pn26	1279259	1279738	2	0_2_1	2702	0.001	intergenic_region	n/a	+
253	Pn26	8138344	8138483	3	2_2_0	932	0.006	intergenic_region	n/a	+
254	Pn26	9062190	9065438	40	22_21_1	238	0.252	intergenic_region	n/a	+
255	Pn26	10446281	10565823	4	1_0_4	0	1	intergenic_region	n/a	-
256	Pn26	12060168	12076869	11	7_7_0	281	0.073	intergenic_region	n/a	-
257	Pn26	12988676	13069643	2	2_1_0	975	0.004	intergenic_region	n/a	-
258	Pn26	13824693	13888327	3	1_1_2	35	0.146	intergenic_region	n/a	+
259	Pn26	13849704	13934690	5	1_3_0	3	0.769	intergenic_region	n/a	+
260	Pn26	13975293	14063947	3	1_2_0	191	0.03	intergenic_region	n/a	+
261	Pn26	14668875	14669105	2	1_2_0	630	0.006	exon	evm.model.Pn42.42,	-
262	Pn3	2130311	2242077	8	3_2_0	576	0.027	intergenic_region	n/a	-
263	Pn3	4490779	4490981	3	1_1_1	6442	0.001	exon	evm.model.Pn21.858,	+
264	Pn3	5832070	5864800	3	0_2_3	716	0.008	intergenic_region	n/a	+
265	Pn3	7395448	7395690	2	2_1_0	461	0.009	intron	evm.model.Pn21.497,	-
266	Pn3	7898597	7898882	2	2_1_0	6532	0.001	intergenic_region	n/a	+
267	Pn3	10416930	10417592	2	0_1_2	71038	0	exon	evm.model.Pn21.193,	+
268	Pn3	17087343	17087629	3	2_2_0	377	0.016	exon	evm.model.Pn16.2258,	+
269	Pn3	18924919	19060618	21	10_10_0	92	0.313	intergenic_region	n/a	-
270	Pn3	19339998	19434932	4	4_1_0	1114	0.007	intergenic_region	n/a	+
271	Pn3	24571500	24627850	28	22_15_7	47	0.544	intergenic_region	n/a	+
272	Pn3	27107782	27129783	8	1_1_3	1009	0.016	intron	evm.model.Pn16.1152,	+
273	Pn3	28164746	28287363	3	1_2_2	91	0.062	intergenic_region	n/a	-
274	Pn3	29934434	29990599	3	0_1_2	121	0.047	intergenic_region	n/a	+
275	Pn3	31317217	31353947	5	2_5_3	42	0.192	intergenic_region	n/a	+
276	Pn3	31570294	31686832	7	3_6_0	3	0.824	intergenic_region	n/a	+
277	Pn3	31850646	31863241	4	3_3_0	6	0.571	intergenic_region	n/a	+
278	Pn3	32322875	32323037	2	1_2_0	251	0.016	intergenic_region	n/a	+
279	Pn3	32330074	32333111	9	3_3_4	34	0.346	intergenic_region	n/a	-
280	Pn3	32878260	32999795	8	4_1_0	8	0.667	intergenic_region	n/a	-
281	Pn3	33269481	33295673	4	3_4_1	100	0.074	intergenic_region	n/a	-
282	Pn3	34184434	34184831	2	1_1_2	767	0.005	exon	evm.model.Pn16.994,	+
283	Pn3	34225777	34226027	3	1_2_0	39523	0	exon	evm.model.Pn16.989,	+
284	Pn3	34227007	34227361	2	1_0_2	23113	0	exon	evm.model.Pn16.989,	-
285	Pn3	35552044	35579038	15	2_9_0	81	0.27	intergenic_region	n/a	+
286	Pn3	35593199	35666713	2	2_2_0	13	0.235	intergenic_region	n/a	-
287	Pn3	36700493	36772482	2	2_2_0	160	0.024	intergenic_region	n/a	+
288	Pn3	37765798	37947362	6	6_6_0	17	0.414	intergenic_region	n/a	+
289	Pn3	37867905	38004030	2	0_2_2	81	0.047	intergenic_region	n/a	-
290	Pn3	38033687	38192073	2	0_2_2	27	0.129	intergenic_region	n/a	-
291	Pn4	303973	304411	2	2_2_0	32	0.111	intergenic_region	n/a	+
292	Pn4	332547	332902	2	0_2_2	1309	0.003	exon	evm.model.Pn17.184,	-
293	Pn4	1244577	1244825	3	2_3_0	2556	0.002	exon	evm.model.Pn17.56,	+
294	Pn4	17518614	17518807	2	2_2_0	391	0.01	exon	evm.model.Pn11.2732,	-
295	Pn4	17866407	17866583	3	2_1_0	451	0.013	intergenic_region	n/a	-
296	Pn4	18224204	18224542	7	3_0_1	21	0.4	exon	evm.model.Pn11.2657,	-
297	Pn4	19288679	19417619	2	2_1_0	1837	0.002	intergenic_region	n/a	+
298	Pn4	22610244	22610449	3	1_2_0	1649	0.004	exon	evm.model.Pn29.252,	+
299	Pn4	24275898	24276784	2	0_2_2	120228	0	intergenic_region	n/a	-
300	Pn4	26661897	26662088	2	2_1_0	2648	0.002	intergenic_region	n/a	-
301	Pn4	28425009	28546859	35	6_13_1	260	0.212	intergenic_region	n/a	-
302	Pn4	33232717	33241835	127	44_18_2	372	0.406	intergenic_region	n/a	+
303	Pn4	33522880	33523120	2	1_2_0	940	0.004	exon	evm.model.Pn11.1665,	-
304	Pn4	35105136	35118502	5	1_2_2	1049	0.009	intergenic_region	n/a	+
305	Pn4	35283172	35312079	3	2_2_0	42	0.125	intergenic_region	n/a	+
306	Pn4	35311550	35338144	2	2_2_0	36	0.1	intergenic_region	n/a	+
307	Pn4	35649142	35780377	3	2_2_0	10	0.375	intron	evm.model.Pn11.1920,	+
308	Pn4	36746471	36746937	2	0_2_1	8103	0	exon	evm.model.Pn11.2034,	+
309	Pn5	251656	251841	3	2_2_0	495	0.012	intron	evm.model.Pn28.564,	-
310	Pn5	1350854	1351425	3	0_1_3	948	0.006	exon	evm.model.Pn28.428,	+
311	Pn5	2131101	2131536	4	2_2_0	3245	0.002	intron	evm.model.Pn28.322,	-
312	Pn5	3379728	3379994	2	2_2_0	1731	0.002	exon	evm.model.Pn28.133,	-
313	Pn5	3851174	3852071	2	0_2_1	216	0.018	exon	evm.model.Pn28.72,	-
314	Pn5	6901808	6903106	2	2_0_1	1138	0.004	exon	evm.model.Pn26.755,	-
315	Pn5	7502220	7502460	2	1_1_1	273	0.014	intron	evm.model.Pn26.660,	-
316	Pn5	7502369	7502598	2	2_1_1	279	0.014	intron	evm.model.Pn26.660,	-
317	Pn5	10816678	10817862	2	0_1_2	13445	0	intron	evm.model.Pn33.74,	+
318	Pn5	11228622	11228884	2	1_2_0	4513	0.001	intron	evm.model.Pn33.15,	+
319	Pn5	11857405	11896028	3	2_2_0	434	0.014	intergenic_region	n/a	-
320	Pn5	12113196	12113795	3	1_1_1	869	0.007	exon	evm.model.Pn26.350,	-
321	Pn5	12613282	12613595	7	2_1_4	13492	0.001	exon	evm.model.Pn26.282,	+
322	Pn5	12613567	12613855	4	2_2_0	17135	0	exon	evm.model.Pn26.282,	+
323	Pn5	15524906	15525342	2	0_1_2	515	0.008	exon	evm.model.Pn19.1425,	+
324	Pn5	17360541	17446709	2	2_1_0	112	0.034	intergenic_region	n/a	-
325	Pn5	18139088	18139237	3	0_3_0	3774	0.002	intergenic_region	n/a	-
326	Pn5	19955532	19956292	4	2_1_1	8203	0.001	exon	evm.model.Pn19.1241,	-
327	Pn5	21306413	21306568	2	1_2_0	1293	0.003	exon	evm.model.Pn19.943,	-
328	Pn5	22206744	22206910	2	2_1_0	3720	0.001	exon	evm.model.Pn19.920,	+
329	Pn5	26805071	26805938	2	1_2_1	1015	0.004	exon	evm.model.Pn19.823,	-
330	Pn5	33909129	33925222	11	2_1_3	9	0.71	intergenic_region	n/a	-
331	Pn5	35435783	35466414	2	2_2_0	96	0.04	intergenic_region	n/a	-
332	Pn5	35613722	35623806	2	2_0_1	833	0.005	intron	evm.model.Pn19.121,	-
333	Pn6	346873	347572	5	2_2_0	587	0.017	exon	evm.model.Pn7.1213,	-
334	Pn6	11477490	11478896	9	0_6_6	120	0.13	intron	evm.model.Pn7.220,	-
335	Pn6	25103854	25105965	2	0_2_1	327	0.012	exon	evm.model.Pn7.359,	-
336	Pn6	27619738	27619991	2	2_2_0	50	0.074	intron	evm.model.Pn7.2073,	-
337	Pn6	28100201	28126728	6	4_1_0	1141	0.01	intron	evm.model.Pn7.2018,	-
338	Pn6	28111098	28157251	7	3_2_0	394	0.034	intergenic_region	n/a	-
339	Pn6	28420780	28422166	3	2_0_3	2715	0.002	exon	evm.model.Pn7.1995,	-
340	Pn6	28425630	28426374	5	2_1_1	2024	0.005	intergenic_region	n/a	-
341	Pn6	28629049	28632771	2	2_2_0	268	0.015	intergenic_region	n/a	+
342	Pn6	29380786	29381001	2	2_1_0	2819	0.001	intergenic_region	n/a	-
343	Pn6	29382612	29382842	2	2_1_0	4411	0.001	exon	evm.model.Pn7.1873,	-
344	Pn6	31064640	31064828	10	3_3_0	27551	0.001	intergenic_region	n/a	-
345	Pn6	31128316	31128596	2	1_2_0	823	0.005	exon	evm.model.Pn7.1624,	-
346	Pn6	31129023	31129263	2	2_2_0	466	0.009	intergenic_region	n/a	+
347	Pn6	31330365	31330602	2	2_2_0	1140	0.003	intergenic_region	n/a	+
348	Pn6	33416115	33416565	2	2_1_1	7169	0.001	intergenic_region	n/a	+
349	Pn7	894986	912156	5	5_4_0	31	0.244	intergenic_region	n/a	+
350	Pn7	1832695	1833081	2	1_2_0	28228	0	exon	evm.model.Pn38.78,	-
351	Pn7	2266818	2267162	6	1_4_0	15756	0.001	exon	evm.model.Pn38.139,	-
352	Pn7	5554960	5684090	5	1_3_0	499	0.02	intergenic_region	n/a	+
353	Pn7	5761996	5762197	3	2_2_0	116	0.049	exon	evm.model.Pn15.1402,	+
354	Pn7	5892948	5893136	3	2_1_0	238	0.025	intergenic_region	n/a	-
355	Pn7	6159674	6160124	3	2_1_0	513	0.012	exon	evm.model.Pn15.1460,	-
356	Pn7	9728566	9729283	2	2_0_2	1446	0.003	exon	evm.model.Pn15.1987,	-
357	Pn7	12171397	12188526	5	4_5_0	74	0.119	intron	evm.model.Pn15.2375,	-
358	Pn7	12230431	12230742	3	2_1_0	4197	0.001	intergenic_region	n/a	-
359	Pn7	12925172	12925437	3	2_2_0	2052	0.003	intergenic_region	n/a	-
360	Pn7	13906918	13919678	9	1_7_1	3661	0.005	intergenic_region	n/a	+
361	Pn7	15043593	15043863	2	2_2_0	13226	0	intergenic_region	n/a	+
362	Pn7	16501915	16502500	7	1_0_2	483	0.028	exon	evm.model.Pn15.956,	-
363	Pn7	16662301	16685812	2	0_2_1	3269	0.001	intergenic_region	n/a	-
364	Pn7	19064786	19065103	3	1_2_0	1000	0.006	intergenic_region	n/a	+
365	Pn7	26239457	26239674	4	2_1_0	16407	0	exon	evm.model.Pn15.627,	+
366	Pn7	28030089	28031059	2	0_2_2	1541	0.003	exon	evm.model.Pn15.522,	-
367	Pn8	681149	690624	3	2_2_0	585	0.01	intergenic_region	n/a	-
368	Pn8	964197	964653	2	1_2_0	515	0.008	intergenic_region	n/a	-
369	Pn8	3128715	3132614	3	3_0_1	1072	0.006	intergenic_region	n/a	+
370	Pn8	5996909	5997178	5	0_1_3	295	0.033	intergenic_region	n/a	-
371	Pn8	13787295	13787729	2	2_2_0	836	0.005	exon	evm.model.Pn8.1958,	-
372	Pn8	15420384	15420588	2	1_2_0	6929	0.001	exon	evm.model.Pn8.1915,	-
373	Pn8	15420499	15420882	4	2_3_0	10209	0.001	exon	evm.model.Pn8.1915,	-
374	Pn8	15420970	15421254	3	1_2_1	7991	0.001	exon	evm.model.Pn8.1915,	-
375	Pn8	15445773	15486499	3	2_3_0	94	0.06	intergenic_region	n/a	-
376	Pn8	16756844	16757112	4	3_1_2	10607	0.001	intergenic_region	n/a	+
377	Pn8	18832263	18841810	7	1_3_0	203	0.065	intergenic_region	n/a	-
378	Pn8	18906206	19041684	12	6_2_2	11	0.686	intergenic_region	n/a	-
379	Pn8	20198452	20198604	2	1_2_0	2479	0.002	intergenic_region	n/a	-
380	Pn8	20319942	20410901	2	2_2_0	74	0.051	intergenic_region	n/a	-
381	Pn8	20553050	20605528	4	1_2_0	67	0.107	intergenic_region	n/a	-
382	Pn8	21442718	21473718	3	2_1_1	245	0.024	intergenic_region	n/a	+
383	Pn8	21812782	21842264	5	4_4_0	1031	0.01	intergenic_region	n/a	+
384	Pn8	24865528	24865802	2	2_1_0	296	0.013	intergenic_region	n/a	+
385	Pn8	27200654	27200791	2	1_2_0	1978	0.002	exon	evm.model.Pn8.745,	-
386	Pn8	27421839	27422104	2	2_0_2	315	0.013	intron	evm.model.Pn8.772,	+
387	Pn8	29517421	29517680	2	2_0_1	237	0.017	exon	evm.model.Pn8.1083,	-
388	Pn8	30068459	30071465	140	34_40_4	467	0.375	intergenic_region	n/a	-
389	Pn8	30648216	30648464	4	2_2_0	1869	0.004	exon	evm.model.Pn8.1260,	-
390	Pn9	2638488	2639372	3	0_2_2	660	0.009	exon	evm.model.Pn3.3418,	-
391	Pn9	4055199	4055785	4	1_4_0	9231	0.001	intergenic_region	n/a	+
392	Pn9	5301861	5312312	8	5_3_0	526	0.03	intergenic_region	n/a	-
393	Pn9	5703987	5704206	3	2_2_0	1094	0.005	intergenic_region	n/a	-
394	Pn9	9339685	9339952	2	1_1_1	857	0.005	exon	evm.model.Pn3.4312,	-
395	Pn9	9340567	9340830	4	4_1_3	579	0.014	exon	evm.model.Pn3.4312,	-
396	Pn9	9999448	9999665	3	2_3_0	43432	0	exon	evm.model.Pn3.4395,	-
397	Pn9	11074657	11074859	2	2_1_0	4354	0.001	exon	evm.model.Pn3.4524,	+
398	Pn9	30096707	30140615	4	2_2_0	39	0.17	intergenic_region	n/a	-
399	Pn9	31406786	31488075	2	1_2_0	49	0.075	intergenic_region	n/a	+
400	Pn9	32020578	32101473	4	3_0_1	280	0.028	intergenic_region	n/a	-

## Sheet: stem_386_circRNA
S.No.	Chromosome	Start	End	Junction reads	SM_MS_SMS	Non junction reads	Junction reads ratio	CircRNA type	Gene_ID	Strand
1	Pn1	1859356	1869073	28	0_9_2	424	0.117	intergenic_region	n/a	-
2	Pn1	2645288	2645841	2	1_1_1	58062	0	exon	evm.model.Pn1.347,	-
3	Pn1	2710375	2723853	6	1_6_0	1650	0.007	intergenic_region	n/a	+
4	Pn1	3336098	3420939	2	2_2_0	50	0.074	intergenic_region	n/a	-
5	Pn1	7833981	7834239	2	1_2_0	1104	0.004	intergenic_region	n/a	-
6	Pn1	30514769	30521231	13	2_1_9	644	0.039	intergenic_region	n/a	-
7	Pn1	31578345	31578523	2	1_2_0	256	0.015	intergenic_region	n/a	-
8	Pn1	35868637	35869178	2	2_0_1	115054	0	intergenic_region	n/a	-
9	Pn1	36286883	36287148	4	1_0_2	3900	0.002	intergenic_region	n/a	+
10	Pn1	36469349	36469577	2	2_1_0	650	0.006	exon	evm.model.Pn1.2465,	+
11	Pn1	37194822	37195341	2	0_1_2	5193	0.001	exon	evm.model.Pn1.2552,	+
12	Pn1	40417457	40417618	4	2_1_0	1776	0.004	intergenic_region	n/a	+
13	Pn1	41502866	41577092	12	6_6_0	65	0.27	intergenic_region	n/a	+
14	Pn1	42291050	42291364	2	2_0_1	1415	0.003	intergenic_region	n/a	+
15	Pn1	42392637	42392954	4	4_2_0	1775	0.004	intergenic_region	n/a	+
16	Pn1	42452573	42454497	2	2_0_2	1524	0.003	intergenic_region	n/a	+
17	Pn1	43382239	43441001	2	1_0_2	8299	0	intergenic_region	n/a	+
18	Pn1	43439879	43513377	7	0_0_3	608	0.023	intergenic_region	n/a	+
19	Pn1	47712443	47712589	2	2_1_0	3678	0.001	exon	evm.model.Pn1.3876,	+
20	Pn10	880097	880268	2	1_2_0	215	0.018	intergenic_region	n/a	-
21	Pn10	1326922	1327103	2	2_2_0	586	0.007	intergenic_region	n/a	+
22	Pn10	1677380	1677768	2	0_1_2	1013	0.004	intron	evm.model.Pn10.247,	-
23	Pn10	2513956	2514173	2	2_2_0	725	0.005	intron	evm.model.Pn10.367,	-
24	Pn10	2565415	2565636	4	1_2_0	1969	0.004	exon	evm.model.Pn10.371,	+
25	Pn10	2622967	2623343	3	3_1_0	56437	0	exon	evm.model.Pn10.378,	+
26	Pn10	2623402	2625065	6	0_0_3	51138	0	exon	evm.model.Pn10.378,	-
27	Pn10	2740644	2741119	2	2_2_0	1377	0.003	exon	evm.model.Pn10.387,	+
28	Pn10	3025303	3032573	3	1_2_0	392	0.015	intergenic_region	n/a	-
29	Pn10	3735020	3735575	3	1_0_2	6083	0.001	exon	evm.model.Pn10.472,	-
30	Pn10	4814829	4815246	3	2_1_0	3771	0.002	intergenic_region	n/a	-
31	Pn10	4898857	4948026	14	4_4_2	170	0.141	intron	evm.model.Pn10.531,	-
32	Pn10	5293865	5294457	3	1_2_0	281	0.021	exon	evm.model.Pn10.552,	-
33	Pn10	15402447	15402608	2	2_2_0	5950	0.001	exon	evm.model.Pn10.704,	+
34	Pn10	24384317	24385152	2	0_2_2	1147	0.003	exon	evm.model.Pn10.1930,	+
35	Pn10	24750743	24912509	6	1_3_3	123	0.089	intergenic_region	n/a	+
36	Pn10	24937625	24938489	2	0_2_2	3446	0.001	intergenic_region	n/a	+
37	Pn10	25208626	25230084	4	2_1_2	403	0.019	intron	evm.model.Pn10.1838,	+
38	Pn10	26272111	26310020	3	3_2_0	566	0.01	intergenic_region	n/a	+
39	Pn10	26540154	26540294	2	2_2_0	617	0.006	exon	evm.model.Pn10.1667,	+
40	Pn10	26954852	26955100	2	2_1_0	540	0.007	exon	evm.model.Pn10.1593,	+
41	Pn10	26967374	26967772	2	1_2_0	561	0.007	exon	evm.model.Pn10.1591,	+
42	Pn10	28605981	28652266	3	3_1_0	498	0.012	intergenic_region	n/a	+
43	Pn11	1255825	1256261	5	1_2_0	862	0.011	intergenic_region	n/a	-
44	Pn11	17463604	17463823	2	2_2_0	113	0.034	exon	evm.model.Pn12.13,evm.model.Pn12.1164,	-
45	Pn11	18125099	18266826	3	2_0_2	383	0.015	exon	evm.model.Pn12.13,	+
46	Pn11	18154091	18352375	5	3_0_3	211	0.045	exon	evm.model.Pn12.13,	+
47	Pn11	21979824	21980151	3	2_1_0	26552	0	exon	evm.model.Pn12.13,evm.model.Pn12.695,	+
48	Pn11	23962868	23963125	2	2_1_0	4779	0.001	exon	evm.model.Pn12.13,evm.model.Pn12.431,	+
49	Pn11	26265299	26266801	3	0_1_2	5876	0.001	exon	evm.model.Pn12.13,	-
50	Pn11	27826978	27905444	2	2_0_1	4651	0.001	intron	evm.model.Pn12.1748,	+
51	Pn11	28193638	28226745	7	6_6_0	37	0.275	intron	evm.model.Pn12.1748,	+
52	Pn11	28574021	28574621	2	1_1_1	493	0.008	exon	evm.model.Pn12.1949,	+
53	Pn11	29668042	29668318	2	2_1_0	6234	0.001	intergenic_region	n/a	+
54	Pn12	8253908	8414086	35	18_1_3	22	0.761	intergenic_region	n/a	-
55	Pn12	8485291	8514067	58	5_17_19	567	0.17	intergenic_region	n/a	-
56	Pn12	9375134	9436002	11	7_0_5	104	0.175	intergenic_region	n/a	-
57	Pn12	9433167	9483518	8	3_3_0	667	0.023	intergenic_region	n/a	-
58	Pn12	9485897	9522896	15	0_11_0	1545	0.019	intergenic_region	n/a	-
59	Pn12	9669508	9670362	3	2_2_0	529	0.011	exon	evm.model.Pn13.1237,	+
60	Pn12	9850666	9902101	3	2_2_0	63	0.087	intergenic_region	n/a	+
61	Pn12	10165276	10220282	2	1_2_0	57	0.066	intergenic_region	n/a	-
62	Pn12	10243014	10318354	6	3_3_0	144	0.077	intergenic_region	n/a	+
63	Pn12	10279452	10439001	3	3_1_0	49	0.109	intergenic_region	n/a	+
64	Pn12	10327709	10482628	9	9_9_0	74	0.196	intergenic_region	n/a	+
65	Pn12	12154105	12284918	4	2_2_0	38	0.174	intergenic_region	n/a	-
66	Pn12	13910559	13947273	2	2_2_0	18	0.182	intergenic_region	n/a	-
67	Pn12	15423012	15423274	3	2_0_2	395	0.015	intron	evm.model.Pn13.21,	+
68	Pn12	15592542	15592807	5	2_4_0	1696	0.006	exon	evm.model.Pn13.43,	+
69	Pn12	15743223	15840089	2	2_2_0	46	0.08	intergenic_region	n/a	-
70	Pn13	10002976	10154433	5	1_2_1	572	0.017	intergenic_region	n/a	+
71	Pn13	12068520	12083396	5	0_2_3	129	0.072	intergenic_region	n/a	-
72	Pn13	12213884	12216745	2	0_2_2	1844	0.002	intergenic_region	n/a	-
73	Pn13	12899772	12900027	2	2_1_0	28100	0	exon	evm.model.Pn2.2542,	+
74	Pn13	12951471	12951646	2	2_1_0	337	0.012	exon	evm.model.Pn2.2548,	-
75	Pn13	13098352	13098556	2	2_2_0	720	0.006	intergenic_region	n/a	-
76	Pn13	13146682	13147212	2	0_1_2	6919	0.001	exon	evm.model.Pn2.2565,	+
77	Pn13	15561993	15580857	7	0_3_3	127	0.099	intergenic_region	n/a	-
78	Pn13	15566668	15668667	2	2_2_0	21	0.16	intergenic_region	n/a	-
79	Pn13	16538519	16556217	2	2_2_0	581	0.007	intergenic_region	n/a	+
80	Pn13	16645538	16645736	2	2_2_0	40	0.091	intron	evm.model.Pn2.2906,	-
81	Pn13	18258534	18258687	2	1_2_0	9906	0	exon	evm.model.Pn3.1587,	+
82	Pn13	18868957	18869238	4	2_1_0	83	0.088	exon	evm.model.Pn3.1518,	+
83	Pn13	22602339	22609864	4	4_4_0	110	0.068	intergenic_region	n/a	-
84	Pn13	22650237	22652083	6	1_0_3	13807	0.001	intergenic_region	n/a	+
85	Pn13	22738629	22744971	7	6_0_5	320	0.042	intron	evm.model.Pn3.2196,	+
86	Pn13	24126919	24127307	3	1_2_0	33713	0	exon	evm.model.Pn3.2391,	+
87	Pn13	25090710	25090908	2	2_2_0	1374	0.003	exon	evm.model.Pn3.2513,	+
88	Pn13	25106136	25108340	6	5_0_5	1549	0.008	intergenic_region	n/a	+
89	Pn13	28674838	28675135	2	2_2_0	1404	0.003	exon	evm.model.Pn3.2963,	-
90	Pn14	503348	503578	2	1_1_1	321	0.012	intergenic_region	n/a	+
91	Pn14	23023113	23045736	12	7_0_7	59	0.289	intergenic_region	n/a	+
92	Pn14	23995122	24023907	19	10_15_0	28	0.576	intergenic_region	n/a	+
93	Pn14	24090201	24091324	4	2_1_0	8876	0.001	exon	evm.model.Pn14.688,	-
94	Pn14	24270191	24270430	3	2_1_0	8900	0.001	intergenic_region	n/a	+
95	Pn14	24360522	24379373	5	2_5_3	14	0.417	intron	evm.model.Pn14.651,	+
96	Pn14	25082846	25083647	2	2_2_0	511	0.008	intron	evm.model.Pn14.565,	+
97	Pn14	25238797	25239323	3	0_2_2	2109	0.003	exon	evm.model.Pn14.550,	+
98	Pn14	25334065	25334320	3	1_2_0	2208	0.003	exon	evm.model.Pn14.532,	-
99	Pn14	25918150	25940298	3	2_2_0	8	0.429	intron	evm.model.Pn14.454,	+
100	Pn14	28039733	28040013	2	2_0_2	96	0.04	intron	evm.model.Pn14.152,	+
101	Pn15	1100564	1105653	3	3_2_0	16	0.273	intergenic_region	n/a	-
102	Pn15	1801766	1809066	54	20_20_0	2	0.982	intergenic_region	n/a	-
103	Pn15	2655213	2672846	4	4_4_0	65	0.11	intergenic_region	n/a	-
104	Pn15	3675085	3676101	2	2_1_0	859	0.005	intergenic_region	n/a	+
105	Pn15	3897656	3898282	2	0_2_2	1351	0.003	exon	evm.model.Pn24.572,	-
106	Pn15	4078197	4114210	2	2_2_0	93	0.041	intergenic_region	n/a	+
107	Pn15	5141789	5169718	2	2_2_0	6	0.4	intergenic_region	n/a	-
108	Pn15	20669510	20669727	2	2_1_0	433	0.009	intergenic_region	n/a	-
109	Pn15	21281838	21289686	5	1_2_0	242	0.04	intergenic_region	n/a	-
110	Pn15	21515658	21515843	2	2_2_0	174	0.022	intron	evm.model.Pn20.576,	+
111	Pn15	24620988	24621409	2	2_1_1	343	0.012	intergenic_region	n/a	+
112	Pn15	24689889	24690133	2	1_2_0	649	0.006	intergenic_region	n/a	-
113	Pn15	24689944	24690335	2	2_0_1	740	0.005	intergenic_region	n/a	-
114	Pn15	26088065	26159578	3	0_2_2	1	0.857	intergenic_region	n/a	+
115	Pn15	27551482	27552042	2	2_2_0	387	0.01	exon	evm.model.Pn31.285,	-
116	Pn16	5184127	5196466	5	3_1_0	3651	0.003	intergenic_region	n/a	+
117	Pn16	9119775	9216849	5	1_3_2	112	0.082	intergenic_region	n/a	-
118	Pn16	9398760	9423002	231	40_42_23	6412	0.067	intergenic_region	n/a	+
119	Pn16	9422808	9423054	2	1_2_0	13239	0	intron	evm.model.Pn18.1125,	+
120	Pn16	10303305	10323300	5	3_3_0	71	0.123	intergenic_region	n/a	+
121	Pn16	10734287	10734426	5	2_2_0	2386	0.004	exon	evm.model.Pn18.1260,	-
122	Pn16	13104024	13104320	3	2_2_0	831	0.007	exon	evm.model.Pn40.90,	+
123	Pn16	13277925	13278155	2	2_1_0	9102	0	intron	evm.model.Pn40.126,	+
124	Pn16	14949842	14950030	3	2_1_1	360	0.016	intergenic_region	n/a	+
125	Pn16	16818246	16927684	4	0_3_2	611	0.013	intergenic_region	n/a	-
126	Pn16	17066961	17067098	3	2_2_0	174	0.033	intergenic_region	n/a	-
127	Pn16	17875925	17995993	2	2_2_0	8	0.333	intergenic_region	n/a	-
128	Pn16	19124482	19150351	3	0_2_2	586	0.01	intergenic_region	n/a	-
129	Pn16	19264141	19264818	2	2_2_0	1883	0.002	exon	evm.model.Pn18.308,	-
130	Pn16	19322028	19329136	928	85_75_58	3703	0.334	intron	evm.model.Pn18.316,	-
131	Pn16	19524292	19524444	2	2_1_0	1725	0.002	exon	evm.model.Pn18.334,	-
132	Pn17	1189045	1231194	2	1_1_1	431	0.009	intergenic_region	n/a	-
133	Pn17	14358685	14366442	13	7_1_0	42	0.382	intergenic_region	n/a	+
134	Pn17	19018546	19019112	2	2_2_0	4221	0.001	exon	evm.model.Pn5.1392,	+
135	Pn17	19971864	20075635	2	2_2_0	133	0.029	intergenic_region	n/a	-
136	Pn17	22029108	22029294	6	4_4_0	49143	0	intron	evm.model.Pn5.180,	-
137	Pn17	22080833	22080967	2	2_2_0	479	0.008	intergenic_region	n/a	+
138	Pn18	8994742	9008003	6	4_6_0	114	0.095	intergenic_region	n/a	-
139	Pn18	9673477	9674260	3	2_1_0	397	0.015	exon	evm.model.Pn9.2041,	-
140	Pn18	12211254	12244416	5	3_5_0	54	0.156	intergenic_region	n/a	+
141	Pn18	12989271	12989503	2	2_1_0	8189	0	exon	evm.model.Pn2.679,	+
142	Pn18	13810430	13871372	2	2_2_0	36	0.1	intergenic_region	n/a	+
143	Pn18	13935653	13966187	6	4_4_0	4	0.75	intergenic_region	n/a	+
144	Pn18	19198748	19218489	3	3_3_0	379	0.016	intergenic_region	n/a	-
145	Pn19	2246140	2246428	3	3_1_0	1118	0.005	intergenic_region	n/a	-
146	Pn19	8449717	8525347	7	5_4_0	15	0.483	intergenic_region	n/a	+
147	Pn19	11050600	11050838	2	1_2_0	1187	0.003	exon	evm.model.Pn4.738,	+
148	Pn19	12231924	12239739	7	6_6_0	133	0.095	intron	evm.model.Pn4.904,	+
149	Pn19	12292234	12292773	4	3_3_0	518	0.015	intron	evm.model.Pn4.912,	-
150	Pn19	12446952	12499817	52	33_1_4	42	0.712	intergenic_region	n/a	-
151	Pn19	12487199	12504885	34	14_17_1	31	0.687	intergenic_region	n/a	-
152	Pn19	15108495	15108783	2	0_2_2	1602	0.002	exon	evm.model.Pn4.1279,	+
153	Pn19	16835352	16854373	2	2_1_0	69	0.055	intron	evm.model.Pn70.1,	-
154	Pn19	17205934	17252880	5	5_5_0	70	0.125	intron	evm.model.Pn70.1,	+
155	Pn19	18238103	18238249	2	2_2_0	1280	0.003	exon	evm.model.Pn4.1670,	+
156	Pn19	20028184	20029217	4	0_1_2	361	0.022	intergenic_region	n/a	-
157	Pn19	20043396	20043904	2	0_1_2	357	0.011	exon	evm.model.Pn4.1840,	+
158	Pn2	1266451	1325423	16	1_4_0	5	0.865	intergenic_region	n/a	-
159	Pn2	4275830	4276075	4	3_3_0	742	0.011	exon	evm.model.Pn6.2806,	-
160	Pn2	4791344	4875729	13	5_0_8	6	0.812	intergenic_region	n/a	-
161	Pn2	8225623	8233238	15	10_8_0	589	0.048	intergenic_region	n/a	-
162	Pn2	8253395	8261128	134	28_38_1	1637	0.141	intergenic_region	n/a	-
163	Pn2	8287639	8343398	5	3_5_2	32	0.238	intergenic_region	n/a	+
164	Pn2	8927027	8931241	4	2_2_0	22	0.267	intron	evm.model.Pn6.2334,	-
165	Pn2	10440183	10465382	3	2_2_0	7	0.462	intergenic_region	n/a	-
166	Pn2	12908851	12909129	11	6_3_0	73076	0	exon	evm.model.Pn6.1804,	+
167	Pn2	12909238	12909439	2	1_2_0	51628	0	exon	evm.model.Pn6.1804,	+
168	Pn2	12969960	12970154	2	2_1_0	576	0.007	intergenic_region	n/a	+
169	Pn2	13456064	13456269	2	1_2_0	3421	0.001	intergenic_region	n/a	+
170	Pn2	13491438	13509122	5	4_3_0	298	0.032	intergenic_region	n/a	+
171	Pn2	15103742	15104963	6	0_3_2	11177	0.001	intergenic_region	n/a	-
172	Pn2	15158668	15158880	3	1_2_0	1387	0.004	exon	evm.model.Pn6.1472,	-
173	Pn2	15557173	15558011	3	2_1_0	25	0.194	intergenic_region	n/a	+
174	Pn2	16494529	16494741	5	2_1_0	6553	0.002	exon	evm.model.Pn6.1314,	-
175	Pn2	17361094	17361324	3	3_3_0	95	0.059	intron	evm.model.Pn6.1188,	+
176	Pn2	17791039	17791273	2	2_2_0	5237	0.001	exon	evm.model.Pn6.1120,	+
177	Pn2	19038722	19043861	5	0_2_1	526	0.019	exon	evm.model.Pn6.808,	-
178	Pn2	21030124	21030334	4	2_2_0	128	0.059	intergenic_region	n/a	+
179	Pn2	23899693	23937298	4	3_1_2	2	0.8	intergenic_region	n/a	+
180	Pn2	23911007	23957459	31	19_2_7	12238	0.005	intergenic_region	n/a	-
181	Pn2	24479064	24518484	41	14_7_7	58	0.586	intergenic_region	n/a	+
182	Pn2	37098631	37142773	9	5_1_0	452	0.038	intergenic_region	n/a	-
183	Pn2	39016431	39171405	3	0_2_2	49	0.109	intergenic_region	n/a	-
184	Pn2	39175741	39236925	10	8_0_0	73	0.215	intergenic_region	n/a	-
185	Pn20	901966	902230	14	5_4_0	6995	0.004	intergenic_region	n/a	-
186	Pn20	902239	902493	6	0_3_1	15050	0.001	exon	evm.model.Pn32.121,	+
187	Pn20	2239378	2242974	13	5_4_0	250	0.094	intergenic_region	n/a	-
188	Pn20	4627684	4693107	3	3_3_0	535	0.011	intergenic_region	n/a	+
189	Pn20	9124407	9125600	2	1_0_2	888	0.004	intergenic_region	n/a	-
190	Pn20	19604426	19608881	3	2_1_1	315	0.019	intergenic_region	n/a	-
191	Pn20	20668634	20668964	4	1_3_0	2351	0.003	intergenic_region	n/a	+
192	Pn20	21535852	21536198	5	0_3_2	32020	0	intergenic_region	n/a	-
193	Pn20	21572313	21572858	3	1_2_0	11132	0.001	exon	evm.model.Pn37.143,	-
194	Pn20	21572526	21573218	2	2_2_0	6327	0.001	exon	evm.model.Pn37.143,	+
195	Pn20	22685475	22686284	7	0_1_7	2647	0.005	exon	evm.model.Pn39.95,	+
196	Pn20	23316743	23317290	19	6_0_8	14517	0.003	intergenic_region	n/a	-
197	Pn20	23842296	23856240	4	1_0_3	4804	0.002	intergenic_region	n/a	-
198	Pn20	24026258	24026815	2	1_2_0	41063	0	exon	evm.model.Pn32.287,	+
199	Pn20	24027178	24027396	5	2_1_0	19940	0.001	intergenic_region	n/a	+
200	Pn21	334759	355158	37	21_14_6	931	0.074	intergenic_region	n/a	-
201	Pn21	708404	727899	2	2_2_0	5	0.444	intron	evm.model.Pn17.1734,	-
202	Pn21	748160	751211	10	2_7_5	600	0.032	intergenic_region	n/a	-
203	Pn21	2884262	2989636	2	2_2_0	58	0.065	intergenic_region	n/a	-
204	Pn21	15365504	15366042	2	2_2_0	235	0.017	intergenic_region	n/a	-
205	Pn21	16316355	16316624	4	3_4_1	18870	0	exon	evm.model.Pn17.1028,	-
206	Pn21	16316641	16317972	3	0_1_2	17300	0	exon	evm.model.Pn17.1028,	-
207	Pn21	16890272	17057219	2	2_1_0	675	0.006	intergenic_region	n/a	-
208	Pn21	18303536	18303757	2	2_1_0	1485	0.003	exon	evm.model.Pn17.786,	-
209	Pn21	18814675	18814914	2	2_1_0	17330	0	exon	evm.model.Pn17.705,	+
210	Pn21	20623322	20623925	3	2_1_0	24808	0	exon	evm.model.Pn17.456,	-
211	Pn22	185407	222572	3	2_2_0	68	0.081	intergenic_region	n/a	-
212	Pn22	10916917	10917180	2	2_2_0	256	0.015	exon	evm.model.Pn5.1922,	+
213	Pn22	18074997	18075172	2	2_2_0	4	0.5	intergenic_region	n/a	-
214	Pn22	20475990	20476235	2	2_2_0	2655	0.002	intergenic_region	n/a	-
215	Pn22	20679893	20680031	4	1_2_1	7468	0.001	exon	evm.model.Pn5.2205,	+
216	Pn23	47213	84060	5	4_3_0	235	0.041	intergenic_region	n/a	+
217	Pn23	55975	103657	7	3_1_2	153	0.084	intergenic_region	n/a	+
218	Pn23	276830	287526	36	11_15_6	977	0.069	intergenic_region	n/a	+
219	Pn23	3503257	3503497	3	2_2_0	383	0.015	intron	evm.model.Pn2.247,	-
220	Pn23	10767299	10767871	2	2_0_1	3160	0.001	intergenic_region	n/a	-
221	Pn23	13960463	13960815	3	1_2_0	12701	0	intergenic_region	n/a	-
222	Pn23	14436184	14436556	2	2_1_0	5100	0.001	exon	evm.model.Pn2.1847,	-
223	Pn23	16670713	16687486	8	4_5_0	1005	0.016	intergenic_region	n/a	-
224	Pn23	16686442	16690410	24	17_0_1	916	0.05	intron	evm.model.Pn2.1610,	+
225	Pn23	17615694	17615926	4	2_2_0	34119	0	intron	evm.model.Pn2.1509,	+
226	Pn23	17817493	17817711	2	1_2_0	31942	0	exon	evm.model.Pn2.1481,	-
227	Pn23	19278348	19278590	2	2_1_0	3708	0.001	exon	evm.model.Pn2.1365,	-
228	Pn24	704039	704620	2	2_1_1	372	0.011	exon	evm.model.Pn4.3489,	-
229	Pn24	3236886	3237092	3	2_2_0	399	0.015	intergenic_region	n/a	-
230	Pn24	4091195	4091368	5	4_2_0	38360	0	exon	evm.model.Pn4.2980,	+
231	Pn24	4370786	4383754	2	0_2_2	3	0.571	intergenic_region	n/a	+
232	Pn24	4759070	4759327	4	1_3_0	11977	0.001	exon	evm.model.Pn4.2893,	+
233	Pn24	4759148	4762333	11	7_1_2	14329	0.002	exon	evm.model.Pn4.2893,	+
234	Pn24	7259838	7260043	2	1_2_0	301	0.013	intergenic_region	n/a	-
235	Pn24	7721294	7721454	4	3_2_0	2474	0.003	exon	evm.model.Pn4.2573,	+
236	Pn24	9608534	9608844	2	2_1_0	8348	0	intergenic_region	n/a	-
237	Pn24	13942248	13943296	2	1_1_1	3259	0.001	exon	evm.model.Pn4.2380,	+
238	Pn24	15566641	15567187	2	0_1_2	351	0.011	exon	evm.model.Pn4.2358,	+
239	Pn24	16543412	16543607	3	1_2_0	135	0.043	intergenic_region	n/a	-
240	Pn24	19046441	19046669	2	2_1_0	775	0.005	intergenic_region	n/a	+
241	Pn24	19589982	19590275	3	1_1_2	5412	0.001	exon	evm.model.Pn4.2164,	+
242	Pn25	7953930	7954168	3	1_0_2	1705	0.004	exon	evm.model.Pn3.82,	+
243	Pn25	9946419	9946759	5	4_4_0	13	0.435	intergenic_region	n/a	+
244	Pn25	14716232	14716372	3	2_2_0	232	0.025	exon	evm.model.Pn3.969,	+
245	Pn26	1176619	1181804	3	3_3_0	25	0.194	intergenic_region	n/a	+
246	Pn26	1747622	1747858	2	2_1_0	2972	0.001	intergenic_region	n/a	+
247	Pn26	2004509	2026933	3	1_2_0	745	0.008	intron	evm.model.Pn9.660,	+
248	Pn26	2409361	2409569	2	2_1_0	585	0.007	exon	evm.model.Pn9.694,	-
249	Pn26	8011758	8012007	2	2_1_0	5449	0.001	intergenic_region	n/a	+
250	Pn26	9062190	9065438	34	24_24_2	471	0.126	intergenic_region	n/a	+
251	Pn26	9646730	9647690	208	10_9_46	271	0.606	intergenic_region	n/a	+
252	Pn26	11728678	11739761	2	0_2_2	189	0.021	intergenic_region	n/a	-
253	Pn26	12060168	12076869	49	18_17_2	415	0.191	intergenic_region	n/a	-
254	Pn26	12789046	12921140	36	5_1_9	120	0.375	intergenic_region	n/a	-
255	Pn26	13901832	14086438	3	0_2_3	61	0.09	intergenic_region	n/a	+
256	Pn3	336798	338235	2	2_2_0	84	0.045	intergenic_region	n/a	+
257	Pn3	1686451	1687567	2	2_0_1	769	0.005	exon	evm.model.Pn21.1201,	+
258	Pn3	2130311	2242077	8	4_2_0	581	0.027	intergenic_region	n/a	-
259	Pn3	3270978	3271405	5	1_1_1	3098	0.003	exon	evm.model.Pn21.1018,	-
260	Pn3	3880033	3943296	5	2_3_3	15	0.4	intergenic_region	n/a	-
261	Pn3	4489859	4490879	2	0_1_2	15512	0	intergenic_region	n/a	+
262	Pn3	4490785	4490996	7	6_1_0	17740	0.001	exon	evm.model.Pn21.858,	+
263	Pn3	5468667	5468939	2	1_1_1	835	0.005	exon	evm.model.Pn21.724,	-
264	Pn3	5831724	5864800	3	3_3_0	294	0.02	intergenic_region	n/a	+
265	Pn3	6039092	6039403	2	2_2_0	143	0.027	intergenic_region	n/a	+
266	Pn3	6406561	6411213	6	3_5_1	0	1	intergenic_region	n/a	+
267	Pn3	7242081	7242380	2	2_1_1	910	0.004	exon	evm.model.Pn21.508,	+
268	Pn3	8201688	8201882	3	2_1_0	2422	0.002	exon	evm.model.Pn21.398,	+
269	Pn3	9131523	9131743	3	2_1_0	3321	0.002	intergenic_region	n/a	-
270	Pn3	10416888	10417481	2	1_2_0	35446	0	exon	evm.model.Pn21.193,	+
271	Pn3	11226289	11226458	2	2_1_0	5179	0.001	intergenic_region	n/a	-
272	Pn3	17845892	17846658	3	2_0_2	1192	0.005	exon	evm.model.Pn16.2289,	+
273	Pn3	18392639	18392953	2	2_2_0	50	0.074	intron	evm.model.Pn16.2160,	+
274	Pn3	18924919	19060618	13	7_5_0	82	0.241	intergenic_region	n/a	-
275	Pn3	19339998	19434932	4	3_1_0	596	0.013	intergenic_region	n/a	+
276	Pn3	19689069	19695493	18	11_11_0	140	0.205	intergenic_region	n/a	+
277	Pn3	24571500	24627850	132	54_31_30	65	0.802	intergenic_region	n/a	+
278	Pn3	28164746	28235028	2	1_2_1	20	0.167	intergenic_region	n/a	-
279	Pn3	28369182	28514179	2	0_2_2	14	0.222	intergenic_region	n/a	-
280	Pn3	29934434	29990599	6	1_2_4	88	0.12	intergenic_region	n/a	+
281	Pn3	30591188	30712030	4	4_3_0	116	0.065	intergenic_region	n/a	-
282	Pn3	31570294	31686783	7	4_6_0	7	0.667	intergenic_region	n/a	+
283	Pn3	31850646	31863241	2	2_2_0	3	0.571	intergenic_region	n/a	+
284	Pn3	33269481	33295673	3	2_3_1	52	0.103	intergenic_region	n/a	-
285	Pn3	34225777	34226024	5	1_3_0	193996	0	exon	evm.model.Pn16.989,	+
286	Pn3	34226046	34226732	2	1_1_1	173709	0	exon	evm.model.Pn16.989,	-
287	Pn3	34227005	34227403	2	2_1_0	112529	0	exon	evm.model.Pn16.989,	+
288	Pn3	34692853	34693116	3	1_3_0	355	0.017	exon	evm.model.Pn16.920,	+
289	Pn3	35212800	35213108	3	2_2_0	1115	0.005	exon	evm.model.Pn16.849,	-
290	Pn3	35544789	35579038	21	1_10_1	47	0.472	intergenic_region	n/a	+
291	Pn3	35593199	35666713	19	12_14_0	40	0.487	intergenic_region	n/a	-
292	Pn3	36656933	36795365	17	1_1_2	251	0.119	intergenic_region	n/a	+
293	Pn3	37765798	37872060	3	3_3_0	285	0.021	intergenic_region	n/a	+
294	Pn3	37847499	37965380	4	1_3_0	934	0.008	intergenic_region	n/a	-
295	Pn3	38034300	38192073	2	2_2_0	70	0.054	intergenic_region	n/a	-
296	Pn3	38127374	38298116	5	5_5_0	65	0.133	intergenic_region	n/a	+
297	Pn3	39377165	39380171	2	0_1_2	683	0.006	intergenic_region	n/a	+
298	Pn4	597152	615896	2	0_2_1	337	0.012	intron	evm.model.Pn17.149,	-
299	Pn4	631943	632160	2	2_1_0	487	0.008	intergenic_region	n/a	-
300	Pn4	744434	744664	2	2_2_0	46	0.08	intron	evm.model.Pn17.133,	-
301	Pn4	912701	913333	4	2_2_1	145	0.052	exon	evm.model.Pn17.104,	-
302	Pn4	17668176	17693678	2	1_2_0	274	0.014	intergenic_region	n/a	+
303	Pn4	19289105	19418033	9	6_1_0	1482	0.012	intergenic_region	n/a	-
304	Pn4	20250364	20254389	128	43_10_54	643	0.285	exon	evm.model.Pn11.2598,	+
305	Pn4	21243684	21243858	4	3_3_0	7405	0.001	intergenic_region	n/a	-
306	Pn4	22740976	22741389	3	2_2_0	15633	0	intergenic_region	n/a	+
307	Pn4	24275810	24276137	3	1_2_0	33048	0	intergenic_region	n/a	-
308	Pn4	32775512	32775717	3	2_1_0	1148	0.005	intron	evm.model.Pn11.1549,	-
309	Pn4	33035929	33036193	2	2_2_0	3651	0.001	intergenic_region	n/a	-
310	Pn4	36992066	36992263	2	2_1_0	346	0.011	exon	evm.model.Pn11.2074,	-
311	Pn5	6087599	6087747	2	2_0_2	902	0.004	exon	evm.model.Pn45.8,	+
312	Pn5	6682878	6683207	4	1_3_0	1181	0.007	exon	evm.model.Pn26.792,	+
313	Pn5	11857405	11896028	4	3_4_0	317	0.025	intergenic_region	n/a	-
314	Pn5	12613282	12613595	6	4_0_3	13340	0.001	exon	evm.model.Pn26.282,	+
315	Pn5	13424357	13425604	2	0_1_2	1035	0.004	exon	evm.model.Pn26.219,	-
316	Pn5	13790241	13790993	2	1_0_2	1055	0.004	exon	evm.model.Pn26.177,	+
317	Pn5	17360541	17452047	4	3_3_0	122	0.062	intergenic_region	n/a	-
318	Pn5	18978162	18978546	2	1_0_2	10674	0	exon	evm.model.Pn19.1048,	-
319	Pn5	26990085	26990313	3	3_0_3	771	0.008	exon	evm.model.Pn19.813,	+
320	Pn5	32890424	33047518	2	1_2_0	96	0.04	intergenic_region	n/a	-
321	Pn5	35416245	35442677	9	5_5_0	51	0.261	intergenic_region	n/a	+
322	Pn5	35434966	35454673	19	11_7_0	128	0.229	intergenic_region	n/a	+
323	Pn5	35841990	35852584	2	2_1_0	350	0.011	intergenic_region	n/a	+
324	Pn6	292866	293034	2	2_1_0	629	0.006	intergenic_region	n/a	-
325	Pn6	4128774	4192522	2	1_1_1	425	0.009	intergenic_region	n/a	+
326	Pn6	11477490	11478896	3	0_3_3	82	0.068	intron	evm.model.Pn7.220,	-
327	Pn6	12786932	12849759	2	2_1_1	6	0.4	intergenic_region	n/a	+
328	Pn6	26605080	26606012	3	2_1_1	57	0.095	intergenic_region	n/a	+
329	Pn6	27591309	27591571	7	1_5_0	96	0.127	intron	evm.model.Pn7.2079,	-
330	Pn6	28629049	28632771	2	2_2_0	226	0.017	intergenic_region	n/a	+
331	Pn6	29382273	29382527	5	2_3_0	3123	0.003	intron	evm.model.Pn7.1873,	-
332	Pn6	30877824	30878471	2	2_1_0	754	0.005	intergenic_region	n/a	+
333	Pn6	31064640	31064928	6	2_4_0	32970	0	intergenic_region	n/a	-
334	Pn6	31214748	31215451	2	0_2_1	258	0.015	intergenic_region	n/a	+
335	Pn6	31687946	31688196	2	2_1_0	6370	0.001	intergenic_region	n/a	-
336	Pn6	33416115	33416565	5	4_0_3	12213	0.001	intergenic_region	n/a	+
337	Pn7	281491	295199	2	1_2_0	897	0.004	intergenic_region	n/a	+
338	Pn7	2195359	2195915	2	2_2_0	4178	0.001	exon	evm.model.Pn38.132,	+
339	Pn7	4643984	4644294	3	2_2_0	414	0.014	intergenic_region	n/a	+
340	Pn7	6158057	6158490	3	2_0_1	9766	0.001	intergenic_region	n/a	-
341	Pn7	6159588	6159914	2	2_1_0	24363	0	exon	evm.model.Pn15.1460,	-
342	Pn7	12171397	12188526	4	2_3_0	56	0.125	intron	evm.model.Pn15.2375,	-
343	Pn7	12833713	12833899	2	2_2_0	1249	0.003	intergenic_region	n/a	-
344	Pn7	13037453	13037754	3	2_2_0	419	0.014	exon	evm.model.Pn15.2489,	+
345	Pn7	13121589	13121818	2	1_2_0	1082	0.004	intergenic_region	n/a	-
346	Pn7	13504417	13504825	2	0_1_2	2129	0.002	exon	evm.model.Pn15.2548,	-
347	Pn7	19480913	19481931	2	0_1_2	1681	0.002	exon	evm.model.Pn15.2714,	-
348	Pn7	20800526	20800679	2	2_2_0	791	0.005	intergenic_region	n/a	+
349	Pn8	681149	690624	2	2_2_0	436	0.009	intergenic_region	n/a	-
350	Pn8	1674424	1742745	2	0_2_1	43	0.085	intergenic_region	n/a	-
351	Pn8	4930877	4931273	4	0_2_2	7672	0.001	exon	evm.model.Pn8.2403,	-
352	Pn8	5457725	5532719	4	2_1_0	0	1	intergenic_region	n/a	+
353	Pn8	5732855	5733780	5	2_2_2	635	0.016	intergenic_region	n/a	-
354	Pn8	6526427	6526656	2	2_1_0	318	0.012	intron	evm.model.Pn8.2245,	+
355	Pn8	14759371	14759824	2	0_2_1	115	0.034	exon	evm.model.Pn8.2015,	+
356	Pn8	14811248	14811505	2	1_2_0	4634	0.001	exon	evm.model.Pn8.2013,	-
357	Pn8	16756844	16757112	5	3_3_1	6798	0.001	intergenic_region	n/a	+
358	Pn8	18906206	19041684	24	10_4_2	11	0.814	intergenic_region	n/a	-
359	Pn8	20319942	20410901	13	8_2_1	128	0.169	intergenic_region	n/a	-
360	Pn8	20553050	20605528	6	2_4_0	81	0.129	intergenic_region	n/a	-
361	Pn8	21812782	21830105	2	2_2_0	301	0.013	intergenic_region	n/a	+
362	Pn8	22531216	22531683	2	1_1_1	1040	0.004	exon	evm.model.Pn8.177,	-
363	Pn8	24527962	24535524	3	1_2_0	1652	0.004	intergenic_region	n/a	-
364	Pn8	24531973	24539415	4	2_3_0	2600	0.003	intergenic_region	n/a	-
365	Pn8	26235246	26235510	3	1_2_0	2902	0.002	exon	evm.model.Pn8.606,	-
366	Pn8	27118610	27118852	2	2_2_0	1415	0.003	exon	evm.model.Pn8.732,	-
367	Pn8	28173777	28174394	2	1_2_0	9059	0	exon	evm.model.Pn8.882,	+
368	Pn8	29647212	29650416	4	3_0_0	1959	0.004	intergenic_region	n/a	+
369	Pn8	30068459	30071465	78	27_28_1	333	0.319	intergenic_region	n/a	-
370	Pn8	30878929	30879889	2	0_1_2	3610	0.001	exon	evm.model.Pn8.1284,	+
371	Pn8	30939169	30947668	5	2_3_1	903	0.011	intergenic_region	n/a	+
372	Pn9	30041	31073	4	2_0_1	368	0.021	exon	evm.model.Pn3.3241,	+
373	Pn9	1486645	1487173	3	2_2_0	34	0.15	intron	evm.model.Pn3.3270,	+
374	Pn9	5301861	5312312	2	2_2_0	510	0.008	intergenic_region	n/a	-
375	Pn9	5408002	5408347	3	1_1_2	1771	0.003	exon	evm.model.Pn3.3794,	+
376	Pn9	6507568	6507739	3	2_1_0	1671	0.004	exon	evm.model.Pn3.3940,	+
377	Pn9	6971997	6972226	2	1_2_0	1356	0.003	intergenic_region	n/a	+
378	Pn9	7331888	7332199	2	2_2_0	687	0.006	intergenic_region	n/a	+
379	Pn9	8541416	8541914	2	2_1_0	473	0.008	exon	evm.model.Pn3.4208,	-
380	Pn9	9339685	9339952	6	0_3_2	845	0.014	exon	evm.model.Pn3.4312,	-
381	Pn9	9340040	9340480	4	1_2_1	689	0.011	exon	evm.model.Pn3.4312,	-
382	Pn9	12509649	12659923	2	2_2_0	706	0.006	intergenic_region	n/a	-
383	Pn9	13288272	13290155	5	2_2_1	2773	0.004	exon	evm.model.Pn3.4731,	+
384	Pn9	31248177	31249018	2	1_2_0	252	0.016	exon	evm.model.Pn23.364,	-
385	Pn9	31406786	31488075	2	1_2_0	61	0.062	intergenic_region	n/a	+
386	Pn9	32020578	32101473	2	2_0_1	531	0.007	intergenic_region	n/a	-
