# Supplementary material for: Genome-wide identification and characterization of tissue-specific non-coding RNAs in black pepper (Piper nigrum L.)
Source: Front Plant Sci. 2023 Mar 16;14:1079221. doi: 10.3389/fpls.2023.1079221 (PMC10060637; doi:10.3389/fpls.2023.1079221)
Supplement: Supplementary file 9 [file Table_9.xlsx]

## Sheet: flower
Supplementary table 9: List of circRNAs targeted by miRNAs tissue-wise
miRNA_ID	CircRNA_ID	CircRNA_start	CircRNA_end	Expectation	miRNA_match	Alignment	circRNA_match
ptc-miR482a.1	Pn12:10327709-10482628	139765	139781	0	GGAAUGGGAGGAGUAGG	:::::::::::::::::	CCUUACCCUCCUCAUCC
ptc-miR482a.1	Pn12:10327709-10482628	97072	97088	0	GGAAUGGGAGGAGUAGG	:::::::::::::::::	CCUUACCCUCCUCAUCC
ptc-miR482a.1	Pn12:10327709-10482628	80748	80764	0	GGAAUGGGAGGAGUAGG	:::::::::::::::::	CCUUACCCUCCUCAUCC
ptc-miR482a.1	Pn12:10243014-10318354	34957	34973	0	GGAAUGGGAGGAGUAGG	:::::::::::::::::	CCUUACCCUCCUCAUCC
ptc-miR482a.1	Pn12:10243014-10318354	26335	26351	0	GGAAUGGGAGGAGUAGG	:::::::::::::::::	CCUUACCCUCCUCAUCC
cpa-miR8155	Pn9:28801663-28853937	4838	4856	1	UGGAAUCAGAGCCAGGUUA	::: :::::::::::::::	ACCAUAGUCUCGGUCCAAU
osa-miR2919	Pn9:28801663-28853937	39881	39899	1	UCCUUCCCCCCCCCCCCUU	:: ::::::::::::::::	AGAAAGGGGGGGGGGGGAA
ath-miR5658	Pn21:20368967-20369434	242	262	1	UUUCCUCAUCAUCAUCAUCAU	:::: ::::::::::::::::	AAAGUAGUAGUAGUAGUAGUA
aly-miR838-3p	Pn14:23023113-23045736	17886	17905	1	UG-GCAAGAAGAAGAAGAAAA	:: ::::::::::::::::::	ACACGUUCUUCUUCUUCUUUU
gma-miR1533	Pn4:18691224-18725641	9681	9699	1.5	UUAUUAUUAUUUUUGUUAU	:.::::::::::::.::::	AGUAAUAAUAAAAAUAAUA
bdi-miR845	Pn3:36656933-36795365	97729	97750	1.5	CUAACAAAUUGGUAUCAGAGCA	:.::::: ::::::::::::::	GGUUGUU-AACCAUAGUCUCGU
bdi-miR845	Pn3:35593199-35667214	28035	28056	1.5	CUAACAAAUUGGUAUCAGAGCA	:.::::: ::::::::::::::	GGUUGUU-AACCAUAGUCUCGU
rgl-miR5140	Pn3:33256153-33443002	93656	93673	1.5	CACCAGAUCUUCACCAGU	:::::.:::::::::::.	GUGGUUUAGAAGUGGUCG
gma-miR1533	Pn3:33256153-33443002	74975	74993	1.5	UUAUUAUUAUUUUUAUUAA	:.::::::::::::::::	AGUAAUAAUAAAAAUAAUA
vvi-miR845b	Pn3:30591188-30659601	9038	9057	1.5	UA-CAGUUGGUAUCAGAGCUA	:: ::.:::::::::::::::	AUAGUUAACCAUAGUCUCGAU
vvi-miR845a	Pn3:30591188-30659601	9038	9057	1.5	UA-CAGUUGGUAUCAGAGCUA	:: ::.:::::::::::::::	AUAGUUAACCAUAGUCUCGAU
ath-miR5021	Pn3:24571500-24627850	2348	2367	1.5	UUUUUUUCUUUUUCUUCUCA	::::.:::::.:::::::::	AAAAGAAGAAGAAGAAGAGU
mtr-miR5240	Pn26:10446281-10565823	42049	42070	1.5	UCAAGUUCCACAAUUUUUUCAA	::::.: :::::::::::::::	AGUUUA-GGUGUUAAAAAAGUU
mtr-miR5240	Pn26:10446281-10565823	1904	1925	1.5	UCAAGUUCCACAAUUUUUUCAA	::::.: :::::::::::::::	AGUUUA-GGUGUUAAAAAAGUU
esi-miR8626	Pn2:23910015-23982059	44402	44419	1.5	GCGGUGGCGGCUGCUGGC	::::.:::::::::::.:	CGCCGCCGCCGACGACUG
esi-miR8626	Pn2:23910015-23982059	44286	44303	1.5	GCGGUGGCGGCUGCUGGC	::::.:::::::::::.:	CGCCGCCGCCGACGACUG
gma-miR394a-3p	Pn18:19198748-19218489	527	546	1.5	AGAGAGUAGCCAACAGAGCU	:.:: :::::::::::::::	UUUCACAUCGGUUGUCUCGA
mtr-miR7699-3p	Pn15:21178009-21286082	97079	97098	1.5	GCGUUUA-UGCAUUGAUUACA	::.:::: :::::::::::::	CGUAAAUUACGUAACUAAUGU
vvi-miR169v	Pn15:20707451-20817263	105780	105800	1.5	AUGGCAAUUCAUCCUUGGCUU	.:::::::::::::::::::	GGCCGUUAAGUAGGAACCGAA
vvi-miR169v	Pn15:20707451-20817263	75097	75117	1.5	AUGGCAAUUCAUCCUUGGCUU	.:::::::::::::::::::	GGCCGUUAAGUAGGAACCGAA
cme-miR169g	Pn15:20707451-20817263	105780	105800	1.5	AUGGCAAUUCAUCCUUGGCUU	.:::::::::::::::::::	GGCCGUUAAGUAGGAACCGAA
cme-miR169g	Pn15:20707451-20817263	75097	75117	1.5	AUGGCAAUUCAUCCUUGGCUU	.:::::::::::::::::::	GGCCGUUAAGUAGGAACCGAA
gma-miR1511	Pn12:10327709-10482628	64084	64103	1.5	AGUGGUAUCAGAGCCUGGUU	.::::::::::::::::::	GUACCAUAGUCUCGGACCAA
gma-miR1514a-3p	Pn1:3348085-3409392	49603	49623	1.5	UUUUUAUUUUAAAAUAGGCAA	::::.:::::::::::::::	AAAAGUAAAAUUUUAUCCGUA
gma-miR1514a-3p	Pn1:3348085-3409392	26603	26623	1.5	UUUUUAUUUUAAAAUAGGCAA	::::.:::::::::::::::	AAAAGUAAAAUUUUAUCCGUA
gma-miR1514b-3p	Pn1:3348085-3409392	49603	49623	1.5	UUUUUAUUUUAAAAUAGGCAA	::::.:::::::::::::::	AAAAGUAAAAUUUUAUCCGUA
gma-miR1514b-3p	Pn1:3348085-3409392	26603	26623	1.5	UUUUUAUUUUAAAAUAGGCAA	::::.:::::::::::::::	AAAAGUAAAAUUUUAUCCGUA
gma-miR1514a-3p	Pn1:3336098-3353805	8693	8713	1.5	UUUUUAUUUUAAAAUAGGCAA	::::.:::::::::::::::	AAAAGUAAAAUUUUAUCCGUA
gma-miR1514b-3p	Pn1:3336098-3353805	8693	8713	1.5	UUUUUAUUUUAAAAUAGGCAA	::::.:::::::::::::::	AAAAGUAAAAUUUUAUCCGUA
stu-miR169c-3p	Pn9:5301861-5312312	9281	9298	2	GGUAACUAAGGAGACUGC	:::: :.:::::::::::	CCAUCGGUUCCUCUGACG
rgl-miR5139	Pn9:28801663-28853937	4838	4856	2	UGGAAUCAGAGCCAGGUUA	::: ::::::::::::::	ACCAUAGUCUCGGUCCAAA
gma-miR1511	Pn9:28801663-28853937	5327	5346	2	AAUGGUAUCAGAGCUUGGUU	:::::::::::::.:::::	GUACCAUAGUCUCGGACCAA
ath-miR5658	Pn9:2640360-2643579	1347	1367	2	CUUCAUCAUCAUCAUCAUCAA	:::::::::::::::::::	AAAGUAGUAGUAGUAGUAGUA
gma-miR1533	Pn9:12537935-12684110	66510	66528	2	CAAUUAUUAUUUUUAUUAU	:::::::::::::::::	AGUAAUAAUAAAAAUAAUA
osa-miR5157b-5p	Pn8:30068459-30071465	916	938	2	AGAAGUUGUAGCU-UUAAAAAGUU	::::::::::::: ::::::::::	UCUUCAACAUCGAUAAUUUUUCAA
osa-miR5157a-5p	Pn8:30068459-30071465	916	938	2	AGAAGUUGUAGCU-UUAAAAAGUU	::::::::::::: ::::::::::	UCUUCAACAUCGAUAAUUUUUCAA
aly-miR3437-3p	Pn8:18906206-19041684	3949	3968	2	UUAGAAAACAAGAUCCACCG	.:.::::::::::::::::	UGUUUUUUGUUCUAGGUGGC
gma-miR1533	Pn4:18691224-18725641	10050	10068	2	UCAUUAUUAUUAUUAUUAU	::::::::::: :::::::	AGUAAUAAUAAAAAUAAUA
stu-miR8050-5p	Pn3:8422319-8591051	76346	76364	2	AUUGAC-UUGAUUCCUACUC	:::::: ::::::::::::	UAACUGGAACUAAGGAUGAA
osa-miR2922	Pn3:36888149-37021413	101734	101754	2	AAUUUCGGGUAAUCACUUAUU	:::::::: ::::::::::::	UUAAAGCC-AUUAGUGAAUAA
ath-miR5021	Pn3:35593199-35667214	42465	42484	2	UUUUCUUCUUCUUCUUCUUU	::::::::::::::::::.	AAAAGAAGAAGAAGAAGAGU
ath-miR5021	Pn3:35544789-35579038	10082	10101	2	UCUUCUUCUUCUUCUUCUCC	: :::::::::::::::::	AAAAGAAGAAGAAGAAGAGU
bdi-miR7753-5p	Pn3:33256153-33443002	34746	34766	2	GUUGAGCAAGGAAGAAGACGU	: :::::::::::::::::.:	CUACUCGUUCCUUCUUCUGUA
gma-miR1525	Pn3:33256153-33443002	81851	81871	2	AUUGAAAACUUAAUUAACCUA	:.:.:::::::::::::::.:	UGAUUUUUGAAUUAAUUGGGU
aly-miR3444a-3p	Pn3:33256153-33443002	65451	65472	2	CAUUGGUGAGAUUGAUGAGAUU	::::: :::::::::::::::	AUAACC-CUCUAACUACUCUAA
bdi-miR845	Pn3:33256153-33443002	129584	129604	2	ACAACAAUUGGUAUUAGAGCA	:::::::::::::.::::::	GGUUGUUAACCAUAGUCUCGU
vvi-miR845e	Pn3:30591188-30659601	43230	43249	2	UA-CAGUUGGUAUCAGAGCCA	.: ::.:::::::::::::::	GUAGUUAACCAUAGUCUCGGU
vvi-miR845d	Pn3:30591188-30659601	43230	43249	2	UA-CAGUUGGUAUCAGAGCCA	.: ::.:::::::::::::::	GUAGUUAACCAUAGUCUCGGU
bdi-miR845	Pn3:2130311-2242077	35827	35847	2	ACAACAAUUGGUAUCAGAGCU	:::::::::::::::::::	GGUUGUUAACCAUAGUCUCGU
bdi-miR845	Pn3:2130311-2242077	21765	21785	2	ACAACAAUUGGUAUCAGAGCU	:::::::::::::::::::	GGUUGUUAACCAUAGUCUCGU
rgl-miR5139	Pn3:1990919-2092290	14333	14351	2	UGGUAUCAGAGCCCGGUUU	::::::::::::: :::::	ACCAUAGUCUCGGUCCAAA
gma-miR1533	Pn23:893313-908526	10636	10654	2	UCAUUAUUAUUAUUAUUAU	::::::::::: :::::::	AGUAAUAAUAAAAAUAAUA
esi-miR8620	Pn21:2884262-2989636	627	644	2	GGGGCAGUGGCUGCAGGA	: :::::.::::::::::	CGCCGUCGCCGACGUCCU
osa-miR1438	Pn19:1360248-1439145	26643	26665	2	UUAAAUAAUGAUAAAAUUACCCA	::::: ::::::::::::::::	AAUUU-UUACUAUUUUAAUGGGA
aly-miR861-3p	Pn18:16490681-16620377	46121	46141	2	GUUUUUCAAGAUAUAUCCAUU	:::.:: :::::::::::::.	CAAGAACUUCUAUAUAGGUAG
ath-miR414	Pn17:19971864-20075635	61704	61723	2	UGA-GAUGAUGGUGAAGAUGA	::: :::::::.:::::::::	ACUGCUACUACUACUUCUACU
osa-miR2929	Pn16:9119775-9216849	37770	37790	2	UAUUUCACAAACACUCUUGAA	::::::::::::::.:::::	AUAAAGUGUUUGUGGGAACUC
osa-miR2929	Pn16:9119775-9216849	28546	28566	2	UAUUUCACAAACACUCUUGAA	::::::::::::::.:::::	AUAAAGUGUUUGUGGGAACUC
osa-miR5492	Pn16:8265779-8294901	8901	8920	2	AAGCAU-UCUAUUCUCCUUCU	:: ::: ::::::::::::::	UUGGUAUAGAUAAGAGGAAGA
cre-miR1148.2	Pn16:16830171-16928732	55055	55074	2	GGCCGG-CAGGAGGAUCUCCG	.::::: :::::::::::::.	UCGGCCUGUCCUCCUAGAGGU
ath-miR3440b-3p	Pn15:5133853-5164988	25922	25942	2	ACGCUUCCCUUCACCAAUCCA	::::::::::: :::::::::	UGCGAAGGGAACUGGUUAGGU
mtr-miR2673b	Pn15:21178009-21286082	20351	20372	2	GAGGUAGAGGAAGAGGAAGAGG	: :: :::::::::::::::::	CACCUUCUCCUUCUCCUUCUCC
mtr-miR2673a	Pn15:21178009-21286082	20351	20372	2	GAGGUAGAGGAAGAGGAAGAGG	: :: :::::::::::::::::	CACCUUCUCCUUCUCCUUCUCC
cpa-miR535	Pn15:20707451-20817263	99610	99630	2	GCGUGCUCUCUCCCGUUGUCA	:::::::::::: ::::::::	CGCACGAGAGAGAGCAACAGU
cpa-miR535	Pn15:20707451-20817263	84365	84385	2	GCGUGCUCUCUCCCGUUGUCA	:::::::::::: ::::::::	CGCACGAGAGAGAGCAACAGU
cpa-miR535	Pn15:20707451-20817263	68935	68955	2	GCGUGCUCUCUCCCGUUGUCA	:::::::::::: ::::::::	CGCACGAGAGAGAGCAACAGU
ppt-miR535c	Pn15:20707451-20817263	99610	99630	2	GCGUGCUCUCUCCCGUUGUCA	:::::::::::: ::::::::	CGCACGAGAGAGAGCAACAGU
ppt-miR535c	Pn15:20707451-20817263	84365	84385	2	GCGUGCUCUCUCCCGUUGUCA	:::::::::::: ::::::::	CGCACGAGAGAGAGCAACAGU
ppt-miR535c	Pn15:20707451-20817263	68935	68955	2	GCGUGCUCUCUCCCGUUGUCA	:::::::::::: ::::::::	CGCACGAGAGAGAGCAACAGU
ppt-miR535a	Pn15:20707451-20817263	99610	99630	2	GCGUGCUCUCUCCCGUUGUCA	:::::::::::: ::::::::	CGCACGAGAGAGAGCAACAGU
ppt-miR535a	Pn15:20707451-20817263	84365	84385	2	GCGUGCUCUCUCCCGUUGUCA	:::::::::::: ::::::::	CGCACGAGAGAGAGCAACAGU
ppt-miR535a	Pn15:20707451-20817263	68935	68955	2	GCGUGCUCUCUCCCGUUGUCA	:::::::::::: ::::::::	CGCACGAGAGAGAGCAACAGU
ppt-miR535d	Pn15:20707451-20817263	99610	99630	2	GCGUGCUCUCUCCCGUUGUCA	:::::::::::: ::::::::	CGCACGAGAGAGAGCAACAGU
ppt-miR535d	Pn15:20707451-20817263	84365	84385	2	GCGUGCUCUCUCCCGUUGUCA	:::::::::::: ::::::::	CGCACGAGAGAGAGCAACAGU
ppt-miR535d	Pn15:20707451-20817263	68935	68955	2	GCGUGCUCUCUCCCGUUGUCA	:::::::::::: ::::::::	CGCACGAGAGAGAGCAACAGU
vvi-miR535a	Pn15:20707451-20817263	99610	99630	2	GCGUGCUCUCUCCCGUUGUCA	:::::::::::: ::::::::	CGCACGAGAGAGAGCAACAGU
vvi-miR535a	Pn15:20707451-20817263	84365	84385	2	GCGUGCUCUCUCCCGUUGUCA	:::::::::::: ::::::::	CGCACGAGAGAGAGCAACAGU
vvi-miR535a	Pn15:20707451-20817263	68935	68955	2	GCGUGCUCUCUCCCGUUGUCA	:::::::::::: ::::::::	CGCACGAGAGAGAGCAACAGU
vvi-miR535c	Pn15:20707451-20817263	99610	99630	2	GCGUGCUCUCUCCCGUUGUCA	:::::::::::: ::::::::	CGCACGAGAGAGAGCAACAGU
vvi-miR535c	Pn15:20707451-20817263	84365	84385	2	GCGUGCUCUCUCCCGUUGUCA	:::::::::::: ::::::::	CGCACGAGAGAGAGCAACAGU
vvi-miR535c	Pn15:20707451-20817263	68935	68955	2	GCGUGCUCUCUCCCGUUGUCA	:::::::::::: ::::::::	CGCACGAGAGAGAGCAACAGU
osa-miR535-5p	Pn15:20707451-20817263	99610	99630	2	GCGUGCUCUCUCCCGUUGUCA	:::::::::::: ::::::::	CGCACGAGAGAGAGCAACAGU
osa-miR535-5p	Pn15:20707451-20817263	84365	84385	2	GCGUGCUCUCUCCCGUUGUCA	:::::::::::: ::::::::	CGCACGAGAGAGAGCAACAGU
osa-miR535-5p	Pn15:20707451-20817263	68935	68955	2	GCGUGCUCUCUCCCGUUGUCA	:::::::::::: ::::::::	CGCACGAGAGAGAGCAACAGU
pab-miR535	Pn15:20707451-20817263	99610	99630	2	GCGUGCUCUCUCCCGUUGUCA	:::::::::::: ::::::::	CGCACGAGAGAGAGCAACAGU
pab-miR535	Pn15:20707451-20817263	84365	84385	2	GCGUGCUCUCUCCCGUUGUCA	:::::::::::: ::::::::	CGCACGAGAGAGAGCAACAGU
pab-miR535	Pn15:20707451-20817263	68935	68955	2	GCGUGCUCUCUCCCGUUGUCA	:::::::::::: ::::::::	CGCACGAGAGAGAGCAACAGU
vvi-miR169l	Pn15:20707451-20817263	105780	105800	2	AUGGCAAUUCAUCCUUGGCUU	:.::::: ::::::::::::.	UGCCGUUCAGUAGGAACCGAG
vvi-miR169l	Pn15:20707451-20817263	75097	75117	2	AUGGCAAUUCAUCCUUGGCUU	:.::::: ::::::::::::.	UGCCGUUCAGUAGGAACCGAG
mdm-miR535a	Pn15:20707451-20817263	99610	99630	2	GCGUGCUCUCUCCCGUUGUCA	:::::::::::: ::::::::	CGCACGAGAGAGAGCAACAGU
mdm-miR535a	Pn15:20707451-20817263	84365	84385	2	GCGUGCUCUCUCCCGUUGUCA	:::::::::::: ::::::::	CGCACGAGAGAGAGCAACAGU
mdm-miR535a	Pn15:20707451-20817263	68935	68955	2	GCGUGCUCUCUCCCGUUGUCA	:::::::::::: ::::::::	CGCACGAGAGAGAGCAACAGU
vvi-miR535b	Pn15:20707451-20817263	99610	99630	2	GCGUGCUCUCUCCCGUUGUCA	:::::::::::: ::::::::	CGCACGAGAGAGAGCAACAGU
vvi-miR535b	Pn15:20707451-20817263	84365	84385	2	GCGUGCUCUCUCCCGUUGUCA	:::::::::::: ::::::::	CGCACGAGAGAGAGCAACAGU
vvi-miR535b	Pn15:20707451-20817263	68935	68955	2	GCGUGCUCUCUCCCGUUGUCA	:::::::::::: ::::::::	CGCACGAGAGAGAGCAACAGU
rco-miR535	Pn15:20707451-20817263	99610	99630	2	GCGUGCUCUCUCCCGUUGUCA	:::::::::::: ::::::::	CGCACGAGAGAGAGCAACAGU
rco-miR535	Pn15:20707451-20817263	84365	84385	2	GCGUGCUCUCUCCCGUUGUCA	:::::::::::: ::::::::	CGCACGAGAGAGAGCAACAGU
rco-miR535	Pn15:20707451-20817263	68935	68955	2	GCGUGCUCUCUCCCGUUGUCA	:::::::::::: ::::::::	CGCACGAGAGAGAGCAACAGU
gma-miR169v	Pn15:20707451-20817263	105782	105800	2	GGCAAUUCAUCCUUGGCUU	::::: ::::::::::::	CCGUUCAGUAGGAACCGAC
gma-miR169v	Pn15:20707451-20817263	75099	75117	2	GGCAAUUCAUCCUUGGCUU	::::: ::::::::::::	CCGUUCAGUAGGAACCGAC
ppt-miR535b	Pn15:20707451-20817263	99610	99630	2	GCGUGCUCUCUCCCGUUGUCA	:::::::::::: ::::::::	CGCACGAGAGAGAGCAACAGU
ppt-miR535b	Pn15:20707451-20817263	84365	84385	2	GCGUGCUCUCUCCCGUUGUCA	:::::::::::: ::::::::	CGCACGAGAGAGAGCAACAGU
ppt-miR535b	Pn15:20707451-20817263	68935	68955	2	GCGUGCUCUCUCCCGUUGUCA	:::::::::::: ::::::::	CGCACGAGAGAGAGCAACAGU
aly-miR845a-3p	Pn15:17609426-17766753	92405	92425	2	CAACAAGUGGUAUCAGAGCCG	:: ::: ::::::::::::::	GUAGUUGACCAUAGUCUCGGC
bdi-miR845	Pn15:17609426-17766753	92404	92424	2	CCAACAAGUGGUAUCAGAGCC	::::::: ::::::::::::	GGUUGUUAACCAUAGUCUCGU
ath-miR845a	Pn15:17609426-17766753	92405	92425	2	CAACAAGUGGUAUCAGAGCCG	:: ::: ::::::::::::::	GUAGUUAACCAUAGUCUCGGC
vvi-miR845b	Pn13:15620002-15663153	29822	29842	2	UAACAAGUGGUAUCAGAGCUA	:: ::: ::::::::::::::	AUAGUUAACCAUAGUCUCGAU
vvi-miR845a	Pn13:15620002-15663153	29822	29842	2	UAACAAGUGGUAUCAGAGCUA	:: ::: ::::::::::::::	AUAGUUAACCAUAGUCUCGAU
osa-miR2922	Pn12:9433167-9483518	39934	39953	2	AAUUCGGGUAAUCACUUAUU	:::: ::::::::::::::	UUAAAGCCAUUAGUGAAUAA
osa-miR2922	Pn12:9433167-9483518	32760	32779	2	AAUUCGGGUAAUCACUUAUU	:::: ::::::::::::::	UUAAAGCCAUUAGUGAAUAA
rgl-miR5139	Pn12:12152815-12283731	43717	43735	2	UGGUAUCAGAGCCAAGUUU	:::::::::::::: ::::	ACCAUAGUCUCGGUCCAAA
cpa-miR8155	Pn12:12152815-12283731	30611	30629	2	UGGUAUCAGAACCAGGUUA	:::::::::: ::::::::	ACCAUAGUCUCGGUCCAAU
gma-miR1533	Pn12:11982996-12020631	34292	34310	2	UCAUUAAUAUUUUUAUUAU	:::::: ::::::::::::	AGUAAUAAUAAAAAUAAUA
gma-miR171i-5p	Pn12:11451744-11484108	30	49	2	UGUGAGCAUUGCUUUCUUAA	: :::::::::::::::::	AAACUCGUAACGAAAGAAUA
vvi-miR482	Pn12:10327709-10482628	36784	36805	2	GGAAUGGGAGGAGUAGGAAAAA	:::::::::::::::::::: :	CCUUACCCUCCUCAUCCUUUCU
vvi-miR482	Pn12:10327709-10482628	696	717	2	GGAAUGGGAGGAGUAGGAAAAA	:::::::::::::::::::: :	CCUUACCCUCCUCAUCCUUUCU
pta-miR482a	Pn12:10327709-10482628	139765	139786	2	GGAAUGGGAGGAGUAGGGAAAA	:::::::::::::::::::: :	CCUUACCCUCCUCAUCCCUUCU
pta-miR482a	Pn12:10327709-10482628	97072	97093	2	GGAAUGGGAGGAGUAGGGAAAA	:::::::::::::::::::: :	CCUUACCCUCCUCAUCCCUUCU
ath-miR472-3p	Pn12:10327709-10482628	36784	36805	2	GGAAUGGGAGGAGUAGGAAAAA	:: ::::: :::::::::::::	CCAUACCCGCCUCAUCCUUUUU
ath-miR472-3p	Pn12:10327709-10482628	696	717	2	GGAAUGGGAGGAGUAGGAAAAA	:: ::::: :::::::::::::	CCAUACCCGCCUCAUCCUUUUU
pde-miR482a	Pn12:10327709-10482628	36784	36805	2	GGAAUGGGAGGAGUAGGAAAAA	:::::::::::::::::::: :	CCUUACCCUCCUCAUCCUUUCU
pde-miR482a	Pn12:10327709-10482628	696	717	2	GGAAUGGGAGGAGUAGGAAAAA	:::::::::::::::::::: :	CCUUACCCUCCUCAUCCUUUCU
pab-miR482c	Pn12:10327709-10482628	36784	36805	2	GGAAUGGGAGGAGUAGGAAAAA	:::::::::::::::::::: :	CCUUACCCUCCUCAUCCUUUCU
pab-miR482c	Pn12:10327709-10482628	696	717	2	GGAAUGGGAGGAGUAGGAAAAA	:::::::::::::::::::: :	CCUUACCCUCCUCAUCCUUUCU
pta-miR482b	Pn12:10327709-10482628	139765	139786	2	GGAAUGGGAGGAGUAGGGAAAA	:::::::::::::::::::: :	CCUUACCCUCCUCAUCCCUUCU
pta-miR482b	Pn12:10327709-10482628	97072	97093	2	GGAAUGGGAGGAGUAGGGAAAA	:::::::::::::::::::: :	CCUUACCCUCCUCAUCCCUUCU
aly-miR472-3p	Pn12:10327709-10482628	36784	36805	2	GGAAUGGGAGGAGUAGGAAAAA	:: ::::: :::::::::::::	CCAUACCCGCCUCAUCCUUUUU
aly-miR472-3p	Pn12:10327709-10482628	696	717	2	GGAAUGGGAGGAGUAGGAAAAA	:: ::::: :::::::::::::	CCAUACCCGCCUCAUCCUUUUU
pab-miR482a	Pn12:10327709-10482628	139765	139786	2	GGAAUGGGAGGAGUAGGGAAAA	:::::::::::::::::::: :	CCUUACCCUCCUCAUCCCUUCU
pab-miR482a	Pn12:10327709-10482628	97072	97093	2	GGAAUGGGAGGAGUAGGGAAAA	:::::::::::::::::::: :	CCUUACCCUCCUCAUCCCUUCU
ptc-miR472a	Pn12:10327709-10482628	139765	139786	2	GGAAUGGGAGGAGUAGGGAAAA	:: ::::: :::::::::::::	CCCUACCCACCUCAUCCCUUUU
ptc-miR472a	Pn12:10327709-10482628	97072	97093	2	GGAAUGGGAGGAGUAGGGAAAA	:: ::::: :::::::::::::	CCCUACCCACCUCAUCCCUUUU
vvi-miR482	Pn12:10243014-10318354	11180	11201	2	GGAAUGGGAGGAGUAGGAAAAA	:::::::::::::::::::: :	CCUUACCCUCCUCAUCCUUUCU
pta-miR482a	Pn12:10243014-10318354	34957	34978	2	GGAAUGGGAGGAGUAGGGAAAA	:::::::::::::::::::: :	CCUUACCCUCCUCAUCCCUUCU
pta-miR482a	Pn12:10243014-10318354	26335	26356	2	GGAAUGGGAGGAGUAGGGAAAA	:::::::::::::::::::: :	CCUUACCCUCCUCAUCCCUUCU
ath-miR472-3p	Pn12:10243014-10318354	11180	11201	2	GGAAUGGGAGGAGUAGGAAAAA	:: ::::: :::::::::::::	CCAUACCCGCCUCAUCCUUUUU
pde-miR482a	Pn12:10243014-10318354	11180	11201	2	GGAAUGGGAGGAGUAGGAAAAA	:::::::::::::::::::: :	CCUUACCCUCCUCAUCCUUUCU
pab-miR482c	Pn12:10243014-10318354	11180	11201	2	GGAAUGGGAGGAGUAGGAAAAA	:::::::::::::::::::: :	CCUUACCCUCCUCAUCCUUUCU
pta-miR482b	Pn12:10243014-10318354	34957	34978	2	GGAAUGGGAGGAGUAGGGAAAA	:::::::::::::::::::: :	CCUUACCCUCCUCAUCCCUUCU
pta-miR482b	Pn12:10243014-10318354	26335	26356	2	GGAAUGGGAGGAGUAGGGAAAA	:::::::::::::::::::: :	CCUUACCCUCCUCAUCCCUUCU
aly-miR472-3p	Pn12:10243014-10318354	11180	11201	2	GGAAUGGGAGGAGUAGGAAAAA	:: ::::: :::::::::::::	CCAUACCCGCCUCAUCCUUUUU
pab-miR482a	Pn12:10243014-10318354	34957	34978	2	GGAAUGGGAGGAGUAGGGAAAA	:::::::::::::::::::: :	CCUUACCCUCCUCAUCCCUUCU
pab-miR482a	Pn12:10243014-10318354	26335	26356	2	GGAAUGGGAGGAGUAGGGAAAA	:::::::::::::::::::: :	CCUUACCCUCCUCAUCCCUUCU
ptc-miR472a	Pn12:10243014-10318354	34957	34978	2	GGAAUGGGAGGAGUAGGGAAAA	:: ::::: :::::::::::::	CCCUACCCACCUCAUCCCUUUU
ptc-miR472a	Pn12:10243014-10318354	26335	26356	2	GGAAUGGGAGGAGUAGGGAAAA	:: ::::: :::::::::::::	CCCUACCCACCUCAUCCCUUUU
pta-miR159b	Pn11:28209176-28242188	7634	7652	2	GUGAGC-CUCUUCAAUCCAA	: :::: :::::::::::::	CCCUCGAGAGAAGUUAGGUU
pta-miR159b	Pn11:28190007-28223121	26803	26821	2	GUGAGC-CUCUUCAAUCCAA	: :::: :::::::::::::	CCCUCGAGAGAAGUUAGGUU
vvi-miR845e	Pn11:27492274-27647970	54344	54363	2	UA-CGAUUGGUAUCAGAGCCA	.: :.::::::::::::::::	GUAGUUAACCAUAGUCUCGGU
osa-miR2102-5p	Pn11:27492274-27647970	138553	138572	2	GUGGAGGUGGCGGCUUGCCC	:::: ::.::::::::::::	CACCGCCGCCGCCGAACGGG
ath-miR414	Pn11:27492274-27647970	151311	151331	2	UGACGAUGAUGCUGAAGAUGA	::::::::::: :::::::::	ACUGCUACUACUACUUCUACU
ata-miR408-3p	Pn11:27492274-27647970	72036	72055	2	GGCAGGCAAGAGGCAGUGCC	:::::: ::::::::::::	CCGUCCCUUCUCCGUCACGU
vvi-miR845d	Pn11:27492274-27647970	54344	54363	2	UA-CGAUUGGUAUCAGAGCCA	.: :.::::::::::::::::	GUAGUUAACCAUAGUCUCGGU
ath-miR5021	Pn11:27492274-27647970	100640	100659	2	UUUUCUUCUUCUUCUUCUUC	::::::::::::::::::.	AAAAGAAGAAGAAGAAGAGU
bdi-miR845	Pn10:2100116-2161513	52664	52684	2	CCAACAAGUGGUAUCAGAGCU	::::::: ::::::::::::	GGUUGUUAACCAUAGUCUCGU
zma-miR156a-3p	Pn1:3348085-3409392	34810	34831	2	ACUUACAGAGAGAGGAGUGAGC	::: ::::::::::.:::::::	UGACUGUCUCUCUCUUCACUCG
ppt-miR1052	Pn1:11452468-11538640	76820	76839	2	UACUAUA-UCAAUAAAAGGAA	:::.:.: :::::::::::::	AUGGUGUUAGUUAUUUUCCUU

## Sheet: fruit
miRNA_ID	CircRNA_ID	CircRNA_start	CircRNA_end	Expectation	miRNA_match	Alignment	circRNA_match
rgl-miR5139	Pn5:27898843-27993012	66204	66222	0	UGGUAUCAGAGCCAGGUUU	:::::::::::::::::::	ACCAUAGUCUCGGUCCAAA
gma-miR6300	Pn4:2181985-2346750	16305	16322	0	CCACUAUACUACAACGAC	::::::::::::::::::	GGUGAUAUGAUGUUGCUG
ath-miR5658	Pn3:18032615-18201066	116279	116299	0	UUUCAUCAUCAUCAUCAUCAU	:::::::::::::::::::::	AAAGUAGUAGUAGUAGUAGUA
ath-miR5021	Pn22:1850174-1937773	85470	85489	0	UUUUCUUCUUCUUCUUCUCA	::::::::::::::::::::	AAAAGAAGAAGAAGAAGAGU
rgl-miR5139	Pn12:15192297-15223828	24610	24628	0	UGGUAUCAGAGCCAGGUUU	:::::::::::::::::::	ACCAUAGUCUCGGUCCAAA
ptc-miR482a.1	Pn12:10327709-10482628	139765	139781	0	GGAAUGGGAGGAGUAGG	:::::::::::::::::	CCUUACCCUCCUCAUCC
ptc-miR482a.1	Pn12:10327709-10482628	97072	97088	0	GGAAUGGGAGGAGUAGG	:::::::::::::::::	CCUUACCCUCCUCAUCC
ptc-miR482a.1	Pn12:10327709-10482628	80748	80764	0	GGAAUGGGAGGAGUAGG	:::::::::::::::::	CCUUACCCUCCUCAUCC
ptc-miR482a.1	Pn12:10279008-10438434	145773	145789	0	GGAAUGGGAGGAGUAGG	:::::::::::::::::	CCUUACCCUCCUCAUCC
ptc-miR482a.1	Pn12:10279008-10438434	129449	129465	0	GGAAUGGGAGGAGUAGG	:::::::::::::::::	CCUUACCCUCCUCAUCC
ptc-miR482a.1	Pn12:10279008-10438434	85485	85501	0	GGAAUGGGAGGAGUAGG	:::::::::::::::::	CCUUACCCUCCUCAUCC
ptc-miR482a.1	Pn12:10243014-10394522	121479	121495	0	GGAAUGGGAGGAGUAGG	:::::::::::::::::	CCUUACCCUCCUCAUCC
ptc-miR482a.1	Pn12:10243014-10394522	108816	108832	0	GGAAUGGGAGGAGUAGG	:::::::::::::::::	CCUUACCCUCCUCAUCC
ptc-miR482a.1	Pn12:10243014-10394522	85391	85407	0	GGAAUGGGAGGAGUAGG	:::::::::::::::::	CCUUACCCUCCUCAUCC
cpa-miR8155	Pn9:1891327-2089052	31848	31866	0.5	UGGUAUCAGAGCCAGGUUG	::::::::::::::::::.	ACCAUAGUCUCGGUCCAAU
gma-miR1533	Pn6:5387449-5490621	49379	49397	0.5	UUAUUAUUAUUUUUAUUAU	:.:::::::::::::::::	AGUAAUAAUAAAAAUAAUA
aly-miR172e-3p	Pn5:6102289-6167047	39092	39111	0.5	AUGCAGCAUCAUCAAGAUUU	:::::::::::::::::::.	UACGUCGUAGUAGUUCUAAG
cpa-miR8155	Pn3:30056323-30160643	69770	69788	0.5	UGGUAUCAGAGCCAGGUUG	::::::::::::::::::.	ACCAUAGUCUCGGUCCAAU
ath-miR5021	Pn22:1810384-1898559	37575	37594	0.5	UUUUUUUCUUCUUCUUCUCA	::::.:::::::::::::::	AAAAGAAGAAGAAGAAGAGU
gma-miR1533	Pn2:25321185-25391473	46770	46788	0.5	UUAUUAUUAUUUUUAUUAU	:.:::::::::::::::::	AGUAAUAAUAAAAAUAAUA
gma-miR1533	Pn16:13425704-13551804	91027	91045	0.5	UUAUUAUUAUUUUUAUUAU	:.:::::::::::::::::	AGUAAUAAUAAAAAUAAUA
gma-miR1533	Pn14:4477122-4580785	8901	8919	0.5	UUAUUAUUAUUUUUAUUAU	:.:::::::::::::::::	AGUAAUAAUAAAAAUAAUA
gma-miR1533	Pn12:13599590-13656007	43833	43851	0.5	UUAUUAUUAUUUUUAUUAU	:.:::::::::::::::::	AGUAAUAAUAAAAAUAAUA
pde-miR159	Pn1:34903146-35019178	16646	16666	0.5	UGGAGCUCCCUUCAAACCAAA	:.:::::::::::::::::::	AUCUCGAGGGAAGUUUGGUUU
pde-miR159	Pn1:34842934-34968961	76858	76878	0.5	UGGAGCUCCCUUCAAACCAAA	:.:::::::::::::::::::	AUCUCGAGGGAAGUUUGGUUU
gma-miR1533	Pn9:7539963-7653551	94946	94964	1	UGAUUAUUAUUUUUAUUAU	: :::::::::::::::::	AGUAAUAAUAAAAAUAAUA
rgl-miR5139	Pn9:1891327-2089052	31848	31866	1	UGGUAUCAGAGCCAGGUUG	::::::::::::::::::	ACCAUAGUCUCGGUCCAAA
gma-miR1533	Pn9:1891327-2089052	120670	120688	1	UAAUUAUUAUUUUUAUUAU	: :::::::::::::::::	AGUAAUAAUAAAAAUAAUA
aly-miR838-3p	Pn7:6896576-7091369	69674	69693	1	UGUG-AAGAAGAAGAAGAAAA	:::: ::::::::::::::::	ACACGUUCUUCUUCUUCUUUU
gma-miR1533	Pn7:19872543-19952360	78993	79010	1	UC-UUAUUAUUUUUAUUAU	:: ::::::::::::::::	AGUAAUAAUAAAAAUAAUA
rgl-miR5139	Pn6:17052562-17154056	68913	68931	1	UGGUAUCAGGGCCAGGUUU	:::::::::.:::::::::	ACCAUAGUCUCGGUCCAAA
nta-miR172e	Pn5:6102289-6167047	39092	39112	1	AUGCAGCAUCAUCAAGAUUUU	:::::::::::::::::::.:	UACGUCGUAGUAGUUCUAAGA
lja-miR172c	Pn5:6102289-6167047	39093	39112	1	UGCAGCAUCAUCAAGAUUUU	::::::::::::::::::.:	ACGUCGUAGUAGUUCUAAGA
mdm-miR172h	Pn5:6102289-6167047	39092	39112	1	AUGCAGCAUCAUCAAGAUUUU	:::::::::::::::::::.:	UACGUCGUAGUAGUUCUAAGA
cme-miR172b	Pn5:6102289-6167047	39092	39112	1	AUGCAGCAUCAUCAAGAUUUU	:::::::::::::::::::.:	UACGUCGUAGUAGUUCUAAGA
aqc-miR172a	Pn5:6102289-6167047	39092	39112	1	AUGCAGCAUCAUCAAGAUUUU	:::::::::::::::::::.:	UACGUCGUAGUAGUUCUAAGA
ath-miR172a	Pn5:6102289-6167047	39092	39112	1	AUGCAGCAUCAUCAAGAUUUU	:::::::::::::::::::.:	UACGUCGUAGUAGUUCUAAGA
bra-miR172a	Pn5:6102289-6167047	39092	39112	1	AUGCAGCAUCAUCAAGAUUUU	:::::::::::::::::::.:	UACGUCGUAGUAGUUCUAAGA
sbi-miR172d	Pn5:6102289-6167047	39093	39112	1	UGCAGCAUCAUCAAGAUUUU	::::::::::::::::::.:	ACGUCGUAGUAGUUCUAAGA
ptc-miR172f	Pn5:6102289-6167047	39092	39112	1	AUGCAGCAUCAUCAAGAUUUU	:::::::::::::::::::.:	UACGUCGUAGUAGUUCUAAGA
sly-miR172b	Pn5:6102289-6167047	39092	39112	1	AUGCAGCAUCAUCAAGAUUUU	:::::::::::::::::::.:	UACGUCGUAGUAGUUCUAAGA
stu-miR172c-3p	Pn5:6102289-6167047	39094	39112	1	GCAGCAUCAUCAAGAUUUU	:::::::::::::::::.:	CGUCGUAGUAGUUCUAAGA
dpr-miR172a	Pn5:6102289-6167047	39092	39112	1	AUGCAGCAUCAUCAAGAUUUU	:::::::::::::::::::.:	UACGUCGUAGUAGUUCUAAGA
mdm-miR172f	Pn5:6102289-6167047	39092	39112	1	AUGCAGCAUCAUCAAGAUUUU	:::::::::::::::::::.:	UACGUCGUAGUAGUUCUAAGA
nta-miR172g	Pn5:6102289-6167047	39092	39112	1	AUGCAGCAUCAUCAAGAUUUU	:::::::::::::::::::.:	UACGUCGUAGUAGUUCUAAGA
mes-miR172a	Pn5:6102289-6167047	39092	39112	1	AUGCAGCAUCAUCAAGAUUUU	:::::::::::::::::::.:	UACGUCGUAGUAGUUCUAAGA
tcc-miR172e	Pn5:6102289-6167047	39092	39112	1	AUGCAGCAUCAUCAAGAUUUU	:::::::::::::::::::.:	UACGUCGUAGUAGUUCUAAGA
gma-miR172b-3p	Pn5:6102289-6167047	39092	39112	1	AUGCAGCAUCAUCAAGAUUUU	:::::::::::::::::::.:	UACGUCGUAGUAGUUCUAAGA
mdm-miR172d	Pn5:6102289-6167047	39092	39112	1	AUGCAGCAUCAUCAAGAUUUU	:::::::::::::::::::.:	UACGUCGUAGUAGUUCUAAGA
vvi-miR172d	Pn5:6102289-6167047	39092	39114	1	AUGCAGCAUCAUCAAGAUUUUCA	:::::::::::::::::::.:::	UACGUCGUAGUAGUUCUAAGAGU
zma-miR172a	Pn5:6102289-6167047	39093	39112	1	UGCAGCAUCAUCAAGAUUUU	::::::::::::::::::.:	ACGUCGUAGUAGUUCUAAGA
cca-miR172	Pn5:6102289-6167047	39092	39112	1	AUGCAGCAUCAUCAAGAUUUU	:::::::::::::::::::.:	UACGUCGUAGUAGUUCUAAGA
egu-miR172b	Pn5:6102289-6167047	39092	39112	1	AUGCAGCAUCAUCAAGAUUUU	:::::::::::::::::::.:	UACGUCGUAGUAGUUCUAAGA
ptc-miR172b-3p	Pn5:6102289-6167047	39092	39112	1	AUGCAGCAUCAUCAAGAUUUU	:::::::::::::::::::.:	UACGUCGUAGUAGUUCUAAGA
bol-miR172b	Pn5:6102289-6167047	39092	39112	1	AUGCAGCAUCAUCAAGAUUUU	:::::::::::::::::::.:	UACGUCGUAGUAGUUCUAAGA
mdm-miR172b	Pn5:6102289-6167047	39093	39112	1	UGCAGCAUCAUCAAGAUUUU	::::::::::::::::::.:	ACGUCGUAGUAGUUCUAAGA
mdm-miR172a	Pn5:6102289-6167047	39093	39112	1	UGCAGCAUCAUCAAGAUUUU	::::::::::::::::::.:	ACGUCGUAGUAGUUCUAAGA
nta-miR172d	Pn5:6102289-6167047	39092	39112	1	AUGCAGCAUCAUCAAGAUUUU	:::::::::::::::::::.:	UACGUCGUAGUAGUUCUAAGA
dpr-miR172b	Pn5:6102289-6167047	39092	39112	1	AUGCAGCAUCAUCAAGAUUUU	:::::::::::::::::::.:	UACGUCGUAGUAGUUCUAAGA
stu-miR172e-3p	Pn5:6102289-6167047	39092	39112	1	AUGCAGCAUCAUCAAGAUUUU	:::::::::::::::::::.:	UACGUCGUAGUAGUUCUAAGA
stu-miR172a-3p	Pn5:6102289-6167047	39092	39112	1	AUGCAGCAUCAUCAAGAUUUU	:::::::::::::::::::.:	UACGUCGUAGUAGUUCUAAGA
bna-miR172a	Pn5:6102289-6167047	39092	39112	1	AUGCAGCAUCAUCAAGAUUUU	:::::::::::::::::::.:	UACGUCGUAGUAGUUCUAAGA
ptc-miR172c	Pn5:6102289-6167047	39092	39112	1	AUGCAGCAUCAUCAAGAUUUU	:::::::::::::::::::.:	UACGUCGUAGUAGUUCUAAGA
ssl-miR172	Pn5:6102289-6167047	39092	39112	1	AUGCAGCAUCAUCAAGAUUUU	:::::::::::::::::::.:	UACGUCGUAGUAGUUCUAAGA
gma-miR172h-3p	Pn5:6102289-6167047	39092	39112	1	AUGCAGCAUCAUCAAGAUUUU	:::::::::::::::::::.:	UACGUCGUAGUAGUUCUAAGA
gma-miR172a	Pn5:6102289-6167047	39092	39112	1	AUGCAGCAUCAUCAAGAUUUU	:::::::::::::::::::.:	UACGUCGUAGUAGUUCUAAGA
ptc-miR172a	Pn5:6102289-6167047	39092	39112	1	AUGCAGCAUCAUCAAGAUUUU	:::::::::::::::::::.:	UACGUCGUAGUAGUUCUAAGA
bra-miR172b-3p	Pn5:6102289-6167047	39092	39112	1	AUGCAGCAUCAUCAAGAUUUU	:::::::::::::::::::.:	UACGUCGUAGUAGUUCUAAGA
egu-miR172c	Pn5:6102289-6167047	39092	39112	1	AUGCAGCAUCAUCAAGAUUUU	:::::::::::::::::::.:	UACGUCGUAGUAGUUCUAAGA
aly-miR172b-3p	Pn5:6102289-6167047	39092	39112	1	AUGCAGCAUCAUCAAGAUUUU	:::::::::::::::::::.:	UACGUCGUAGUAGUUCUAAGA
nta-miR172i	Pn5:6102289-6167047	39092	39112	1	AUGCAGCAUCAUCAAGAUUUU	:::::::::::::::::::.:	UACGUCGUAGUAGUUCUAAGA
lja-miR172b	Pn5:6102289-6167047	39093	39112	1	UGCAGCAUCAUCAAGAUUUU	::::::::::::::::::.:	ACGUCGUAGUAGUUCUAAGA
nta-miR172h	Pn5:6102289-6167047	39092	39112	1	AUGCAGCAUCAUCAAGAUUUU	:::::::::::::::::::.:	UACGUCGUAGUAGUUCUAAGA
aly-miR172a-3p	Pn5:6102289-6167047	39092	39112	1	AUGCAGCAUCAUCAAGAUUUU	:::::::::::::::::::.:	UACGUCGUAGUAGUUCUAAGA
cme-miR172c	Pn5:6102289-6167047	39092	39112	1	AUGCAGCAUCAUCAAGAUUUU	:::::::::::::::::::.:	UACGUCGUAGUAGUUCUAAGA
egu-miR172a	Pn5:6102289-6167047	39092	39112	1	AUGCAGCAUCAUCAAGAUUUU	:::::::::::::::::::.:	UACGUCGUAGUAGUUCUAAGA
mes-miR172b	Pn5:6102289-6167047	39092	39112	1	AUGCAGCAUCAUCAAGAUUUU	:::::::::::::::::::.:	UACGUCGUAGUAGUUCUAAGA
mtr-miR172d-3p	Pn5:6102289-6167047	39093	39112	1	UGCAGCAUCAUCAAGAUUUU	::::::::::::::::::.:	ACGUCGUAGUAGUUCUAAGA
sbi-miR172c	Pn5:6102289-6167047	39093	39112	1	UGCAGCAUCAUCAAGAUUUU	::::::::::::::::::.:	ACGUCGUAGUAGUUCUAAGA
sly-miR172a	Pn5:6102289-6167047	39092	39112	1	AUGCAGCAUCAUCAAGAUUUU	:::::::::::::::::::.:	UACGUCGUAGUAGUUCUAAGA
mdm-miR172g	Pn5:6102289-6167047	39092	39112	1	AUGCAGCAUCAUCAAGAUUUU	:::::::::::::::::::.:	UACGUCGUAGUAGUUCUAAGA
vun-miR172	Pn5:6102289-6167047	39092	39112	1	AUGCAGCAUCAUCAAGAUUUU	:::::::::::::::::::.:	UACGUCGUAGUAGUUCUAAGA
zma-miR172d-3p	Pn5:6102289-6167047	39093	39112	1	UGCAGCAUCAUCAAGAUUUU	::::::::::::::::::.:	ACGUCGUAGUAGUUCUAAGA
osa-miR172d-3p	Pn5:6102289-6167047	39092	39112	1	AUGCAGCAUCAUCAAGAUUUU	:::::::::::::::::::.:	UACGUCGUAGUAGUUCUAAGA
mes-miR172d	Pn5:6102289-6167047	39092	39112	1	AUGCAGCAUCAUCAAGAUUUU	:::::::::::::::::::.:	UACGUCGUAGUAGUUCUAAGA
gma-miR172f	Pn5:6102289-6167047	39093	39112	1	UGCAGCAUCAUCAAGAUUUU	::::::::::::::::::.:	ACGUCGUAGUAGUUCUAAGA
stu-miR172b-3p	Pn5:6102289-6167047	39092	39112	1	AUGCAGCAUCAUCAAGAUUUU	:::::::::::::::::::.:	UACGUCGUAGUAGUUCUAAGA
zma-miR172c-3p	Pn5:6102289-6167047	39093	39112	1	UGCAGCAUCAUCAAGAUUUU	::::::::::::::::::.:	ACGUCGUAGUAGUUCUAAGA
csi-miR172a-3p	Pn5:6102289-6167047	39093	39112	1	UGCAGCAUCAUCAAGAUUUU	::::::::::::::::::.:	ACGUCGUAGUAGUUCUAAGA
mtr-miR172c-3p	Pn5:6102289-6167047	39092	39112	1	AUGCAGCAUCAUCAAGAUUUU	:::::::::::::::::::.:	UACGUCGUAGUAGUUCUAAGA
sbi-miR172a	Pn5:6102289-6167047	39093	39112	1	UGCAGCAUCAUCAAGAUUUU	::::::::::::::::::.:	ACGUCGUAGUAGUUCUAAGA
mtr-miR172b	Pn5:6102289-6167047	39092	39112	1	AUGCAGCAUCAUCAAGAUUUU	:::::::::::::::::::.:	UACGUCGUAGUAGUUCUAAGA
mdm-miR172e	Pn5:6102289-6167047	39092	39112	1	AUGCAGCAUCAUCAAGAUUUU	:::::::::::::::::::.:	UACGUCGUAGUAGUUCUAAGA
osa-miR172a	Pn5:6102289-6167047	39092	39112	1	AUGCAGCAUCAUCAAGAUUUU	:::::::::::::::::::.:	UACGUCGUAGUAGUUCUAAGA
zma-miR172b-3p	Pn5:6102289-6167047	39093	39112	1	UGCAGCAUCAUCAAGAUUUU	::::::::::::::::::.:	ACGUCGUAGUAGUUCUAAGA
aau-miR172	Pn5:6102289-6167047	39092	39114	1	AUGCAGCAUCAUCAAGAUUUUCA	:::::::::::::::::::.:::	UACGUCGUAGUAGUUCUAAGAGU
bdi-miR172a-3p	Pn5:6102289-6167047	39092	39112	1	AUGCAGCAUCAUCAAGAUUUU	:::::::::::::::::::.:	UACGUCGUAGUAGUUCUAAGA
tcc-miR172b	Pn5:6102289-6167047	39092	39112	1	AUGCAGCAUCAUCAAGAUUUU	:::::::::::::::::::.:	UACGUCGUAGUAGUUCUAAGA
nta-miR172c	Pn5:6102289-6167047	39092	39112	1	AUGCAGCAUCAUCAAGAUUUU	:::::::::::::::::::.:	UACGUCGUAGUAGUUCUAAGA
bol-miR172a	Pn5:6102289-6167047	39092	39112	1	AUGCAGCAUCAUCAAGAUUUU	:::::::::::::::::::.:	UACGUCGUAGUAGUUCUAAGA
mdm-miR172c	Pn5:6102289-6167047	39093	39112	1	UGCAGCAUCAUCAAGAUUUU	::::::::::::::::::.:	ACGUCGUAGUAGUUCUAAGA
ata-miR172b-3p	Pn5:6102289-6167047	39092	39112	1	AUGCAGCAUCAUCAAGAUUUU	:::::::::::::::::::.:	UACGUCGUAGUAGUUCUAAGA
nta-miR172f	Pn5:6102289-6167047	39092	39112	1	AUGCAGCAUCAUCAAGAUUUU	:::::::::::::::::::.:	UACGUCGUAGUAGUUCUAAGA
ath-miR172b-3p	Pn5:6102289-6167047	39092	39112	1	AUGCAGCAUCAUCAAGAUUUU	:::::::::::::::::::.:	UACGUCGUAGUAGUUCUAAGA
cpa-miR8155	Pn5:27898843-27993012	66204	66222	1	UGGUAUCAGAGCCAGGUUU	::::::::::::::::::	ACCAUAGUCUCGGUCCAAU
rgl-miR5139	Pn4:35581401-35741872	137757	137775	1	UGGUAUCAGAGCCAGGUUC	::::::::::::::::::	ACCAUAGUCUCGGUCCAAA
cpa-miR8155	Pn4:35581401-35741872	137757	137775	1	UGGUAUCAGAGCCAGGUUC	::::::::::::::::::	ACCAUAGUCUCGGUCCAAU
ath-miR5021	Pn3:6407275-6456740	47776	47795	1	UUUUCUUCUUCUUCUUCUCU	:::::::::::::::::::	AAAAGAAGAAGAAGAAGAGU
rgl-miR5139	Pn3:30056323-30160643	69770	69788	1	UGGUAUCAGAGCCAGGUUG	::::::::::::::::::	ACCAUAGUCUCGGUCCAAA
ptc-miR482a.1	Pn3:27684521-27692606	3523	3539	1	GGCAUGGGAGGAGUAGG	:: ::::::::::::::	CCUUACCCUCCUCAUCC
vvi-miR845e	Pn3:21172165-21336226	18510	18530	1	CAACAAUUGGUAUCAGAGCCA	:: ::::::::::::::::::	GUAGUUAACCAUAGUCUCGGU
vvi-miR845d	Pn3:21172165-21336226	18510	18530	1	CAACAAUUGGUAUCAGAGCCA	:: ::::::::::::::::::	GUAGUUAACCAUAGUCUCGGU
ath-miR5658	Pn26:682918-683716	14	34	1	CUUCAUCAUCAUCAUCAUCAU	::::::::::::::::::::	AAAGUAGUAGUAGUAGUAGUA
pta-miR482a	Pn26:14066202-14123193	53441	53462	1	GGAAUGGGAGGAGUGGGGAAGA	::::::::::::::.:::::::	CCUUACCCUCCUCAUCCCUUCU
pta-miR482b	Pn26:14066202-14123193	53441	53462	1	GGAAUGGGAGGAGUGGGGAAGA	::::::::::::::.:::::::	CCUUACCCUCCUCAUCCCUUCU
pab-miR482a	Pn26:14066202-14123193	53441	53462	1	GGAAUGGGAGGAGUGGGGAAGA	::::::::::::::.:::::::	CCUUACCCUCCUCAUCCCUUCU
ptc-miR482a.1	Pn26:14066202-14123193	53441	53457	1	GGAAUGGGAGGAGUGGG	::::::::::::::.::	CCUUACCCUCCUCAUCC
pta-miR482a	Pn26:14032534-14065528	28228	28249	1	GGAAUGGGAGGAGUGGGGAAGA	::::::::::::::.:::::::	CCUUACCCUCCUCAUCCCUUCU
pta-miR482a	Pn26:14032534-14065528	12558	12579	1	GGAAUGGGAGGAGUGGGGAAGA	::::::::::::::.:::::::	CCUUACCCUCCUCAUCCCUUCU
pta-miR482b	Pn26:14032534-14065528	28228	28249	1	GGAAUGGGAGGAGUGGGGAAGA	::::::::::::::.:::::::	CCUUACCCUCCUCAUCCCUUCU
pta-miR482b	Pn26:14032534-14065528	12558	12579	1	GGAAUGGGAGGAGUGGGGAAGA	::::::::::::::.:::::::	CCUUACCCUCCUCAUCCCUUCU
pab-miR482a	Pn26:14032534-14065528	28228	28249	1	GGAAUGGGAGGAGUGGGGAAGA	::::::::::::::.:::::::	CCUUACCCUCCUCAUCCCUUCU
pab-miR482a	Pn26:14032534-14065528	12558	12579	1	GGAAUGGGAGGAGUGGGGAAGA	::::::::::::::.:::::::	CCUUACCCUCCUCAUCCCUUCU
ptc-miR482a.1	Pn26:14032534-14065528	28228	28244	1	GGAAUGGGAGGAGUGGG	::::::::::::::.::	CCUUACCCUCCUCAUCC
ptc-miR482a.1	Pn26:14032534-14065528	12558	12574	1	GGAAUGGGAGGAGUGGG	::::::::::::::.::	CCUUACCCUCCUCAUCC
pta-miR482a	Pn26:13935121-14043997	36462	36483	1	GGAAUGGGAGGAGUGGGGAAGA	::::::::::::::.:::::::	CCUUACCCUCCUCAUCCCUUCU
pta-miR482a	Pn26:13935121-14043997	678	699	1	GGAAUGGGAGGAGUGGGGAAGA	::::::::::::::.:::::::	CCUUACCCUCCUCAUCCCUUCU
pta-miR482b	Pn26:13935121-14043997	36462	36483	1	GGAAUGGGAGGAGUGGGGAAGA	::::::::::::::.:::::::	CCUUACCCUCCUCAUCCCUUCU
pta-miR482b	Pn26:13935121-14043997	678	699	1	GGAAUGGGAGGAGUGGGGAAGA	::::::::::::::.:::::::	CCUUACCCUCCUCAUCCCUUCU
pab-miR482a	Pn26:13935121-14043997	36462	36483	1	GGAAUGGGAGGAGUGGGGAAGA	::::::::::::::.:::::::	CCUUACCCUCCUCAUCCCUUCU
pab-miR482a	Pn26:13935121-14043997	678	699	1	GGAAUGGGAGGAGUGGGGAAGA	::::::::::::::.:::::::	CCUUACCCUCCUCAUCCCUUCU
ptc-miR482a.1	Pn26:13935121-14043997	92315	92331	1	GGAAUGGGAGGAGUGGG	::::::::::::::.::	CCUUACCCUCCUCAUCC
ptc-miR482a.1	Pn26:13935121-14043997	36462	36478	1	GGAAUGGGAGGAGUGGG	::::::::::::::.::	CCUUACCCUCCUCAUCC
pta-miR482a	Pn26:13925603-13951440	10196	10217	1	GGAAUGGGAGGAGUGGGGAAGA	::::::::::::::.:::::::	CCUUACCCUCCUCAUCCCUUCU
pta-miR482b	Pn26:13925603-13951440	10196	10217	1	GGAAUGGGAGGAGUGGGGAAGA	::::::::::::::.:::::::	CCUUACCCUCCUCAUCCCUUCU
pab-miR482a	Pn26:13925603-13951440	10196	10217	1	GGAAUGGGAGGAGUGGGGAAGA	::::::::::::::.:::::::	CCUUACCCUCCUCAUCCCUUCU
ptc-miR482a.1	Pn26:13925603-13951440	10196	10212	1	GGAAUGGGAGGAGUGGG	::::::::::::::.::	CCUUACCCUCCUCAUCC
pta-miR482a	Pn26:13849704-13934690	58739	58760	1	GGAAUGGGAGGAGUGGGGAAGA	::::::::::::::.:::::::	CCUUACCCUCCUCAUCCCUUCU
pta-miR482a	Pn26:13849704-13934690	47698	47719	1	GGAAUGGGAGGAGUGGGGAAGA	::::::::::::::.:::::::	CCUUACCCUCCUCAUCCCUUCU
pta-miR482a	Pn26:13849704-13934690	33366	33387	1	GGAAUGGGAGGAGUGGGGAAGA	::::::::::::::.:::::::	CCUUACCCUCCUCAUCCCUUCU
pta-miR482b	Pn26:13849704-13934690	58739	58760	1	GGAAUGGGAGGAGUGGGGAAGA	::::::::::::::.:::::::	CCUUACCCUCCUCAUCCCUUCU
pta-miR482b	Pn26:13849704-13934690	47698	47719	1	GGAAUGGGAGGAGUGGGGAAGA	::::::::::::::.:::::::	CCUUACCCUCCUCAUCCCUUCU
pta-miR482b	Pn26:13849704-13934690	33366	33387	1	GGAAUGGGAGGAGUGGGGAAGA	::::::::::::::.:::::::	CCUUACCCUCCUCAUCCCUUCU
pab-miR482a	Pn26:13849704-13934690	58739	58760	1	GGAAUGGGAGGAGUGGGGAAGA	::::::::::::::.:::::::	CCUUACCCUCCUCAUCCCUUCU
pab-miR482a	Pn26:13849704-13934690	47698	47719	1	GGAAUGGGAGGAGUGGGGAAGA	::::::::::::::.:::::::	CCUUACCCUCCUCAUCCCUUCU
pab-miR482a	Pn26:13849704-13934690	33366	33387	1	GGAAUGGGAGGAGUGGGGAAGA	::::::::::::::.:::::::	CCUUACCCUCCUCAUCCCUUCU
ptc-miR482a.1	Pn26:13849704-13934690	58739	58755	1	GGAAUGGGAGGAGUGGG	::::::::::::::.::	CCUUACCCUCCUCAUCC
ptc-miR482a.1	Pn26:13849704-13934690	47698	47714	1	GGAAUGGGAGGAGUGGG	::::::::::::::.::	CCUUACCCUCCUCAUCC
ptc-miR482a.1	Pn26:13849704-13934690	33366	33382	1	GGAAUGGGAGGAGUGGG	::::::::::::::.::	CCUUACCCUCCUCAUCC
pta-miR482a	Pn26:13783633-13901677	113769	113790	1	GGAAUGGGAGGAGUGGGGAAGA	::::::::::::::.:::::::	CCUUACCCUCCUCAUCCCUUCU
pta-miR482a	Pn26:13783633-13901677	99437	99458	1	GGAAUGGGAGGAGUGGGGAAGA	::::::::::::::.:::::::	CCUUACCCUCCUCAUCCCUUCU
pta-miR482a	Pn26:13783633-13901677	66758	66779	1	GGAAUGGGAGGAGUGGGGAAGA	::::::::::::::.:::::::	CCUUACCCUCCUCAUCCCUUCU
pta-miR482b	Pn26:13783633-13901677	113769	113790	1	GGAAUGGGAGGAGUGGGGAAGA	::::::::::::::.:::::::	CCUUACCCUCCUCAUCCCUUCU
pta-miR482b	Pn26:13783633-13901677	99437	99458	1	GGAAUGGGAGGAGUGGGGAAGA	::::::::::::::.:::::::	CCUUACCCUCCUCAUCCCUUCU
pta-miR482b	Pn26:13783633-13901677	66758	66779	1	GGAAUGGGAGGAGUGGGGAAGA	::::::::::::::.:::::::	CCUUACCCUCCUCAUCCCUUCU
pab-miR482a	Pn26:13783633-13901677	113769	113790	1	GGAAUGGGAGGAGUGGGGAAGA	::::::::::::::.:::::::	CCUUACCCUCCUCAUCCCUUCU
pab-miR482a	Pn26:13783633-13901677	99437	99458	1	GGAAUGGGAGGAGUGGGGAAGA	::::::::::::::.:::::::	CCUUACCCUCCUCAUCCCUUCU
pab-miR482a	Pn26:13783633-13901677	66758	66779	1	GGAAUGGGAGGAGUGGGGAAGA	::::::::::::::.:::::::	CCUUACCCUCCUCAUCCCUUCU
ptc-miR482a.1	Pn26:13783633-13901677	113769	113785	1	GGAAUGGGAGGAGUGGG	::::::::::::::.::	CCUUACCCUCCUCAUCC
ptc-miR482a.1	Pn26:13783633-13901677	99437	99453	1	GGAAUGGGAGGAGUGGG	::::::::::::::.::	CCUUACCCUCCUCAUCC
ptc-miR482a.1	Pn26:13783633-13901677	66758	66774	1	GGAAUGGGAGGAGUGGG	::::::::::::::.::	CCUUACCCUCCUCAUCC
pta-miR482a	Pn26:13754811-13785158	22144	22165	1	GGAAUGGGAGGAGUGGGGAAGA	::::::::::::::.:::::::	CCUUACCCUCCUCAUCCCUUCU
pta-miR482b	Pn26:13754811-13785158	22144	22165	1	GGAAUGGGAGGAGUGGGGAAGA	::::::::::::::.:::::::	CCUUACCCUCCUCAUCCCUUCU
pab-miR482a	Pn26:13754811-13785158	22144	22165	1	GGAAUGGGAGGAGUGGGGAAGA	::::::::::::::.:::::::	CCUUACCCUCCUCAUCCCUUCU
ptc-miR482a.1	Pn26:13754811-13785158	22144	22160	1	GGAAUGGGAGGAGUGGG	::::::::::::::.::	CCUUACCCUCCUCAUCC
cpa-miR8155	Pn22:12480821-12663142	57821	57839	1	UGGUAUCAGAGUCAGGUUA	:::::::::::.:::::::	ACCAUAGUCUCGGUCCAAU
ath-miR5658	Pn21:20369201-20370183	8	28	1	UUUCCUCAUCAUCAUCAUCAU	:::: ::::::::::::::::	AAAGUAGUAGUAGUAGUAGUA
esi-miR8626	Pn21:19056072-19141973	953	970	1	GCGGCGGCGGCUGCUGAA	:::::::::::::::::	CGCCGCCGCCGACGACUG
gma-miR1514b-5p	Pn2:20940837-20955089	12217	12237	1	AAUGUCAAUUUUAAAAAUGAA	:::::: ::::::::::::::	UUACAGAUAAAAUUUUUACUU
aly-miR835-5p	Pn2:1266451-1325423	53450	53471	1	GAUACAAGAACAUAUGCAAGAA	:::: :::::::::::::::::	CUAU-UUCUUGUAUACGUUCUU
ath-miR835-5p	Pn2:1266451-1325423	53450	53471	1	GAUACAAGAACAUAUGCAAGAA	:::: :::::::::::::::::	CUAU-UUCUUGUAUACGUUCUU
aly-miR838-3p	Pn14:23028998-23052175	12001	12020	1	UG-GCAAGAAGAAGAAGAAAA	:: ::::::::::::::::::	ACACGUUCUUCUUCUUCUUUU
aly-miR838-3p	Pn14:23023113-23045736	17886	17905	1	UG-GCAAGAAGAAGAAGAAAA	:: ::::::::::::::::::	ACACGUUCUUCUUCUUCUUUU
rgl-miR5139	Pn13:26757901-26933053	82453	82471	1	UGAUAUCAGAGCCAGGUUU	:: ::::::::::::::::	ACCAUAGUCUCGGUCCAAA
rgl-miR5139	Pn13:26632262-26819916	26826	26844	1	UGAUAUCAGAGCCAGGUUU	:: ::::::::::::::::	ACCAUAGUCUCGGUCCAAA
cpa-miR8155	Pn12:15192297-15223828	24610	24628	1	UGGUAUCAGAGCCAGGUUU	::::::::::::::::::	ACCAUAGUCUCGGUCCAAU
zma-miR159e-3p	Pn1:34903146-35019178	16646	16666	1	UGGAGCUCCCUUCAAACCAAA	::::::::::::::::::::	ACCUCGAGGGAAGUUUGGUUA
zma-miR159e-3p	Pn1:34842934-34968961	76858	76878	1	UGGAGCUCCCUUCAAACCAAA	::::::::::::::::::::	ACCUCGAGGGAAGUUUGGUUA
ath-miR8184	Pn9:3131536-3285634	7620	7639	1.5	UAUAUUC-UAAUCAGACCAAA	::.:::: :::::::::::::	AUGUAAGCAUUAGUCUGGUUU
gma-miR1511	Pn9:26672904-26692013	14059	14078	1.5	AGUGGUAUCAGAGCCUGGUU	.::::::::::::::::::	GUACCAUAGUCUCGGACCAA
gma-miR1514b-5p	Pn8:32226397-32419399	137998	138018	1.5	AAUGUUUUUUUUAAAAAUGAA	:::::.: :::::::::::::	UUACAGAUAAAAUUUUUACUU
gma-miR1533	Pn8:24165113-24342771	13339	13357	1.5	UUAUUUUUAUUUUUAUUAU	:.::: :::::::::::::	AGUAAUAAUAAAAAUAAUA
gma-miR396a-3p	Pn8:17521796-17676154	142605	142624	1.5	CAUCCUACAGCUUUAUUGAA	: :::.::::::::::::::	GAAGGGUGUCGAAAUAACUU
gma-miR1533	Pn8:17521796-17676154	70740	70758	1.5	UAGUUAUUAUUUUUAUUAU	: .::::::::::::::::	AGUAAUAAUAAAAAUAAUA
gma-miR1533	Pn8:17455183-17630734	137353	137371	1.5	UAGUUAUUAUUUUUAUUAU	: .::::::::::::::::	AGUAAUAAUAAAAAUAAUA
gma-miR1533	Pn7:19872543-19952360	78850	78868	1.5	UUAUUUUUAUUUUUAUUAU	:.::: :::::::::::::	AGUAAUAAUAAAAAUAAUA
lja-miR7541	Pn6:5480495-5576200	16121	16141	1.5	GGGUAACCAAAAGAGAAUGCA	:::. ::::::::::::::::	CCCGGUGGUUUUCUCUUACGU
bna-miR172b	Pn5:6102289-6167047	39092	39112	1.5	AUGCAGCAUCAUCAAGAUUUU	:::::::::::::::::::..	UACGUCGUAGUAGUUCUAAGG
nta-miR172j	Pn5:6102289-6167047	39092	39112	1.5	AUGCAGCAUCAUCAAGAUUUU	:::::::::::::::::::..	UACGUCGUAGUAGUUCUAAGG
tcc-miR172a	Pn5:6102289-6167047	39093	39112	1.5	UGCAGCAUCAUCAAGAUUUU	::::::::::::::::::..	ACGUCGUAGUAGUUCUAAGG
cme-miR172d	Pn5:6102289-6167047	39092	39112	1.5	AUGCAGCAUCAUCAAGAUUUU	:::::::::::::::::::..	UACGUCGUAGUAGUUCUAAGG
sbi-miR172b	Pn5:6102289-6167047	39093	39112	1.5	UGCAGCAUCAUCAAGAUUUU	::::::::::::::::::..	ACGUCGUAGUAGUUCUAAGG
osa-miR172b	Pn5:6102289-6167047	39092	39112	1.5	AUGCAGCAUCAUCAAGAUUUU	:::::::::::::::::::..	UACGUCGUAGUAGUUCUAAGG
ata-miR172c-3p	Pn5:6102289-6167047	39092	39112	1.5	AUGCAGCAUCAUCAAGAUUUU	:::::::::::::::::::..	UACGUCGUAGUAGUUCUAAGG
ptc-miR172e	Pn5:6102289-6167047	39092	39112	1.5	AUGCAGCAUCAUCAAGAUUUU	:::::::::::::::::::..	UACGUCGUAGUAGUUCUAAGG
tcc-miR172c	Pn5:6102289-6167047	39092	39112	1.5	AUGCAGCAUCAUCAAGAUUUU	:::::::::::::::::::..	UACGUCGUAGUAGUUCUAAGG
mdm-miR172j	Pn5:6102289-6167047	39092	39112	1.5	AUGCAGCAUCAUCAAGAUUUU	:::::::::::::::::::..	UACGUCGUAGUAGUUCUAAGG
bra-miR172d-3p	Pn5:6102289-6167047	39092	39112	1.5	AUGCAGCAUCAUCAAGAUUUU	:::::::::::::::::::..	UACGUCGUAGUAGUUCUAAGG
zma-miR172e	Pn5:6102289-6167047	39092	39112	1.5	AUGCAGCAUCAUCAAGAUUUU	:::::::::::::::::::..	UACGUCGUAGUAGUUCUAAGG
gma-miR172l	Pn5:6102289-6167047	39092	39112	1.5	AUGCAGCAUCAUCAAGAUUUU	:::::::::::::::::::..	UACGUCGUAGUAGUUCUAAGG
mdm-miR172i	Pn5:6102289-6167047	39092	39112	1.5	AUGCAGCAUCAUCAAGAUUUU	:::::::::::::::::::..	UACGUCGUAGUAGUUCUAAGG
bna-miR172c	Pn5:6102289-6167047	39092	39112	1.5	AUGCAGCAUCAUCAAGAUUUU	:::::::::::::::::::..	UACGUCGUAGUAGUUCUAAGG
bdi-miR172b	Pn5:6102289-6167047	39092	39112	1.5	AUGCAGCAUCAUCAAGAUUUU	:::::::::::::::::::..	UACGUCGUAGUAGUUCUAAGG
aqc-miR172b	Pn5:6102289-6167047	39092	39112	1.5	AUGCAGCAUCAUCAAGAUUUU	:::::::::::::::::::..	UACGUCGUAGUAGUUCUAAGG
ptc-miR172d	Pn5:6102289-6167047	39092	39112	1.5	AUGCAGCAUCAUCAAGAUUUU	:::::::::::::::::::..	UACGUCGUAGUAGUUCUAAGG
ata-miR172a-3p	Pn5:6102289-6167047	39092	39112	1.5	AUGCAGCAUCAUCAAGAUUUU	:.:::::::::::::::::.:	UGCGUCGUAGUAGUUCUAAGA
ath-miR172e-3p	Pn5:6102289-6167047	39092	39112	1.5	AUGCAGCAUCAUCAAGAUUUU	:::::::::::::::::::..	UACGUCGUAGUAGUUCUAAGG
gma-miR172i-3p	Pn5:6102289-6167047	39092	39112	1.5	AUGCAGCAUCAUCAAGAUUUU	:::::::::::::::::::..	UACGUCGUAGUAGUUCUAAGG
mdm-miR172k	Pn5:6102289-6167047	39092	39112	1.5	AUGCAGCAUCAUCAAGAUUUU	:::::::::::::::::::..	UACGUCGUAGUAGUUCUAAGG
gma-miR1511	Pn5:34070614-34220119	9024	9043	1.5	AGUGGUAUCAGAGCCUGGUU	.::::::::::::::::::	GUACCAUAGUCUCGGACCAA
gra-miR7484m	Pn4:980930-1010752	25595	25614	1.5	CUUUUC-AUCUAACAUACAAA	::.::: ::::::::::::::	GAGAAGCUAGAUUGUAUGUUU
gma-miR1511	Pn4:35581401-35741872	158738	158757	1.5	AGUGGUAUCAGAGCCUGGUU	.::::::::::::::::::	GUACCAUAGUCUCGGACCAA
bdi-miR845	Pn3:6407275-6456740	8725	8745	1.5	UCAACAAGUGGUAUCAGAGCA	.:::::: :::::::::::::	GGUUGUUAACCAUAGUCUCGU
stu-miR169e-5p	Pn3:3871931-3949278	25375	25394	1.5	AGGCAGGUCAUCCUUGGUUA	:::::.:::::::::::.::	UCCGUUCAGUAGGAACCGAU
stu-miR169d-5p	Pn3:3871931-3949278	25375	25394	1.5	AGGCAGGUCAUCCUUGGUUA	:::::.:::::::::::.::	UCCGUUCAGUAGGAACCGAU
stu-miR169f-5p	Pn3:3871931-3949278	25375	25394	1.5	AGGCAGGUCAUCCUUGGUUA	:::::.:::::::::::.::	UCCGUUCAGUAGGAACCGAU
stu-miR169c-5p	Pn3:3871931-3949278	25375	25394	1.5	AGGCAGGUCAUCCUUGGUUA	:::::.:::::::::::.::	UCCGUUCAGUAGGAACCGAU
stu-miR169h	Pn3:3871931-3949278	25375	25394	1.5	AGGCAGGUCAUCCUUGGUUA	:::::.:::::::::::.::	UCCGUUCAGUAGGAACCGAU
stu-miR169a-5p	Pn3:3871931-3949278	25375	25394	1.5	AGGCAGGUCAUCCUUGGUUA	:::::.:::::::::::.::	UCCGUUCAGUAGGAACCGAU
sbi-miR169d-5p	Pn3:3871931-3949278	25375	25394	1.5	AGGCAGGUCAUCCUUGGUUA	:::::.:::::::::::.::	UCCGUUCAGUAGGAACCGAU
stu-miR169g	Pn3:3871931-3949278	25375	25394	1.5	AGGCAGGUCAUCCUUGGUUA	:::::.:::::::::::.::	UCCGUUCAGUAGGAACCGAU
stu-miR169b-5p	Pn3:3871931-3949278	25375	25394	1.5	AGGCAGGUCAUCCUUGGUUA	:::::.:::::::::::.::	UCCGUUCAGUAGGAACCGAU
stu-miR169e-5p	Pn3:3844760-3917995	52546	52565	1.5	AGGCAGGUCAUCCUUGGUUA	:::::.:::::::::::.::	UCCGUUCAGUAGGAACCGAU
stu-miR169e-5p	Pn3:3844760-3917995	3824	3843	1.5	AGGCAGGUCAUCCUUGGUUA	:::::.:::::::::::.::	UCCGUUCAGUAGGAACCGAU
stu-miR169d-5p	Pn3:3844760-3917995	52546	52565	1.5	AGGCAGGUCAUCCUUGGUUA	:::::.:::::::::::.::	UCCGUUCAGUAGGAACCGAU
stu-miR169d-5p	Pn3:3844760-3917995	3824	3843	1.5	AGGCAGGUCAUCCUUGGUUA	:::::.:::::::::::.::	UCCGUUCAGUAGGAACCGAU
stu-miR169f-5p	Pn3:3844760-3917995	52546	52565	1.5	AGGCAGGUCAUCCUUGGUUA	:::::.:::::::::::.::	UCCGUUCAGUAGGAACCGAU
stu-miR169f-5p	Pn3:3844760-3917995	3824	3843	1.5	AGGCAGGUCAUCCUUGGUUA	:::::.:::::::::::.::	UCCGUUCAGUAGGAACCGAU
stu-miR169c-5p	Pn3:3844760-3917995	52546	52565	1.5	AGGCAGGUCAUCCUUGGUUA	:::::.:::::::::::.::	UCCGUUCAGUAGGAACCGAU
stu-miR169c-5p	Pn3:3844760-3917995	3824	3843	1.5	AGGCAGGUCAUCCUUGGUUA	:::::.:::::::::::.::	UCCGUUCAGUAGGAACCGAU
stu-miR169h	Pn3:3844760-3917995	52546	52565	1.5	AGGCAGGUCAUCCUUGGUUA	:::::.:::::::::::.::	UCCGUUCAGUAGGAACCGAU
stu-miR169h	Pn3:3844760-3917995	3824	3843	1.5	AGGCAGGUCAUCCUUGGUUA	:::::.:::::::::::.::	UCCGUUCAGUAGGAACCGAU
stu-miR169a-5p	Pn3:3844760-3917995	52546	52565	1.5	AGGCAGGUCAUCCUUGGUUA	:::::.:::::::::::.::	UCCGUUCAGUAGGAACCGAU
stu-miR169a-5p	Pn3:3844760-3917995	3824	3843	1.5	AGGCAGGUCAUCCUUGGUUA	:::::.:::::::::::.::	UCCGUUCAGUAGGAACCGAU
sbi-miR169d-5p	Pn3:3844760-3917995	52546	52565	1.5	AGGCAGGUCAUCCUUGGUUA	:::::.:::::::::::.::	UCCGUUCAGUAGGAACCGAU
sbi-miR169d-5p	Pn3:3844760-3917995	3824	3843	1.5	AGGCAGGUCAUCCUUGGUUA	:::::.:::::::::::.::	UCCGUUCAGUAGGAACCGAU
stu-miR169g	Pn3:3844760-3917995	52546	52565	1.5	AGGCAGGUCAUCCUUGGUUA	:::::.:::::::::::.::	UCCGUUCAGUAGGAACCGAU
stu-miR169g	Pn3:3844760-3917995	3824	3843	1.5	AGGCAGGUCAUCCUUGGUUA	:::::.:::::::::::.::	UCCGUUCAGUAGGAACCGAU
stu-miR169b-5p	Pn3:3844760-3917995	52546	52565	1.5	AGGCAGGUCAUCCUUGGUUA	:::::.:::::::::::.::	UCCGUUCAGUAGGAACCGAU
stu-miR169b-5p	Pn3:3844760-3917995	3824	3843	1.5	AGGCAGGUCAUCCUUGGUUA	:::::.:::::::::::.::	UCCGUUCAGUAGGAACCGAU
bdi-miR845	Pn3:36700493-36772482	54169	54190	1.5	CUAACAAAUUGGUAUCAGAGCA	:.::::: ::::::::::::::	GGUUGUU-AACCAUAGUCUCGU
bdi-miR845	Pn3:35593199-35667214	28035	28056	1.5	CUAACAAAUUGGUAUCAGAGCA	:.::::: ::::::::::::::	GGUUGUU-AACCAUAGUCUCGU
rgl-miR5140	Pn3:33255845-33442790	93964	93981	1.5	CACCAGAUCUUCACCAGU	:::::.:::::::::::.	GUGGUUUAGAAGUGGUCG
gma-miR1533	Pn3:33255845-33442790	75283	75301	1.5	UUAUUAUUAUUUUUAUUAA	:.::::::::::::::::	AGUAAUAAUAAAAAUAAUA
mtr-miR7699-3p	Pn3:33124547-33269314	15806	15825	1.5	GCGUUUA-UGCAUUGAUUACA	::.:::: :::::::::::::	CGUAAAUUACGUAACUAAUGU
vvi-miR845b	Pn3:31210225-31349789	38445	38464	1.5	UA-CAGUUGGUAUCAGAGCUA	:: ::.:::::::::::::::	AUAGUUAACCAUAGUCUCGAU
zma-miR482-5p	Pn3:31210225-31349789	112897	112914	1.5	GAGGC-CCUUCAUCUCCCA	.:::: :::::::::::::	UUCCGAGGAAGUAGAGGGU
vvi-miR845a	Pn3:31210225-31349789	38445	38464	1.5	UA-CAGUUGGUAUCAGAGCUA	:: ::.:::::::::::::::	AUAGUUAACCAUAGUCUCGAU
vvi-miR845b	Pn3:30591188-30712030	9038	9057	1.5	UA-CAGUUGGUAUCAGAGCUA	:: ::.:::::::::::::::	AUAGUUAACCAUAGUCUCGAU
vvi-miR845a	Pn3:30591188-30712030	9038	9057	1.5	UA-CAGUUGGUAUCAGAGCUA	:: ::.:::::::::::::::	AUAGUUAACCAUAGUCUCGAU
ath-miR5021	Pn3:24571692-24639994	2156	2175	1.5	UUUUUUUCUUUUUCUUCUCA	::::.:::::.:::::::::	AAAAGAAGAAGAAGAAGAGU
gma-miR1533	Pn3:22242918-22386232	131637	131654	1.5	UUAUU-UUAUUUUUAUUAU	:.::: :::::::::::::	AGUAAUAAUAAAAAUAAUA
ath-miR1886.2	Pn3:19060932-19232329	94312	94332	1.5	ACAAUCAGAGAUUUCAUCUCA	::::::.:::::::::::::	GGUUAGUUUCUAAAGUAGAGU
mtr-miR2662	Pn3:18032615-18201066	109061	109081	1.5	AUUCGCUUCACAUUUUUACUU	::::: ::::::::::::::.	UAAGCCAAGUGUAAAAAUGAG
rgl-miR5138	Pn26:14032534-14065528	2185	2203	1.5	UAGAUGCCUAACGAUUUUU	::: .::::::::::::::	AUC-GCGGAUUGCUAAAAA
pta-miR482a	Pn26:13935121-14043997	63648	63669	1.5	GGGAUGGGAGGAGUGGGGAAGA	::.:::::::::::.:::::::	CCUUACCCUCCUCAUCCCUUCU
pta-miR482b	Pn26:13935121-14043997	63648	63669	1.5	GGGAUGGGAGGAGUGGGGAAGA	::.:::::::::::.:::::::	CCUUACCCUCCUCAUCCCUUCU
pab-miR482a	Pn26:13935121-14043997	63648	63669	1.5	GGGAUGGGAGGAGUGGGGAAGA	::.:::::::::::.:::::::	CCUUACCCUCCUCAUCCCUUCU
rgl-miR5138	Pn26:13935121-14043997	99598	99616	1.5	UAGAUGCCUAACGAUUUUU	::: .::::::::::::::	AUC-GCGGAUUGCUAAAAA
rgl-miR5138	Pn26:13935121-14043997	71633	71651	1.5	UAGAUGCCUAACGAUUUUU	::: .::::::::::::::	AUC-GCGGAUUGCUAAAAA
ptc-miR482a.1	Pn26:13935121-14043997	63648	63664	1.5	GGGAUGGGAGGAGUGGG	::.:::::::::::.::	CCUUACCCUCCUCAUCC
rgl-miR5138	Pn26:13849704-13934690	54083	54101	1.5	UAGAUGCCUAACGAUUUUU	::: .::::::::::::::	AUC-GCGGAUUGCUAAAAA
rgl-miR5138	Pn26:13849704-13934690	5972	5990	1.5	UAGAUGCCUAACGAUUUUU	::: .::::::::::::::	AUC-GCGGAUUGCUAAAAA
rgl-miR5138	Pn26:13783633-13901677	72043	72061	1.5	UAGAUGCCUAACGAUUUUU	::: .::::::::::::::	AUC-GCGGAUUGCUAAAAA
rgl-miR5138	Pn26:13783633-13901677	44848	44866	1.5	UAGAUGCCUAACGAUUUUU	::: .::::::::::::::	AUC-GCGGAUUGCUAAAAA
gma-miR1533	Pn26:10945861-11031459	3632	3650	1.5	UUAUUUUUAUUUUUAUUAU	:.::: :::::::::::::	AGUAAUAAUAAAAAUAAUA
gma-miR1533	Pn26:10923611-11003126	25882	25900	1.5	UUAUUUUUAUUUUUAUUAU	:.::: :::::::::::::	AGUAAUAAUAAAAAUAAUA
mtr-miR5240	Pn26:10446281-10565823	42049	42070	1.5	UCAAGUUCCACAAUUUUUUCAA	::::.: :::::::::::::::	AGUUUA-GGUGUUAAAAAAGUU
mtr-miR5240	Pn26:10446281-10565823	1904	1925	1.5	UCAAGUUCCACAAUUUUUUCAA	::::.: :::::::::::::::	AGUUUA-GGUGUUAAAAAAGUU
gma-miR1533	Pn25:9419796-9461049	39371	39389	1.5	UUAUUUUUAUUUUUAUUAU	:.::: :::::::::::::	AGUAAUAAUAAAAAUAAUA
cpa-miR8155	Pn25:8393532-8591426	184587	184605	1.5	UAGUAUCAGAGCCAGGUUG	: ::::::::::::::::.	ACCAUAGUCUCGGUCCAAU
gma-miR1533	Pn22:1850174-1937773	35077	35095	1.5	UUAUCAUUAUUUUUAUUAU	:.:: ::::::::::::::	AGUAAUAAUAAAAAUAAUA
gma-miR1533	Pn22:1810384-1898559	74867	74885	1.5	UUAUCAUUAUUUUUAUUAU	:.:: ::::::::::::::	AGUAAUAAUAAAAAUAAUA
rgl-miR5138	Pn21:20878203-20884934	3546	3563	1.5	UAGUGCCUAGCGAUUUUU	:::.:::::.::::::::	AUCGCGGAUUGCUAAAAA
gma-miR1511	Pn20:21848908-22046387	176812	176831	1.5	AGUGGUAUCAGAGCCUGGUU	.::::::::::::::::::	GUACCAUAGUCUCGGACCAA
esi-miR8626	Pn2:23910015-23982059	44402	44419	1.5	GCGGUGGCGGCUGCUGGC	::::.:::::::::::.:	CGCCGCCGCCGACGACUG
esi-miR8626	Pn2:23910015-23982059	44286	44303	1.5	GCGGUGGCGGCUGCUGGC	::::.:::::::::::.:	CGCCGCCGCCGACGACUG
gma-miR1514a-5p	Pn2:20940837-20955089	12217	12237	1.5	AAUGUCAAUUUUAAAAAUGAA	::::.: ::::::::::::::	UUACGGAUAAAAUUUUUACUU
pab-miR1863	Pn2:17904813-18077233	61872	61893	1.5	AAUUUAUCAUGGUAUCAGAGCU	:::.:: :::::::::::::::	UUAGAUUGUACCAUAGUCUCGA
pab-miR1863	Pn2:17904813-18077233	21778	21799	1.5	AAUUUAUCAUGGUAUCAGAGCU	:::.:: :::::::::::::::	UUAGAUUGUACCAUAGUCUCGA
gma-miR1511	Pn2:17904813-18077233	53055	53074	1.5	GGUGGUAUCAGAGCCUGGUU	.::::::::::::::::::	GUACCAUAGUCUCGGACCAA
mtr-miR2628	Pn2:12685441-12835839	81331	81350	1.5	UUGCUUGUCAUUCUUUCAUG	::.::..:::::::::::::	AAUGAGUAGUAAGAAAGUAC
ath-miR5658	Pn2:1266451-1325423	40289	40309	1.5	GUUCGUCAUCAUCAUCAUCAU	:::.::::::::::::::::	AAAGUAGUAGUAGUAGUAGUA
cpa-miR8155	Pn19:8487050-8528454	14890	14908	1.5	UGGUAUUAGAGCCAGGUUG	::::::.:::::::::::.	ACCAUAGUCUCGGUCCAAU
gma-miR1533	Pn19:12447703-12530670	33087	33106	1.5	UUAUUUAUUAUUUUUAUUAU	:.::: ::::::::::::::	AGUAA-UAAUAAAAAUAAUA
stu-miR6022	Pn16:13425704-13551804	113180	113199	1.5	UUCUG-AUAUUCUCCCUUCCA	:.::: :::::::::::::::	AGGACCUAUAAGAGGGAAGGU
sly-miR6022	Pn16:13425704-13551804	113180	113199	1.5	UUCUG-AUAUUCUCCCUUCCA	:.::: :::::::::::::::	AGGACCUAUAAGAGGGAAGGU
gma-miR1533	Pn15:3102594-3113811	10441	10459	1.5	UUAUUAUUAUUUUUAUUGU	:.:::::::::::::::.:	AGUAAUAAUAAAAAUAAUA
mdm-miR482c	Pn15:26433285-26513513	62165	62186	1.5	GGGAUGGGAGGGUUAGGGAAGA	::.::::::::::::::.::::	CCUUACCCUCCCAAUCCUUUCU
mdm-miR482c	Pn15:26433285-26513513	26486	26507	1.5	GGGAUGGGAGGGUUAGGGAAGA	::.::::::::::::::.::::	CCUUACCCUCCCAAUCCUUUCU
mdm-miR482c	Pn15:25301339-25428467	91806	91827	1.5	GGGAUGGGAGGGUUAGGGAAGA	::.::::::::::::::.::::	CCUUACCCUCCCAAUCCUUUCU
mdm-miR482c	Pn15:25301339-25428467	38063	38084	1.5	GGGAUGGGAGGGUUAGGGAAGA	::.::::::::::::::.::::	CCUUACCCUCCCAAUCCUUUCU
mdm-miR482c	Pn15:25301339-25428467	13973	13994	1.5	GGGAUGGGAGGGUUAGGGAAGA	::.::::::::::::::.::::	CCUUACCCUCCCAAUCCUUUCU
mdm-miR482c	Pn15:25185970-25244032	39532	39553	1.5	GGGAUGGGAGGGUUAGGGAAGA	::.::::::::::::::.::::	CCUUACCCUCCCAAUCCUUUCU
mdm-miR482c	Pn15:25185970-25244032	12607	12628	1.5	GGGAUGGGAGGGUUAGGGAAGA	::.::::::::::::::.::::	CCUUACCCUCCCAAUCCUUUCU
vvi-miR169v	Pn15:20707451-20817263	105780	105800	1.5	AUGGCAAUUCAUCCUUGGCUU	.:::::::::::::::::::	GGCCGUUAAGUAGGAACCGAA
vvi-miR169v	Pn15:20707451-20817263	75097	75117	1.5	AUGGCAAUUCAUCCUUGGCUU	.:::::::::::::::::::	GGCCGUUAAGUAGGAACCGAA
cme-miR169g	Pn15:20707451-20817263	105780	105800	1.5	AUGGCAAUUCAUCCUUGGCUU	.:::::::::::::::::::	GGCCGUUAAGUAGGAACCGAA
cme-miR169g	Pn15:20707451-20817263	75097	75117	1.5	AUGGCAAUUCAUCCUUGGCUU	.:::::::::::::::::::	GGCCGUUAAGUAGGAACCGAA
vvi-miR845e	Pn15:17864659-18054978	22084	22104	1.5	UAUCAAGUGGUAUCAGAGCCA	.::::: ::::::::::::::	GUAGUUAACCAUAGUCUCGGU
vvi-miR845d	Pn15:17864659-18054978	22084	22104	1.5	UAUCAAGUGGUAUCAGAGCCA	.::::: ::::::::::::::	GUAGUUAACCAUAGUCUCGGU
vvi-miR845e	Pn14:1798377-1820583	9362	9382	1.5	UAACAAUUGGUAUCAGAGCCA	.: ::::::::::::::::::	GUAGUUAACCAUAGUCUCGGU
bdi-miR845	Pn14:1798377-1820583	9361	9381	1.5	CUAACAAUUGGUAUCAGAGCC	:.::::::::::::::::::	GGUUGUUAACCAUAGUCUCGU
vvi-miR845d	Pn14:1798377-1820583	9362	9382	1.5	UAACAAUUGGUAUCAGAGCCA	.: ::::::::::::::::::	GUAGUUAACCAUAGUCUCGGU
gma-miR1533	Pn13:9974191-10124013	89477	89496	1.5	UUAUUUAUUAUUUUUAUUAU	:.::: ::::::::::::::	AGUAA-UAAUAAAAAUAAUA
gma-miR1533	Pn13:26757901-26933053	171935	171953	1.5	UUAUUUUUAUUUUUAUUAU	:.::: :::::::::::::	AGUAAUAAUAAAAAUAAUA
gma-miR1511	Pn13:26632262-26819916	34327	34346	1.5	AGUGGUAUCAGAGCCUGGUU	.::::::::::::::::::	GUACCAUAGUCUCGGACCAA
gma-miR1511	Pn13:26632262-26819916	6440	6459	1.5	AGUGGUAUCAGAGCCUGGUU	.::::::::::::::::::	GUACCAUAGUCUCGGACCAA
gma-miR1533	Pn13:26632262-26819916	122255	122273	1.5	UUAUUUUUAUUUUUAUUAU	:.::: :::::::::::::	AGUAAUAAUAAAAAUAAUA
gma-miR1511	Pn13:11711882-11841601	45842	45861	1.5	AGUGGUAUCAGAGCCUGGUU	.::::::::::::::::::	GUACCAUAGUCUCGGACCAA
gma-miR1533	Pn13:10005912-10157470	57756	57775	1.5	UUAUUUAUUAUUUUUAUUAU	:.::: ::::::::::::::	AGUAA-UAAUAAAAAUAAUA
gra-miR482	Pn12:8253908-8397192	43864	43885	1.5	GGAAUGGGGGGAGUUGGAAAGA	::::::::.:::.:::::::::	CCUUACCCUCCUUAACCUUUCU
cpa-miR8155	Pn12:10822511-10903841	39045	39063	1.5	UGGUAUUAGAGCCAGGUUG	::::::.:::::::::::.	ACCAUAGUCUCGGUCCAAU
gma-miR1511	Pn12:10327709-10482628	64084	64103	1.5	AGUGGUAUCAGAGCCUGGUU	.::::::::::::::::::	GUACCAUAGUCUCGGACCAA
gma-miR1511	Pn12:10279008-10438434	112785	112804	1.5	AGUGGUAUCAGAGCCUGGUU	.::::::::::::::::::	GUACCAUAGUCUCGGACCAA
gma-miR1511	Pn12:10243014-10394522	148779	148798	1.5	AGUGGUAUCAGAGCCUGGUU	.::::::::::::::::::	GUACCAUAGUCUCGGACCAA
gma-miR1511	Pn11:24754396-24798556	20075	20094	1.5	AGUGGUAUCAGAGCCUGGUU	.::::::::::::::::::	GUACCAUAGUCUCGGACCAA
gma-miR1533	Pn11:24754396-24798556	26731	26749	1.5	UUAUUUUUAUUUUUAUUAU	:.::: :::::::::::::	AGUAAUAAUAAAAAUAAUA
gma-miR1511	Pn11:24730978-24782508	43493	43512	1.5	AGUGGUAUCAGAGCCUGGUU	.::::::::::::::::::	GUACCAUAGUCUCGGACCAA
gma-miR1533	Pn11:24730978-24782508	50149	50167	1.5	UUAUUUUUAUUUUUAUUAU	:.::: :::::::::::::	AGUAAUAAUAAAAAUAAUA
ptc-miR396e-3p	Pn1:3880273-3966624	76564	76583	1.5	UCUUCCACAGCUUUCUUGAU	:::.:::::::::::::::	AGAGGGUGUCGAAAGAACUC
bdi-miR159c	Pn1:34903146-35019178	16646	16666	1.5	UGGAGCUCCCUUCAAACCAAA	..::::.::::::::::::::	GUCUCGGGGGAAGUUUGGUUU
gma-miR1511	Pn1:34903146-35019178	100839	100858	1.5	AGUGGUAUCAGAGCCUGGUU	.::::::::::::::::::	GUACCAUAGUCUCGGACCAA
bdi-miR159c	Pn1:34842934-34968961	76858	76878	1.5	UGGAGCUCCCUUCAAACCAAA	..::::.::::::::::::::	GUCUCGGGGGAAGUUUGGUUU
bdi-miR845	Pn1:34649381-34785982	52457	52477	1.5	UCAACAAGUGGUAUCAGAGCA	.:::::: :::::::::::::	GGUUGUUAACCAUAGUCUCGU
gma-miR1514a-3p	Pn1:3336098-3420939	61590	61610	1.5	UUUUUAUUUUAAAAUAGGCAA	::::.:::::::::::::::	AAAAGUAAAAUUUUAUCCGUA
gma-miR1514a-3p	Pn1:3336098-3420939	38590	38610	1.5	UUUUUAUUUUAAAAUAGGCAA	::::.:::::::::::::::	AAAAGUAAAAUUUUAUCCGUA
gma-miR1514a-3p	Pn1:3336098-3420939	26946	26966	1.5	UUUUUAUUUUAAAAUAGGCAA	::::.:::::::::::::::	AAAAGUAAAAUUUUAUCCGUA
gma-miR1514b-3p	Pn1:3336098-3420939	61590	61610	1.5	UUUUUAUUUUAAAAUAGGCAA	::::.:::::::::::::::	AAAAGUAAAAUUUUAUCCGUA
gma-miR1514b-3p	Pn1:3336098-3420939	38590	38610	1.5	UUUUUAUUUUAAAAUAGGCAA	::::.:::::::::::::::	AAAAGUAAAAUUUUAUCCGUA
gma-miR1514b-3p	Pn1:3336098-3420939	26946	26966	1.5	UUUUUAUUUUAAAAUAGGCAA	::::.:::::::::::::::	AAAAGUAAAAUUUUAUCCGUA
cre-miR1147.2	Pn9:8835326-9026496	98246	98265	2	UCAGCCAGACUUGGCCGAGU	:: ::::::::::::::::	AGACGGUCUGAACCGGCUCU
stu-miR169c-3p	Pn9:5301861-5314379	9281	9298	2	GGUAACUAAGGAGACUGC	:::: :.:::::::::::	CCAUCGGUUCCUCUGACG
osa-miR1863a	Pn9:32439488-32462562	1769	1793	2	CUAAUUCUAACAUGGUAUCAGAGCA	::::: ::::::::::::::::::	GAUUA-GAUUGUACCAUAGUCUCGA
pab-miR1863	Pn9:32439488-32462562	1772	1793	2	AUUCUAACAUGGUAUCAGAGCA	: :::::::::::::::::::	UUAGAUUGUACCAUAGUCUCGA
gma-miR1533	Pn9:32026514-32162099	114784	114802	2	UCAUUAUUAUUAUUAUUAU	::::::::::: :::::::	AGUAAUAAUAAAAAUAAUA
gma-miR1533	Pn9:32026514-32162099	114754	114772	2	UCAUUAUUAUUAUUAUUAU	::::::::::: :::::::	AGUAAUAAUAAAAAUAAUA
gma-miR1533	Pn9:32026514-32162099	97701	97719	2	UCAUUAUUAUUAUUAUUAU	::::::::::: :::::::	AGUAAUAAUAAAAAUAAUA
gma-miR1533	Pn9:32026514-32162099	79062	79080	2	UCAUUAUUAUUAUUAUUAU	::::::::::: :::::::	AGUAAUAAUAAAAAUAAUA
gma-miR1533	Pn9:3131536-3285634	81794	81812	2	UCAUUAAUAUUUUUAUUAU	:::::: ::::::::::::	AGUAAUAAUAAAAAUAAUA
bra-miR9559-5p	Pn9:29293519-29398394	69549	69568	2	CAA-AAUGACCAAAAUCUAAA	::: :::::::::::::.:::	GUUGUUACUGGUUUUAGGUUU
bra-miR9559-5p	Pn9:29293519-29398394	6719	6738	2	CAA-AAUGACCAAAAUCUAAA	::: :::::::::::::.:::	GUUGUUACUGGUUUUAGGUUU
vvi-miR845c	Pn9:26672904-26692013	14054	14074	2	CAACAAGUGGUAUCAGAGCCU	:: ::: ::::::::::::::	GUAGUUAACCAUAGUCUCGGA
bdi-miR845	Pn9:26672904-26692013	14053	14073	2	CCAACAAGUGGUAUCAGAGCC	::::::: ::::::::::::	GGUUGUUAACCAUAGUCUCGU
ath-miR5658	Pn9:2640360-2643579	1347	1367	2	CUUCAUCAUCAUCAUCAUCAA	:::::::::::::::::::	AAAGUAGUAGUAGUAGUAGUA
ath-miR5021	Pn9:1891327-2089052	43131	43150	2	UUUUCUUCUUCUUCUUCUUC	::::::::::::::::::.	AAAAGAAGAAGAAGAAGAGU
gma-miR1533	Pn9:12438049-12581949	22672	22690	2	CAAUUAUUAUUUUUAUUAU	:::::::::::::::::	AGUAAUAAUAAAAAUAAUA
gma-miR1533	Pn8:5457725-5532719	63645	63663	2	UCGUUGUUAUUUUUAUUGU	::.::.:::::::::::.:	AGUAAUAAUAAAAAUAAUA
vvi-miR845e	Pn8:32376166-32575412	135495	135515	2	CAACAAGUGGUAUCAGAGCCA	:: ::: ::::::::::::::	GUAGUUAACCAUAGUCUCGGU
sbi-miR5565e	Pn8:32376166-32575412	112250	112268	2	UUUGACAACAUCCAGACAA	:..:::::::::::.::::	AGGCUGUUGUAGGUUUGUU
vvi-miR845d	Pn8:32376166-32575412	135495	135515	2	CAACAAGUGGUAUCAGAGCCA	:: ::: ::::::::::::::	GUAGUUAACCAUAGUCUCGGU
vvi-miR845e	Pn8:32226397-32419399	92969	92989	2	CAACAAGUGGUAUCAGAGCCA	:: ::: ::::::::::::::	GUAGUUAACCAUAGUCUCGGU
sbi-miR5565e	Pn8:32226397-32419399	70645	70663	2	UUUGACAACAUCCAGACAA	:..:::::::::::.::::	AGGCUGUUGUAGGUUUGUU
vvi-miR845d	Pn8:32226397-32419399	92969	92989	2	CAACAAGUGGUAUCAGAGCCA	:: ::: ::::::::::::::	GUAGUUAACCAUAGUCUCGGU
gma-miR1514a-5p	Pn8:32226397-32419399	137998	138018	2	AAUGUUUUUUUUAAAAAUGAA	::::..: :::::::::::::	UUACGGAUAAAAUUUUUACUU
osa-miR5157b-5p	Pn8:30068459-30071465	916	938	2	AGAAGUUGUAGCU-UUAAAAAGUU	::::::::::::: ::::::::::	UCUUCAACAUCGAUAAUUUUUCAA
osa-miR5157a-5p	Pn8:30068459-30071465	916	938	2	AGAAGUUGUAGCU-UUAAAAAGUU	::::::::::::: ::::::::::	UCUUCAACAUCGAUAAUUUUUCAA
mtr-miR2628	Pn8:28016378-28132839	18416	18436	2	UUAGCUUGUCAUUCUUUCAUG	::: ::..:::::::::::::	AAU-GAGUAGUAAGAAAGUAC
hme-miR-190	Pn8:28016378-28132839	2612	2633	2	ACCAAUAAUAUCAAACAUAUUU	::::: ::::::::::::::.:	UGGUUCUUAUAGUUUGUAUAGA
ppt-miR1069-5p	Pn8:26934854-27107813	2863	2882	2	AUCAAAU-AUAAGACUUGAGA	::: ::: :::::::::::::	UAGGUUACUAUUCUGAACUCU
mes-miR1446	Pn8:26934854-27107813	157573	157592	2	AUGAGGGAGAGAGUUCUGAA	:::::::::::::::: :::	UACUCCCUCUCUCAAGUCUU
gma-miR1533	Pn8:26934854-27107813	113775	113793	2	UCAUUAUUAUUAUUAUUAU	::::::::::: :::::::	AGUAAUAAUAAAAAUAAUA
ppt-miR1069-5p	Pn8:26879054-27050289	58663	58682	2	AUCAAAU-AUAAGACUUGAGA	::: ::: :::::::::::::	UAGGUUACUAUUCUGAACUCU
gma-miR1533	Pn8:26879054-27050289	169575	169593	2	UCAUUAUUAUUAUUAUUAU	::::::::::: :::::::	AGUAAUAAUAAAAAUAAUA
gma-miR1533	Pn8:21437047-21468138	26756	26774	2	UCAUUAAUAUUUUUAUUAU	:::::: ::::::::::::	AGUAAUAAUAAAAAUAAUA
pab-miR3708	Pn8:19967448-20056124	36742	36761	2	UGUGUG-GAAAUGUUGUGUGA	:::..: ::::::::::::::	ACAUGCUCUUUACAACACACU
bdi-miR845	Pn8:19967448-20056124	24378	24398	2	UUAACAAGUGGUAUCAGAGCA	..::::: :::::::::::::	GGUUGUUAACCAUAGUCUCGU
aly-miR3437-3p	Pn8:18906206-19041684	3949	3968	2	UUAGAAAACAAGAUCCACCG	.:.::::::::::::::::	UGUUUUUUGUUCUAGGUGGC
gma-miR5035-5p	Pn8:18658173-18709318	48633	48653	2	UAAGG-AAAGAAUGUUUAGAAG	::::: :::.::::::::::::	AUUCCCUUUUUUACAAAUCUUC
cpa-miR8155	Pn8:18375480-18411069	17606	17624	2	UGGUAUCAGAUCCAGGUUA	:::::::::: ::::::::	ACCAUAGUCUCGGUCCAAU
ath-miR5021	Pn8:15420712-15421071	206	225	2	CUUUCUUCUUCUUCUUCUUA	:::::::::::::::::.:	AAAAGAAGAAGAAGAAGAGU
ath-miR5658	Pn8:1486282-1487031	65	85	2	UUUCAUCUUCAUCGUCAUCAU	::::::: :::::.:::::::	AAAGUAGUAGUAGUAGUAGUA
cpa-miR8155	Pn7:5564017-5693167	40043	40061	2	UGGUAUCAGAGCCAAGUUA	:::::::::::::: ::::	ACCAUAGUCUCGGUCCAAU
rgl-miR5139	Pn7:17104435-17136302	18429	18447	2	UGGUAUCAGAGCAAGGUUU	:::::::::::: ::::::	ACCAUAGUCUCGGUCCAAA
rgl-miR5139	Pn6:3602349-3618163	613	631	2	UUGUAUCAGAGCUAGGUUU	: ::::::::::.::::::	ACCAUAGUCUCGGUCCAAA
bdi-miR408-5p	Pn6:29628164-29662190	26486	26505	2	CCAUGC-CUGCUCCAUUCCUG	:::::: :::::::::.::::	GGUACGAGACGAGGUAGGGAC
ath-miR5021	Pn6:25899896-26028100	126989	127008	2	UUUUCUUCUUCUUCUUCUUC	::::::::::::::::::.	AAAAGAAGAAGAAGAAGAGU
rgl-miR5139	Pn6:17052562-17154056	12133	12151	2	UGGUAUCAGAGCCAAGUUU	:::::::::::::: ::::	ACCAUAGUCUCGGUCCAAA
cpa-miR8155	Pn6:17052562-17154056	68913	68931	2	UGGUAUCAGGGCCAGGUUU	:::::::::.::::::::	ACCAUAGUCUCGGUCCAAU
gma-miR172b-5p	Pn5:6102289-6167047	39184	39203	2	GUGAAUCUUGUUGAUGCUAC	:::::::::: :::::::::	CACUUAGAACUACUACGAUG
ath-miR172c	Pn5:6102289-6167047	39092	39112	2	AUGCAGCAUCAUCAAGAUUUU	::::::::::::::::::.:	GACGUCGUAGUAGUUCUAAGA
mdm-miR172o	Pn5:6102289-6167047	39092	39112	2	AUGCAGCAUCAUCAAGAUUUU	::::::::::::::::::.:	GACGUCGUAGUAGUUCUAAGA
lja-miR172a	Pn5:6102289-6167047	39092	39112	2	AUGCAGCAUCAUCAAGAUUUU	::::::::::::::::::.:	GACGUCGUAGUAGUUCUAAGA
cpa-miR172b	Pn5:6102289-6167047	39093	39113	2	UGCAGCAUCAUCAAGAUUUUC	::::::::::::::::::..:	ACGUCGUAGUAGUUCUAAGGG
aly-miR172f-3p	Pn5:6102289-6167047	39092	39112	2	AUGCAGCAUCAUCAAGAUUUU	::::::::::::::::::.:	GACGUCGUAGUAGUUCUAAGA
gma-miR172k	Pn5:6102289-6167047	39092	39112	2	AUGCAGCAUCAUCAAGAUUUU	:::::::::::::::::::.	UACGUCGUAGUAGUUCUAAGU
bna-miR172d	Pn5:6102289-6167047	39092	39112	2	AUGCAGCAUCAUCAAGAUUUU	::::::::::::::::::.:	GACGUCGUAGUAGUUCUAAGA
cme-miR172e	Pn5:6102289-6167047	39092	39112	2	AUGCAGCAUCAUCAAGAUUUU	::::::::::::::::::.:	GACGUCGUAGUAGUUCUAAGA
aly-miR172d-3p	Pn5:6102289-6167047	39092	39112	2	AUGCAGCAUCAUCAAGAUUUU	::::::::::::::::::.:	GACGUCGUAGUAGUUCUAAGA
aly-miR172c-3p	Pn5:6102289-6167047	39092	39112	2	AUGCAGCAUCAUCAAGAUUUU	::::::::::::::::::.:	GACGUCGUAGUAGUUCUAAGA
cpa-miR172a	Pn5:6102289-6167047	39093	39113	2	UGCAGCAUCAUCAAGAUUUUC	::::::::::::::::::..:	ACGUCGUAGUAGUUCUAAGGG
ath-miR172d-3p	Pn5:6102289-6167047	39092	39112	2	AUGCAGCAUCAUCAAGAUUUU	::::::::::::::::::.:	GACGUCGUAGUAGUUCUAAGA
mdm-miR172m	Pn5:6102289-6167047	39092	39112	2	AUGCAGCAUCAUCAAGAUUUU	::::::::::::::::::.:	GACGUCGUAGUAGUUCUAAGA
mdm-miR172n	Pn5:6102289-6167047	39092	39112	2	AUGCAGCAUCAUCAAGAUUUU	::::::::::::::::::.:	GACGUCGUAGUAGUUCUAAGA
nta-miR172a	Pn5:6102289-6167047	39092	39112	2	AUGCAGCAUCAUCAAGAUUUU	::::::::::::::::::.:	GACGUCGUAGUAGUUCUAAGA
mtr-miR172c-5p	Pn5:6102289-6167047	39183	39203	2	UGUGAAUCUUGUUGAUGCUAC	::::::::::: :::::::::	ACACUUAGAACUACUACGAUG
bra-miR172c-3p	Pn5:6102289-6167047	39092	39112	2	AUGCAGCAUCAUCAAGAUUUU	::::::::::::::::::.:	GACGUCGUAGUAGUUCUAAGA
vvi-miR845b	Pn5:5768973-5846736	74563	74583	2	UAACAAUUGGUAUCAGAGCUC	:: :::::::::::::::::	AUAGUUAACCAUAGUCUCGAU
cpa-miR8155	Pn5:5768973-5846736	45268	45286	2	UGGUAUCAGAGCCAAGUUA	:::::::::::::: ::::	ACCAUAGUCUCGGUCCAAU
vvi-miR845a	Pn5:5768973-5846736	74563	74583	2	UAACAAUUGGUAUCAGAGCUC	:: :::::::::::::::::	AUAGUUAACCAUAGUCUCGAU
mtr-miR2592bl-5p	Pn5:36361840-36560377	58706	58727	2	UUAGGUAAAUUCAAACUUGUCA	: :::::::::::::::::.::	ACUCCAUUUAAGUUUGAACGGU
gma-miR1533	Pn5:36361840-36560377	139210	139228	2	UCAUUAUUAUUAUUAUUAU	::::::::::: :::::::	AGUAAUAAUAAAAAUAAUA
gma-miR1533	Pn5:36361840-36560377	139240	139258	2	UCAUUAUUAUUUUUAUUCU	::::::::::::::::: :	AGUAAUAAUAAAAAUAAUA
gma-miR862b	Pn5:36361840-36560377	145143	145161	2	UCCUUCAAAGUCAUCCAGC	:::::::::: ::::::::	AGGAAGUUUCUGUAGGUCG
ath-miR5021	Pn5:36361840-36560377	161385	161404	2	UCUUCUUCUUCUUCUUCUCC	: :::::::::::::::::	AAAAGAAGAAGAAGAAGAGU
ath-miR5658	Pn5:35839748-35863952	23779	23799	2	CAUCAUCAUCAUCAUCAUCAU	:::::::::::::::::::	AAAGUAGUAGUAGUAGUAGUA
rgl-miR5139	Pn5:34070614-34220119	9026	9044	2	UGGUAUCAGAGCCUGGUUU	::::::::::::: :::::	ACCAUAGUCUCGGUCCAAA
mtr-miR7699-3p	Pn5:28840624-28936654	44641	44660	2	GUGUUUA-UGCAUUGAUUACA	:..:::: :::::::::::::	CGUAAAUUACGUAACUAAUGU
rgl-miR5139	Pn5:28495814-28551905	20523	20541	2	CGGUAUCAGAGCCAGGUUC	:::::::::::::::::	ACCAUAGUCUCGGUCCAAA
cpa-miR8155	Pn5:28495814-28551905	20523	20541	2	CGGUAUCAGAGCCAGGUUC	:::::::::::::::::	ACCAUAGUCUCGGUCCAAU
mdm-miR156m	Pn5:18902828-18980871	28070	28090	2	GUGCUCACUCUCUAUCUGUCA	::::::::::::: :::::::	CACGAGUGAGAGA-AGACAGU
mdm-miR156m	Pn5:18902828-18980871	27519	27539	2	GUGCUCACUCUCUAUCUGUCA	::::::::::::: :::::::	CACGAGUGAGAGA-AGACAGU
mdm-miR156b	Pn5:18902828-18980871	28070	28090	2	GUGCUCACUCUCUAUCUGUCA	::::::::::::: :::::::	CACGAGUGAGAGA-AGACAGU
mdm-miR156b	Pn5:18902828-18980871	27519	27539	2	GUGCUCACUCUCUAUCUGUCA	::::::::::::: :::::::	CACGAGUGAGAGA-AGACAGU
zma-miR156h-5p	Pn5:18902828-18980871	28070	28090	2	GUGCUCACUCUCUAUCUGUCA	::::::::::::: :::::::	CACGAGUGAGAGA-AGACAGU
zma-miR156h-5p	Pn5:18902828-18980871	27519	27539	2	GUGCUCACUCUCUAUCUGUCA	::::::::::::: :::::::	CACGAGUGAGAGA-AGACAGU
htu-miR156a	Pn5:18902828-18980871	28070	28090	2	GUGCUCACUCUCUAUCUGUCA	::::::::::::: :::::::	CACGAGUGAGAGA-AGACAGU
htu-miR156a	Pn5:18902828-18980871	27519	27539	2	GUGCUCACUCUCUAUCUGUCA	::::::::::::: :::::::	CACGAGUGAGAGA-AGACAGU
cme-miR156i	Pn5:18902828-18980871	28070	28090	2	GUGCUCACUCUCUAUCUGUCA	::::::::::::: :::::::	CACGAGUGAGAGA-AGACAGU
cme-miR156i	Pn5:18902828-18980871	27519	27539	2	GUGCUCACUCUCUAUCUGUCA	::::::::::::: :::::::	CACGAGUGAGAGA-AGACAGU
ath-miR156a-5p	Pn5:18902828-18980871	28070	28090	2	GUGCUCACUCUCUAUCUGUCA	::::::::::::: :::::::	CACGAGUGAGAGA-AGACAGU
ath-miR156a-5p	Pn5:18902828-18980871	27519	27539	2	GUGCUCACUCUCUAUCUGUCA	::::::::::::: :::::::	CACGAGUGAGAGA-AGACAGU
osa-miR156e	Pn5:18902828-18980871	28070	28090	2	GUGCUCACUCUCUAUCUGUCA	::::::::::::: :::::::	CACGAGUGAGAGA-AGACAGU
osa-miR156e	Pn5:18902828-18980871	27519	27539	2	GUGCUCACUCUCUAUCUGUCA	::::::::::::: :::::::	CACGAGUGAGAGA-AGACAGU
gma-miR156u	Pn5:18902828-18980871	28070	28090	2	GUGCUCACUCUCUAUCUGUCA	::::::::::::: :::::::	CACGAGUGAGAGA-AGACAGU
gma-miR156u	Pn5:18902828-18980871	27519	27539	2	GUGCUCACUCUCUAUCUGUCA	::::::::::::: :::::::	CACGAGUGAGAGA-AGACAGU
ghr-miR156a	Pn5:18902828-18980871	28070	28090	2	GUGCUCACUCUCUAUCUGUCA	::::::::::::: :::::::	CACGAGUGAGAGA-AGACAGU
ghr-miR156a	Pn5:18902828-18980871	27519	27539	2	GUGCUCACUCUCUAUCUGUCA	::::::::::::: :::::::	CACGAGUGAGAGA-AGACAGU
zma-miR156e-5p	Pn5:18902828-18980871	28070	28090	2	GUGCUCACUCUCUAUCUGUCA	::::::::::::: :::::::	CACGAGUGAGAGA-AGACAGU
zma-miR156e-5p	Pn5:18902828-18980871	27519	27539	2	GUGCUCACUCUCUAUCUGUCA	::::::::::::: :::::::	CACGAGUGAGAGA-AGACAGU
zma-miR156l-5p	Pn5:18902828-18980871	28070	28090	2	GUGCUCACUCUCUAUCUGUCA	::::::::::::: :::::::	CACGAGUGAGAGA-AGACAGU
zma-miR156l-5p	Pn5:18902828-18980871	27519	27539	2	GUGCUCACUCUCUAUCUGUCA	::::::::::::: :::::::	CACGAGUGAGAGA-AGACAGU
tcc-miR156b	Pn5:18902828-18980871	28070	28090	2	GUGCUCACUCUCUAUCUGUCA	::::::::::::: :::::::	CACGAGUGAGAGA-AGACAGU
tcc-miR156b	Pn5:18902828-18980871	27519	27539	2	GUGCUCACUCUCUAUCUGUCA	::::::::::::: :::::::	CACGAGUGAGAGA-AGACAGU
sbi-miR156b	Pn5:18902828-18980871	28070	28090	2	GUGCUCACUCUCUAUCUGUCA	::::::::::::: :::::::	CACGAGUGAGAGA-AGACAGU
sbi-miR156b	Pn5:18902828-18980871	27519	27539	2	GUGCUCACUCUCUAUCUGUCA	::::::::::::: :::::::	CACGAGUGAGAGA-AGACAGU
zma-miR156a-5p	Pn5:18902828-18980871	28070	28090	2	GUGCUCACUCUCUAUCUGUCA	::::::::::::: :::::::	CACGAGUGAGAGA-AGACAGU
zma-miR156a-5p	Pn5:18902828-18980871	27519	27539	2	GUGCUCACUCUCUAUCUGUCA	::::::::::::: :::::::	CACGAGUGAGAGA-AGACAGU
aly-miR156f-3p	Pn5:18902828-18980871	28003	28022	2	GGUGACAGA-AGAGAGUGAGC	::::::::: :::::::::::	CCACUGUCUAUCUCUCACUCG
aly-miR156f-3p	Pn5:18902828-18980871	27455	27474	2	GGUGACAGA-AGAGAGUGAGC	::::::::: :::::::::::	CCACUGUCUAUCUCUCACUCG
mtr-miR156b-3p	Pn5:18902828-18980871	28003	28023	2	GGUGACAGA-AGAGAGUGAGCA	::::::::: ::::::::::::	CCACUGUCUAUCUCUCACUCGU
mtr-miR156b-3p	Pn5:18902828-18980871	27455	27475	2	GGUGACAGA-AGAGAGUGAGCA	::::::::: ::::::::::::	CCACUGUCUAUCUCUCACUCGU
gma-miR156a	Pn5:18902828-18980871	28070	28090	2	GUGCUCACUCUCUAUCUGUCA	::::::::::::: :::::::	CACGAGUGAGAGA-AGACAGU
gma-miR156a	Pn5:18902828-18980871	27519	27539	2	GUGCUCACUCUCUAUCUGUCA	::::::::::::: :::::::	CACGAGUGAGAGA-AGACAGU
mes-miR156g	Pn5:18902828-18980871	28070	28090	2	GUGCUCACUCUCUAUCUGUCA	::::::::::::: :::::::	CACGAGUGAGAGA-AGACAGU
mes-miR156g	Pn5:18902828-18980871	27519	27539	2	GUGCUCACUCUCUAUCUGUCA	::::::::::::: :::::::	CACGAGUGAGAGA-AGACAGU
ppt-miR156c	Pn5:18902828-18980871	28070	28090	2	GUGCUCACUCUCUAUCUGUCA	::::::::::::: :::::::	CACGAGUGAGAGA-AGACAGU
ppt-miR156c	Pn5:18902828-18980871	27519	27539	2	GUGCUCACUCUCUAUCUGUCA	::::::::::::: :::::::	CACGAGUGAGAGA-AGACAGU
ath-miR156c-5p	Pn5:18902828-18980871	28070	28090	2	GUGCUCACUCUCUAUCUGUCA	::::::::::::: :::::::	CACGAGUGAGAGA-AGACAGU
ath-miR156c-5p	Pn5:18902828-18980871	27519	27539	2	GUGCUCACUCUCUAUCUGUCA	::::::::::::: :::::::	CACGAGUGAGAGA-AGACAGU
cme-miR156a	Pn5:18902828-18980871	28070	28090	2	GUGCUCACUCUCUAUCUGUCA	::::::::::::: :::::::	CACGAGUGAGAGA-AGACAGU
cme-miR156a	Pn5:18902828-18980871	27519	27539	2	GUGCUCACUCUCUAUCUGUCA	::::::::::::: :::::::	CACGAGUGAGAGA-AGACAGU
nta-miR156d	Pn5:18902828-18980871	28070	28090	2	GUGCUCACUCUCUAUCUGUCA	::::::::::::: :::::::	CACGAGUGAGAGA-AGACAGU
nta-miR156d	Pn5:18902828-18980871	27519	27539	2	GUGCUCACUCUCUAUCUGUCA	::::::::::::: :::::::	CACGAGUGAGAGA-AGACAGU
bna-miR156e	Pn5:18902828-18980871	28070	28090	2	GUGCUCACUCUCUAUCUGUCA	::::::::::::: :::::::	CACGAGUGAGAGA-AGACAGU
bna-miR156e	Pn5:18902828-18980871	27519	27539	2	GUGCUCACUCUCUAUCUGUCA	::::::::::::: :::::::	CACGAGUGAGAGA-AGACAGU
mdm-miR156c	Pn5:18902828-18980871	28070	28090	2	GUGCUCACUCUCUAUCUGUCA	::::::::::::: :::::::	CACGAGUGAGAGA-AGACAGU
mdm-miR156c	Pn5:18902828-18980871	27519	27539	2	GUGCUCACUCUCUAUCUGUCA	::::::::::::: :::::::	CACGAGUGAGAGA-AGACAGU
mdm-miR156g	Pn5:18902828-18980871	28070	28090	2	GUGCUCACUCUCUAUCUGUCA	::::::::::::: :::::::	CACGAGUGAGAGA-AGACAGU
mdm-miR156g	Pn5:18902828-18980871	27519	27539	2	GUGCUCACUCUCUAUCUGUCA	::::::::::::: :::::::	CACGAGUGAGAGA-AGACAGU
bdi-miR156d-5p	Pn5:18902828-18980871	28070	28090	2	GUGCUCACUCUCUAUCUGUCA	::::::::::::: :::::::	CACGAGUGAGAGA-AGACAGU
bdi-miR156d-5p	Pn5:18902828-18980871	27519	27539	2	GUGCUCACUCUCUAUCUGUCA	::::::::::::: :::::::	CACGAGUGAGAGA-AGACAGU
mes-miR156e	Pn5:18902828-18980871	28070	28090	2	GUGCUCACUCUCUAUCUGUCA	::::::::::::: :::::::	CACGAGUGAGAGA-AGACAGU
mes-miR156e	Pn5:18902828-18980871	27519	27539	2	GUGCUCACUCUCUAUCUGUCA	::::::::::::: :::::::	CACGAGUGAGAGA-AGACAGU
vvi-miR156c	Pn5:18902828-18980871	28070	28090	2	GUGCUCACUCUCUAUCUGUCA	::::::::::::: :::::::	CACGAGUGAGAGA-AGACAGU
vvi-miR156c	Pn5:18902828-18980871	27519	27539	2	GUGCUCACUCUCUAUCUGUCA	::::::::::::: :::::::	CACGAGUGAGAGA-AGACAGU
osa-miR156j-5p	Pn5:18902828-18980871	28070	28090	2	GUGCUCACUCUCUAUCUGUCA	::::::::::::: :::::::	CACGAGUGAGAGA-AGACAGU
osa-miR156j-5p	Pn5:18902828-18980871	27519	27539	2	GUGCUCACUCUCUAUCUGUCA	::::::::::::: :::::::	CACGAGUGAGAGA-AGACAGU
nta-miR156b	Pn5:18902828-18980871	28070	28090	2	GUGCUCACUCUCUAUCUGUCA	::::::::::::: :::::::	CACGAGUGAGAGA-AGACAGU
nta-miR156b	Pn5:18902828-18980871	27519	27539	2	GUGCUCACUCUCUAUCUGUCA	::::::::::::: :::::::	CACGAGUGAGAGA-AGACAGU
gma-miR156h	Pn5:18902828-18980871	28070	28090	2	GUGCUCACUCUCUAUCUGUCA	::::::::::::: :::::::	CACGAGUGAGAGA-AGACAGU
gma-miR156h	Pn5:18902828-18980871	27519	27539	2	GUGCUCACUCUCUAUCUGUCA	::::::::::::: :::::::	CACGAGUGAGAGA-AGACAGU
ptc-miR156d	Pn5:18902828-18980871	28070	28090	2	GUGCUCACUCUCUAUCUGUCA	::::::::::::: :::::::	CACGAGUGAGAGA-AGACAGU
ptc-miR156d	Pn5:18902828-18980871	27519	27539	2	GUGCUCACUCUCUAUCUGUCA	::::::::::::: :::::::	CACGAGUGAGAGA-AGACAGU
osa-miR156a	Pn5:18902828-18980871	28070	28090	2	GUGCUCACUCUCUAUCUGUCA	::::::::::::: :::::::	CACGAGUGAGAGA-AGACAGU
osa-miR156a	Pn5:18902828-18980871	27519	27539	2	GUGCUCACUCUCUAUCUGUCA	::::::::::::: :::::::	CACGAGUGAGAGA-AGACAGU
ppt-miR156a	Pn5:18902828-18980871	28070	28090	2	GUGCUCACUCUCUAUCUGUCA	::::::::::::: :::::::	CACGAGUGAGAGA-AGACAGU
ppt-miR156a	Pn5:18902828-18980871	27519	27539	2	GUGCUCACUCUCUAUCUGUCA	::::::::::::: :::::::	CACGAGUGAGAGA-AGACAGU
ptc-miR156c	Pn5:18902828-18980871	28070	28090	2	GUGCUCACUCUCUAUCUGUCA	::::::::::::: :::::::	CACGAGUGAGAGA-AGACAGU
ptc-miR156c	Pn5:18902828-18980871	27519	27539	2	GUGCUCACUCUCUAUCUGUCA	::::::::::::: :::::::	CACGAGUGAGAGA-AGACAGU
zma-miR156b-5p	Pn5:18902828-18980871	28070	28090	2	GUGCUCACUCUCUAUCUGUCA	::::::::::::: :::::::	CACGAGUGAGAGA-AGACAGU
zma-miR156b-5p	Pn5:18902828-18980871	27519	27539	2	GUGCUCACUCUCUAUCUGUCA	::::::::::::: :::::::	CACGAGUGAGAGA-AGACAGU
ata-miR156a-5p	Pn5:18902828-18980871	28070	28090	2	GUGCUCACUCUCUAUCUGUCA	::::::::::::: :::::::	CACGAGUGAGAGA-AGACAGU
ata-miR156a-5p	Pn5:18902828-18980871	27519	27539	2	GUGCUCACUCUCUAUCUGUCA	::::::::::::: :::::::	CACGAGUGAGAGA-AGACAGU
ghr-miR156d	Pn5:18902828-18980871	28070	28090	2	GUGCUCACUCUCUAUCUGUCA	::::::::::::: :::::::	CACGAGUGAGAGA-AGACAGU
ghr-miR156d	Pn5:18902828-18980871	27519	27539	2	GUGCUCACUCUCUAUCUGUCA	::::::::::::: :::::::	CACGAGUGAGAGA-AGACAGU
mdm-miR156e	Pn5:18902828-18980871	28070	28090	2	GUGCUCACUCUCUAUCUGUCA	::::::::::::: :::::::	CACGAGUGAGAGA-AGACAGU
mdm-miR156e	Pn5:18902828-18980871	27519	27539	2	GUGCUCACUCUCUAUCUGUCA	::::::::::::: :::::::	CACGAGUGAGAGA-AGACAGU
bra-miR156a-5p	Pn5:18902828-18980871	28070	28090	2	GUGCUCACUCUCUAUCUGUCA	::::::::::::: :::::::	CACGAGUGAGAGA-AGACAGU
bra-miR156a-5p	Pn5:18902828-18980871	27519	27539	2	GUGCUCACUCUCUAUCUGUCA	::::::::::::: :::::::	CACGAGUGAGAGA-AGACAGU
mdm-miR156i	Pn5:18902828-18980871	28070	28090	2	GUGCUCACUCUCUAUCUGUCA	::::::::::::: :::::::	CACGAGUGAGAGA-AGACAGU
mdm-miR156i	Pn5:18902828-18980871	27519	27539	2	GUGCUCACUCUCUAUCUGUCA	::::::::::::: :::::::	CACGAGUGAGAGA-AGACAGU
mdm-miR156l	Pn5:18902828-18980871	28070	28090	2	GUGCUCACUCUCUAUCUGUCA	::::::::::::: :::::::	CACGAGUGAGAGA-AGACAGU
mdm-miR156l	Pn5:18902828-18980871	27519	27539	2	GUGCUCACUCUCUAUCUGUCA	::::::::::::: :::::::	CACGAGUGAGAGA-AGACAGU
stu-miR156k-5p	Pn5:18902828-18980871	28070	28090	2	GUGCUCACUCUCUAUCUGUCA	::::::::::::: :::::::	CACGAGUGAGAGA-AGACAGU
stu-miR156k-5p	Pn5:18902828-18980871	27519	27539	2	GUGCUCACUCUCUAUCUGUCA	::::::::::::: :::::::	CACGAGUGAGAGA-AGACAGU
han-miR156b	Pn5:18902828-18980871	28070	28090	2	GUGCUCACUCUCUAUCUGUCA	::::::::::::: :::::::	CACGAGUGAGAGA-AGACAGU
han-miR156b	Pn5:18902828-18980871	27519	27539	2	GUGCUCACUCUCUAUCUGUCA	::::::::::::: :::::::	CACGAGUGAGAGA-AGACAGU
osa-miR156f-5p	Pn5:18902828-18980871	28070	28090	2	GUGCUCACUCUCUAUCUGUCA	::::::::::::: :::::::	CACGAGUGAGAGA-AGACAGU
osa-miR156f-5p	Pn5:18902828-18980871	27519	27539	2	GUGCUCACUCUCUAUCUGUCA	::::::::::::: :::::::	CACGAGUGAGAGA-AGACAGU
gma-miR156y	Pn5:18902828-18980871	28070	28090	2	GUGCUCACUCUCUAUCUGUCA	::::::::::::: :::::::	CACGAGUGAGAGA-AGACAGU
gma-miR156y	Pn5:18902828-18980871	27519	27539	2	GUGCUCACUCUCUAUCUGUCA	::::::::::::: :::::::	CACGAGUGAGAGA-AGACAGU
aly-miR156c-5p	Pn5:18902828-18980871	28070	28090	2	GUGCUCACUCUCUAUCUGUCA	::::::::::::: :::::::	CACGAGUGAGAGA-AGACAGU
aly-miR156c-5p	Pn5:18902828-18980871	27519	27539	2	GUGCUCACUCUCUAUCUGUCA	::::::::::::: :::::::	CACGAGUGAGAGA-AGACAGU
aly-miR156f-5p	Pn5:18902828-18980871	28070	28090	2	GUGCUCACUCUCUAUCUGUCA	::::::::::::: :::::::	CACGAGUGAGAGA-AGACAGU
aly-miR156f-5p	Pn5:18902828-18980871	27519	27539	2	GUGCUCACUCUCUAUCUGUCA	::::::::::::: :::::::	CACGAGUGAGAGA-AGACAGU
stu-miR156j-5p	Pn5:18902828-18980871	28070	28090	2	GUGCUCACUCUCUAUCUGUCA	::::::::::::: :::::::	CACGAGUGAGAGA-AGACAGU
stu-miR156j-5p	Pn5:18902828-18980871	27519	27539	2	GUGCUCACUCUCUAUCUGUCA	::::::::::::: :::::::	CACGAGUGAGAGA-AGACAGU
stu-miR156g-5p	Pn5:18902828-18980871	28070	28090	2	GUGCUCACUCUCUAUCUGUCA	::::::::::::: :::::::	CACGAGUGAGAGA-AGACAGU
stu-miR156g-5p	Pn5:18902828-18980871	27519	27539	2	GUGCUCACUCUCUAUCUGUCA	::::::::::::: :::::::	CACGAGUGAGAGA-AGACAGU
ath-miR156d-5p	Pn5:18902828-18980871	28070	28090	2	GUGCUCACUCUCUAUCUGUCA	::::::::::::: :::::::	CACGAGUGAGAGA-AGACAGU
ath-miR156d-5p	Pn5:18902828-18980871	27519	27539	2	GUGCUCACUCUCUAUCUGUCA	::::::::::::: :::::::	CACGAGUGAGAGA-AGACAGU
zma-miR156c	Pn5:18902828-18980871	28070	28090	2	GUGCUCACUCUCUAUCUGUCA	::::::::::::: :::::::	CACGAGUGAGAGA-AGACAGU
zma-miR156c	Pn5:18902828-18980871	27519	27539	2	GUGCUCACUCUCUAUCUGUCA	::::::::::::: :::::::	CACGAGUGAGAGA-AGACAGU
aly-miR156d-5p	Pn5:18902828-18980871	28070	28090	2	GUGCUCACUCUCUAUCUGUCA	::::::::::::: :::::::	CACGAGUGAGAGA-AGACAGU
aly-miR156d-5p	Pn5:18902828-18980871	27519	27539	2	GUGCUCACUCUCUAUCUGUCA	::::::::::::: :::::::	CACGAGUGAGAGA-AGACAGU
sbi-miR156f	Pn5:18902828-18980871	28070	28090	2	GUGCUCACUCUCUAUCUGUCA	::::::::::::: :::::::	CACGAGUGAGAGA-AGACAGU
sbi-miR156f	Pn5:18902828-18980871	27519	27539	2	GUGCUCACUCUCUAUCUGUCA	::::::::::::: :::::::	CACGAGUGAGAGA-AGACAGU
ath-miR156f-5p	Pn5:18902828-18980871	28070	28090	2	GUGCUCACUCUCUAUCUGUCA	::::::::::::: :::::::	CACGAGUGAGAGA-AGACAGU
ath-miR156f-5p	Pn5:18902828-18980871	27519	27539	2	GUGCUCACUCUCUAUCUGUCA	::::::::::::: :::::::	CACGAGUGAGAGA-AGACAGU
osa-miR156g-5p	Pn5:18902828-18980871	28070	28090	2	GUGCUCACUCUCUAUCUGUCA	::::::::::::: :::::::	CACGAGUGAGAGA-AGACAGU
osa-miR156g-5p	Pn5:18902828-18980871	27519	27539	2	GUGCUCACUCUCUAUCUGUCA	::::::::::::: :::::::	CACGAGUGAGAGA-AGACAGU
bdi-miR156b-5p	Pn5:18902828-18980871	28070	28090	2	GUGCUCACUCUCUAUCUGUCA	::::::::::::: :::::::	CACGAGUGAGAGA-AGACAGU
bdi-miR156b-5p	Pn5:18902828-18980871	27519	27539	2	GUGCUCACUCUCUAUCUGUCA	::::::::::::: :::::::	CACGAGUGAGAGA-AGACAGU
ath-miR156e	Pn5:18902828-18980871	28070	28090	2	GUGCUCACUCUCUAUCUGUCA	::::::::::::: :::::::	CACGAGUGAGAGA-AGACAGU
ath-miR156e	Pn5:18902828-18980871	27519	27539	2	GUGCUCACUCUCUAUCUGUCA	::::::::::::: :::::::	CACGAGUGAGAGA-AGACAGU
gma-miR156w	Pn5:18902828-18980871	28070	28090	2	GUGCUCACUCUCUAUCUGUCA	::::::::::::: :::::::	CACGAGUGAGAGA-AGACAGU
gma-miR156w	Pn5:18902828-18980871	27519	27539	2	GUGCUCACUCUCUAUCUGUCA	::::::::::::: :::::::	CACGAGUGAGAGA-AGACAGU
cme-miR156d	Pn5:18902828-18980871	28070	28090	2	GUGCUCACUCUCUAUCUGUCA	::::::::::::: :::::::	CACGAGUGAGAGA-AGACAGU
cme-miR156d	Pn5:18902828-18980871	27519	27539	2	GUGCUCACUCUCUAUCUGUCA	::::::::::::: :::::::	CACGAGUGAGAGA-AGACAGU
hvu-miR6202	Pn5:18902828-18980871	49958	49978	2	UUUGAUGGCUUAAAAUCUUCA	::..::: :::::::::::::	AAGUUAC-GAAUUUUAGAAGU
tcc-miR156g	Pn5:18902828-18980871	28070	28090	2	GUGCUCACUCUCUAUCUGUCA	::::::::::::: :::::::	CACGAGUGAGAGA-AGACAGU
tcc-miR156g	Pn5:18902828-18980871	27519	27539	2	GUGCUCACUCUCUAUCUGUCA	::::::::::::: :::::::	CACGAGUGAGAGA-AGACAGU
csi-miR156	Pn5:18902828-18980871	28070	28090	2	GUGCUCACUCUCUAUCUGUCA	::::::::::::: :::::::	CACGAGUGAGAGA-AGACAGU
csi-miR156	Pn5:18902828-18980871	27519	27539	2	GUGCUCACUCUCUAUCUGUCA	::::::::::::: :::::::	CACGAGUGAGAGA-AGACAGU
aly-miR156a-5p	Pn5:18902828-18980871	28070	28090	2	GUGCUCACUCUCUAUCUGUCA	::::::::::::: :::::::	CACGAGUGAGAGA-AGACAGU
aly-miR156a-5p	Pn5:18902828-18980871	27519	27539	2	GUGCUCACUCUCUAUCUGUCA	::::::::::::: :::::::	CACGAGUGAGAGA-AGACAGU
sbi-miR156h	Pn5:18902828-18980871	28070	28090	2	GUGCUCACUCUCUAUCUGUCA	::::::::::::: :::::::	CACGAGUGAGAGA-AGACAGU
sbi-miR156h	Pn5:18902828-18980871	27519	27539	2	GUGCUCACUCUCUAUCUGUCA	::::::::::::: :::::::	CACGAGUGAGAGA-AGACAGU
mes-miR156b	Pn5:18902828-18980871	28070	28090	2	GUGCUCACUCUCUAUCUGUCA	::::::::::::: :::::::	CACGAGUGAGAGA-AGACAGU
mes-miR156b	Pn5:18902828-18980871	27519	27539	2	GUGCUCACUCUCUAUCUGUCA	::::::::::::: :::::::	CACGAGUGAGAGA-AGACAGU
rgl-miR5139	Pn5:18902828-18980871	47789	47807	2	UGGUAUCAAAGCCAGGUUU	:::::::: ::::::::::	ACCAUAGUCUCGGUCCAAA
bdi-miR156i-5p	Pn5:18902828-18980871	28070	28090	2	GUGCUCACUCUCUAUCUGUCA	::::::::::::: :::::::	CACGAGUGAGAGA-AGACAGU
bdi-miR156i-5p	Pn5:18902828-18980871	27519	27539	2	GUGCUCACUCUCUAUCUGUCA	::::::::::::: :::::::	CACGAGUGAGAGA-AGACAGU
mes-miR156f	Pn5:18902828-18980871	28070	28090	2	GUGCUCACUCUCUAUCUGUCA	::::::::::::: :::::::	CACGAGUGAGAGA-AGACAGU
mes-miR156f	Pn5:18902828-18980871	27519	27539	2	GUGCUCACUCUCUAUCUGUCA	::::::::::::: :::::::	CACGAGUGAGAGA-AGACAGU
cpa-miR156d	Pn5:18902828-18980871	28070	28090	2	GUGCUCACUCUCUAUCUGUCA	::::::::::::: :::::::	CACGAGUGAGAGA-AGACAGU
cpa-miR156d	Pn5:18902828-18980871	27519	27539	2	GUGCUCACUCUCUAUCUGUCA	::::::::::::: :::::::	CACGAGUGAGAGA-AGACAGU
ctr-miR156	Pn5:18902828-18980871	28070	28090	2	GUGCUCACUCUCUAUCUGUCA	::::::::::::: :::::::	CACGAGUGAGAGA-AGACAGU
ctr-miR156	Pn5:18902828-18980871	27519	27539	2	GUGCUCACUCUCUAUCUGUCA	::::::::::::: :::::::	CACGAGUGAGAGA-AGACAGU
nta-miR156e	Pn5:18902828-18980871	28070	28090	2	GUGCUCACUCUCUAUCUGUCA	::::::::::::: :::::::	CACGAGUGAGAGA-AGACAGU
nta-miR156e	Pn5:18902828-18980871	27519	27539	2	GUGCUCACUCUCUAUCUGUCA	::::::::::::: :::::::	CACGAGUGAGAGA-AGACAGU
mdm-miR156a	Pn5:18902828-18980871	28070	28090	2	GUGCUCACUCUCUAUCUGUCA	::::::::::::: :::::::	CACGAGUGAGAGA-AGACAGU
mdm-miR156a	Pn5:18902828-18980871	27519	27539	2	GUGCUCACUCUCUAUCUGUCA	::::::::::::: :::::::	CACGAGUGAGAGA-AGACAGU
ptc-miR156f	Pn5:18902828-18980871	28070	28090	2	GUGCUCACUCUCUAUCUGUCA	::::::::::::: :::::::	CACGAGUGAGAGA-AGACAGU
ptc-miR156f	Pn5:18902828-18980871	27519	27539	2	GUGCUCACUCUCUAUCUGUCA	::::::::::::: :::::::	CACGAGUGAGAGA-AGACAGU
har-miR156a	Pn5:18902828-18980871	28070	28090	2	GUGCUCACUCUCUAUCUGUCA	::::::::::::: :::::::	CACGAGUGAGAGA-AGACAGU
har-miR156a	Pn5:18902828-18980871	27519	27539	2	GUGCUCACUCUCUAUCUGUCA	::::::::::::: :::::::	CACGAGUGAGAGA-AGACAGU
bra-miR156c-5p	Pn5:18902828-18980871	28070	28090	2	GUGCUCACUCUCUAUCUGUCA	::::::::::::: :::::::	CACGAGUGAGAGA-AGACAGU
bra-miR156c-5p	Pn5:18902828-18980871	27519	27539	2	GUGCUCACUCUCUAUCUGUCA	::::::::::::: :::::::	CACGAGUGAGAGA-AGACAGU
zma-miR156g-5p	Pn5:18902828-18980871	28070	28090	2	GUGCUCACUCUCUAUCUGUCA	::::::::::::: :::::::	CACGAGUGAGAGA-AGACAGU
zma-miR156g-5p	Pn5:18902828-18980871	27519	27539	2	GUGCUCACUCUCUAUCUGUCA	::::::::::::: :::::::	CACGAGUGAGAGA-AGACAGU
mdm-miR156n	Pn5:18902828-18980871	28070	28090	2	GUGCUCACUCUCUAUCUGUCA	::::::::::::: :::::::	CACGAGUGAGAGA-AGACAGU
mdm-miR156n	Pn5:18902828-18980871	27519	27539	2	GUGCUCACUCUCUAUCUGUCA	::::::::::::: :::::::	CACGAGUGAGAGA-AGACAGU
mes-miR156a	Pn5:18902828-18980871	28070	28090	2	GUGCUCACUCUCUAUCUGUCA	::::::::::::: :::::::	CACGAGUGAGAGA-AGACAGU
mes-miR156a	Pn5:18902828-18980871	27519	27539	2	GUGCUCACUCUCUAUCUGUCA	::::::::::::: :::::::	CACGAGUGAGAGA-AGACAGU
osa-miR156d	Pn5:18902828-18980871	28070	28090	2	GUGCUCACUCUCUAUCUGUCA	::::::::::::: :::::::	CACGAGUGAGAGA-AGACAGU
osa-miR156d	Pn5:18902828-18980871	27519	27539	2	GUGCUCACUCUCUAUCUGUCA	::::::::::::: :::::::	CACGAGUGAGAGA-AGACAGU
sbi-miR156a	Pn5:18902828-18980871	28070	28090	2	GUGCUCACUCUCUAUCUGUCA	::::::::::::: :::::::	CACGAGUGAGAGA-AGACAGU
sbi-miR156a	Pn5:18902828-18980871	27519	27539	2	GUGCUCACUCUCUAUCUGUCA	::::::::::::: :::::::	CACGAGUGAGAGA-AGACAGU
stu-miR156i-5p	Pn5:18902828-18980871	28070	28090	2	GUGCUCACUCUCUAUCUGUCA	::::::::::::: :::::::	CACGAGUGAGAGA-AGACAGU
stu-miR156i-5p	Pn5:18902828-18980871	27519	27539	2	GUGCUCACUCUCUAUCUGUCA	::::::::::::: :::::::	CACGAGUGAGAGA-AGACAGU
cca-miR156a	Pn5:18902828-18980871	28070	28090	2	GUGCUCACUCUCUAUCUGUCA	::::::::::::: :::::::	CACGAGUGAGAGA-AGACAGU
cca-miR156a	Pn5:18902828-18980871	27519	27539	2	GUGCUCACUCUCUAUCUGUCA	::::::::::::: :::::::	CACGAGUGAGAGA-AGACAGU
ath-miR156b-5p	Pn5:18902828-18980871	28070	28090	2	GUGCUCACUCUCUAUCUGUCA	::::::::::::: :::::::	CACGAGUGAGAGA-AGACAGU
ath-miR156b-5p	Pn5:18902828-18980871	27519	27539	2	GUGCUCACUCUCUAUCUGUCA	::::::::::::: :::::::	CACGAGUGAGAGA-AGACAGU
cpa-miR156b	Pn5:18902828-18980871	28070	28090	2	GUGCUCACUCUCUAUCUGUCA	::::::::::::: :::::::	CACGAGUGAGAGA-AGACAGU
cpa-miR156b	Pn5:18902828-18980871	27519	27539	2	GUGCUCACUCUCUAUCUGUCA	::::::::::::: :::::::	CACGAGUGAGAGA-AGACAGU
osa-miR156i	Pn5:18902828-18980871	28070	28090	2	GUGCUCACUCUCUAUCUGUCA	::::::::::::: :::::::	CACGAGUGAGAGA-AGACAGU
osa-miR156i	Pn5:18902828-18980871	27519	27539	2	GUGCUCACUCUCUAUCUGUCA	::::::::::::: :::::::	CACGAGUGAGAGA-AGACAGU
zma-miR156d-5p	Pn5:18902828-18980871	28070	28090	2	GUGCUCACUCUCUAUCUGUCA	::::::::::::: :::::::	CACGAGUGAGAGA-AGACAGU
zma-miR156d-5p	Pn5:18902828-18980871	27519	27539	2	GUGCUCACUCUCUAUCUGUCA	::::::::::::: :::::::	CACGAGUGAGAGA-AGACAGU
vun-miR156a	Pn5:18902828-18980871	28070	28090	2	GUGCUCACUCUCUAUCUGUCA	::::::::::::: :::::::	CACGAGUGAGAGA-AGACAGU
vun-miR156a	Pn5:18902828-18980871	27519	27539	2	GUGCUCACUCUCUAUCUGUCA	::::::::::::: :::::::	CACGAGUGAGAGA-AGACAGU
vvi-miR156b	Pn5:18902828-18980871	28070	28090	2	GUGCUCACUCUCUAUCUGUCA	::::::::::::: :::::::	CACGAGUGAGAGA-AGACAGU
vvi-miR156b	Pn5:18902828-18980871	27519	27539	2	GUGCUCACUCUCUAUCUGUCA	::::::::::::: :::::::	CACGAGUGAGAGA-AGACAGU
bdi-miR156f-5p	Pn5:18902828-18980871	28070	28090	2	GUGCUCACUCUCUAUCUGUCA	::::::::::::: :::::::	CACGAGUGAGAGA-AGACAGU
bdi-miR156f-5p	Pn5:18902828-18980871	27519	27539	2	GUGCUCACUCUCUAUCUGUCA	::::::::::::: :::::::	CACGAGUGAGAGA-AGACAGU
mtr-miR156c-5p	Pn5:18902828-18980871	28070	28090	2	GUGCUCACUCUCUAUCUGUCA	::::::::::::: :::::::	CACGAGUGAGAGA-AGACAGU
mtr-miR156c-5p	Pn5:18902828-18980871	27519	27539	2	GUGCUCACUCUCUAUCUGUCA	::::::::::::: :::::::	CACGAGUGAGAGA-AGACAGU
sly-miR156d-5p	Pn5:18902828-18980871	28070	28090	2	GUGCUCACUCUCUAUCUGUCA	::::::::::::: :::::::	CACGAGUGAGAGA-AGACAGU
sly-miR156d-5p	Pn5:18902828-18980871	27519	27539	2	GUGCUCACUCUCUAUCUGUCA	::::::::::::: :::::::	CACGAGUGAGAGA-AGACAGU
nta-miR156c	Pn5:18902828-18980871	28070	28090	2	GUGCUCACUCUCUAUCUGUCA	::::::::::::: :::::::	CACGAGUGAGAGA-AGACAGU
nta-miR156c	Pn5:18902828-18980871	27519	27539	2	GUGCUCACUCUCUAUCUGUCA	::::::::::::: :::::::	CACGAGUGAGAGA-AGACAGU
ptc-miR156e	Pn5:18902828-18980871	28070	28090	2	GUGCUCACUCUCUAUCUGUCA	::::::::::::: :::::::	CACGAGUGAGAGA-AGACAGU
ptc-miR156e	Pn5:18902828-18980871	27519	27539	2	GUGCUCACUCUCUAUCUGUCA	::::::::::::: :::::::	CACGAGUGAGAGA-AGACAGU
bra-miR156g-5p	Pn5:18902828-18980871	28070	28090	2	GUGCUCACUCUCUAUCUGUCA	::::::::::::: :::::::	CACGAGUGAGAGA-AGACAGU
bra-miR156g-5p	Pn5:18902828-18980871	27519	27539	2	GUGCUCACUCUCUAUCUGUCA	::::::::::::: :::::::	CACGAGUGAGAGA-AGACAGU
osa-miR156h-5p	Pn5:18902828-18980871	28070	28090	2	GUGCUCACUCUCUAUCUGUCA	::::::::::::: :::::::	CACGAGUGAGAGA-AGACAGU
osa-miR156h-5p	Pn5:18902828-18980871	27519	27539	2	GUGCUCACUCUCUAUCUGUCA	::::::::::::: :::::::	CACGAGUGAGAGA-AGACAGU
mes-miR156d	Pn5:18902828-18980871	28070	28090	2	GUGCUCACUCUCUAUCUGUCA	::::::::::::: :::::::	CACGAGUGAGAGA-AGACAGU
mes-miR156d	Pn5:18902828-18980871	27519	27539	2	GUGCUCACUCUCUAUCUGUCA	::::::::::::: :::::::	CACGAGUGAGAGA-AGACAGU
bna-miR156d	Pn5:18902828-18980871	28070	28090	2	GUGCUCACUCUCUAUCUGUCA	::::::::::::: :::::::	CACGAGUGAGAGA-AGACAGU
bna-miR156d	Pn5:18902828-18980871	27519	27539	2	GUGCUCACUCUCUAUCUGUCA	::::::::::::: :::::::	CACGAGUGAGAGA-AGACAGU
mdm-miR156h	Pn5:18902828-18980871	28070	28090	2	GUGCUCACUCUCUAUCUGUCA	::::::::::::: :::::::	CACGAGUGAGAGA-AGACAGU
mdm-miR156h	Pn5:18902828-18980871	27519	27539	2	GUGCUCACUCUCUAUCUGUCA	::::::::::::: :::::::	CACGAGUGAGAGA-AGACAGU
mtr-miR156i-5p	Pn5:18902828-18980871	28070	28090	2	GUGCUCACUCUCUAUCUGUCA	::::::::::::: :::::::	CACGAGUGAGAGA-AGACAGU
mtr-miR156i-5p	Pn5:18902828-18980871	27519	27539	2	GUGCUCACUCUCUAUCUGUCA	::::::::::::: :::::::	CACGAGUGAGAGA-AGACAGU
bdi-miR156g-5p	Pn5:18902828-18980871	28070	28090	2	GUGCUCACUCUCUAUCUGUCA	::::::::::::: :::::::	CACGAGUGAGAGA-AGACAGU
bdi-miR156g-5p	Pn5:18902828-18980871	27519	27539	2	GUGCUCACUCUCUAUCUGUCA	::::::::::::: :::::::	CACGAGUGAGAGA-AGACAGU
ppt-miR156b	Pn5:18902828-18980871	28070	28090	2	GUGCUCACUCUCUAUCUGUCA	::::::::::::: :::::::	CACGAGUGAGAGA-AGACAGU
ppt-miR156b	Pn5:18902828-18980871	27519	27539	2	GUGCUCACUCUCUAUCUGUCA	::::::::::::: :::::::	CACGAGUGAGAGA-AGACAGU
mdm-miR156d	Pn5:18902828-18980871	28070	28090	2	GUGCUCACUCUCUAUCUGUCA	::::::::::::: :::::::	CACGAGUGAGAGA-AGACAGU
mdm-miR156d	Pn5:18902828-18980871	27519	27539	2	GUGCUCACUCUCUAUCUGUCA	::::::::::::: :::::::	CACGAGUGAGAGA-AGACAGU
ghr-miR156b	Pn5:18902828-18980871	28070	28090	2	GUGCUCACUCUCUAUCUGUCA	::::::::::::: :::::::	CACGAGUGAGAGA-AGACAGU
ghr-miR156b	Pn5:18902828-18980871	27519	27539	2	GUGCUCACUCUCUAUCUGUCA	::::::::::::: :::::::	CACGAGUGAGAGA-AGACAGU
mdm-miR156o	Pn5:18902828-18980871	28070	28090	2	GUGCUCACUCUCUAUCUGUCA	::::::::::::: :::::::	CACGAGUGAGAGA-AGACAGU
mdm-miR156o	Pn5:18902828-18980871	27519	27539	2	GUGCUCACUCUCUAUCUGUCA	::::::::::::: :::::::	CACGAGUGAGAGA-AGACAGU
bdi-miR156e-5p	Pn5:18902828-18980871	28070	28090	2	GUGCUCACUCUCUAUCUGUCA	::::::::::::: :::::::	CACGAGUGAGAGA-AGACAGU
bdi-miR156e-5p	Pn5:18902828-18980871	27519	27539	2	GUGCUCACUCUCUAUCUGUCA	::::::::::::: :::::::	CACGAGUGAGAGA-AGACAGU
tcc-miR156c	Pn5:18902828-18980871	28070	28090	2	GUGCUCACUCUCUAUCUGUCA	::::::::::::: :::::::	CACGAGUGAGAGA-AGACAGU
tcc-miR156c	Pn5:18902828-18980871	27519	27539	2	GUGCUCACUCUCUAUCUGUCA	::::::::::::: :::::::	CACGAGUGAGAGA-AGACAGU
ata-miR156b-5p	Pn5:18902828-18980871	28070	28090	2	GUGCUCACUCUCUAUCUGUCA	::::::::::::: :::::::	CACGAGUGAGAGA-AGACAGU
ata-miR156b-5p	Pn5:18902828-18980871	27519	27539	2	GUGCUCACUCUCUAUCUGUCA	::::::::::::: :::::::	CACGAGUGAGAGA-AGACAGU
osa-miR156c-5p	Pn5:18902828-18980871	28070	28090	2	GUGCUCACUCUCUAUCUGUCA	::::::::::::: :::::::	CACGAGUGAGAGA-AGACAGU
osa-miR156c-5p	Pn5:18902828-18980871	27519	27539	2	GUGCUCACUCUCUAUCUGUCA	::::::::::::: :::::::	CACGAGUGAGAGA-AGACAGU
sbi-miR156c	Pn5:18902828-18980871	28070	28090	2	GUGCUCACUCUCUAUCUGUCA	::::::::::::: :::::::	CACGAGUGAGAGA-AGACAGU
sbi-miR156c	Pn5:18902828-18980871	27519	27539	2	GUGCUCACUCUCUAUCUGUCA	::::::::::::: :::::::	CACGAGUGAGAGA-AGACAGU
osa-miR156b-5p	Pn5:18902828-18980871	28070	28090	2	GUGCUCACUCUCUAUCUGUCA	::::::::::::: :::::::	CACGAGUGAGAGA-AGACAGU
osa-miR156b-5p	Pn5:18902828-18980871	27519	27539	2	GUGCUCACUCUCUAUCUGUCA	::::::::::::: :::::::	CACGAGUGAGAGA-AGACAGU
cpa-miR156a	Pn5:18902828-18980871	28070	28090	2	GUGCUCACUCUCUAUCUGUCA	::::::::::::: :::::::	CACGAGUGAGAGA-AGACAGU
cpa-miR156a	Pn5:18902828-18980871	27519	27539	2	GUGCUCACUCUCUAUCUGUCA	::::::::::::: :::::::	CACGAGUGAGAGA-AGACAGU
vvi-miR156d	Pn5:18902828-18980871	28070	28090	2	GUGCUCACUCUCUAUCUGUCA	::::::::::::: :::::::	CACGAGUGAGAGA-AGACAGU
vvi-miR156d	Pn5:18902828-18980871	27519	27539	2	GUGCUCACUCUCUAUCUGUCA	::::::::::::: :::::::	CACGAGUGAGAGA-AGACAGU
ata-miR156e-5p	Pn5:18902828-18980871	28070	28090	2	GUGCUCACUCUCUAUCUGUCA	::::::::::::: :::::::	CACGAGUGAGAGA-AGACAGU
ata-miR156e-5p	Pn5:18902828-18980871	27519	27539	2	GUGCUCACUCUCUAUCUGUCA	::::::::::::: :::::::	CACGAGUGAGAGA-AGACAGU
mes-miR156c	Pn5:18902828-18980871	28070	28090	2	GUGCUCACUCUCUAUCUGUCA	::::::::::::: :::::::	CACGAGUGAGAGA-AGACAGU
mes-miR156c	Pn5:18902828-18980871	27519	27539	2	GUGCUCACUCUCUAUCUGUCA	::::::::::::: :::::::	CACGAGUGAGAGA-AGACAGU
ata-miR156c-5p	Pn5:18902828-18980871	28070	28090	2	GUGCUCACUCUCUAUCUGUCA	::::::::::::: :::::::	CACGAGUGAGAGA-AGACAGU
ata-miR156c-5p	Pn5:18902828-18980871	27519	27539	2	GUGCUCACUCUCUAUCUGUCA	::::::::::::: :::::::	CACGAGUGAGAGA-AGACAGU
zma-miR156f-5p	Pn5:18902828-18980871	28070	28090	2	GUGCUCACUCUCUAUCUGUCA	::::::::::::: :::::::	CACGAGUGAGAGA-AGACAGU
zma-miR156f-5p	Pn5:18902828-18980871	27519	27539	2	GUGCUCACUCUCUAUCUGUCA	::::::::::::: :::::::	CACGAGUGAGAGA-AGACAGU
ptc-miR156b	Pn5:18902828-18980871	28070	28090	2	GUGCUCACUCUCUAUCUGUCA	::::::::::::: :::::::	CACGAGUGAGAGA-AGACAGU
ptc-miR156b	Pn5:18902828-18980871	27519	27539	2	GUGCUCACUCUCUAUCUGUCA	::::::::::::: :::::::	CACGAGUGAGAGA-AGACAGU
bra-miR156b-3p	Pn5:18902828-18980871	28003	28022	2	GGUGACAGA-AGAGAGUGAGC	::::::::: :::::::::::	CCACUGUCUAUCUCUCACUCG
bra-miR156b-3p	Pn5:18902828-18980871	27455	27474	2	GGUGACAGA-AGAGAGUGAGC	::::::::: :::::::::::	CCACUGUCUAUCUCUCACUCG
sof-miR156	Pn5:18902828-18980871	28070	28090	2	GUGCUCACUCUCUAUCUGUCA	::::::::::::: :::::::	CACGAGUGAGAGA-AGACAGU
sof-miR156	Pn5:18902828-18980871	27519	27539	2	GUGCUCACUCUCUAUCUGUCA	::::::::::::: :::::::	CACGAGUGAGAGA-AGACAGU
bra-miR156d-5p	Pn5:18902828-18980871	28070	28090	2	GUGCUCACUCUCUAUCUGUCA	::::::::::::: :::::::	CACGAGUGAGAGA-AGACAGU
bra-miR156d-5p	Pn5:18902828-18980871	27519	27539	2	GUGCUCACUCUCUAUCUGUCA	::::::::::::: :::::::	CACGAGUGAGAGA-AGACAGU
han-miR156a	Pn5:18902828-18980871	28070	28090	2	GUGCUCACUCUCUAUCUGUCA	::::::::::::: :::::::	CACGAGUGAGAGA-AGACAGU
han-miR156a	Pn5:18902828-18980871	27519	27539	2	GUGCUCACUCUCUAUCUGUCA	::::::::::::: :::::::	CACGAGUGAGAGA-AGACAGU
tcc-miR156d	Pn5:18902828-18980871	28070	28090	2	GUGCUCACUCUCUAUCUGUCA	::::::::::::: :::::::	CACGAGUGAGAGA-AGACAGU
tcc-miR156d	Pn5:18902828-18980871	27519	27539	2	GUGCUCACUCUCUAUCUGUCA	::::::::::::: :::::::	CACGAGUGAGAGA-AGACAGU
mdm-miR156f	Pn5:18902828-18980871	28070	28090	2	GUGCUCACUCUCUAUCUGUCA	::::::::::::: :::::::	CACGAGUGAGAGA-AGACAGU
mdm-miR156f	Pn5:18902828-18980871	27519	27539	2	GUGCUCACUCUCUAUCUGUCA	::::::::::::: :::::::	CACGAGUGAGAGA-AGACAGU
mdm-miR156j	Pn5:18902828-18980871	28070	28090	2	GUGCUCACUCUCUAUCUGUCA	::::::::::::: :::::::	CACGAGUGAGAGA-AGACAGU
mdm-miR156j	Pn5:18902828-18980871	27519	27539	2	GUGCUCACUCUCUAUCUGUCA	::::::::::::: :::::::	CACGAGUGAGAGA-AGACAGU
gma-miR156x	Pn5:18902828-18980871	28070	28090	2	GUGCUCACUCUCUAUCUGUCA	::::::::::::: :::::::	CACGAGUGAGAGA-AGACAGU
gma-miR156x	Pn5:18902828-18980871	27519	27539	2	GUGCUCACUCUCUAUCUGUCA	::::::::::::: :::::::	CACGAGUGAGAGA-AGACAGU
bra-miR156f-5p	Pn5:18902828-18980871	28070	28090	2	GUGCUCACUCUCUAUCUGUCA	::::::::::::: :::::::	CACGAGUGAGAGA-AGACAGU
bra-miR156f-5p	Pn5:18902828-18980871	27519	27539	2	GUGCUCACUCUCUAUCUGUCA	::::::::::::: :::::::	CACGAGUGAGAGA-AGACAGU
aly-miR156e-5p	Pn5:18902828-18980871	28070	28090	2	GUGCUCACUCUCUAUCUGUCA	::::::::::::: :::::::	CACGAGUGAGAGA-AGACAGU
aly-miR156e-5p	Pn5:18902828-18980871	27519	27539	2	GUGCUCACUCUCUAUCUGUCA	::::::::::::: :::::::	CACGAGUGAGAGA-AGACAGU
dpr-miR156b	Pn5:18902828-18980871	28070	28090	2	GUGCUCACUCUCUAUCUGUCA	::::::::::::: :::::::	CACGAGUGAGAGA-AGACAGU
dpr-miR156b	Pn5:18902828-18980871	27519	27539	2	GUGCUCACUCUCUAUCUGUCA	::::::::::::: :::::::	CACGAGUGAGAGA-AGACAGU
nta-miR156a	Pn5:18902828-18980871	28070	28090	2	GUGCUCACUCUCUAUCUGUCA	::::::::::::: :::::::	CACGAGUGAGAGA-AGACAGU
nta-miR156a	Pn5:18902828-18980871	27519	27539	2	GUGCUCACUCUCUAUCUGUCA	::::::::::::: :::::::	CACGAGUGAGAGA-AGACAGU
stu-miR156h-5p	Pn5:18902828-18980871	28070	28090	2	GUGCUCACUCUCUAUCUGUCA	::::::::::::: :::::::	CACGAGUGAGAGA-AGACAGU
stu-miR156h-5p	Pn5:18902828-18980871	27519	27539	2	GUGCUCACUCUCUAUCUGUCA	::::::::::::: :::::::	CACGAGUGAGAGA-AGACAGU
zma-miR156i-5p	Pn5:18902828-18980871	28070	28090	2	GUGCUCACUCUCUAUCUGUCA	::::::::::::: :::::::	CACGAGUGAGAGA-AGACAGU
zma-miR156i-5p	Pn5:18902828-18980871	27519	27539	2	GUGCUCACUCUCUAUCUGUCA	::::::::::::: :::::::	CACGAGUGAGAGA-AGACAGU
bdi-miR156c	Pn5:18902828-18980871	28070	28090	2	GUGCUCACUCUCUAUCUGUCA	::::::::::::: :::::::	CACGAGUGAGAGA-AGACAGU
bdi-miR156c	Pn5:18902828-18980871	27519	27539	2	GUGCUCACUCUCUAUCUGUCA	::::::::::::: :::::::	CACGAGUGAGAGA-AGACAGU
bna-miR156f	Pn5:18902828-18980871	28070	28090	2	GUGCUCACUCUCUAUCUGUCA	::::::::::::: :::::::	CACGAGUGAGAGA-AGACAGU
bna-miR156f	Pn5:18902828-18980871	27519	27539	2	GUGCUCACUCUCUAUCUGUCA	::::::::::::: :::::::	CACGAGUGAGAGA-AGACAGU
sbi-miR156g	Pn5:18902828-18980871	28070	28090	2	GUGCUCACUCUCUAUCUGUCA	::::::::::::: :::::::	CACGAGUGAGAGA-AGACAGU
sbi-miR156g	Pn5:18902828-18980871	27519	27539	2	GUGCUCACUCUCUAUCUGUCA	::::::::::::: :::::::	CACGAGUGAGAGA-AGACAGU
cpa-miR156c	Pn5:18902828-18980871	28070	28090	2	GUGCUCACUCUCUAUCUGUCA	::::::::::::: :::::::	CACGAGUGAGAGA-AGACAGU
cpa-miR156c	Pn5:18902828-18980871	27519	27539	2	GUGCUCACUCUCUAUCUGUCA	::::::::::::: :::::::	CACGAGUGAGAGA-AGACAGU
aly-miR156b-5p	Pn5:18902828-18980871	28070	28090	2	GUGCUCACUCUCUAUCUGUCA	::::::::::::: :::::::	CACGAGUGAGAGA-AGACAGU
aly-miR156b-5p	Pn5:18902828-18980871	27519	27539	2	GUGCUCACUCUCUAUCUGUCA	::::::::::::: :::::::	CACGAGUGAGAGA-AGACAGU
bra-miR156d-3p	Pn5:18902828-18980871	28003	28022	2	GGUGACAGA-AGAGAGUGAGC	::::::::: :::::::::::	CCACUGUCUAUCUCUCACUCG
bra-miR156d-3p	Pn5:18902828-18980871	27455	27474	2	GGUGACAGA-AGAGAGUGAGC	::::::::: :::::::::::	CCACUGUCUAUCUCUCACUCG
ptc-miR156a	Pn5:18902828-18980871	28070	28090	2	GUGCUCACUCUCUAUCUGUCA	::::::::::::: :::::::	CACGAGUGAGAGA-AGACAGU
ptc-miR156a	Pn5:18902828-18980871	27519	27539	2	GUGCUCACUCUCUAUCUGUCA	::::::::::::: :::::::	CACGAGUGAGAGA-AGACAGU
gma-miR156v	Pn5:18902828-18980871	28070	28090	2	GUGCUCACUCUCUAUCUGUCA	::::::::::::: :::::::	CACGAGUGAGAGA-AGACAGU
gma-miR156v	Pn5:18902828-18980871	27519	27539	2	GUGCUCACUCUCUAUCUGUCA	::::::::::::: :::::::	CACGAGUGAGAGA-AGACAGU
bra-miR156b-5p	Pn5:18902828-18980871	28070	28090	2	GUGCUCACUCUCUAUCUGUCA	::::::::::::: :::::::	CACGAGUGAGAGA-AGACAGU
bra-miR156b-5p	Pn5:18902828-18980871	27519	27539	2	GUGCUCACUCUCUAUCUGUCA	::::::::::::: :::::::	CACGAGUGAGAGA-AGACAGU
bdi-miR156h-5p	Pn5:18902828-18980871	28070	28090	2	GUGCUCACUCUCUAUCUGUCA	::::::::::::: :::::::	CACGAGUGAGAGA-AGACAGU
bdi-miR156h-5p	Pn5:18902828-18980871	27519	27539	2	GUGCUCACUCUCUAUCUGUCA	::::::::::::: :::::::	CACGAGUGAGAGA-AGACAGU
bra-miR156e-5p	Pn5:18902828-18980871	28070	28090	2	GUGCUCACUCUCUAUCUGUCA	::::::::::::: :::::::	CACGAGUGAGAGA-AGACAGU
bra-miR156e-5p	Pn5:18902828-18980871	27519	27539	2	GUGCUCACUCUCUAUCUGUCA	::::::::::::: :::::::	CACGAGUGAGAGA-AGACAGU
stu-miR156e	Pn5:18902828-18980871	28070	28090	2	GUGCUCACUCUCUAUCUGUCA	::::::::::::: :::::::	CACGAGUGAGAGA-AGACAGU
stu-miR156e	Pn5:18902828-18980871	27519	27539	2	GUGCUCACUCUCUAUCUGUCA	::::::::::::: :::::::	CACGAGUGAGAGA-AGACAGU
cme-miR156c	Pn5:18902828-18980871	28070	28090	2	GUGCUCACUCUCUAUCUGUCA	::::::::::::: :::::::	CACGAGUGAGAGA-AGACAGU
cme-miR156c	Pn5:18902828-18980871	27519	27539	2	GUGCUCACUCUCUAUCUGUCA	::::::::::::: :::::::	CACGAGUGAGAGA-AGACAGU
mtr-miR156d-5p	Pn5:18902828-18980871	28070	28090	2	GUGCUCACUCUCUAUCUGUCA	::::::::::::: :::::::	CACGAGUGAGAGA-AGACAGU
mtr-miR156d-5p	Pn5:18902828-18980871	27519	27539	2	GUGCUCACUCUCUAUCUGUCA	::::::::::::: :::::::	CACGAGUGAGAGA-AGACAGU
sbi-miR156i	Pn5:18902828-18980871	28070	28090	2	GUGCUCACUCUCUAUCUGUCA	::::::::::::: :::::::	CACGAGUGAGAGA-AGACAGU
sbi-miR156i	Pn5:18902828-18980871	27519	27539	2	GUGCUCACUCUCUAUCUGUCA	::::::::::::: :::::::	CACGAGUGAGAGA-AGACAGU
mtr-miR156b-5p	Pn5:18902828-18980871	28070	28090	2	GUGCUCACUCUCUAUCUGUCA	::::::::::::: :::::::	CACGAGUGAGAGA-AGACAGU
mtr-miR156b-5p	Pn5:18902828-18980871	27519	27539	2	GUGCUCACUCUCUAUCUGUCA	::::::::::::: :::::::	CACGAGUGAGAGA-AGACAGU
ata-miR156d-5p	Pn5:18902828-18980871	28070	28090	2	GUGCUCACUCUCUAUCUGUCA	::::::::::::: :::::::	CACGAGUGAGAGA-AGACAGU
ata-miR156d-5p	Pn5:18902828-18980871	27519	27539	2	GUGCUCACUCUCUAUCUGUCA	::::::::::::: :::::::	CACGAGUGAGAGA-AGACAGU
mdm-miR156k	Pn5:18902828-18980871	28070	28090	2	GUGCUCACUCUCUAUCUGUCA	::::::::::::: :::::::	CACGAGUGAGAGA-AGACAGU
mdm-miR156k	Pn5:18902828-18980871	27519	27539	2	GUGCUCACUCUCUAUCUGUCA	::::::::::::: :::::::	CACGAGUGAGAGA-AGACAGU
osa-miR3979-3p	Pn4:37120253-37137768	15003	15021	2	GCUUC-CUCCUCCCCCGAGG	::::: ::::::::::::.:	CGAAGAGAGGAGGGGGCUUC
vvi-miR845e	Pn4:35762202-35909217	119622	119642	2	CAACAAGUGGUAUCAGAGCCA	:: ::: ::::::::::::::	GUAGUUAACCAUAGUCUCGGU
bdi-miR845	Pn4:35762202-35909217	119621	119641	2	CCAACAAGUGGUAUCAGAGCC	::::::: ::::::::::::	GGUUGUUAACCAUAGUCUCGU
vvi-miR845d	Pn4:35762202-35909217	119622	119642	2	CAACAAGUGGUAUCAGAGCCA	:: ::: ::::::::::::::	GUAGUUAACCAUAGUCUCGGU
osa-miR2919	Pn4:35581401-35741872	17047	17065	2	UCUUUCCCCCCCCCCUUUU	:::::::::::::::..::	AGAAAGGGGGGGGGGGGAA
aly-miR838-3p	Pn4:30202222-30202678	164	184	2	UGUACAAAAAGAAGAAGAAAA	::: ::: :::::::::::::	ACACGUUCUUCUUCUUCUUUU
gma-miR6300	Pn4:29130012-29132241	466	484	2	CCACCUAUACUACAAUGAC	:::: ::::::::::.:::	GGUG-AUAUGAUGUUGCUG
ath-miR5658	Pn4:2304690-2500485	53538	53558	2	UUUCAUCAUCAACAUCAUCAU	::::::::::: :::::::::	AAAGUAGUAGUAGUAGUAGUA
vvi-miR845b	Pn4:20637667-20746202	91817	91837	2	UAACAAGUGGUAUCAGAGCUA	:: ::: ::::::::::::::	AUAGUUAACCAUAGUCUCGAU
vvi-miR845b	Pn4:20637667-20746202	52337	52357	2	UAACAAGUGGUAUCAGAGCUA	:: ::: ::::::::::::::	AUAGUUAACCAUAGUCUCGAU
vvi-miR845b	Pn4:20637667-20746202	41694	41714	2	UAACAAGUGGUAUCAGAGCUA	:: ::: ::::::::::::::	AUAGUUAACCAUAGUCUCGAU
vvi-miR845a	Pn4:20637667-20746202	91817	91837	2	UAACAAGUGGUAUCAGAGCUA	:: ::: ::::::::::::::	AUAGUUAACCAUAGUCUCGAU
vvi-miR845a	Pn4:20637667-20746202	52337	52357	2	UAACAAGUGGUAUCAGAGCUA	:: ::: ::::::::::::::	AUAGUUAACCAUAGUCUCGAU
vvi-miR845a	Pn4:20637667-20746202	41694	41714	2	UAACAAGUGGUAUCAGAGCUA	:: ::: ::::::::::::::	AUAGUUAACCAUAGUCUCGAU
gma-miR396g	Pn4:19288681-19417606	113285	113306	2	CAUGCACUAAGAAGUUCAAGAA	::::: :::::::::::::::	CUACGU-AUUCUUCAAGUUCUU
mtr-miR2673b	Pn4:19288681-19417606	107948	107969	2	GGGGAAGAGGAAGAGGAGGAGG	: :::::::::::::::.::::	CACCUUCUCCUUCUCCUUCUCC
gma-miR1533	Pn4:19288681-19417606	116585	116603	2	UCAUUAUUAUUAUUAUUAU	::::::::::: :::::::	AGUAAUAAUAAAAAUAAUA
mtr-miR2673a	Pn4:19288681-19417606	107948	107969	2	GGGGAAGAGGAAGAGGAGGAGG	: :::::::::::::::.::::	CACCUUCUCCUUCUCCUUCUCC
bna-miR6034	Pn3:9717393-9785188	44830	44850	2	ACCAAAACUAUAUACAUCAGA	::::: ::::::::::::::	GGGUUUCGAUAUAUGUAGUCU
aly-miR838-3p	Pn3:9717393-9785188	13434	13454	2	UGUCCAAGAAGAAGAAGAAGA	::: :::::::::::::::.:	ACACGUUCUUCUUCUUCUUUU
ssl-miR1078	Pn3:9131927-9213116	58303	58323	2	GUCAUGGUUGAAUCAAUCAAG	.:::...::::::::::::::	UAGUGUUAACUUAGUUAGUUC
ssl-miR1078	Pn3:9131927-9213116	25599	25619	2	GUCAUGGUUGAAUCAAUCAAG	.:::...::::::::::::::	UAGUGUUAACUUAGUUAGUUC
ppt-miR160d	Pn3:6407275-6456740	30342	30362	2	CGGCAUGCAGGGAGCCAGCCG	:::::::::::::::::: ::	GCCGUACGUCCCUCGGUCCGC
ath-miR5654-5p	Pn3:39240473-39377193	73534	73552	2	UGGAAU-UGUUGGGAUUUAU	::::: :::::::::::::	ACCUUCUACAACCCUAAAUA
nta-miR169t	Pn3:3871931-3949278	25374	25394	2	GAGGCAGGUCAUCCUUGGUUA	.:::::.:::::::::::.::	UUCCGUUCAGUAGGAACCGAU
cpa-miR8155	Pn3:3871931-3949278	12083	12100	2	UGGUAUCAGAGCC-GGUUA	::::::::::::: :::::	ACCAUAGUCUCGGUCCAAU
ath-miR845a	Pn3:3871931-3949278	12075	12096	2	CAACAAAUUGGUAUCAGAGCCG	:: ::: :::::::::::::::	GUAGUU-AACCAUAGUCUCGGC
cca-miR169a	Pn3:3871931-3949278	25374	25394	2	GAGGCAGGUCAUCCUUGGUUA	.:::::.:::::::::::.::	UUCCGUUCAGUAGGAACCGAU
nta-miR169t	Pn3:3844760-3917995	52545	52565	2	GAGGCAGGUCAUCCUUGGUUA	.:::::.:::::::::::.::	UUCCGUUCAGUAGGAACCGAU
nta-miR169t	Pn3:3844760-3917995	3823	3843	2	GAGGCAGGUCAUCCUUGGUUA	.:::::.:::::::::::.::	UUCCGUUCAGUAGGAACCGAU
cpa-miR8155	Pn3:3844760-3917995	39254	39271	2	UGGUAUCAGAGCC-GGUUA	::::::::::::: :::::	ACCAUAGUCUCGGUCCAAU
ath-miR845a	Pn3:3844760-3917995	39246	39267	2	CAACAAAUUGGUAUCAGAGCCG	:: ::: :::::::::::::::	GUAGUU-AACCAUAGUCUCGGC
cca-miR169a	Pn3:3844760-3917995	52545	52565	2	GAGGCAGGUCAUCCUUGGUUA	.:::::.:::::::::::.::	UUCCGUUCAGUAGGAACCGAU
cca-miR169a	Pn3:3844760-3917995	3823	3843	2	GAGGCAGGUCAUCCUUGGUUA	.:::::.:::::::::::.::	UUCCGUUCAGUAGGAACCGAU
gma-miR1507c-3p	Pn3:38141965-38301369	95600	95619	2	AGAUGAUGUUUGGAACGAGG	::::::::::::::: ::::	UCUACUACAAACCUUACUCC
gma-miR1507c-3p	Pn3:38141965-38301369	13281	13300	2	AGAUGAUGUUUGGAACGAGG	::::::::::::::: ::::	UCUACUACAAACCUUACUCC
ppt-miR902a-5p	Pn3:38141965-38301369	123664	123680	2	UGAA-AAUCUGCAUCAUC	:::: ::::::::::::	ACUUCUUAGACGUAGUAU
ppt-miR902a-5p	Pn3:38141965-38301369	49830	49846	2	UGAA-AAUCUGCAUCAUC	:::: ::::::::::::	ACUUCUUAGACGUAGUAU
gma-miR1507c-3p	Pn3:38101751-38266661	135814	135833	2	AGAUGAUGUUUGGAACGAGG	::::::::::::::: ::::	UCUACUACAAACCUUACUCC
gma-miR1507c-3p	Pn3:38101751-38266661	53495	53514	2	AGAUGAUGUUUGGAACGAGG	::::::::::::::: ::::	UCUACUACAAACCUUACUCC
ppt-miR902a-5p	Pn3:38101751-38266661	163878	163894	2	UGAA-AAUCUGCAUCAUC	:::: ::::::::::::	ACUUCUUAGACGUAGUAU
ppt-miR902a-5p	Pn3:38101751-38266661	90044	90060	2	UGAA-AAUCUGCAUCAUC	:::: ::::::::::::	ACUUCUUAGACGUAGUAU
gma-miR1507c-3p	Pn3:38026905-38185272	128341	128360	2	AGAUGAUGUUUGGAACGAGG	::::::::::::::: ::::	UCUACUACAAACCUUACUCC
gma-miR1507c-3p	Pn3:38026905-38185272	103807	103826	2	AGAUGAUGUUUGGAACGAGG	::::::::::::::: ::::	UCUACUACAAACCUUACUCC
ppt-miR902a-5p	Pn3:38026905-38185272	73834	73850	2	UGAA-AAUCUGCAUCAUC	:::: ::::::::::::	ACUUCUUAGACGUAGUAU
ppt-miR902a-5p	Pn3:38026905-38185272	5829	5845	2	UGAA-AAUCUGCAUCAUC	:::: ::::::::::::	ACUUCUUAGACGUAGUAU
gma-miR1507c-3p	Pn3:37863921-38061629	147635	147654	2	AGAUGAUGUUUGGAACGAGG	::::::::::::::: ::::	UCUACUACAAACCUUACUCC
gma-miR1507c-3p	Pn3:37863921-38061629	87877	87896	2	AGAUGAUGUUUGGAACGAGG	::::::::::::::: ::::	UCUACUACAAACCUUACUCC
ppt-miR902a-5p	Pn3:37863921-38061629	32732	32748	2	UGAA-AAUCUGCAUCAUU	:::: ::::::::::::	ACUUCUUAGACGUAGUAU
ppt-miR902a-5p	Pn3:37863921-38061629	168813	168829	2	UGAA-AAUCUGCAUCAUC	:::: ::::::::::::	ACUUCUUAGACGUAGUAU
gma-miR1507c-3p	Pn3:37822442-37940490	56876	56895	2	AGAUGAUGUUUGGAACGAGG	::::::::::::::: ::::	UCUACUACAAACCUUACUCC
gma-miR1507c-3p	Pn3:37822442-37940490	11720	11739	2	AGAUGAUGUUUGGAACGAGG	::::::::::::::: ::::	UCUACUACAAACCUUACUCC
ppt-miR902a-5p	Pn3:37822442-37940490	74211	74227	2	UGAA-AAUCUGCAUCAUU	:::: ::::::::::::	ACUUCUUAGACGUAGUAU
osa-miR2922	Pn3:36888149-37021413	101734	101754	2	AAUUUCGGGUAAUCACUUAUU	:::::::: ::::::::::::	UUAAAGCC-AUUAGUGAAUAA
ath-miR5021	Pn3:35593199-35667214	42465	42484	2	UUUUCUUCUUCUUCUUCUUU	::::::::::::::::::.	AAAAGAAGAAGAAGAAGAGU
ath-miR5021	Pn3:35544789-35579038	10082	10101	2	UCUUCUUCUUCUUCUUCUCC	: :::::::::::::::::	AAAAGAAGAAGAAGAAGAGU
bdi-miR7753-5p	Pn3:33255845-33442790	35054	35074	2	GUUGAGCAAGGAAGAAGACGU	: :::::::::::::::::.:	CUACUCGUUCCUUCUUCUGUA
gma-miR1525	Pn3:33255845-33442790	82159	82179	2	AUUGAAAACUUAAUUAACCUA	:.:.:::::::::::::::.:	UGAUUUUUGAAUUAAUUGGGU
aly-miR3444a-3p	Pn3:33255845-33442790	65759	65780	2	CAUUGGUGAGAUUGAUGAGAUU	::::: :::::::::::::::	AUAACC-CUCUAACUACUCUAA
bdi-miR845	Pn3:33255845-33442790	129892	129912	2	ACAACAAUUGGUAUUAGAGCA	:::::::::::::.::::::	GGUUGUUAACCAUAGUCUCGU
mtr-miR2628	Pn3:33124547-33269314	49721	49740	2	UUAUUUAUCAUUCUUUUAUG	:::.:.::::::::::.:::	AAUGAGUAGUAAGAAAGUAC
rgl-miR5139	Pn3:33124547-33269314	24524	24542	2	UGGUAUCAGAGCGAGGUUU	:::::::::::: ::::::	ACCAUAGUCUCGGUCCAAA
vvi-miR845e	Pn3:31210225-31349789	134665	134684	2	UA-CAGUUGGUAUCAGAGCCA	.: ::.:::::::::::::::	GUAGUUAACCAUAGUCUCGGU
vvi-miR845d	Pn3:31210225-31349789	134665	134684	2	UA-CAGUUGGUAUCAGAGCCA	.: ::.:::::::::::::::	GUAGUUAACCAUAGUCUCGGU
gma-miR1533	Pn3:31210225-31349789	101858	101876	2	UUGAUAUUAUUUUUAUUAU	:.. :::::::::::::::	AGUAAUAAUAAAAAUAAUA
gma-miR1533	Pn3:31210225-31349789	81055	81073	2	UUGAUAUUAUUUUUAUUAU	:.. :::::::::::::::	AGUAAUAAUAAAAAUAAUA
vvi-miR845e	Pn3:30591188-30712030	43230	43249	2	UA-CAGUUGGUAUCAGAGCCA	.: ::.:::::::::::::::	GUAGUUAACCAUAGUCUCGGU
vvi-miR845d	Pn3:30591188-30712030	43230	43249	2	UA-CAGUUGGUAUCAGAGCCA	.: ::.:::::::::::::::	GUAGUUAACCAUAGUCUCGGU
ath-miR5654-5p	Pn3:30056323-30160643	90783	90801	2	UGGAAU-UGUUGGGAUUUAU	::::: :::::::::::::	ACCUUCUACAACCCUAAAUA
ath-miR5654-5p	Pn3:30056323-30160643	24777	24795	2	UGGAAU-UGUUGGGAUUUAU	::::: :::::::::::::	ACCUUCUACAACCCUAAAUA
gma-miR1511	Pn3:30056323-30160643	70017	70036	2	GUUGGUAUCAGAGCCUGGUU	::::::::::::::::::	GUACCAUAGUCUCGGACCAA
ath-miR5654-5p	Pn3:29770580-29931458	138037	138055	2	UGGAAU-UGUUGGGAUUUAU	::::: :::::::::::::	ACCUUCUACAACCCUAAAUA
ath-miR5654-5p	Pn3:29770580-29931458	119541	119559	2	UGGAAU-UGUUGGGAUUUAU	::::: :::::::::::::	ACCUUCUACAACCCUAAAUA
ath-miR5654-5p	Pn3:29770580-29931458	80792	80810	2	UGGAAU-UGUUGGGAUUUAU	::::: :::::::::::::	ACCUUCUACAACCCUAAAUA
ath-miR5654-5p	Pn3:29756685-29777172	1194	1212	2	UGGAAU-UGUUGGGAUUUAU	::::: :::::::::::::	ACCUUCUACAACCCUAAAUA
esi-miR8626	Pn3:29541134-29672311	25501	25518	2	GCGGCGGCGGCGGCUGAC	::::::::::: ::::::	CGCCGCCGCCGACGACUG
gma-miR1511	Pn3:28421825-28480164	38224	38243	2	GAAGGUAUCAGAGCCUGGUU	: :::::::::::::::::	GUACCAUAGUCUCGGACCAA
gma-miR1511	Pn3:28355347-28467889	104702	104721	2	GAAGGUAUCAGAGCCUGGUU	: :::::::::::::::::	GUACCAUAGUCUCGGACCAA
lja-miR7542	Pn3:25435662-25462909	16273	16290	2	CACCA-CUAUGAGCAAGCA	::::: ::::.::::::::	GUGGUAGAUAUUCGUUCGU
ath-miR5021	Pn3:24571692-24639994	56193	56212	2	UCUCCUUCUUCUUCUUCUCA	: : ::::::::::::::::	AAAAGAAGAAGAAGAAGAGU
lja-miR7542	Pn3:23963121-23986502	7396	7413	2	CACCA-CUAUGAGCAAGCA	::::: ::::.::::::::	GUGGUAGAUAUUCGUUCGU
ath-miR414	Pn3:22242918-22386232	138742	138762	2	UGACGAUGAUGAUCAAGAUGA	::::::::::::: :::::::	ACUGCUACUACUACUUCUACU
ptc-miR475c	Pn3:21172165-21336226	11365	11384	2	CUUG-UUAAUGGACAUUGUAA	:::. :.::::::::::::::	GAAUUAGUUACCUGUAACAUU
vvi-miR845c	Pn3:21172165-21336226	18510	18530	2	CAACAAUUGGUAUCAGAGCCA	:: :::::::::::::::::	GUAGUUAACCAUAGUCUCGGA
cpa-miR8155	Pn3:21172165-21336226	33296	33314	2	UGGUAUCAGAGCCAAGUUA	:::::::::::::: ::::	ACCAUAGUCUCGGUCCAAU
bdi-miR845	Pn3:21172165-21336226	18509	18529	2	ACAACAAUUGGUAUCAGAGCC	:::::::::::::::::::	GGUUGUUAACCAUAGUCUCGU
bdi-miR845	Pn3:21172165-21336226	33248	33267	2	CCAACAAU-GGUAUCAGAGCA	:::::::: ::::::::::::	GGUUGUUAACCAUAGUCUCGU
gma-miR1511	Pn3:21172165-21336226	33627	33646	2	AAUGGUAUCAGAGCUUGGUU	:::::::::::::.:::::	GUACCAUAGUCUCGGACCAA
ath-miR845a	Pn3:21172165-21336226	18510	18530	2	CAACAAUUGGUAUCAGAGCCA	:: :::::::::::::::::	GUAGUUAACCAUAGUCUCGGC
ath-miR5021	Pn3:21172165-21336226	163840	163859	2	UCUUCUUCUUUUUCUUCUCA	: ::::::::.:::::::::	AAAAGAAGAAGAAGAAGAGU
cpa-miR8155	Pn3:19060932-19232329	35710	35728	2	UGGUAUCAGAGCCAAGUUA	:::::::::::::: ::::	ACCAUAGUCUCGGUCCAAU
bdi-miR408-5p	Pn3:18032615-18201066	40206	40225	2	CCAUGC-CUGCUCCAUUCCUG	:::::: :::::::::.::::	GGUACGAGACGAGGUAGGGAC
lja-miR7519	Pn26:8656265-8701309	28067	28087	2	UCU-GCCCACUUAGAAAAUUUG	:: ::::::::::::::::::	CGAUCGGGUGAAUCUUUUAAAC
cpa-miR8155	Pn26:7336894-7397089	2640	2658	2	UGGUAUCAGAGCCAAGUUA	:::::::::::::: ::::	ACCAUAGUCUCGGUCCAAU
gma-miR5380c	Pn26:7336894-7397089	30711	30730	2	CUCUUCAUCUUCACCAU-CAU	::::::::::::::::: :::	GAGAAGUAGAAGUGGUAAGUA
gma-miR396g	Pn26:280370-403986	109457	109478	2	CAUGCACUAAGAAGUUCAAGAA	::::: :::::::::::::::	CUACGU-AUUCUUCAAGUUCUU
stu-miR8005a	Pn26:280370-403986	70282	70305	2	AAACUUUAAAUCUUAAACUCUGAA	:::::.::::.::::::::::.::	UUUGAGAUUUGGAAUUUGAGAUUU
stu-miR8005c	Pn26:280370-403986	70282	70305	2	AAACUUUAAAUCUUAAACUCUGAA	:::::.::::.::::::::::.::	UUUGAGAUUUGGAAUUUGAGAUUU
stu-miR8005b-3p	Pn26:280370-403986	70282	70305	2	AAACUUUAAAUCUUAAACUCUGAA	:::::.::::.::::::::::.::	UUUGAGAUUUGGAAUUUGAGAUUU
vvi-miR482	Pn26:14066202-14123193	53441	53462	2	GGAAUGGGAGGAGUGGGGAAGA	::::::::::::::.::.::::	CCUUACCCUCCUCAUCCUUUCU
mes-miR482	Pn26:14066202-14123193	53441	53462	2	GGAAUGGGAGGAGUGGGGAAGA	:::::::: :::::.:::::::	CCUUACCCACCUCAUCCCUUCU
pab-miR482c	Pn26:14066202-14123193	53441	53462	2	GGAAUGGGAGGAGUGGGGAAGA	::::::::::::::.::.::::	CCUUACCCUCCUCAUCCUUUCU
pde-miR482a	Pn26:14066202-14123193	53441	53462	2	GGAAUGGGAGGAGUGGGGAAGA	::::::::::::::.::.::::	CCUUACCCUCCUCAUCCUUUCU
pta-miR482c	Pn26:14066202-14123193	53443	53462	2	AAUGGGAGGAGUGGGGAAGA	::::::::::.:.:::::::	UUACCCUCCUUAUCCCUUCU
pab-miR482b	Pn26:14066202-14123193	53441	53462	2	GGAAUGGGAGGAGUGGGGAAGA	::::::::::::.:.:::::::	CCUUACCCUCCUUAUCCCUUCU
pde-miR482b	Pn26:14066202-14123193	53441	53462	2	GGAAUGGGAGGAGUGGGGAAGA	::::::::::::.:.:::::::	CCUUACCCUCCUUAUCCCUUCU
vvi-miR482	Pn26:14032534-14065528	28228	28249	2	GGAAUGGGAGGAGUGGGGAAGA	::::::::::::::.::.::::	CCUUACCCUCCUCAUCCUUUCU
vvi-miR482	Pn26:14032534-14065528	12558	12579	2	GGAAUGGGAGGAGUGGGGAAGA	::::::::::::::.::.::::	CCUUACCCUCCUCAUCCUUUCU
mes-miR482	Pn26:14032534-14065528	28228	28249	2	GGAAUGGGAGGAGUGGGGAAGA	:::::::: :::::.:::::::	CCUUACCCACCUCAUCCCUUCU
mes-miR482	Pn26:14032534-14065528	12558	12579	2	GGAAUGGGAGGAGUGGGGAAGA	:::::::: :::::.:::::::	CCUUACCCACCUCAUCCCUUCU
pab-miR482c	Pn26:14032534-14065528	28228	28249	2	GGAAUGGGAGGAGUGGGGAAGA	::::::::::::::.::.::::	CCUUACCCUCCUCAUCCUUUCU
pab-miR482c	Pn26:14032534-14065528	12558	12579	2	GGAAUGGGAGGAGUGGGGAAGA	::::::::::::::.::.::::	CCUUACCCUCCUCAUCCUUUCU
pde-miR482a	Pn26:14032534-14065528	28228	28249	2	GGAAUGGGAGGAGUGGGGAAGA	::::::::::::::.::.::::	CCUUACCCUCCUCAUCCUUUCU
pde-miR482a	Pn26:14032534-14065528	12558	12579	2	GGAAUGGGAGGAGUGGGGAAGA	::::::::::::::.::.::::	CCUUACCCUCCUCAUCCUUUCU
osa-miR2922	Pn26:14032534-14065528	14455	14474	2	AAUUCGGGUAAUCACUUAUU	:::: ::::::::::::::	UUAAAGCCAUUAGUGAAUAA
pta-miR482c	Pn26:14032534-14065528	28230	28249	2	AAUGGGAGGAGUGGGGAAGA	::::::::::.:.:::::::	UUACCCUCCUUAUCCCUUCU
pta-miR482c	Pn26:14032534-14065528	12560	12579	2	AAUGGGAGGAGUGGGGAAGA	::::::::::.:.:::::::	UUACCCUCCUUAUCCCUUCU
pab-miR482b	Pn26:14032534-14065528	28228	28249	2	GGAAUGGGAGGAGUGGGGAAGA	::::::::::::.:.:::::::	CCUUACCCUCCUUAUCCCUUCU
pab-miR482b	Pn26:14032534-14065528	12558	12579	2	GGAAUGGGAGGAGUGGGGAAGA	::::::::::::.:.:::::::	CCUUACCCUCCUUAUCCCUUCU
pde-miR482b	Pn26:14032534-14065528	28228	28249	2	GGAAUGGGAGGAGUGGGGAAGA	::::::::::::.:.:::::::	CCUUACCCUCCUUAUCCCUUCU
pde-miR482b	Pn26:14032534-14065528	12558	12579	2	GGAAUGGGAGGAGUGGGGAAGA	::::::::::::.:.:::::::	CCUUACCCUCCUUAUCCCUUCU
vvi-miR482	Pn26:13935121-14043997	36462	36483	2	GGAAUGGGAGGAGUGGGGAAGA	::::::::::::::.::.::::	CCUUACCCUCCUCAUCCUUUCU
vvi-miR482	Pn26:13935121-14043997	678	699	2	GGAAUGGGAGGAGUGGGGAAGA	::::::::::::::.::.::::	CCUUACCCUCCUCAUCCUUUCU
ptc-miR482a.2	Pn26:13935121-14043997	92317	92336	2	AAUGGGAGGAGUGGGUAAGA	::::::::::::.::.::::	UUACCCUCCUCAUCCGUUCU
mes-miR482	Pn26:13935121-14043997	36462	36483	2	GGAAUGGGAGGAGUGGGGAAGA	:::::::: :::::.:::::::	CCUUACCCACCUCAUCCCUUCU
mes-miR482	Pn26:13935121-14043997	678	699	2	GGAAUGGGAGGAGUGGGGAAGA	:::::::: :::::.:::::::	CCUUACCCACCUCAUCCCUUCU
pab-miR482c	Pn26:13935121-14043997	36462	36483	2	GGAAUGGGAGGAGUGGGGAAGA	::::::::::::::.::.::::	CCUUACCCUCCUCAUCCUUUCU
pab-miR482c	Pn26:13935121-14043997	678	699	2	GGAAUGGGAGGAGUGGGGAAGA	::::::::::::::.::.::::	CCUUACCCUCCUCAUCCUUUCU
pde-miR482a	Pn26:13935121-14043997	36462	36483	2	GGAAUGGGAGGAGUGGGGAAGA	::::::::::::::.::.::::	CCUUACCCUCCUCAUCCUUUCU
pde-miR482a	Pn26:13935121-14043997	678	699	2	GGAAUGGGAGGAGUGGGGAAGA	::::::::::::::.::.::::	CCUUACCCUCCUCAUCCUUUCU
pta-miR482c	Pn26:13935121-14043997	36464	36483	2	AAUGGGAGGAGUGGGGAAGA	::::::::::.:.:::::::	UUACCCUCCUUAUCCCUUCU
pta-miR482c	Pn26:13935121-14043997	680	699	2	AAUGGGAGGAGUGGGGAAGA	::::::::::.:.:::::::	UUACCCUCCUUAUCCCUUCU
pab-miR482b	Pn26:13935121-14043997	36462	36483	2	GGAAUGGGAGGAGUGGGGAAGA	::::::::::::.:.:::::::	CCUUACCCUCCUUAUCCCUUCU
pab-miR482b	Pn26:13935121-14043997	678	699	2	GGAAUGGGAGGAGUGGGGAAGA	::::::::::::.:.:::::::	CCUUACCCUCCUUAUCCCUUCU
pde-miR482b	Pn26:13935121-14043997	36462	36483	2	GGAAUGGGAGGAGUGGGGAAGA	::::::::::::.:.:::::::	CCUUACCCUCCUUAUCCCUUCU
pde-miR482b	Pn26:13935121-14043997	678	699	2	GGAAUGGGAGGAGUGGGGAAGA	::::::::::::.:.:::::::	CCUUACCCUCCUUAUCCCUUCU
vvi-miR482	Pn26:13925603-13951440	10196	10217	2	GGAAUGGGAGGAGUGGGGAAGA	::::::::::::::.::.::::	CCUUACCCUCCUCAUCCUUUCU
mes-miR482	Pn26:13925603-13951440	10196	10217	2	GGAAUGGGAGGAGUGGGGAAGA	:::::::: :::::.:::::::	CCUUACCCACCUCAUCCCUUCU
pab-miR482c	Pn26:13925603-13951440	10196	10217	2	GGAAUGGGAGGAGUGGGGAAGA	::::::::::::::.::.::::	CCUUACCCUCCUCAUCCUUUCU
pde-miR482a	Pn26:13925603-13951440	10196	10217	2	GGAAUGGGAGGAGUGGGGAAGA	::::::::::::::.::.::::	CCUUACCCUCCUCAUCCUUUCU
pta-miR482c	Pn26:13925603-13951440	10198	10217	2	AAUGGGAGGAGUGGGGAAGA	::::::::::.:.:::::::	UUACCCUCCUUAUCCCUUCU
pab-miR482b	Pn26:13925603-13951440	10196	10217	2	GGAAUGGGAGGAGUGGGGAAGA	::::::::::::.:.:::::::	CCUUACCCUCCUUAUCCCUUCU
pde-miR482b	Pn26:13925603-13951440	10196	10217	2	GGAAUGGGAGGAGUGGGGAAGA	::::::::::::.:.:::::::	CCUUACCCUCCUUAUCCCUUCU
vvi-miR482	Pn26:13849704-13934690	58739	58760	2	GGAAUGGGAGGAGUGGGGAAGA	::::::::::::::.::.::::	CCUUACCCUCCUCAUCCUUUCU
vvi-miR482	Pn26:13849704-13934690	47698	47719	2	GGAAUGGGAGGAGUGGGGAAGA	::::::::::::::.::.::::	CCUUACCCUCCUCAUCCUUUCU
vvi-miR482	Pn26:13849704-13934690	33366	33387	2	GGAAUGGGAGGAGUGGGGAAGA	::::::::::::::.::.::::	CCUUACCCUCCUCAUCCUUUCU
mes-miR482	Pn26:13849704-13934690	58739	58760	2	GGAAUGGGAGGAGUGGGGAAGA	:::::::: :::::.:::::::	CCUUACCCACCUCAUCCCUUCU
mes-miR482	Pn26:13849704-13934690	47698	47719	2	GGAAUGGGAGGAGUGGGGAAGA	:::::::: :::::.:::::::	CCUUACCCACCUCAUCCCUUCU
mes-miR482	Pn26:13849704-13934690	33366	33387	2	GGAAUGGGAGGAGUGGGGAAGA	:::::::: :::::.:::::::	CCUUACCCACCUCAUCCCUUCU
pab-miR482c	Pn26:13849704-13934690	58739	58760	2	GGAAUGGGAGGAGUGGGGAAGA	::::::::::::::.::.::::	CCUUACCCUCCUCAUCCUUUCU
pab-miR482c	Pn26:13849704-13934690	47698	47719	2	GGAAUGGGAGGAGUGGGGAAGA	::::::::::::::.::.::::	CCUUACCCUCCUCAUCCUUUCU
pab-miR482c	Pn26:13849704-13934690	33366	33387	2	GGAAUGGGAGGAGUGGGGAAGA	::::::::::::::.::.::::	CCUUACCCUCCUCAUCCUUUCU
pde-miR482a	Pn26:13849704-13934690	58739	58760	2	GGAAUGGGAGGAGUGGGGAAGA	::::::::::::::.::.::::	CCUUACCCUCCUCAUCCUUUCU
pde-miR482a	Pn26:13849704-13934690	47698	47719	2	GGAAUGGGAGGAGUGGGGAAGA	::::::::::::::.::.::::	CCUUACCCUCCUCAUCCUUUCU
pde-miR482a	Pn26:13849704-13934690	33366	33387	2	GGAAUGGGAGGAGUGGGGAAGA	::::::::::::::.::.::::	CCUUACCCUCCUCAUCCUUUCU
pta-miR482c	Pn26:13849704-13934690	58741	58760	2	AAUGGGAGGAGUGGGGAAGA	::::::::::.:.:::::::	UUACCCUCCUUAUCCCUUCU
pta-miR482c	Pn26:13849704-13934690	47700	47719	2	AAUGGGAGGAGUGGGGAAGA	::::::::::.:.:::::::	UUACCCUCCUUAUCCCUUCU
pta-miR482c	Pn26:13849704-13934690	33368	33387	2	AAUGGGAGGAGUGGGGAAGA	::::::::::.:.:::::::	UUACCCUCCUUAUCCCUUCU
pab-miR482b	Pn26:13849704-13934690	58739	58760	2	GGAAUGGGAGGAGUGGGGAAGA	::::::::::::.:.:::::::	CCUUACCCUCCUUAUCCCUUCU
pab-miR482b	Pn26:13849704-13934690	47698	47719	2	GGAAUGGGAGGAGUGGGGAAGA	::::::::::::.:.:::::::	CCUUACCCUCCUUAUCCCUUCU
pab-miR482b	Pn26:13849704-13934690	33366	33387	2	GGAAUGGGAGGAGUGGGGAAGA	::::::::::::.:.:::::::	CCUUACCCUCCUUAUCCCUUCU
pde-miR482b	Pn26:13849704-13934690	58739	58760	2	GGAAUGGGAGGAGUGGGGAAGA	::::::::::::.:.:::::::	CCUUACCCUCCUUAUCCCUUCU
pde-miR482b	Pn26:13849704-13934690	47698	47719	2	GGAAUGGGAGGAGUGGGGAAGA	::::::::::::.:.:::::::	CCUUACCCUCCUUAUCCCUUCU
pde-miR482b	Pn26:13849704-13934690	33366	33387	2	GGAAUGGGAGGAGUGGGGAAGA	::::::::::::.:.:::::::	CCUUACCCUCCUUAUCCCUUCU
vvi-miR482	Pn26:13783633-13901677	113769	113790	2	GGAAUGGGAGGAGUGGGGAAGA	::::::::::::::.::.::::	CCUUACCCUCCUCAUCCUUUCU
vvi-miR482	Pn26:13783633-13901677	99437	99458	2	GGAAUGGGAGGAGUGGGGAAGA	::::::::::::::.::.::::	CCUUACCCUCCUCAUCCUUUCU
vvi-miR482	Pn26:13783633-13901677	66758	66779	2	GGAAUGGGAGGAGUGGGGAAGA	::::::::::::::.::.::::	CCUUACCCUCCUCAUCCUUUCU
mes-miR482	Pn26:13783633-13901677	113769	113790	2	GGAAUGGGAGGAGUGGGGAAGA	:::::::: :::::.:::::::	CCUUACCCACCUCAUCCCUUCU
mes-miR482	Pn26:13783633-13901677	99437	99458	2	GGAAUGGGAGGAGUGGGGAAGA	:::::::: :::::.:::::::	CCUUACCCACCUCAUCCCUUCU
mes-miR482	Pn26:13783633-13901677	66758	66779	2	GGAAUGGGAGGAGUGGGGAAGA	:::::::: :::::.:::::::	CCUUACCCACCUCAUCCCUUCU
pab-miR482c	Pn26:13783633-13901677	113769	113790	2	GGAAUGGGAGGAGUGGGGAAGA	::::::::::::::.::.::::	CCUUACCCUCCUCAUCCUUUCU
pab-miR482c	Pn26:13783633-13901677	99437	99458	2	GGAAUGGGAGGAGUGGGGAAGA	::::::::::::::.::.::::	CCUUACCCUCCUCAUCCUUUCU
pab-miR482c	Pn26:13783633-13901677	66758	66779	2	GGAAUGGGAGGAGUGGGGAAGA	::::::::::::::.::.::::	CCUUACCCUCCUCAUCCUUUCU
pde-miR482a	Pn26:13783633-13901677	113769	113790	2	GGAAUGGGAGGAGUGGGGAAGA	::::::::::::::.::.::::	CCUUACCCUCCUCAUCCUUUCU
pde-miR482a	Pn26:13783633-13901677	99437	99458	2	GGAAUGGGAGGAGUGGGGAAGA	::::::::::::::.::.::::	CCUUACCCUCCUCAUCCUUUCU
pde-miR482a	Pn26:13783633-13901677	66758	66779	2	GGAAUGGGAGGAGUGGGGAAGA	::::::::::::::.::.::::	CCUUACCCUCCUCAUCCUUUCU
gma-miR482d-3p	Pn26:13783633-13901677	37518	37539	2	GGAAUGGGAGGUGUGGGGAAGA	:: :::::::::::.:::::::	CCAUACCCUCCACAUCCCUUCU
gso-miR482b	Pn26:13783633-13901677	37519	37539	2	GAAUGGGAGGUGUGGGGAAGA	: :::::::::::.:::::::	CAUACCCUCCACAUCCCUUCU
gso-miR482a	Pn26:13783633-13901677	37519	37539	2	GAAUGGGAGGUGUGGGGAAGA	: :::::::::::.:::::::	CAUACCCUCCACAUCCCUUCU
gma-miR482b-3p	Pn26:13783633-13901677	37518	37539	2	GGAAUGGGAGGUGUGGGGAAGA	:: :::::::::::.:::::::	CCAUACCCUCCACAUCCCUUCU
pta-miR482c	Pn26:13783633-13901677	113771	113790	2	AAUGGGAGGAGUGGGGAAGA	::::::::::.:.:::::::	UUACCCUCCUUAUCCCUUCU
pta-miR482c	Pn26:13783633-13901677	99439	99458	2	AAUGGGAGGAGUGGGGAAGA	::::::::::.:.:::::::	UUACCCUCCUUAUCCCUUCU
pta-miR482c	Pn26:13783633-13901677	66760	66779	2	AAUGGGAGGAGUGGGGAAGA	::::::::::.:.:::::::	UUACCCUCCUUAUCCCUUCU
pab-miR482b	Pn26:13783633-13901677	113769	113790	2	GGAAUGGGAGGAGUGGGGAAGA	::::::::::::.:.:::::::	CCUUACCCUCCUUAUCCCUUCU
pab-miR482b	Pn26:13783633-13901677	99437	99458	2	GGAAUGGGAGGAGUGGGGAAGA	::::::::::::.:.:::::::	CCUUACCCUCCUUAUCCCUUCU
pab-miR482b	Pn26:13783633-13901677	66758	66779	2	GGAAUGGGAGGAGUGGGGAAGA	::::::::::::.:.:::::::	CCUUACCCUCCUUAUCCCUUCU
pde-miR482b	Pn26:13783633-13901677	113769	113790	2	GGAAUGGGAGGAGUGGGGAAGA	::::::::::::.:.:::::::	CCUUACCCUCCUUAUCCCUUCU
pde-miR482b	Pn26:13783633-13901677	99437	99458	2	GGAAUGGGAGGAGUGGGGAAGA	::::::::::::.:.:::::::	CCUUACCCUCCUUAUCCCUUCU
pde-miR482b	Pn26:13783633-13901677	66758	66779	2	GGAAUGGGAGGAGUGGGGAAGA	::::::::::::.:.:::::::	CCUUACCCUCCUUAUCCCUUCU
vvi-miR482	Pn26:13754811-13785158	22144	22165	2	GGAAUGGGAGGAGUGGGGAAGA	::::::::::::::.::.::::	CCUUACCCUCCUCAUCCUUUCU
mes-miR482	Pn26:13754811-13785158	22144	22165	2	GGAAUGGGAGGAGUGGGGAAGA	:::::::: :::::.:::::::	CCUUACCCACCUCAUCCCUUCU
pab-miR482c	Pn26:13754811-13785158	22144	22165	2	GGAAUGGGAGGAGUGGGGAAGA	::::::::::::::.::.::::	CCUUACCCUCCUCAUCCUUUCU
pde-miR482a	Pn26:13754811-13785158	22144	22165	2	GGAAUGGGAGGAGUGGGGAAGA	::::::::::::::.::.::::	CCUUACCCUCCUCAUCCUUUCU
pta-miR482c	Pn26:13754811-13785158	22146	22165	2	AAUGGGAGGAGUGGGGAAGA	::::::::::.:.:::::::	UUACCCUCCUUAUCCCUUCU
pab-miR482b	Pn26:13754811-13785158	22144	22165	2	GGAAUGGGAGGAGUGGGGAAGA	::::::::::::.:.:::::::	CCUUACCCUCCUUAUCCCUUCU
pde-miR482b	Pn26:13754811-13785158	22144	22165	2	GGAAUGGGAGGAGUGGGGAAGA	::::::::::::.:.:::::::	CCUUACCCUCCUUAUCCCUUCU
ptc-miR482a.1	Pn26:13380141-13473501	91493	91509	2	UGUAUGGGAGGAGUAGG	: ::::::::::::::	CCUUACCCUCCUCAUCC
ptc-miR482a.1	Pn26:13380141-13473501	76730	76746	2	UGUAUGGGAGGAGUAGG	: ::::::::::::::	CCUUACCCUCCUCAUCC
ptc-miR482a.1	Pn26:13380141-13473501	60141	60157	2	UGUAUGGGAGGAGUAGG	: ::::::::::::::	CCUUACCCUCCUCAUCC
ath-miR5658	Pn25:8393532-8591426	197371	197391	2	AGUCAUCAUCAUCAUCAUCAU	:::::::::::::::::::	AAAGUAGUAGUAGUAGUAGUA
rgl-miR5139	Pn25:8393532-8591426	184587	184605	2	UAGUAUCAGAGCCAGGUUG	: ::::::::::::::::	ACCAUAGUCUCGGUCCAAA
bdi-miR845	Pn25:11604248-11674133	66661	66681	2	CCAACAAGUGGUAUCAGAGCU	::::::: ::::::::::::	GGUUGUUAACCAUAGUCUCGU
hvu-miR6214	Pn24:17651588-17849164	7406	7425	2	UGUGGUGUUCGUCGUCGUCG	::: :::.::::::::::::	ACAGCACGAGCAGCAGCAGC
gma-miR1533	Pn23:893313-908526	10636	10654	2	UCAUUAUUAUUAUUAUUAU	::::::::::: :::::::	AGUAAUAAUAAAAAUAAUA
mdm-miR7124a	Pn23:276830-287526	542	563	2	CAAUAUAAUGUUGAUAUUGGUG	::: :::: :::::::::::::	GUU-UAUUUCAACUAUAACCAC
mdm-miR7124b	Pn23:276830-287526	542	563	2	CAAUAUAAUGUUGAUAUUGGUG	::: :::: :::::::::::::	GUU-UAUUUCAACUAUAACCAC
esi-miR8621	Pn23:1078005-1143524	48935	48952	2	CGGCGCCGGCGGCGAAGC	: :::::::::::::::	GACGCGGCCGCCGCUUCA
gma-miR1533	Pn22:19223507-19228359	2228	2246	2	UCAUUAAUAUUUUUAUUAU	:::::: ::::::::::::	AGUAAUAAUAAAAAUAAUA
ath-miR414	Pn22:17780834-17797812	16760	16780	2	UGACGAUGAGGAUGAAGAUGA	::::::::: :::::::::::	ACUGCUACUACUACUUCUACU
rgl-miR5139	Pn22:12480821-12663142	57821	57839	2	UGGUAUCAGAGUCAGGUUA	:::::::::::.::::::	ACCAUAGUCUCGGUCCAAA
gra-miR8668	Pn22:1239536-1308081	39346	39364	2	AUGUAC-CUUGAUUCCAAAA	::::: :::::::::::::	UACAUCAGAACUAAGGUUUU
gra-miR8668	Pn22:1239536-1308081	27245	27263	2	AUGUAC-CUUGAUUCCAAAA	::::: :::::::::::::	UACAUCAGAACUAAGGUUUU
esi-miR8620	Pn21:2884262-2964108	627	644	2	GGGGCAGUGGCUGCAGGA	: :::::.::::::::::	CGCCGUCGCCGACGUCCU
ath-miR5029	Pn21:2179355-2320179	138972	138993	2	UUUGCAGUGGUUCUCUCUCAUU	::::::::: ::::::::::::	AAACGUCAC-AAGAGAGAGUAA
ath-miR870-3p	Pn21:20377208-20544857	10318	10337	2	GAUC-AAGAGACACCAAAUUA	:::: ::::.:::::::::::	CUAGCUUCUUUGUGGUUUAAU
ddi-miR-7103	Pn21:1817976-2015303	175147	175165	2	AUU-UCUGAAUAUUGAUUCG	::: :::.::::::::::::	UAACAGAUUUAUAACUAAGC
cpa-miR8155	Pn21:1760917-1773108	1589	1607	2	UGGUAUCAGAGCCAAGUUA	:::::::::::::: ::::	ACCAUAGUCUCGGUCCAAU
esi-miR8620	Pn21:17262040-17405104	95369	95386	2	GCAGCAGCGGCUGCAGGC	:: ::::::::::::::	CGCCGUCGCCGACGUCCU
esi-miR8620	Pn21:17221708-17370394	135701	135718	2	GCAGCAGCGGCUGCAGGC	:: ::::::::::::::	CGCCGUCGCCGACGUCCU
stu-miR8005a	Pn20:21848908-22046387	167156	167179	2	ACAGUCUAAACCUUAAACUCUAAA	: : ::::::::::::::::::::	UUUGAGAUUUGGAAUUUGAGAUUU
stu-miR8005c	Pn20:21848908-22046387	167156	167179	2	ACAGUCUAAACCUUAAACUCUAAA	: : ::::::::::::::::::::	UUUGAGAUUUGGAAUUUGAGAUUU
pta-miR171	Pn20:21848908-22046387	79998	80017	2	GACAUG-ACUCGUCUCAAUCA	:: ::: ::::::::::::::	CUAUACCUGAGCAGAGUUAGU
stu-miR8005b-3p	Pn20:21848908-22046387	167156	167179	2	ACAGUCUAAACCUUAAACUCUAAA	: : ::::::::::::::::::::	UUUGAGAUUUGGAAUUUGAGAUUU
gma-miR1533	Pn20:21848908-22046387	76001	76019	2	UCUUUAUUAUUUUUAUUAA	:: :::::::::::::::	AGUAAUAAUAAAAAUAAUA
gma-miR1533	Pn20:20982498-20997727	9052	9070	2	UCAUUAUUAUUAUUAUUAU	::::::::::: :::::::	AGUAAUAAUAAAAAUAAUA
aly-miR835-5p	Pn2:42869665-43026972	105857	105878	2	GACACAAGAACAUAUGCAAGAA	:: : :::::::::::::::::	CUAU-UUCUUGUAUACGUUCUU
vvi-miR845b	Pn2:42869665-43026972	144402	144422	2	UUUCAAUUGGUAUCAGAGCUU	: ::::::::::::::::::	AUAGUUAACCAUAGUCUCGAU
vvi-miR845a	Pn2:42869665-43026972	144402	144422	2	UUUCAAUUGGUAUCAGAGCUU	: ::::::::::::::::::	AUAGUUAACCAUAGUCUCGAU
ath-miR835-5p	Pn2:42869665-43026972	105857	105878	2	GACACAAGAACAUAUGCAAGAA	:: : :::::::::::::::::	CUAU-UUCUUGUAUACGUUCUU
ath-miR5021	Pn2:36498023-36498508	390	409	2	CUUUCUUCUUCUUCUUCUCC	::::::::::::::::::	AAAAGAAGAAGAAGAAGAGU
bdi-miR845	Pn2:34446566-34599548	131309	131328	2	CCAACA-UUGGUAUCAGAGCC	:::::: :::::::::::::	GGUUGUUAACCAUAGUCUCGU
vvi-miR845e	Pn2:18262250-18382935	7518	7538	2	CAACAAGUGGUAUCAGAGCCA	:: ::: ::::::::::::::	GUAGUUAACCAUAGUCUCGGU
vvi-miR845d	Pn2:18262250-18382935	7518	7538	2	CAACAAGUGGUAUCAGAGCCA	:: ::: ::::::::::::::	GUAGUUAACCAUAGUCUCGGU
vvi-miR845e	Pn2:18225169-18347680	44599	44619	2	CAACAAGUGGUAUCAGAGCCA	:: ::: ::::::::::::::	GUAGUUAACCAUAGUCUCGGU
vvi-miR845d	Pn2:18225169-18347680	44599	44619	2	CAACAAGUGGUAUCAGAGCCA	:: ::: ::::::::::::::	GUAGUUAACCAUAGUCUCGGU
vvi-miR845e	Pn2:18190187-18317224	79581	79601	2	CAACAAGUGGUAUCAGAGCCA	:: ::: ::::::::::::::	GUAGUUAACCAUAGUCUCGGU
vvi-miR845d	Pn2:18190187-18317224	79581	79601	2	CAACAAGUGGUAUCAGAGCCA	:: ::: ::::::::::::::	GUAGUUAACCAUAGUCUCGGU
ath-miR5658	Pn2:18123552-18124735	719	739	2	UUUCAUCUUCGUCAUCAUCAU	::::::: ::.::::::::::	AAAGUAGUAGUAGUAGUAGUA
ath-miR5658	Pn2:17904813-18077233	112747	112767	2	UUAAAUCAUCAUCAUCAUCAU	:: :::::::::::::::::	AAAGUAGUAGUAGUAGUAGUA
rgl-miR5139	Pn2:17904813-18077233	53057	53075	2	UGGUAUCAGAGCCUGGUUU	::::::::::::: :::::	ACCAUAGUCUCGGUCCAAA
aly-miR835-5p	Pn2:1266451-1325423	13465	13486	2	GACACAAGAACAUAUGCAAGAA	:: : :::::::::::::::::	CUAU-UUCUUGUAUACGUUCUU
esi-miR8621	Pn2:1266451-1325423	18828	18845	2	CGUCGCCGGCGGCGAAGU	: :::::::::::::::	GACGCGGCCGCCGCUUCA
bdi-miR7715-3p	Pn2:1266451-1325423	28715	28735	2	UAUGGAAGGUGGGUUUUCUUA	.:: .::::::::::::::::	GUAGUUUCCACCCAAAAGAAU
ath-miR835-5p	Pn2:1266451-1325423	13465	13486	2	GACACAAGAACAUAUGCAAGAA	:: : :::::::::::::::::	CUAU-UUCUUGUAUACGUUCUU
vvi-miR845e	Pn2:11361121-11394419	11078	11098	2	CAACAAGUGGUAUCAGAGCCA	:: ::: ::::::::::::::	GUAGUUAACCAUAGUCUCGGU
ppt-miR414	Pn2:11361121-11394419	12511	12530	2	GGAC-AAGAUGAUGAGGAUGA	:::: : ::::::::::::::	CCUGCUCCUACUACUCCUACU
bdi-miR845	Pn2:11361121-11394419	11077	11097	2	CCAACAAGUGGUAUCAGAGCC	::::::: ::::::::::::	GGUUGUUAACCAUAGUCUCGU
vvi-miR845d	Pn2:11361121-11394419	11078	11098	2	CAACAAGUGGUAUCAGAGCCA	:: ::: ::::::::::::::	GUAGUUAACCAUAGUCUCGGU
osa-miR414	Pn2:11361121-11394419	12511	12530	2	GGAC-AAGAUGAUGAGGAUGA	:::: : ::::::::::::::	CCUGCUACUACUACUCCUACU
gma-miR1533	Pn2:10175454-10240555	24052	24070	2	UCAUUAUUAUUAUUAUUAU	::::::::::: :::::::	AGUAAUAAUAAAAAUAAUA
rgl-miR5139	Pn19:8487050-8528454	14890	14908	2	UGGUAUUAGAGCCAGGUUG	::::::.:::::::::::	ACCAUAGUCUCGGUCCAAA
ahy-miR3519	Pn19:2782059-2974679	147139	147158	2	UGAGAU-UUGUCAUUGAUUGA	:::.:: .:::::::::::::	ACUUUACGACAGUAACUAACU
vvi-miR845e	Pn19:16462443-16616399	123734	123754	2	CAACAAGUGGUAUCAGAGCCA	:: ::: ::::::::::::::	GUAGUUAACCAUAGUCUCGGU
bdi-miR845	Pn19:16462443-16616399	123733	123753	2	CCAACAAGUGGUAUCAGAGCC	::::::: ::::::::::::	GGUUGUUAACCAUAGUCUCGU
vvi-miR845d	Pn19:16462443-16616399	123734	123754	2	CAACAAGUGGUAUCAGAGCCA	:: ::: ::::::::::::::	GUAGUUAACCAUAGUCUCGGU
osa-miR1438	Pn19:1360248-1439145	26643	26665	2	UUAAAUAAUGAUAAAAUUACCCA	::::: ::::::::::::::::	AAUUU-UUACUAUUUUAAUGGGA
ath-miR5021	Pn18:9722276-9908114	1516	1535	2	GUUUCUUCUUCUUCUUCUUA	:::::::::::::::::.:	AAAAGAAGAAGAAGAAGAGU
aly-miR861-3p	Pn18:16514417-16644115	22385	22405	2	GUUUUUCAAGAUAUAUCCAUU	:::.:: :::::::::::::.	CAAGAACUUCUAUAUAGGUAG
vvi-miR845e	Pn17:23079355-23121355	31119	31139	2	CAACAAGUGGUAUCAGAGCCA	:: ::: ::::::::::::::	GUAGUUAACCAUAGUCUCGGU
vvi-miR845e	Pn17:23079355-23121355	9770	9790	2	CAACAAGUGGUAUCAGAGCCA	:: ::: ::::::::::::::	GUAGUUAACCAUAGUCUCGGU
bdi-miR845	Pn17:23079355-23121355	31118	31138	2	CCAACAAGUGGUAUCAGAGCC	::::::: ::::::::::::	GGUUGUUAACCAUAGUCUCGU
bdi-miR845	Pn17:23079355-23121355	9769	9789	2	CCAACAAGUGGUAUCAGAGCC	::::::: ::::::::::::	GGUUGUUAACCAUAGUCUCGU
vvi-miR845d	Pn17:23079355-23121355	31119	31139	2	CAACAAGUGGUAUCAGAGCCA	:: ::: ::::::::::::::	GUAGUUAACCAUAGUCUCGGU
vvi-miR845d	Pn17:23079355-23121355	9770	9790	2	CAACAAGUGGUAUCAGAGCCA	:: ::: ::::::::::::::	GUAGUUAACCAUAGUCUCGGU
ath-miR414	Pn17:20004433-20100774	29135	29154	2	UGA-GAUGAUGGUGAAGAUGA	::: :::::::.:::::::::	ACUGCUACUACUACUUCUACU
ath-miR414	Pn17:19971864-20062808	61704	61723	2	UGA-GAUGAUGGUGAAGAUGA	::: :::::::.:::::::::	ACUGCUACUACUACUUCUACU
osa-miR5492	Pn16:8201860-8293241	72820	72839	2	AAGCAU-UCUAUUCUCCUUCU	:: ::: ::::::::::::::	UUGGUAUAGAUAAGAGGAAGA
osa-miR5492	Pn16:8201860-8293241	19551	19570	2	AAGCAU-UCUAUUCUCCUUCU	:: ::: ::::::::::::::	UUGGUAUAGAUAAGAGGAAGA
ath-miR414	Pn16:21249354-21249663	44	64	2	UGAAGAUGAUGAUGAGGAUGA	::: :::::::::::.:::::	ACUGCUACUACUACUUCUACU
osa-miR414	Pn16:21249354-21249663	44	64	2	UGAAGAUGAUGAUGAGGAUGA	:: :::::::::::::::::	CCUGCUACUACUACUCCUACU
cpa-miR8155	Pn16:17638969-17697527	54171	54189	2	UGGUAUCAGAGCCAAGUUA	:::::::::::::: ::::	ACCAUAGUCUCGGUCCAAU
cre-miR1148.2	Pn16:16830171-16928732	55055	55074	2	GGCCGG-CAGGAGGAUCUCCG	.::::: :::::::::::::.	UCGGCCUGUCCUCCUAGAGGU
cre-miR1148.2	Pn16:16800466-16818748	10715	10734	2	GGCCGG-CAGGAGGAUCUCCG	.::::: :::::::::::::.	UCGGCCUGUCCUCCUAGAGGU
ath-miR414	Pn16:14394019-14398915	3319	3340	2	AGACGGAUGAUGAUGAAGAUGA	:::: ::::::::::::::::	ACUGC-UACUACUACUUCUACU
gma-miR1533	Pn16:13794190-13880303	67631	67649	2	UCAUUAAUAUUUUUAUUAU	:::::: ::::::::::::	AGUAAUAAUAAAAAUAAUA
gma-miR1533	Pn16:13750134-13841380	26647	26665	2	UCAUUAAUAUUUUUAUUAU	:::::: ::::::::::::	AGUAAUAAUAAAAAUAAUA
hci-miR156a	Pn16:10264162-10330136	24522	24540	2	GUACUC-CUCUCUUCUGUUA	:::::: :::::::::::.:	CAUGAGUGAGAGAAGACAGU
ath-miR3440b-3p	Pn15:5133853-5164988	25922	25942	2	ACGCUUCCCUUCACCAAUCCA	::::::::::: :::::::::	UGCGAAGGGAACUGGUUAGGU
vvi-miR845e	Pn15:26433285-26513513	1283	1303	2	CAACAAGUGGUAUCAGAGCCA	:: ::: ::::::::::::::	GUAGUUAACCAUAGUCUCGGU
bdi-miR845	Pn15:26433285-26513513	1282	1302	2	CCAACAAGUGGUAUCAGAGCC	::::::: ::::::::::::	GGUUGUUAACCAUAGUCUCGU
vvi-miR845d	Pn15:26433285-26513513	1283	1303	2	CAACAAGUGGUAUCAGAGCCA	:: ::: ::::::::::::::	GUAGUUAACCAUAGUCUCGGU
gma-miR6300	Pn15:26433285-26513513	36642	36659	2	UCAUCAUACUACAACGAC	.::. :::::::::::::	GGUGAUAUGAUGUUGCUG
ptc-miR169u-3p	Pn15:26070980-26160240	82752	82771	2	GGGUA-CUAAAGGAGACUGCC	::.:: :.:::::::::::::	CCUAUCGGUUUCCUCUGACGG
gma-miR6300	Pn15:25301339-25428467	72859	72876	2	UCAUCAUACUACAACGAC	.::. :::::::::::::	GGUGAUAUGAUGUUGCUG
gma-miR6300	Pn15:25301339-25428467	47291	47308	2	UCAUCAUACUACAACGAC	.::. :::::::::::::	GGUGAUAUGAUGUUGCUG
gma-miR6300	Pn15:25185970-25244032	23369	23386	2	UCAUCAUACUACAACGAC	.::. :::::::::::::	GGUGAUAUGAUGUUGCUG
hvu-miR6202	Pn15:24080366-24220169	43735	43755	2	UUUGAUGGCUUAAAAUCUUCA	::..::: :::::::::::::	AAGUUAC-GAAUUUUAGAAGU
ath-miR5021	Pn15:21998697-22122808	1323	1342	2	UCUUCUUCUUCUUCUUCUCC	: :::::::::::::::::	AAAAGAAGAAGAAGAAGAGU
mtr-miR2673b	Pn15:21178442-21248757	19918	19939	2	GAGGUAGAGGAAGAGGAAGAGG	: :: :::::::::::::::::	CACCUUCUCCUUCUCCUUCUCC
mtr-miR2673a	Pn15:21178442-21248757	19918	19939	2	GAGGUAGAGGAAGAGGAAGAGG	: :: :::::::::::::::::	CACCUUCUCCUUCUCCUUCUCC
cpa-miR535	Pn15:20707451-20817263	99610	99630	2	GCGUGCUCUCUCCCGUUGUCA	:::::::::::: ::::::::	CGCACGAGAGAGAGCAACAGU
cpa-miR535	Pn15:20707451-20817263	84365	84385	2	GCGUGCUCUCUCCCGUUGUCA	:::::::::::: ::::::::	CGCACGAGAGAGAGCAACAGU
cpa-miR535	Pn15:20707451-20817263	68935	68955	2	GCGUGCUCUCUCCCGUUGUCA	:::::::::::: ::::::::	CGCACGAGAGAGAGCAACAGU
ppt-miR535c	Pn15:20707451-20817263	99610	99630	2	GCGUGCUCUCUCCCGUUGUCA	:::::::::::: ::::::::	CGCACGAGAGAGAGCAACAGU
ppt-miR535c	Pn15:20707451-20817263	84365	84385	2	GCGUGCUCUCUCCCGUUGUCA	:::::::::::: ::::::::	CGCACGAGAGAGAGCAACAGU
ppt-miR535c	Pn15:20707451-20817263	68935	68955	2	GCGUGCUCUCUCCCGUUGUCA	:::::::::::: ::::::::	CGCACGAGAGAGAGCAACAGU
ppt-miR535a	Pn15:20707451-20817263	99610	99630	2	GCGUGCUCUCUCCCGUUGUCA	:::::::::::: ::::::::	CGCACGAGAGAGAGCAACAGU
ppt-miR535a	Pn15:20707451-20817263	84365	84385	2	GCGUGCUCUCUCCCGUUGUCA	:::::::::::: ::::::::	CGCACGAGAGAGAGCAACAGU
ppt-miR535a	Pn15:20707451-20817263	68935	68955	2	GCGUGCUCUCUCCCGUUGUCA	:::::::::::: ::::::::	CGCACGAGAGAGAGCAACAGU
ppt-miR535d	Pn15:20707451-20817263	99610	99630	2	GCGUGCUCUCUCCCGUUGUCA	:::::::::::: ::::::::	CGCACGAGAGAGAGCAACAGU
ppt-miR535d	Pn15:20707451-20817263	84365	84385	2	GCGUGCUCUCUCCCGUUGUCA	:::::::::::: ::::::::	CGCACGAGAGAGAGCAACAGU
ppt-miR535d	Pn15:20707451-20817263	68935	68955	2	GCGUGCUCUCUCCCGUUGUCA	:::::::::::: ::::::::	CGCACGAGAGAGAGCAACAGU
vvi-miR535a	Pn15:20707451-20817263	99610	99630	2	GCGUGCUCUCUCCCGUUGUCA	:::::::::::: ::::::::	CGCACGAGAGAGAGCAACAGU
vvi-miR535a	Pn15:20707451-20817263	84365	84385	2	GCGUGCUCUCUCCCGUUGUCA	:::::::::::: ::::::::	CGCACGAGAGAGAGCAACAGU
vvi-miR535a	Pn15:20707451-20817263	68935	68955	2	GCGUGCUCUCUCCCGUUGUCA	:::::::::::: ::::::::	CGCACGAGAGAGAGCAACAGU
vvi-miR535c	Pn15:20707451-20817263	99610	99630	2	GCGUGCUCUCUCCCGUUGUCA	:::::::::::: ::::::::	CGCACGAGAGAGAGCAACAGU
vvi-miR535c	Pn15:20707451-20817263	84365	84385	2	GCGUGCUCUCUCCCGUUGUCA	:::::::::::: ::::::::	CGCACGAGAGAGAGCAACAGU
vvi-miR535c	Pn15:20707451-20817263	68935	68955	2	GCGUGCUCUCUCCCGUUGUCA	:::::::::::: ::::::::	CGCACGAGAGAGAGCAACAGU
osa-miR535-5p	Pn15:20707451-20817263	99610	99630	2	GCGUGCUCUCUCCCGUUGUCA	:::::::::::: ::::::::	CGCACGAGAGAGAGCAACAGU
osa-miR535-5p	Pn15:20707451-20817263	84365	84385	2	GCGUGCUCUCUCCCGUUGUCA	:::::::::::: ::::::::	CGCACGAGAGAGAGCAACAGU
osa-miR535-5p	Pn15:20707451-20817263	68935	68955	2	GCGUGCUCUCUCCCGUUGUCA	:::::::::::: ::::::::	CGCACGAGAGAGAGCAACAGU
pab-miR535	Pn15:20707451-20817263	99610	99630	2	GCGUGCUCUCUCCCGUUGUCA	:::::::::::: ::::::::	CGCACGAGAGAGAGCAACAGU
pab-miR535	Pn15:20707451-20817263	84365	84385	2	GCGUGCUCUCUCCCGUUGUCA	:::::::::::: ::::::::	CGCACGAGAGAGAGCAACAGU
pab-miR535	Pn15:20707451-20817263	68935	68955	2	GCGUGCUCUCUCCCGUUGUCA	:::::::::::: ::::::::	CGCACGAGAGAGAGCAACAGU
vvi-miR169l	Pn15:20707451-20817263	105780	105800	2	AUGGCAAUUCAUCCUUGGCUU	:.::::: ::::::::::::.	UGCCGUUCAGUAGGAACCGAG
vvi-miR169l	Pn15:20707451-20817263	75097	75117	2	AUGGCAAUUCAUCCUUGGCUU	:.::::: ::::::::::::.	UGCCGUUCAGUAGGAACCGAG
mdm-miR535a	Pn15:20707451-20817263	99610	99630	2	GCGUGCUCUCUCCCGUUGUCA	:::::::::::: ::::::::	CGCACGAGAGAGAGCAACAGU
mdm-miR535a	Pn15:20707451-20817263	84365	84385	2	GCGUGCUCUCUCCCGUUGUCA	:::::::::::: ::::::::	CGCACGAGAGAGAGCAACAGU
mdm-miR535a	Pn15:20707451-20817263	68935	68955	2	GCGUGCUCUCUCCCGUUGUCA	:::::::::::: ::::::::	CGCACGAGAGAGAGCAACAGU
vvi-miR535b	Pn15:20707451-20817263	99610	99630	2	GCGUGCUCUCUCCCGUUGUCA	:::::::::::: ::::::::	CGCACGAGAGAGAGCAACAGU
vvi-miR535b	Pn15:20707451-20817263	84365	84385	2	GCGUGCUCUCUCCCGUUGUCA	:::::::::::: ::::::::	CGCACGAGAGAGAGCAACAGU
vvi-miR535b	Pn15:20707451-20817263	68935	68955	2	GCGUGCUCUCUCCCGUUGUCA	:::::::::::: ::::::::	CGCACGAGAGAGAGCAACAGU
rco-miR535	Pn15:20707451-20817263	99610	99630	2	GCGUGCUCUCUCCCGUUGUCA	:::::::::::: ::::::::	CGCACGAGAGAGAGCAACAGU
rco-miR535	Pn15:20707451-20817263	84365	84385	2	GCGUGCUCUCUCCCGUUGUCA	:::::::::::: ::::::::	CGCACGAGAGAGAGCAACAGU
rco-miR535	Pn15:20707451-20817263	68935	68955	2	GCGUGCUCUCUCCCGUUGUCA	:::::::::::: ::::::::	CGCACGAGAGAGAGCAACAGU
gma-miR169v	Pn15:20707451-20817263	105782	105800	2	GGCAAUUCAUCCUUGGCUU	::::: ::::::::::::	CCGUUCAGUAGGAACCGAC
gma-miR169v	Pn15:20707451-20817263	75099	75117	2	GGCAAUUCAUCCUUGGCUU	::::: ::::::::::::	CCGUUCAGUAGGAACCGAC
ppt-miR535b	Pn15:20707451-20817263	99610	99630	2	GCGUGCUCUCUCCCGUUGUCA	:::::::::::: ::::::::	CGCACGAGAGAGAGCAACAGU
ppt-miR535b	Pn15:20707451-20817263	84365	84385	2	GCGUGCUCUCUCCCGUUGUCA	:::::::::::: ::::::::	CGCACGAGAGAGAGCAACAGU
ppt-miR535b	Pn15:20707451-20817263	68935	68955	2	GCGUGCUCUCUCCCGUUGUCA	:::::::::::: ::::::::	CGCACGAGAGAGAGCAACAGU
ppt-miR1052	Pn15:19308414-19416774	55396	55416	2	UACCUGAAUCAAUAAAAGGAA	:::: :::::::::::::::	AUGGUGUUAGUUAUUUUCCUU
vvi-miR845e	Pn15:18762517-18845608	27152	27172	2	CAACAAGUGGUAUCAGAGCCA	:: ::: ::::::::::::::	GUAGUUAACCAUAGUCUCGGU
bdi-miR845	Pn15:18762517-18845608	27151	27171	2	CCAACAAGUGGUAUCAGAGCC	::::::: ::::::::::::	GGUUGUUAACCAUAGUCUCGU
vvi-miR845d	Pn15:18762517-18845608	27152	27172	2	CAACAAGUGGUAUCAGAGCCA	:: ::: ::::::::::::::	GUAGUUAACCAUAGUCUCGGU
aly-miR845a-3p	Pn15:17588827-17716343	113004	113024	2	CAACAAGUGGUAUCAGAGCCG	:: ::: ::::::::::::::	GUAGUUGACCAUAGUCUCGGC
bdi-miR845	Pn15:17588827-17716343	113003	113023	2	CCAACAAGUGGUAUCAGAGCC	::::::: ::::::::::::	GGUUGUUAACCAUAGUCUCGU
ath-miR845a	Pn15:17588827-17716343	113004	113024	2	CAACAAGUGGUAUCAGAGCCG	:: ::: ::::::::::::::	GUAGUUAACCAUAGUCUCGGC
stu-miR8051-5p	Pn15:1403575-1480556	4562	4581	2	UUAAUCUUUCUACCAUAUUA	: :::::::::::::::.::	ACUUAGAAAGAUGGUAUGAU
sly-miR482b	Pn14:750768-789717	32613	32634	2	GGCAUGGGGGGUGUGGGCAAGA	:::::::: :::::.:::::::	CCGUACCCGCCACAUCCGUUCU
sly-miR482b	Pn14:750768-789717	11888	11909	2	GGCAUGGGGGGUGUGGGCAAGA	:::::::: :::::.:::::::	CCGUACCCGCCACAUCCGUUCU
pab-miR1863	Pn14:750768-789717	17353	17375	2	AUUCUAAACAUGGUAUCAGAGCU	: ::::: :::::::::::::::	UUAGAUU-GUACCAUAGUCUCGA
stu-miR482d-3p	Pn14:750768-789717	32613	32634	2	GGCAUGGGGGGUGUGGGCAAGA	:::::::: :::::.:::::::	CCGUACCCGCCACAUCCGUUCU
stu-miR482d-3p	Pn14:750768-789717	11888	11909	2	GGCAUGGGGGGUGUGGGCAAGA	:::::::: :::::.:::::::	CCGUACCCGCCACAUCCGUUCU
cme-miR1863	Pn14:750768-789717	17351	17375	2	CAAUUCUAAACAUGGUAUCAGAGCU	::: ::::: :::::::::::::::	GUUUAGAUU-GUACCAUAGUCUCGA
vvi-miR845c	Pn14:697021-764446	2379	2399	2	CAACAAGUGGUAUCAGAGCCU	:: ::: ::::::::::::::	GUAGUUAACCAUAGUCUCGGA
sly-miR482b	Pn14:697021-764446	65635	65656	2	GGCAUGGGGGGUGUGGGCAAGA	:::::::: :::::.:::::::	CCGUACCCGCCACAUCCGUUCU
sly-miR482b	Pn14:697021-764446	35763	35784	2	GGCAUGGGGGGUGUGGGCAAGA	:::::::: :::::.:::::::	CCGUACCCGCCACAUCCGUUCU
pab-miR1863	Pn14:697021-764446	47722	47744	2	AUUCUAAACAUGGUAUCAGAGCU	: ::::: :::::::::::::::	UUAGAUU-GUACCAUAGUCUCGA
stu-miR482d-3p	Pn14:697021-764446	65635	65656	2	GGCAUGGGGGGUGUGGGCAAGA	:::::::: :::::.:::::::	CCGUACCCGCCACAUCCGUUCU
stu-miR482d-3p	Pn14:697021-764446	35763	35784	2	GGCAUGGGGGGUGUGGGCAAGA	:::::::: :::::.:::::::	CCGUACCCGCCACAUCCGUUCU
cme-miR1863	Pn14:697021-764446	47720	47744	2	CAAUUCUAAACAUGGUAUCAGAGCU	::: ::::: :::::::::::::::	GUUUAGAUU-GUACCAUAGUCUCGA
sly-miR482b	Pn14:668214-682651	6125	6146	2	GGCAUGGGGGGUGUGGGCAAGA	:::::::: :::::.:::::::	CCGUACCCGCCACAUCCGUUCU
stu-miR482d-3p	Pn14:668214-682651	6125	6146	2	GGCAUGGGGGGUGUGGGCAAGA	:::::::: :::::.:::::::	CCGUACCCGCCACAUCCGUUCU
ath-miR5021	Pn14:3000675-3000894	100	119	2	UCUUCUUCUUCUUCUUCUCC	: :::::::::::::::::	AAAAGAAGAAGAAGAAGAGU
hme-miR-3338	Pn14:28638665-28812459	119697	119718	2	AGAACAGGAAAAGUAAGUACAU	::::::.. :::::::::::::	UCUUGUUUGUUUCAUUCAUGUA
osa-miR2922	Pn14:28638665-28812459	128071	128090	2	AAUUCGGGUAAUCACUUAUU	:::: ::::::::::::::	UUAAAGCCAUUAGUGAAUAA
hme-miR-3338	Pn14:28577173-28749148	9320	9341	2	AGAACAGGAAAAGUAAGUACAU	::::::.. :::::::::::::	UCUUGUUUGUUUCAUUCAUGUA
hme-miR-3338	Pn14:28515005-28680844	71488	71509	2	AGAACAGGAAAAGUAAGUACAU	::::::.. :::::::::::::	UCUUGUUUGUUUCAUUCAUGUA
far-miR529	Pn14:21033994-21220850	7735	7756	2	AAGCAUGUGCUCUUUCUCUUCU	:::: ::::::::.::::::::	UUCG-ACACGAGAGAGAGAAGA
cpa-miR8155	Pn14:1798377-1820583	9369	9387	2	UGGUAUCAGAGCCAAGUUA	:::::::::::::: ::::	ACCAUAGUCUCGGUCCAAU
ata-miR408-3p	Pn13:9974191-10124013	13450	13469	2	GGCAGGCAAGAGGCAGUGCC	:::::: ::::::::::::	CCGUCCCUUCUCCGUCACGU
ata-miR408-3p	Pn13:9883527-10032800	104114	104133	2	GGCAGGCAAGAGGCAGUGCC	:::::: ::::::::::::	CCGUCCCUUCUCCGUCACGU
sbi-miR5568e-5p	Pn13:26757901-26933053	8657	8676	2	AUUUA-AAAACCCAAAACAUU	::.:: ::::::::::::::.	UAGAUCUUUUGGGUUUUGUAG
cpa-miR8155	Pn13:26757901-26933053	82453	82471	2	UGAUAUCAGAGCCAGGUUU	:: :::::::::::::::	ACCAUAGUCUCGGUCCAAU
osa-miR5075	Pn13:26757901-26933053	15211	15230	2	GCGG-CGGCGGCGGCGGAGAA	:::: ::::::::.:::::::	CGCCUGCCGCCGCUGCCUCUU
sbi-miR5568e-5p	Pn13:26632262-26819916	134296	134315	2	AUUUA-AAAACCCAAAACAUU	::.:: ::::::::::::::.	UAGAUCUUUUGGGUUUUGUAG
cpa-miR8155	Pn13:26632262-26819916	26826	26844	2	UGAUAUCAGAGCCAGGUUU	:: :::::::::::::::	ACCAUAGUCUCGGUCCAAU
osa-miR5075	Pn13:26632262-26819916	140850	140869	2	GCGG-CGGCGGCGGCGGAGAA	:::: ::::::::.:::::::	CGCCUGCCGCCGCUGCCUCUU
ath-miR5021	Pn13:26632262-26819916	2353	2372	2	UUUUCUUCUUCUUCUUCUUC	::::::::::::::::::.	AAAAGAAGAAGAAGAAGAGU
gma-miR6299	Pn13:24815686-24838589	15611	15633	2	UGGCAAAAUUAAUAAUUUUAAAU	::.:::: :.:::::::::::::	ACUGUUU-AGUUAUUAAAAUUUA
mtr-miR7699-3p	Pn13:17608928-17622287	10974	10994	2	GCAUUUAAUGCAUUUAUUACA	:::::::::::::: ::::::	CGUAAAUUACGUAACUAAUGU
ssl-miR1078	Pn13:16789891-16915711	49323	49343	2	AUCAAAAUUGAAUCAAUCAAC	:::: :::::::::::::::	UAGUGUUAACUUAGUUAGUUC
vvi-miR845b	Pn13:15547685-15668667	102139	102159	2	UAACAAGUGGUAUCAGAGCUA	:: ::: ::::::::::::::	AUAGUUAACCAUAGUCUCGAU
vvi-miR845a	Pn13:15547685-15668667	102139	102159	2	UAACAAGUGGUAUCAGAGCUA	:: ::: ::::::::::::::	AUAGUUAACCAUAGUCUCGAU
vvi-miR845c	Pn13:11711882-11841601	45837	45857	2	CAACAAGUGGUAUCAGAGCCU	:: ::: ::::::::::::::	GUAGUUAACCAUAGUCUCGGA
bdi-miR845	Pn13:11711882-11841601	45836	45856	2	CCAACAAGUGGUAUCAGAGCC	::::::: ::::::::::::	GGUUGUUAACCAUAGUCUCGU
sbi-miR5565e	Pn13:10831177-10965082	115596	115613	2	UUC-AUAACAUCCAAACAA	:.: :.:::::::::::::	AGGCUGUUGUAGGUUUGUU
sbi-miR5565e	Pn13:10831177-10965082	29155	29172	2	UUC-AUAACAUCCAAACAA	:.: :.:::::::::::::	AGGCUGUUGUAGGUUUGUU
ata-miR408-3p	Pn13:10005912-10157470	133304	133323	2	GGCAGGCAAGAGGCAGUGCC	:::::: ::::::::::::	CCGUCCCUUCUCCGUCACGU
bdi-miR408-5p	Pn12:9692009-9820121	54363	54382	2	CCAUGC-CUGCUCCAUUCCUG	:::::: :::::::::.::::	GGUACGAGACGAGGUAGGGAC
osa-miR2922	Pn12:9369204-9505396	103897	103916	2	AAUUCGGGUAAUCACUUAUU	:::: ::::::::::::::	UUAAAGCCAUUAGUGAAUAA
osa-miR2922	Pn12:9369204-9505396	96723	96742	2	AAUUCGGGUAAUCACUUAUU	:::: ::::::::::::::	UUAAAGCCAUUAGUGAAUAA
gma-miR1533	Pn12:7808357-7887670	41717	41735	2	UCAUUAUUAUUAUUAUUAU	::::::::::: :::::::	AGUAAUAAUAAAAAUAAUA
ath-miR5021	Pn12:7808357-7887670	273	292	2	UUUUCUUCUUCUUCUUCUUC	::::::::::::::::::.	AAAAGAAGAAGAAGAAGAGU
cpa-miR8155	Pn12:4484609-4683407	48205	48223	2	UGGUAUCAGAGCCAAGUUA	:::::::::::::: ::::	ACCAUAGUCUCGGUCCAAU
cpa-miR8155	Pn12:17309234-17312570	829	847	2	UGGUAUCAGAGCCAAGUUA	:::::::::::::: ::::	ACCAUAGUCUCGGUCCAAU
vvi-miR845e	Pn12:16130347-16134344	2345	2365	2	CAACAAGUGGUAUCAGAGCCA	:: ::: ::::::::::::::	GUAGUUAACCAUAGUCUCGGU
vvi-miR845e	Pn12:16130347-16134344	2012	2032	2	CAACAAGUGGUAUCAGAGCCA	:: ::: ::::::::::::::	GUAGUUAACCAUAGUCUCGGU
bdi-miR845	Pn12:16130347-16134344	2344	2364	2	CCAACAAGUGGUAUCAGAGCC	::::::: ::::::::::::	GGUUGUUAACCAUAGUCUCGU
bdi-miR845	Pn12:16130347-16134344	2011	2031	2	CCAACAAGUGGUAUCAGAGCC	::::::: ::::::::::::	GGUUGUUAACCAUAGUCUCGU
vvi-miR845d	Pn12:16130347-16134344	2345	2365	2	CAACAAGUGGUAUCAGAGCCA	:: ::: ::::::::::::::	GUAGUUAACCAUAGUCUCGGU
vvi-miR845d	Pn12:16130347-16134344	2012	2032	2	CAACAAGUGGUAUCAGAGCCA	:: ::: ::::::::::::::	GUAGUUAACCAUAGUCUCGGU
gma-miR1533	Pn12:11982996-12058655	34292	34310	2	UCAUUAAUAUUUUUAUUAU	:::::: ::::::::::::	AGUAAUAAUAAAAAUAAUA
gma-miR171i-5p	Pn12:11448416-11510789	3358	3377	2	UGUGAGCAUUGCUUUCUUAA	: :::::::::::::::::	AAACUCGUAACGAAAGAAUA
rgl-miR5139	Pn12:10822511-10903841	39045	39063	2	UGGUAUUAGAGCCAGGUUG	::::::.:::::::::::	ACCAUAGUCUCGGUCCAAA
vvi-miR482	Pn12:10327709-10482628	36784	36805	2	GGAAUGGGAGGAGUAGGAAAAA	:::::::::::::::::::: :	CCUUACCCUCCUCAUCCUUUCU
vvi-miR482	Pn12:10327709-10482628	696	717	2	GGAAUGGGAGGAGUAGGAAAAA	:::::::::::::::::::: :	CCUUACCCUCCUCAUCCUUUCU
pta-miR482a	Pn12:10327709-10482628	139765	139786	2	GGAAUGGGAGGAGUAGGGAAAA	:::::::::::::::::::: :	CCUUACCCUCCUCAUCCCUUCU
pta-miR482a	Pn12:10327709-10482628	97072	97093	2	GGAAUGGGAGGAGUAGGGAAAA	:::::::::::::::::::: :	CCUUACCCUCCUCAUCCCUUCU
ath-miR472-3p	Pn12:10327709-10482628	36784	36805	2	GGAAUGGGAGGAGUAGGAAAAA	:: ::::: :::::::::::::	CCAUACCCGCCUCAUCCUUUUU
ath-miR472-3p	Pn12:10327709-10482628	696	717	2	GGAAUGGGAGGAGUAGGAAAAA	:: ::::: :::::::::::::	CCAUACCCGCCUCAUCCUUUUU
pab-miR482c	Pn12:10327709-10482628	36784	36805	2	GGAAUGGGAGGAGUAGGAAAAA	:::::::::::::::::::: :	CCUUACCCUCCUCAUCCUUUCU
pab-miR482c	Pn12:10327709-10482628	696	717	2	GGAAUGGGAGGAGUAGGAAAAA	:::::::::::::::::::: :	CCUUACCCUCCUCAUCCUUUCU
pde-miR482a	Pn12:10327709-10482628	36784	36805	2	GGAAUGGGAGGAGUAGGAAAAA	:::::::::::::::::::: :	CCUUACCCUCCUCAUCCUUUCU
pde-miR482a	Pn12:10327709-10482628	696	717	2	GGAAUGGGAGGAGUAGGAAAAA	:::::::::::::::::::: :	CCUUACCCUCCUCAUCCUUUCU
pta-miR482b	Pn12:10327709-10482628	139765	139786	2	GGAAUGGGAGGAGUAGGGAAAA	:::::::::::::::::::: :	CCUUACCCUCCUCAUCCCUUCU
pta-miR482b	Pn12:10327709-10482628	97072	97093	2	GGAAUGGGAGGAGUAGGGAAAA	:::::::::::::::::::: :	CCUUACCCUCCUCAUCCCUUCU
aly-miR472-3p	Pn12:10327709-10482628	36784	36805	2	GGAAUGGGAGGAGUAGGAAAAA	:: ::::: :::::::::::::	CCAUACCCGCCUCAUCCUUUUU
aly-miR472-3p	Pn12:10327709-10482628	696	717	2	GGAAUGGGAGGAGUAGGAAAAA	:: ::::: :::::::::::::	CCAUACCCGCCUCAUCCUUUUU
pab-miR482a	Pn12:10327709-10482628	139765	139786	2	GGAAUGGGAGGAGUAGGGAAAA	:::::::::::::::::::: :	CCUUACCCUCCUCAUCCCUUCU
pab-miR482a	Pn12:10327709-10482628	97072	97093	2	GGAAUGGGAGGAGUAGGGAAAA	:::::::::::::::::::: :	CCUUACCCUCCUCAUCCCUUCU
ptc-miR472a	Pn12:10327709-10482628	139765	139786	2	GGAAUGGGAGGAGUAGGGAAAA	:: ::::: :::::::::::::	CCCUACCCACCUCAUCCCUUUU
ptc-miR472a	Pn12:10327709-10482628	97072	97093	2	GGAAUGGGAGGAGUAGGGAAAA	:: ::::: :::::::::::::	CCCUACCCACCUCAUCCCUUUU
vvi-miR482	Pn12:10279008-10438434	85485	85506	2	GGAAUGGGAGGAGUAGGAAAAA	:::::::::::::::::::: :	CCUUACCCUCCUCAUCCUUUCU
vvi-miR482	Pn12:10279008-10438434	49397	49418	2	GGAAUGGGAGGAGUAGGAAAAA	:::::::::::::::::::: :	CCUUACCCUCCUCAUCCUUUCU
pta-miR482a	Pn12:10279008-10438434	145773	145794	2	GGAAUGGGAGGAGUAGGGAAAA	:::::::::::::::::::: :	CCUUACCCUCCUCAUCCCUUCU
pta-miR482a	Pn12:10279008-10438434	129449	129470	2	GGAAUGGGAGGAGUAGGGAAAA	:::::::::::::::::::: :	CCUUACCCUCCUCAUCCCUUCU
ath-miR472-3p	Pn12:10279008-10438434	85485	85506	2	GGAAUGGGAGGAGUAGGAAAAA	:: ::::: :::::::::::::	CCAUACCCGCCUCAUCCUUUUU
ath-miR472-3p	Pn12:10279008-10438434	49397	49418	2	GGAAUGGGAGGAGUAGGAAAAA	:: ::::: :::::::::::::	CCAUACCCGCCUCAUCCUUUUU
pab-miR482c	Pn12:10279008-10438434	85485	85506	2	GGAAUGGGAGGAGUAGGAAAAA	:::::::::::::::::::: :	CCUUACCCUCCUCAUCCUUUCU
pab-miR482c	Pn12:10279008-10438434	49397	49418	2	GGAAUGGGAGGAGUAGGAAAAA	:::::::::::::::::::: :	CCUUACCCUCCUCAUCCUUUCU
pde-miR482a	Pn12:10279008-10438434	85485	85506	2	GGAAUGGGAGGAGUAGGAAAAA	:::::::::::::::::::: :	CCUUACCCUCCUCAUCCUUUCU
pde-miR482a	Pn12:10279008-10438434	49397	49418	2	GGAAUGGGAGGAGUAGGAAAAA	:::::::::::::::::::: :	CCUUACCCUCCUCAUCCUUUCU
pta-miR482b	Pn12:10279008-10438434	145773	145794	2	GGAAUGGGAGGAGUAGGGAAAA	:::::::::::::::::::: :	CCUUACCCUCCUCAUCCCUUCU
pta-miR482b	Pn12:10279008-10438434	129449	129470	2	GGAAUGGGAGGAGUAGGGAAAA	:::::::::::::::::::: :	CCUUACCCUCCUCAUCCCUUCU
aly-miR472-3p	Pn12:10279008-10438434	85485	85506	2	GGAAUGGGAGGAGUAGGAAAAA	:: ::::: :::::::::::::	CCAUACCCGCCUCAUCCUUUUU
aly-miR472-3p	Pn12:10279008-10438434	49397	49418	2	GGAAUGGGAGGAGUAGGAAAAA	:: ::::: :::::::::::::	CCAUACCCGCCUCAUCCUUUUU
pab-miR482a	Pn12:10279008-10438434	145773	145794	2	GGAAUGGGAGGAGUAGGGAAAA	:::::::::::::::::::: :	CCUUACCCUCCUCAUCCCUUCU
pab-miR482a	Pn12:10279008-10438434	129449	129470	2	GGAAUGGGAGGAGUAGGGAAAA	:::::::::::::::::::: :	CCUUACCCUCCUCAUCCCUUCU
ptc-miR472a	Pn12:10279008-10438434	145773	145794	2	GGAAUGGGAGGAGUAGGGAAAA	:: ::::: :::::::::::::	CCCUACCCACCUCAUCCCUUUU
ptc-miR472a	Pn12:10279008-10438434	129449	129470	2	GGAAUGGGAGGAGUAGGGAAAA	:: ::::: :::::::::::::	CCCUACCCACCUCAUCCCUUUU
vvi-miR482	Pn12:10243014-10394522	121479	121500	2	GGAAUGGGAGGAGUAGGAAAAA	:::::::::::::::::::: :	CCUUACCCUCCUCAUCCUUUCU
vvi-miR482	Pn12:10243014-10394522	85391	85412	2	GGAAUGGGAGGAGUAGGAAAAA	:::::::::::::::::::: :	CCUUACCCUCCUCAUCCUUUCU
pta-miR482a	Pn12:10243014-10394522	34957	34978	2	GGAAUGGGAGGAGUAGGGAAAA	:::::::::::::::::::: :	CCUUACCCUCCUCAUCCCUUCU
pta-miR482a	Pn12:10243014-10394522	26335	26356	2	GGAAUGGGAGGAGUAGGGAAAA	:::::::::::::::::::: :	CCUUACCCUCCUCAUCCCUUCU
ath-miR472-3p	Pn12:10243014-10394522	121479	121500	2	GGAAUGGGAGGAGUAGGAAAAA	:: ::::: :::::::::::::	CCAUACCCGCCUCAUCCUUUUU
ath-miR472-3p	Pn12:10243014-10394522	85391	85412	2	GGAAUGGGAGGAGUAGGAAAAA	:: ::::: :::::::::::::	CCAUACCCGCCUCAUCCUUUUU
pab-miR482c	Pn12:10243014-10394522	121479	121500	2	GGAAUGGGAGGAGUAGGAAAAA	:::::::::::::::::::: :	CCUUACCCUCCUCAUCCUUUCU
pab-miR482c	Pn12:10243014-10394522	85391	85412	2	GGAAUGGGAGGAGUAGGAAAAA	:::::::::::::::::::: :	CCUUACCCUCCUCAUCCUUUCU
pde-miR482a	Pn12:10243014-10394522	121479	121500	2	GGAAUGGGAGGAGUAGGAAAAA	:::::::::::::::::::: :	CCUUACCCUCCUCAUCCUUUCU
pde-miR482a	Pn12:10243014-10394522	85391	85412	2	GGAAUGGGAGGAGUAGGAAAAA	:::::::::::::::::::: :	CCUUACCCUCCUCAUCCUUUCU
pta-miR482b	Pn12:10243014-10394522	34957	34978	2	GGAAUGGGAGGAGUAGGGAAAA	:::::::::::::::::::: :	CCUUACCCUCCUCAUCCCUUCU
pta-miR482b	Pn12:10243014-10394522	26335	26356	2	GGAAUGGGAGGAGUAGGGAAAA	:::::::::::::::::::: :	CCUUACCCUCCUCAUCCCUUCU
aly-miR472-3p	Pn12:10243014-10394522	121479	121500	2	GGAAUGGGAGGAGUAGGAAAAA	:: ::::: :::::::::::::	CCAUACCCGCCUCAUCCUUUUU
aly-miR472-3p	Pn12:10243014-10394522	85391	85412	2	GGAAUGGGAGGAGUAGGAAAAA	:: ::::: :::::::::::::	CCAUACCCGCCUCAUCCUUUUU
pab-miR482a	Pn12:10243014-10394522	34957	34978	2	GGAAUGGGAGGAGUAGGGAAAA	:::::::::::::::::::: :	CCUUACCCUCCUCAUCCCUUCU
pab-miR482a	Pn12:10243014-10394522	26335	26356	2	GGAAUGGGAGGAGUAGGGAAAA	:::::::::::::::::::: :	CCUUACCCUCCUCAUCCCUUCU
ptc-miR472a	Pn12:10243014-10394522	34957	34978	2	GGAAUGGGAGGAGUAGGGAAAA	:: ::::: :::::::::::::	CCCUACCCACCUCAUCCCUUUU
ptc-miR472a	Pn12:10243014-10394522	26335	26356	2	GGAAUGGGAGGAGUAGGGAAAA	:: ::::: :::::::::::::	CCCUACCCACCUCAUCCCUUUU
rgl-miR5139	Pn11:3284109-3350890	25354	25372	2	UGGUAUCAGAGCCAGGUCU	::::::::::::::::: :	ACCAUAGUCUCGGUCCAAA
pta-miR159b	Pn11:28209176-28242188	7634	7652	2	GUGAGC-CUCUUCAAUCCAA	: :::: :::::::::::::	CCCUCGAGAGAAGUUAGGUU
pta-miR159b	Pn11:28197843-28232918	18967	18985	2	GUGAGC-CUCUUCAAUCCAA	: :::: :::::::::::::	CCCUCGAGAGAAGUUAGGUU
pta-miR159b	Pn11:28190007-28223121	26803	26821	2	GUGAGC-CUCUUCAAUCCAA	: :::: :::::::::::::	CCCUCGAGAGAAGUUAGGUU
rgl-miR5139	Pn11:2746064-2841446	82626	82644	2	UGGCAUCAGAGCCAGGUUC	::: ::::::::::::::	ACCAUAGUCUCGGUCCAAA
cpa-miR8155	Pn11:2746064-2841446	82626	82644	2	UGGCAUCAGAGCCAGGUUC	::: ::::::::::::::	ACCAUAGUCUCGGUCCAAU
osa-miR5075	Pn11:2746064-2841446	27296	27315	2	GCGG-CGGCGGCGACGGGGAA	:::: ::::::::::::.:::	CGCCUGCCGCCGCUGCCUCUU
vvi-miR845e	Pn11:27402392-27560179	144226	144245	2	UA-CGAUUGGUAUCAGAGCCA	.: :.::::::::::::::::	GUAGUUAACCAUAGUCUCGGU
aqu-miR-2015-5p	Pn11:27402392-27560179	66681	66701	2	UCUCCCCUCCAUAAUAUAUGA	:::::::::::.::::.::::	AGAGGGGAGGUGUUAUGUACU
osa-miR2102-5p	Pn11:27402392-27560179	59581	59600	2	GUGGAGGUGGCGGCUUGCCC	:::: ::.::::::::::::	CACCGCCGCCGCCGAACGGG
mtr-miR7696a-3p	Pn11:27402392-27560179	17903	17924	2	CUUCAAGUUCUCAUAAGUUCAA	:::::::::::::::: :::::	GAAGUUCAAGAGUAUU-AAGUU
ath-miR414	Pn11:27402392-27560179	84844	84864	2	UGACGAUGAUGCUGAAGAUGA	::::::::::: :::::::::	ACUGCUACUACUACUUCUACU
mtr-miR7696b-3p	Pn11:27402392-27560179	17903	17924	2	CUUCAAGUUCUCAUAAGUUCAA	:::::::::::::::: :::::	GAAGUUCAAGAGUAUU-AAGUU
vvi-miR845d	Pn11:27402392-27560179	144226	144245	2	UA-CGAUUGGUAUCAGAGCCA	.: :.::::::::::::::::	GUAGUUAACCAUAGUCUCGGU
aly-miR3434-3p	Pn11:23360103-23398025	25881	25901	2	UGUUUGCUUCUCUGAUUUUGA	:: ::: ::::::::::::::	ACCAACUAAGAGACUAAAACU
gma-miR1522	Pn11:23360103-23398025	12365	12385	2	ACUUCAAUUUUAAGCAAUAAA	: :::: ::::::::::::::	UAAAGU-AAAAUUCGUUAUUU
rgl-miR5139	Pn11:20448030-20490497	15342	15360	2	UGGUAUCAGAGCGAGGUUU	:::::::::::: ::::::	ACCAUAGUCUCGGUCCAAA
vvi-miR845e	Pn11:19678943-19852054	26445	26465	2	CAACAAGUGGUAUCAGAGCCA	:: ::: ::::::::::::::	GUAGUUAACCAUAGUCUCGGU
bdi-miR845	Pn11:19678943-19852054	26444	26464	2	CCAACAAGUGGUAUCAGAGCC	::::::: ::::::::::::	GGUUGUUAACCAUAGUCUCGU
vvi-miR845d	Pn11:19678943-19852054	26445	26465	2	CAACAAGUGGUAUCAGAGCCA	:: ::: ::::::::::::::	GUAGUUAACCAUAGUCUCGGU
ath-miR5021	Pn10:825992-836290	1782	1801	2	UUUUAUUCUUCUUCUUCUUA	:::: :::::::::::::.:	AAAAGAAGAAGAAGAAGAGU
ath-miR5021	Pn10:822346-832190	5428	5447	2	UUUUAUUCUUCUUCUUCUUA	:::: :::::::::::::.:	AAAAGAAGAAGAAGAAGAGU
ppt-miR902j-3p	Pn10:28819728-28852035	28352	28373	2	GUCGAGUGUUGCAGAUCCUUCU	::: : ::::::::::::::::	CAGAU-ACAACGUCUAGGAAGA
sly-miR5304	Pn10:23533583-23534003	157	177	2	GGGAUGAGUAUGUGGCAUUGC	:::::::::::::.::::::	CCCUACUCAUACAUCGUAACU
cpa-miR8155	Pn10:223774-322634	81917	81936	2	UGGUAUCAAGAGCCAGGUUA	:::::::: :::::::::::	ACCAUAGU-CUCGGUCCAAU
gma-miR1533	Pn1:41918334-42024019	35793	35810	2	UCAUU-UUAUUUUUAUUAA	::::: ::::::::::::	AGUAAUAAUAAAAAUAAUA
ath-miR414	Pn1:3880273-3966624	59822	59843	2	GGAUCGAUGAUGAUGAAGAUGA	:: ::::::::::::::::::	ACU-GCUACUACUACUUCUACU
rgl-miR5139	Pn1:3880273-3966624	76022	76040	2	UGGUAUCAGAGCCAGAUUU	::::::::::::::: :::	ACCAUAGUCUCGGUCCAAA
ppt-miR1052	Pn1:3880273-3966624	5599	5619	2	UGCAGCAAUCAAUAAAAGGAA	:.: .::::::::::::::::	AUGGUGUUAGUUAUUUUCCUU
aly-miR169m-3p	Pn1:3880273-3966624	23435	23452	2	GGUA-CCAAGAAGACUGCU	:.:: :::::::::::::.	CUAUCGGUUCUUCUGACGG
pta-miR159a	Pn1:34903146-35019178	16646	16665	2	UGGAGCUCCCUUCAAACCAA	::::::::::::::: ::::	ACCUCGAGGGAAGUUAGGUU
ath-miR5021	Pn1:34903146-35019178	27640	27659	2	UUUUCUUCUUCUUCUUCUUC	::::::::::::::::::.	AAAAGAAGAAGAAGAAGAGU
pta-miR159a	Pn1:34842934-34968961	76858	76877	2	UGGAGCUCCCUUCAAACCAA	::::::::::::::: ::::	ACCUCGAGGGAAGUUAGGUU
vvi-miR845e	Pn1:34649381-34785982	81102	81122	2	CAACAAGUGGUAUCAGAGCCA	:: ::: ::::::::::::::	GUAGUUAACCAUAGUCUCGGU
bdi-miR845	Pn1:34649381-34785982	81101	81121	2	CCAACAAGUGGUAUCAGAGCC	::::::: ::::::::::::	GGUUGUUAACCAUAGUCUCGU
vvi-miR845d	Pn1:34649381-34785982	81102	81122	2	CAACAAGUGGUAUCAGAGCCA	:: ::: ::::::::::::::	GUAGUUAACCAUAGUCUCGGU
osa-miR414	Pn1:33718498-33880126	152119	152138	2	GGACGAUGAUGAUG-GGAUGA	:::::::::::::: ::::::	CCUGCUACUACUACUCCUACU
osa-miR414	Pn1:33718498-33880126	65209	65228	2	GGACGAUGAUGAUG-GGAUGA	:::::::::::::: ::::::	CCUGCUACUACUACUCCUACU
zma-miR156a-3p	Pn1:3336098-3420939	46797	46818	2	ACUUACAGAGAGAGGAGUGAGC	::: ::::::::::.:::::::	UGACUGUCUCUCUCUUCACUCG
bdi-miR408-5p	Pn1:2944931-2978760	25651	25670	2	CCAUGC-CUGCUCCAUUCCUG	:::::: :::::::::.::::	GGUACGAGACGAGGUAGGGAC
cre-miR1161a	Pn1:1859356-1869073	9678	9697	2	GCUGUCUGAGGACUCCAGUA	::::: ::::.:::::::::	CGACA-ACUCUUGAGGUCAU
cre-miR1161b	Pn1:1859356-1869073	9678	9697	2	GCUGUCUGAGGACUCCAGUA	::::: ::::.:::::::::	CGACA-ACUCUUGAGGUCAU
ppt-miR1052	Pn1:11434180-11615862	95108	95127	2	UACUAUA-UCAAUAAAAGGAA	:::.:.: :::::::::::::	AUGGUGUUAGUUAUUUUCCUU
ppt-miR1052	Pn1:11434180-11615862	3656	3675	2	UACUAUA-UCAAUAAAAGGAA	:::.:.: :::::::::::::	AUGGUGUUAGUUAUUUUCCUU

## Sheet: leaf
miRNA_ID	CircRNA_ID	CircRNA_start	CircRNA_end	Expectation	miRNA_match	Alignment	circRNA_match
rgl-miR5139	Pn3:36368405-36394426	3726	3744	0	UGGUAUCAGAGCCAGGUUU	:::::::::::::::::::	ACCAUAGUCUCGGUCCAAA
ath-miR5021	Pn22:1850174-1937773	85470	85489	0	UUUUCUUCUUCUUCUUCUCA	::::::::::::::::::::	AAAAGAAGAAGAAGAAGAGU
ptc-miR482a.1	Pn12:10358672-10477968	108802	108818	0	GGAAUGGGAGGAGUAGG	:::::::::::::::::	CCUUACCCUCCUCAUCC
ptc-miR482a.1	Pn12:10358672-10477968	66109	66125	0	GGAAUGGGAGGAGUAGG	:::::::::::::::::	CCUUACCCUCCUCAUCC
ptc-miR482a.1	Pn12:10358672-10477968	49785	49801	0	GGAAUGGGAGGAGUAGG	:::::::::::::::::	CCUUACCCUCCUCAUCC
ptc-miR482a.1	Pn12:10279452-10439001	145329	145345	0	GGAAUGGGAGGAGUAGG	:::::::::::::::::	CCUUACCCUCCUCAUCC
ptc-miR482a.1	Pn12:10279452-10439001	129005	129021	0	GGAAUGGGAGGAGUAGG	:::::::::::::::::	CCUUACCCUCCUCAUCC
ptc-miR482a.1	Pn12:10279452-10439001	85041	85057	0	GGAAUGGGAGGAGUAGG	:::::::::::::::::	CCUUACCCUCCUCAUCC
ptc-miR482a.1	Pn12:10243014-10394522	121479	121495	0	GGAAUGGGAGGAGUAGG	:::::::::::::::::	CCUUACCCUCCUCAUCC
ptc-miR482a.1	Pn12:10243014-10394522	108816	108832	0	GGAAUGGGAGGAGUAGG	:::::::::::::::::	CCUUACCCUCCUCAUCC
ptc-miR482a.1	Pn12:10243014-10394522	85391	85407	0	GGAAUGGGAGGAGUAGG	:::::::::::::::::	CCUUACCCUCCUCAUCC
cpa-miR8155	Pn3:37765798-37947362	11785	11803	0.5	UGGUAUCAGAGCCAGGUUG	::::::::::::::::::.	ACCAUAGUCUCGGUCCAAU
gma-miR1533	Pn2:25321185-25391473	46770	46788	0.5	UUAUUAUUAUUUUUAUUAU	:.:::::::::::::::::	AGUAAUAAUAAAAAUAAUA
gma-miR1533	Pn12:13599590-13656007	43833	43851	0.5	UUAUUAUUAUUUUUAUUAU	:.:::::::::::::::::	AGUAAUAAUAAAAAUAAUA
aly-miR838-3p	Pn7:6896576-7091369	69674	69693	1	UGUG-AAGAAGAAGAAGAAAA	:::: ::::::::::::::::	ACACGUUCUUCUUCUUCUUUU
ath-miR5021	Pn3:6425361-6456086	29690	29709	1	UUUUCUUCUUCUUCUUCUCU	:::::::::::::::::::	AAAAGAAGAAGAAGAAGAGU
rgl-miR5139	Pn3:37765798-37947362	11785	11803	1	UGGUAUCAGAGCCAGGUUG	::::::::::::::::::	ACCAUAGUCUCGGUCCAAA
cpa-miR8155	Pn3:36368405-36394426	3726	3744	1	UGGUAUCAGAGCCAGGUUU	::::::::::::::::::	ACCAUAGUCUCGGUCCAAU
vvi-miR845e	Pn3:21172165-21336226	18510	18530	1	CAACAAUUGGUAUCAGAGCCA	:: ::::::::::::::::::	GUAGUUAACCAUAGUCUCGGU
vvi-miR845d	Pn3:21172165-21336226	18510	18530	1	CAACAAUUGGUAUCAGAGCCA	:: ::::::::::::::::::	GUAGUUAACCAUAGUCUCGGU
pta-miR482a	Pn26:14066202-14123193	53441	53462	1	GGAAUGGGAGGAGUGGGGAAGA	::::::::::::::.:::::::	CCUUACCCUCCUCAUCCCUUCU
pta-miR482b	Pn26:14066202-14123193	53441	53462	1	GGAAUGGGAGGAGUGGGGAAGA	::::::::::::::.:::::::	CCUUACCCUCCUCAUCCCUUCU
pab-miR482a	Pn26:14066202-14123193	53441	53462	1	GGAAUGGGAGGAGUGGGGAAGA	::::::::::::::.:::::::	CCUUACCCUCCUCAUCCCUUCU
ptc-miR482a.1	Pn26:14066202-14123193	53441	53457	1	GGAAUGGGAGGAGUGGG	::::::::::::::.::	CCUUACCCUCCUCAUCC
pta-miR482a	Pn26:13783633-13901677	113769	113790	1	GGAAUGGGAGGAGUGGGGAAGA	::::::::::::::.:::::::	CCUUACCCUCCUCAUCCCUUCU
pta-miR482a	Pn26:13783633-13901677	99437	99458	1	GGAAUGGGAGGAGUGGGGAAGA	::::::::::::::.:::::::	CCUUACCCUCCUCAUCCCUUCU
pta-miR482a	Pn26:13783633-13901677	66758	66779	1	GGAAUGGGAGGAGUGGGGAAGA	::::::::::::::.:::::::	CCUUACCCUCCUCAUCCCUUCU
pta-miR482b	Pn26:13783633-13901677	113769	113790	1	GGAAUGGGAGGAGUGGGGAAGA	::::::::::::::.:::::::	CCUUACCCUCCUCAUCCCUUCU
pta-miR482b	Pn26:13783633-13901677	99437	99458	1	GGAAUGGGAGGAGUGGGGAAGA	::::::::::::::.:::::::	CCUUACCCUCCUCAUCCCUUCU
pta-miR482b	Pn26:13783633-13901677	66758	66779	1	GGAAUGGGAGGAGUGGGGAAGA	::::::::::::::.:::::::	CCUUACCCUCCUCAUCCCUUCU
pab-miR482a	Pn26:13783633-13901677	113769	113790	1	GGAAUGGGAGGAGUGGGGAAGA	::::::::::::::.:::::::	CCUUACCCUCCUCAUCCCUUCU
pab-miR482a	Pn26:13783633-13901677	99437	99458	1	GGAAUGGGAGGAGUGGGGAAGA	::::::::::::::.:::::::	CCUUACCCUCCUCAUCCCUUCU
pab-miR482a	Pn26:13783633-13901677	66758	66779	1	GGAAUGGGAGGAGUGGGGAAGA	::::::::::::::.:::::::	CCUUACCCUCCUCAUCCCUUCU
ptc-miR482a.1	Pn26:13783633-13901677	113769	113785	1	GGAAUGGGAGGAGUGGG	::::::::::::::.::	CCUUACCCUCCUCAUCC
ptc-miR482a.1	Pn26:13783633-13901677	99437	99453	1	GGAAUGGGAGGAGUGGG	::::::::::::::.::	CCUUACCCUCCUCAUCC
ptc-miR482a.1	Pn26:13783633-13901677	66758	66774	1	GGAAUGGGAGGAGUGGG	::::::::::::::.::	CCUUACCCUCCUCAUCC
pta-miR482a	Pn26:13754811-13785158	22144	22165	1	GGAAUGGGAGGAGUGGGGAAGA	::::::::::::::.:::::::	CCUUACCCUCCUCAUCCCUUCU
pta-miR482b	Pn26:13754811-13785158	22144	22165	1	GGAAUGGGAGGAGUGGGGAAGA	::::::::::::::.:::::::	CCUUACCCUCCUCAUCCCUUCU
pab-miR482a	Pn26:13754811-13785158	22144	22165	1	GGAAUGGGAGGAGUGGGGAAGA	::::::::::::::.:::::::	CCUUACCCUCCUCAUCCCUUCU
ptc-miR482a.1	Pn26:13754811-13785158	22144	22160	1	GGAAUGGGAGGAGUGGG	::::::::::::::.::	CCUUACCCUCCUCAUCC
ath-miR5021	Pn26:12639872-12744521	8297	8316	1	UUUUCUUCUUCUUCUUCUUA	::::::::::::::::::.:	AAAAGAAGAAGAAGAAGAGU
esi-miR8626	Pn21:19056072-19107698	953	970	1	GCGGCGGCGGCUGCUGAA	:::::::::::::::::	CGCCGCCGCCGACGACUG
ath-miR5658	Pn2:13491438-13509122	2497	2517	1	UAUCAUCAUCAUCAUCAUCAU	: :::::::::::::::::::	AAAGUAGUAGUAGUAGUAGUA
aly-miR835-5p	Pn2:1266451-1325423	53450	53471	1	GAUACAAGAACAUAUGCAAGAA	:::: :::::::::::::::::	CUAU-UUCUUGUAUACGUUCUU
ath-miR835-5p	Pn2:1266451-1325423	53450	53471	1	GAUACAAGAACAUAUGCAAGAA	:::: :::::::::::::::::	CUAU-UUCUUGUAUACGUUCUU
vvi-miR845b	Pn18:2548048-2659000	25436	25455	1	UAU-AAUUGGUAUCAGAGCUA	::: :::::::::::::::::	AUAGUUAACCAUAGUCUCGAU
vvi-miR845a	Pn18:2548048-2659000	25436	25455	1	UAU-AAUUGGUAUCAGAGCUA	::: :::::::::::::::::	AUAGUUAACCAUAGUCUCGAU
mtr-miR7699-3p	Pn17:22319580-22332447	2012	2031	1	GCAUUUA-UGCAUUGAUUACA	::::::: :::::::::::::	CGUAAAUUACGUAACUAAUGU
aly-miR838-3p	Pn14:23023113-23045736	17886	17905	1	UG-GCAAGAAGAAGAAGAAAA	:: ::::::::::::::::::	ACACGUUCUUCUUCUUCUUUU
rgl-miR5139	Pn13:26757684-26932848	82670	82688	1	UGAUAUCAGAGCCAGGUUU	:: ::::::::::::::::	ACCAUAGUCUCGGUCCAAA
gma-miR1533	Pn8:24165113-24342771	13339	13357	1.5	UUAUUUUUAUUUUUAUUAU	:.::: :::::::::::::	AGUAAUAAUAAAAAUAAUA
gma-miR1533	Pn8:20318204-20475375	128384	128402	1.5	UUAUUAUUAUUUUUAUUAA	:.::::::::::::::::	AGUAAUAAUAAAAAUAAUA
cpa-miR8155	Pn8:1824017-1838869	2706	2724	1.5	UUGUAUCAGAGCCAGGUUG	: ::::::::::::::::.	ACCAUAGUCUCGGUCCAAU
cpa-miR8155	Pn5:33773853-33934648	41515	41533	1.5	UGGUAUCAGAGCUAGGUUG	::::::::::::.:::::.	ACCAUAGUCUCGGUCCAAU
stu-miR169e-5p	Pn3:3871931-3949278	25375	25394	1.5	AGGCAGGUCAUCCUUGGUUA	:::::.:::::::::::.::	UCCGUUCAGUAGGAACCGAU
stu-miR169d-5p	Pn3:3871931-3949278	25375	25394	1.5	AGGCAGGUCAUCCUUGGUUA	:::::.:::::::::::.::	UCCGUUCAGUAGGAACCGAU
stu-miR169f-5p	Pn3:3871931-3949278	25375	25394	1.5	AGGCAGGUCAUCCUUGGUUA	:::::.:::::::::::.::	UCCGUUCAGUAGGAACCGAU
stu-miR169c-5p	Pn3:3871931-3949278	25375	25394	1.5	AGGCAGGUCAUCCUUGGUUA	:::::.:::::::::::.::	UCCGUUCAGUAGGAACCGAU
stu-miR169h	Pn3:3871931-3949278	25375	25394	1.5	AGGCAGGUCAUCCUUGGUUA	:::::.:::::::::::.::	UCCGUUCAGUAGGAACCGAU
stu-miR169a-5p	Pn3:3871931-3949278	25375	25394	1.5	AGGCAGGUCAUCCUUGGUUA	:::::.:::::::::::.::	UCCGUUCAGUAGGAACCGAU
sbi-miR169d-5p	Pn3:3871931-3949278	25375	25394	1.5	AGGCAGGUCAUCCUUGGUUA	:::::.:::::::::::.::	UCCGUUCAGUAGGAACCGAU
stu-miR169g	Pn3:3871931-3949278	25375	25394	1.5	AGGCAGGUCAUCCUUGGUUA	:::::.:::::::::::.::	UCCGUUCAGUAGGAACCGAU
stu-miR169b-5p	Pn3:3871931-3949278	25375	25394	1.5	AGGCAGGUCAUCCUUGGUUA	:::::.:::::::::::.::	UCCGUUCAGUAGGAACCGAU
stu-miR169e-5p	Pn3:3844760-3917995	52546	52565	1.5	AGGCAGGUCAUCCUUGGUUA	:::::.:::::::::::.::	UCCGUUCAGUAGGAACCGAU
stu-miR169e-5p	Pn3:3844760-3917995	3824	3843	1.5	AGGCAGGUCAUCCUUGGUUA	:::::.:::::::::::.::	UCCGUUCAGUAGGAACCGAU
stu-miR169d-5p	Pn3:3844760-3917995	52546	52565	1.5	AGGCAGGUCAUCCUUGGUUA	:::::.:::::::::::.::	UCCGUUCAGUAGGAACCGAU
stu-miR169d-5p	Pn3:3844760-3917995	3824	3843	1.5	AGGCAGGUCAUCCUUGGUUA	:::::.:::::::::::.::	UCCGUUCAGUAGGAACCGAU
stu-miR169f-5p	Pn3:3844760-3917995	52546	52565	1.5	AGGCAGGUCAUCCUUGGUUA	:::::.:::::::::::.::	UCCGUUCAGUAGGAACCGAU
stu-miR169f-5p	Pn3:3844760-3917995	3824	3843	1.5	AGGCAGGUCAUCCUUGGUUA	:::::.:::::::::::.::	UCCGUUCAGUAGGAACCGAU
stu-miR169c-5p	Pn3:3844760-3917995	52546	52565	1.5	AGGCAGGUCAUCCUUGGUUA	:::::.:::::::::::.::	UCCGUUCAGUAGGAACCGAU
stu-miR169c-5p	Pn3:3844760-3917995	3824	3843	1.5	AGGCAGGUCAUCCUUGGUUA	:::::.:::::::::::.::	UCCGUUCAGUAGGAACCGAU
stu-miR169h	Pn3:3844760-3917995	52546	52565	1.5	AGGCAGGUCAUCCUUGGUUA	:::::.:::::::::::.::	UCCGUUCAGUAGGAACCGAU
stu-miR169h	Pn3:3844760-3917995	3824	3843	1.5	AGGCAGGUCAUCCUUGGUUA	:::::.:::::::::::.::	UCCGUUCAGUAGGAACCGAU
stu-miR169a-5p	Pn3:3844760-3917995	52546	52565	1.5	AGGCAGGUCAUCCUUGGUUA	:::::.:::::::::::.::	UCCGUUCAGUAGGAACCGAU
stu-miR169a-5p	Pn3:3844760-3917995	3824	3843	1.5	AGGCAGGUCAUCCUUGGUUA	:::::.:::::::::::.::	UCCGUUCAGUAGGAACCGAU
sbi-miR169d-5p	Pn3:3844760-3917995	52546	52565	1.5	AGGCAGGUCAUCCUUGGUUA	:::::.:::::::::::.::	UCCGUUCAGUAGGAACCGAU
sbi-miR169d-5p	Pn3:3844760-3917995	3824	3843	1.5	AGGCAGGUCAUCCUUGGUUA	:::::.:::::::::::.::	UCCGUUCAGUAGGAACCGAU
stu-miR169g	Pn3:3844760-3917995	52546	52565	1.5	AGGCAGGUCAUCCUUGGUUA	:::::.:::::::::::.::	UCCGUUCAGUAGGAACCGAU
stu-miR169g	Pn3:3844760-3917995	3824	3843	1.5	AGGCAGGUCAUCCUUGGUUA	:::::.:::::::::::.::	UCCGUUCAGUAGGAACCGAU
stu-miR169b-5p	Pn3:3844760-3917995	52546	52565	1.5	AGGCAGGUCAUCCUUGGUUA	:::::.:::::::::::.::	UCCGUUCAGUAGGAACCGAU
stu-miR169b-5p	Pn3:3844760-3917995	3824	3843	1.5	AGGCAGGUCAUCCUUGGUUA	:::::.:::::::::::.::	UCCGUUCAGUAGGAACCGAU
bdi-miR845	Pn3:36656933-36795365	97729	97750	1.5	CUAACAAAUUGGUAUCAGAGCA	:.::::: ::::::::::::::	GGUUGUU-AACCAUAGUCUCGU
bdi-miR845	Pn3:35593199-35667214	28035	28056	1.5	CUAACAAAUUGGUAUCAGAGCA	:.::::: ::::::::::::::	GGUUGUU-AACCAUAGUCUCGU
zma-miR482-5p	Pn3:31314264-31349789	8858	8875	1.5	GAGGC-CCUUCAUCUCCCA	.:::: :::::::::::::	UUCCGAGGAAGUAGAGGGU
ath-miR5021	Pn3:24571500-24627850	2348	2367	1.5	UUUUUUUCUUUUUCUUCUCA	::::.:::::.:::::::::	AAAAGAAGAAGAAGAAGAGU
gma-miR1533	Pn3:22240599-22384002	133956	133973	1.5	UUAUU-UUAUUUUUAUUAU	:.::: :::::::::::::	AGUAAUAAUAAAAAUAAUA
ath-miR1886.2	Pn3:19060932-19232329	94312	94332	1.5	ACAAUCAGAGAUUUCAUCUCA	::::::.:::::::::::::	GGUUAGUUUCUAAAGUAGAGU
rgl-miR5138	Pn26:13783633-13901677	72043	72061	1.5	UAGAUGCCUAACGAUUUUU	::: .::::::::::::::	AUC-GCGGAUUGCUAAAAA
rgl-miR5138	Pn26:13783633-13901677	44848	44866	1.5	UAGAUGCCUAACGAUUUUU	::: .::::::::::::::	AUC-GCGGAUUGCUAAAAA
mtr-miR5240	Pn26:10446281-10565823	42049	42070	1.5	UCAAGUUCCACAAUUUUUUCAA	::::.: :::::::::::::::	AGUUUA-GGUGUUAAAAAAGUU
mtr-miR5240	Pn26:10446281-10565823	1904	1925	1.5	UCAAGUUCCACAAUUUUUUCAA	::::.: :::::::::::::::	AGUUUA-GGUGUUAAAAAAGUU
gma-miR1533	Pn22:1850174-1937773	35077	35095	1.5	UUAUCAUUAUUUUUAUUAU	:.:: ::::::::::::::	AGUAAUAAUAAAAAUAAUA
gma-miR1511	Pn22:15054263-15167205	47209	47228	1.5	AGUGGUAUCAGAGCCUGGUU	.::::::::::::::::::	GUACCAUAGUCUCGGACCAA
esi-miR8626	Pn2:23910015-23982059	44402	44419	1.5	GCGGUGGCGGCUGCUGGC	::::.:::::::::::.:	CGCCGCCGCCGACGACUG
esi-miR8626	Pn2:23910015-23982059	44286	44303	1.5	GCGGUGGCGGCUGCUGGC	::::.:::::::::::.:	CGCCGCCGCCGACGACUG
ath-miR5658	Pn2:1266451-1325423	40289	40309	1.5	GUUCGUCAUCAUCAUCAUCAU	:::.::::::::::::::::	AAAGUAGUAGUAGUAGUAGUA
cpa-miR8155	Pn19:8449717-8525347	52223	52241	1.5	UGGUAUUAGAGCCAGGUUG	::::::.:::::::::::.	ACCAUAGUCUCGGUCCAAU
gma-miR1533	Pn19:12467082-12548188	13708	13727	1.5	UUAUUUAUUAUUUUUAUUAU	:.::: ::::::::::::::	AGUAA-UAAUAAAAAUAAUA
gma-miR1533	Pn19:12446952-12499817	33838	33857	1.5	UUAUUUAUUAUUUUUAUUAU	:.::: ::::::::::::::	AGUAA-UAAUAAAAAUAAUA
mdm-miR482c	Pn15:26435036-26514426	60414	60435	1.5	GGGAUGGGAGGGUUAGGGAAGA	::.::::::::::::::.::::	CCUUACCCUCCCAAUCCUUUCU
mdm-miR482c	Pn15:26435036-26514426	24735	24756	1.5	GGGAUGGGAGGGUUAGGGAAGA	::.::::::::::::::.::::	CCUUACCCUCCCAAUCCUUUCU
mdm-miR482c	Pn15:26399144-26465972	60627	60648	1.5	GGGAUGGGAGGGUUAGGGAAGA	::.::::::::::::::.::::	CCUUACCCUCCCAAUCCUUUCU
mdm-miR482c	Pn15:26399144-26465972	40791	40812	1.5	GGGAUGGGAGGGUUAGGGAAGA	::.::::::::::::::.::::	CCUUACCCUCCCAAUCCUUUCU
mdm-miR482c	Pn15:26399144-26465972	21044	21065	1.5	GGGAUGGGAGGGUUAGGGAAGA	::.::::::::::::::.::::	CCUUACCCUCCCAAUCCUUUCU
mdm-miR482c	Pn15:25185970-25244032	39532	39553	1.5	GGGAUGGGAGGGUUAGGGAAGA	::.::::::::::::::.::::	CCUUACCCUCCCAAUCCUUUCU
mdm-miR482c	Pn15:25185970-25244032	12607	12628	1.5	GGGAUGGGAGGGUUAGGGAAGA	::.::::::::::::::.::::	CCUUACCCUCCCAAUCCUUUCU
vvi-miR169v	Pn15:20707451-20817263	105780	105800	1.5	AUGGCAAUUCAUCCUUGGCUU	.:::::::::::::::::::	GGCCGUUAAGUAGGAACCGAA
vvi-miR169v	Pn15:20707451-20817263	75097	75117	1.5	AUGGCAAUUCAUCCUUGGCUU	.:::::::::::::::::::	GGCCGUUAAGUAGGAACCGAA
cme-miR169g	Pn15:20707451-20817263	105780	105800	1.5	AUGGCAAUUCAUCCUUGGCUU	.:::::::::::::::::::	GGCCGUUAAGUAGGAACCGAA
cme-miR169g	Pn15:20707451-20817263	75097	75117	1.5	AUGGCAAUUCAUCCUUGGCUU	.:::::::::::::::::::	GGCCGUUAAGUAGGAACCGAA
vvi-miR845e	Pn15:17864659-17948299	22084	22104	1.5	UAUCAAGUGGUAUCAGAGCCA	.::::: ::::::::::::::	GUAGUUAACCAUAGUCUCGGU
vvi-miR845d	Pn15:17864659-17948299	22084	22104	1.5	UAUCAAGUGGUAUCAGAGCCA	.::::: ::::::::::::::	GUAGUUAACCAUAGUCUCGGU
gma-miR1533	Pn13:26757684-26932848	172152	172170	1.5	UUAUUUUUAUUUUUAUUAU	:.::: :::::::::::::	AGUAAUAAUAAAAAUAAUA
gma-miR1511	Pn13:11759696-11885522	123962	123981	1.5	AGUGGUAUCAGAGCCUGGUU	.::::::::::::::::::	GUACCAUAGUCUCGGACCAA
gma-miR1511	Pn12:10358672-10477968	33121	33140	1.5	AGUGGUAUCAGAGCCUGGUU	.::::::::::::::::::	GUACCAUAGUCUCGGACCAA
gma-miR1511	Pn12:10279452-10439001	112341	112360	1.5	AGUGGUAUCAGAGCCUGGUU	.::::::::::::::::::	GUACCAUAGUCUCGGACCAA
gma-miR1511	Pn12:10243014-10394522	148779	148798	1.5	AGUGGUAUCAGAGCCUGGUU	.::::::::::::::::::	GUACCAUAGUCUCGGACCAA
gma-miR1511	Pn11:24754396-24798556	20075	20094	1.5	AGUGGUAUCAGAGCCUGGUU	.::::::::::::::::::	GUACCAUAGUCUCGGACCAA
gma-miR1533	Pn11:24754396-24798556	26731	26749	1.5	UUAUUUUUAUUUUUAUUAU	:.::: :::::::::::::	AGUAAUAAUAAAAAUAAUA
gma-miR1511	Pn11:24730978-24782508	43493	43512	1.5	AGUGGUAUCAGAGCCUGGUU	.::::::::::::::::::	GUACCAUAGUCUCGGACCAA
gma-miR1533	Pn11:24730978-24782508	50149	50167	1.5	UUAUUUUUAUUUUUAUUAU	:.::: :::::::::::::	AGUAAUAAUAAAAAUAAUA
bdi-miR845	Pn1:34606139-34716356	95699	95719	1.5	UCAACAAGUGGUAUCAGAGCA	.:::::: :::::::::::::	GGUUGUUAACCAUAGUCUCGU
bdi-miR9492	Pn1:33942324-34008531	64324	64344	1.5	GAUCCUAUGACAGAGUAGAUA	::: :.:::::::::::::::	CUAUGGUACUGUCUCAUCUAU
gma-miR1514a-3p	Pn1:3336098-3389756	38590	38610	1.5	UUUUUAUUUUAAAAUAGGCAA	::::.:::::::::::::::	AAAAGUAAAAUUUUAUCCGUA
gma-miR1514a-3p	Pn1:3336098-3389756	26946	26966	1.5	UUUUUAUUUUAAAAUAGGCAA	::::.:::::::::::::::	AAAAGUAAAAUUUUAUCCGUA
gma-miR1514b-3p	Pn1:3336098-3389756	38590	38610	1.5	UUUUUAUUUUAAAAUAGGCAA	::::.:::::::::::::::	AAAAGUAAAAUUUUAUCCGUA
gma-miR1514b-3p	Pn1:3336098-3389756	26946	26966	1.5	UUUUUAUUUUAAAAUAGGCAA	::::.:::::::::::::::	AAAAGUAAAAUUUUAUCCGUA
gra-miR8782	Pn9:9712672-9713908	343	363	2	UUAUUCCCCAUCAACACCAAA	::::::::: :::::::::::	AAUAAGGGGAAGUUGUGGUUU
cre-miR1147.2	Pn9:8835628-9026552	97944	97963	2	UCAGCCAGACUUGGCCGAGU	:: ::::::::::::::::	AGACGGUCUGAACCGGCUCU
gma-miR1533	Pn9:32020578-32122175	84998	85016	2	UCAUUAUUAUUAUUAUUAU	::::::::::: :::::::	AGUAAUAAUAAAAAUAAUA
gma-miR1533	Pn9:32020578-32122175	63296	63314	2	UCAUUAUUAUUAUUAUUAU	::::::::::: :::::::	AGUAAUAAUAAAAAUAAUA
gma-miR1533	Pn9:32020578-32122175	63269	63287	2	UCAUUAUUAUUAUUAUUAU	::::::::::: :::::::	AGUAAUAAUAAAAAUAAUA
gma-miR1533	Pn9:32020578-32122175	43957	43975	2	UCAUUAUUAUUAUUAUUAU	::::::::::: :::::::	AGUAAUAAUAAAAAUAAUA
gma-miR1533	Pn9:14543364-14652321	90841	90859	2	UCAUUAUUAUUUUUAGUAU	::::::::::::::: :::	AGUAAUAAUAAAAAUAAUA
gma-miR1530	Pn8:30406359-30491909	66689	66710	2	AUAUUUUUUAUUUAUGUGAAAA	::::::: :::::::::::::	UAUAAAAU-UAAAUACACUUUU
osa-miR5157b-5p	Pn8:30068459-30073422	916	938	2	AGAAGUUGUAGCU-UUAAAAAGUU	::::::::::::: ::::::::::	UCUUCAACAUCGAUAAUUUUUCAA
osa-miR5157a-5p	Pn8:30068459-30073422	916	938	2	AGAAGUUGUAGCU-UUAAAAAGUU	::::::::::::: ::::::::::	UCUUCAACAUCGAUAAUUUUUCAA
mtr-miR2628	Pn8:28016378-28132839	18416	18436	2	UUAGCUUGUCAUUCUUUCAUG	::: ::..:::::::::::::	AAU-GAGUAGUAAGAAAGUAC
hme-miR-190	Pn8:28016378-28132839	2612	2633	2	ACCAAUAAUAUCAAACAUAUUU	::::: ::::::::::::::.:	UGGUUCUUAUAGUUUGUAUAGA
gma-miR1533	Pn8:21459025-21484997	4778	4796	2	UCAUUAAUAUUUUUAUUAU	:::::: ::::::::::::	AGUAAUAAUAAAAAUAAUA
aly-miR848-5p	Pn8:20318204-20475375	134729	134745	2	UUUCACAUGGGAUUGUC	::: :::::::::::.:	AAACUGUACCCUAACGG
aly-miR3437-3p	Pn8:18906206-19041684	3949	3968	2	UUAGAAAACAAGAUCCACCG	.:.::::::::::::::::	UGUUUUUUGUUCUAGGUGGC
mtr-miR1510b-3p	Pn8:18832369-18855200	19752	19772	2	UGCUGGGGAUACCGACCAUGU	: :..::::::::::::::::	AAGGUCCCUAUGGCUGGUACA
rgl-miR5139	Pn8:1824017-1838869	2706	2724	2	UUGUAUCAGAGCCAGGUUG	: ::::::::::::::::	ACCAUAGUCUCGGUCCAAA
vvi-miR845e	Pn6:4722191-4915237	79510	79530	2	UACUAAUUGGUAUCAGAGCCA	.: .:::::::::::::::::	GUAGUUAACCAUAGUCUCGGU
vvi-miR845d	Pn6:4722191-4915237	79510	79530	2	UACUAAUUGGUAUCAGAGCCA	.: .:::::::::::::::::	GUAGUUAACCAUAGUCUCGGU
ath-miR5658	Pn6:32064181-32064455	135	155	2	CAUCAUCAUCAUCAUCAUCAU	:::::::::::::::::::	AAAGUAGUAGUAGUAGUAGUA
bdi-miR408-5p	Pn6:29601919-29663200	52731	52750	2	CCAUGC-CUGCUCCAUUCCUG	:::::: :::::::::.::::	GGUACGAGACGAGGUAGGGAC
gma-miR1533	Pn6:26268838-26418277	146913	146932	2	UGAUAUAUUAUUUUUAUUAU	: :: :::::::::::::::	AGUA-AUAAUAAAAAUAAUA
aly-miR857-3p	Pn5:33773853-33934648	52612	52632	2	GUACAUCAUCAACAUACAAAA	.::::.: :::::::::::::	UAUGUGGAAGUUGUAUGUUUU
ath-miR857	Pn5:33773853-33934648	52612	52632	2	GUACAUCAUCAACAUACAAAA	.::::.: :::::::::::::	UAUGUGGAAGUUGUAUGUUUU
rgl-miR5139	Pn5:33773853-33934648	41515	41533	2	UGGUAUCAGAGCUAGGUUG	::::::::::::.:::::	ACCAUAGUCUCGGUCCAAA
rgl-miR5139	Pn5:33773853-33934648	61942	61960	2	CGGUAUCAGAGCCAGGUUC	:::::::::::::::::	ACCAUAGUCUCGGUCCAAA
cpa-miR8155	Pn5:33773853-33934648	61942	61960	2	CGGUAUCAGAGCCAGGUUC	:::::::::::::::::	ACCAUAGUCUCGGUCCAAU
rgl-miR5139	Pn5:28495814-28551905	20523	20541	2	CGGUAUCAGAGCCAGGUUC	:::::::::::::::::	ACCAUAGUCUCGGUCCAAA
cpa-miR8155	Pn5:28495814-28551905	20523	20541	2	CGGUAUCAGAGCCAGGUUC	:::::::::::::::::	ACCAUAGUCUCGGUCCAAU
osa-miR5819	Pn4:5882438-5882900	310	330	2	CGCCGCCGUUGCCCUCGUCCU	:::::::::: ::::::::::	GCGGCGGCAAGGGGAGCAGGA
zma-miR156e-3p	Pn4:19472292-19549024	37098	37119	2	GCAGACAGAGAGAGCAGUGAGC	: :::::::::::::::::::	CUACUGUCUCUCUCGUCACUCG
zma-miR156e-3p	Pn4:19472292-19549024	541	562	2	GCAGACAGAGAGAGCAGUGAGC	: :::::::::::::::::::	CUACUGUCUCUCUCGUCACUCG
gma-miR1533	Pn4:19472292-19549024	2174	2192	2	ACAAUAUUAUUUUUAUUAU	:: :::::::::::::::	AGUAAUAAUAAAAAUAAUA
gma-miR396g	Pn4:19288826-19417606	113140	113161	2	CAUGCACUAAGAAGUUCAAGAA	::::: :::::::::::::::	CUACGU-AUUCUUCAAGUUCUU
mtr-miR2673b	Pn4:19288826-19417606	107803	107824	2	GGGGAAGAGGAAGAGGAGGAGG	: :::::::::::::::.::::	CACCUUCUCCUUCUCCUUCUCC
gma-miR1533	Pn4:19288826-19417606	116440	116458	2	UCAUUAUUAUUAUUAUUAU	::::::::::: :::::::	AGUAAUAAUAAAAAUAAUA
mtr-miR2673a	Pn4:19288826-19417606	107803	107824	2	GGGGAAGAGGAAGAGGAGGAGG	: :::::::::::::::.::::	CACCUUCUCCUUCUCCUUCUCC
bna-miR6034	Pn3:9717393-9785188	44830	44850	2	ACCAAAACUAUAUACAUCAGA	::::: ::::::::::::::	GGGUUUCGAUAUAUGUAGUCU
aly-miR838-3p	Pn3:9717393-9785188	13434	13454	2	UGUCCAAGAAGAAGAAGAAGA	::: :::::::::::::::.:	ACACGUUCUUCUUCUUCUUUU
ssl-miR1078	Pn3:9131927-9213116	58303	58323	2	GUCAUGGUUGAAUCAAUCAAG	.:::...::::::::::::::	UAGUGUUAACUUAGUUAGUUC
ssl-miR1078	Pn3:9131927-9213116	25599	25619	2	GUCAUGGUUGAAUCAAUCAAG	.:::...::::::::::::::	UAGUGUUAACUUAGUUAGUUC
ppt-miR160d	Pn3:6425361-6456086	12256	12276	2	CGGCAUGCAGGGAGCCAGCCG	:::::::::::::::::: ::	GCCGUACGUCCCUCGGUCCGC
nta-miR169t	Pn3:3871931-3949278	25374	25394	2	GAGGCAGGUCAUCCUUGGUUA	.:::::.:::::::::::.::	UUCCGUUCAGUAGGAACCGAU
cpa-miR8155	Pn3:3871931-3949278	12083	12100	2	UGGUAUCAGAGCC-GGUUA	::::::::::::: :::::	ACCAUAGUCUCGGUCCAAU
ath-miR845a	Pn3:3871931-3949278	12075	12096	2	CAACAAAUUGGUAUCAGAGCCG	:: ::: :::::::::::::::	GUAGUU-AACCAUAGUCUCGGC
cca-miR169a	Pn3:3871931-3949278	25374	25394	2	GAGGCAGGUCAUCCUUGGUUA	.:::::.:::::::::::.::	UUCCGUUCAGUAGGAACCGAU
nta-miR169t	Pn3:3844760-3917995	52545	52565	2	GAGGCAGGUCAUCCUUGGUUA	.:::::.:::::::::::.::	UUCCGUUCAGUAGGAACCGAU
nta-miR169t	Pn3:3844760-3917995	3823	3843	2	GAGGCAGGUCAUCCUUGGUUA	.:::::.:::::::::::.::	UUCCGUUCAGUAGGAACCGAU
cpa-miR8155	Pn3:3844760-3917995	39254	39271	2	UGGUAUCAGAGCC-GGUUA	::::::::::::: :::::	ACCAUAGUCUCGGUCCAAU
ath-miR845a	Pn3:3844760-3917995	39246	39267	2	CAACAAAUUGGUAUCAGAGCCG	:: ::: :::::::::::::::	GUAGUU-AACCAUAGUCUCGGC
cca-miR169a	Pn3:3844760-3917995	52545	52565	2	GAGGCAGGUCAUCCUUGGUUA	.:::::.:::::::::::.::	UUCCGUUCAGUAGGAACCGAU
cca-miR169a	Pn3:3844760-3917995	3823	3843	2	GAGGCAGGUCAUCCUUGGUUA	.:::::.:::::::::::.::	UUCCGUUCAGUAGGAACCGAU
gma-miR1507c-3p	Pn3:38033687-38192073	121559	121578	2	AGAUGAUGUUUGGAACGAGG	::::::::::::::: ::::	UCUACUACAAACCUUACUCC
gma-miR1507c-3p	Pn3:38033687-38192073	97025	97044	2	AGAUGAUGUUUGGAACGAGG	::::::::::::::: ::::	UCUACUACAAACCUUACUCC
ppt-miR902a-5p	Pn3:38033687-38192073	158108	158124	2	UGAA-AAUCUGCAUCAUC	:::: ::::::::::::	ACUUCUUAGACGUAGUAU
ppt-miR902a-5p	Pn3:38033687-38192073	67052	67068	2	UGAA-AAUCUGCAUCAUC	:::: ::::::::::::	ACUUCUUAGACGUAGUAU
gma-miR1507c-3p	Pn3:37939560-38061296	71996	72015	2	AGAUGAUGUUUGGAACGAGG	::::::::::::::: ::::	UCUACUACAAACCUUACUCC
gma-miR1507c-3p	Pn3:37939560-38061296	12238	12257	2	AGAUGAUGUUUGGAACGAGG	::::::::::::::: ::::	UCUACUACAAACCUUACUCC
ppt-miR902a-5p	Pn3:37939560-38061296	93174	93190	2	UGAA-AAUCUGCAUCAUC	:::: ::::::::::::	ACUUCUUAGACGUAGUAU
gma-miR1507c-3p	Pn3:37891280-38028200	120276	120295	2	AGAUGAUGUUUGGAACGAGG	::::::::::::::: ::::	UCUACUACAAACCUUACUCC
gma-miR1507c-3p	Pn3:37891280-38028200	60518	60537	2	AGAUGAUGUUUGGAACGAGG	::::::::::::::: ::::	UCUACUACAAACCUUACUCC
ppt-miR902a-5p	Pn3:37891280-38028200	5373	5389	2	UGAA-AAUCUGCAUCAUU	:::: ::::::::::::	ACUUCUUAGACGUAGUAU
vvi-miR845e	Pn3:37765798-37947362	11778	11798	2	CAACAAGUGGUAUCAGAGCCA	:: ::: ::::::::::::::	GUAGUUAACCAUAGUCUCGGU
gma-miR1507c-3p	Pn3:37765798-37947362	113520	113539	2	AGAUGAUGUUUGGAACGAGG	::::::::::::::: ::::	UCUACUACAAACCUUACUCC
gma-miR1507c-3p	Pn3:37765798-37947362	68364	68383	2	AGAUGAUGUUUGGAACGAGG	::::::::::::::: ::::	UCUACUACAAACCUUACUCC
gma-miR1507c-3p	Pn3:37765798-37947362	40821	40840	2	AGAUGAUGUUUGGAACGAGG	::::::::::::::: ::::	UCUACUACAAACCUUACUCC
bdi-miR845	Pn3:37765798-37947362	11777	11797	2	CCAACAAGUGGUAUCAGAGCC	::::::: ::::::::::::	GGUUGUUAACCAUAGUCUCGU
vvi-miR845d	Pn3:37765798-37947362	11778	11798	2	CAACAAGUGGUAUCAGAGCCA	:: ::: ::::::::::::::	GUAGUUAACCAUAGUCUCGGU
ppt-miR902a-5p	Pn3:37765798-37947362	130855	130871	2	UGAA-AAUCUGCAUCAUU	:::: ::::::::::::	ACUUCUUAGACGUAGUAU
ath-miR5021	Pn3:35593199-35667214	42465	42484	2	UUUUCUUCUUCUUCUUCUUU	::::::::::::::::::.	AAAAGAAGAAGAAGAAGAGU
ath-miR5021	Pn3:35544789-35579038	10082	10101	2	UCUUCUUCUUCUUCUUCUCC	: :::::::::::::::::	AAAAGAAGAAGAAGAAGAGU
bdi-miR7753-5p	Pn3:33255845-33295470	35054	35074	2	GUUGAGCAAGGAAGAAGACGU	: :::::::::::::::::.:	CUACUCGUUCCUUCUUCUGUA
gma-miR156z	Pn3:31852052-31945478	39245	39261	2	AGCUCCCUUCAC-CCAAU	:::::::::::: :::::	UCGAGGGAAGUGAGGUUA
bdi-miR845	Pn3:31852052-31945478	37055	37074	2	UUAA-AAUUGGUAUCAGAGCA	..:: ::::::::::::::::	GGUUGUUAACCAUAGUCUCGU
gma-miR156aa	Pn3:31852052-31945478	39245	39261	2	AGCUCCCUUCAC-CCAAU	:::::::::::: :::::	UCGAGGGAAGUGAGGUUA
vvi-miR845e	Pn3:31314264-31349789	30626	30645	2	UA-CAGUUGGUAUCAGAGCCA	.: ::.:::::::::::::::	GUAGUUAACCAUAGUCUCGGU
vvi-miR845d	Pn3:31314264-31349789	30626	30645	2	UA-CAGUUGGUAUCAGAGCCA	.: ::.:::::::::::::::	GUAGUUAACCAUAGUCUCGGU
ath-miR5654-5p	Pn3:29756685-29777172	1194	1212	2	UGGAAU-UGUUGGGAUUUAU	::::: :::::::::::::	ACCUUCUACAACCCUAAAUA
esi-miR8626	Pn3:29541134-29621465	25501	25518	2	GCGGCGGCGGCGGCUGAC	::::::::::: ::::::	CGCCGCCGCCGACGACUG
aly-miR847-5p	Pn3:29243803-29282189	16685	16705	2	UUUCUUUUCUCUUCAUCAAGA	::.: ::.:::::::::::::	AAGGUAAGGAGAAGUAGUUCU
gma-miR1511	Pn3:28369182-28514179	90867	90886	2	GAAGGUAUCAGAGCCUGGUU	: :::::::::::::::::	GUACCAUAGUCUCGGACCAA
gma-miR1511	Pn3:28164746-28327181	142467	142486	2	GAAGGUAUCAGAGCCUGGUU	: :::::::::::::::::	GUACCAUAGUCUCGGACCAA
gma-miR1533	Pn3:24313623-24336158	13597	13615	2	UCCUUUUUAUUUUUAUUAU	:: :: :::::::::::::	AGUAAUAAUAAAAAUAAUA
ath-miR414	Pn3:22240599-22384002	141061	141081	2	UGACGAUGAUGAUCAAGAUGA	::::::::::::: :::::::	ACUGCUACUACUACUUCUACU
ptc-miR475c	Pn3:21356342-21463171	78632	78651	2	CUUG-UUAAUGGACAUUGUAA	:::. :.::::::::::::::	GAAUUAGUUACCUGUAACAUU
bdi-miR845	Pn3:2130311-2242077	35827	35847	2	ACAACAAUUGGUAUCAGAGCU	:::::::::::::::::::	GGUUGUUAACCAUAGUCUCGU
bdi-miR845	Pn3:2130311-2242077	21765	21785	2	ACAACAAUUGGUAUCAGAGCU	:::::::::::::::::::	GGUUGUUAACCAUAGUCUCGU
ptc-miR475c	Pn3:21172165-21336226	11365	11384	2	CUUG-UUAAUGGACAUUGUAA	:::. :.::::::::::::::	GAAUUAGUUACCUGUAACAUU
vvi-miR845c	Pn3:21172165-21336226	18510	18530	2	CAACAAUUGGUAUCAGAGCCA	:: :::::::::::::::::	GUAGUUAACCAUAGUCUCGGA
cpa-miR8155	Pn3:21172165-21336226	33296	33314	2	UGGUAUCAGAGCCAAGUUA	:::::::::::::: ::::	ACCAUAGUCUCGGUCCAAU
bdi-miR845	Pn3:21172165-21336226	18509	18529	2	ACAACAAUUGGUAUCAGAGCC	:::::::::::::::::::	GGUUGUUAACCAUAGUCUCGU
bdi-miR845	Pn3:21172165-21336226	33248	33267	2	CCAACAAU-GGUAUCAGAGCA	:::::::: ::::::::::::	GGUUGUUAACCAUAGUCUCGU
gma-miR1511	Pn3:21172165-21336226	33627	33646	2	AAUGGUAUCAGAGCUUGGUU	:::::::::::::.:::::	GUACCAUAGUCUCGGACCAA
ath-miR845a	Pn3:21172165-21336226	18510	18530	2	CAACAAUUGGUAUCAGAGCCA	:: :::::::::::::::::	GUAGUUAACCAUAGUCUCGGC
ath-miR5021	Pn3:21172165-21336226	163840	163859	2	UCUUCUUCUUUUUCUUCUCA	: ::::::::.:::::::::	AAAAGAAGAAGAAGAAGAGU
cpa-miR8155	Pn3:19060932-19232329	35710	35728	2	UGGUAUCAGAGCCAAGUUA	:::::::::::::: ::::	ACCAUAGUCUCGGUCCAAU
cpa-miR8155	Pn3:18898299-18974263	58045	58063	2	UGGUAUCAGAGCCAAGUUA	:::::::::::::: ::::	ACCAUAGUCUCGGUCCAAU
vvi-miR482	Pn26:14066202-14123193	53441	53462	2	GGAAUGGGAGGAGUGGGGAAGA	::::::::::::::.::.::::	CCUUACCCUCCUCAUCCUUUCU
mes-miR482	Pn26:14066202-14123193	53441	53462	2	GGAAUGGGAGGAGUGGGGAAGA	:::::::: :::::.:::::::	CCUUACCCACCUCAUCCCUUCU
pab-miR482c	Pn26:14066202-14123193	53441	53462	2	GGAAUGGGAGGAGUGGGGAAGA	::::::::::::::.::.::::	CCUUACCCUCCUCAUCCUUUCU
pde-miR482a	Pn26:14066202-14123193	53441	53462	2	GGAAUGGGAGGAGUGGGGAAGA	::::::::::::::.::.::::	CCUUACCCUCCUCAUCCUUUCU
pta-miR482c	Pn26:14066202-14123193	53443	53462	2	AAUGGGAGGAGUGGGGAAGA	::::::::::.:.:::::::	UUACCCUCCUUAUCCCUUCU
pab-miR482b	Pn26:14066202-14123193	53441	53462	2	GGAAUGGGAGGAGUGGGGAAGA	::::::::::::.:.:::::::	CCUUACCCUCCUUAUCCCUUCU
pde-miR482b	Pn26:14066202-14123193	53441	53462	2	GGAAUGGGAGGAGUGGGGAAGA	::::::::::::.:.:::::::	CCUUACCCUCCUUAUCCCUUCU
vvi-miR482	Pn26:13783633-13901677	113769	113790	2	GGAAUGGGAGGAGUGGGGAAGA	::::::::::::::.::.::::	CCUUACCCUCCUCAUCCUUUCU
vvi-miR482	Pn26:13783633-13901677	99437	99458	2	GGAAUGGGAGGAGUGGGGAAGA	::::::::::::::.::.::::	CCUUACCCUCCUCAUCCUUUCU
vvi-miR482	Pn26:13783633-13901677	66758	66779	2	GGAAUGGGAGGAGUGGGGAAGA	::::::::::::::.::.::::	CCUUACCCUCCUCAUCCUUUCU
mes-miR482	Pn26:13783633-13901677	113769	113790	2	GGAAUGGGAGGAGUGGGGAAGA	:::::::: :::::.:::::::	CCUUACCCACCUCAUCCCUUCU
mes-miR482	Pn26:13783633-13901677	99437	99458	2	GGAAUGGGAGGAGUGGGGAAGA	:::::::: :::::.:::::::	CCUUACCCACCUCAUCCCUUCU
mes-miR482	Pn26:13783633-13901677	66758	66779	2	GGAAUGGGAGGAGUGGGGAAGA	:::::::: :::::.:::::::	CCUUACCCACCUCAUCCCUUCU
pab-miR482c	Pn26:13783633-13901677	113769	113790	2	GGAAUGGGAGGAGUGGGGAAGA	::::::::::::::.::.::::	CCUUACCCUCCUCAUCCUUUCU
pab-miR482c	Pn26:13783633-13901677	99437	99458	2	GGAAUGGGAGGAGUGGGGAAGA	::::::::::::::.::.::::	CCUUACCCUCCUCAUCCUUUCU
pab-miR482c	Pn26:13783633-13901677	66758	66779	2	GGAAUGGGAGGAGUGGGGAAGA	::::::::::::::.::.::::	CCUUACCCUCCUCAUCCUUUCU
pde-miR482a	Pn26:13783633-13901677	113769	113790	2	GGAAUGGGAGGAGUGGGGAAGA	::::::::::::::.::.::::	CCUUACCCUCCUCAUCCUUUCU
pde-miR482a	Pn26:13783633-13901677	99437	99458	2	GGAAUGGGAGGAGUGGGGAAGA	::::::::::::::.::.::::	CCUUACCCUCCUCAUCCUUUCU
pde-miR482a	Pn26:13783633-13901677	66758	66779	2	GGAAUGGGAGGAGUGGGGAAGA	::::::::::::::.::.::::	CCUUACCCUCCUCAUCCUUUCU
gma-miR482d-3p	Pn26:13783633-13901677	37518	37539	2	GGAAUGGGAGGUGUGGGGAAGA	:: :::::::::::.:::::::	CCAUACCCUCCACAUCCCUUCU
gso-miR482b	Pn26:13783633-13901677	37519	37539	2	GAAUGGGAGGUGUGGGGAAGA	: :::::::::::.:::::::	CAUACCCUCCACAUCCCUUCU
gso-miR482a	Pn26:13783633-13901677	37519	37539	2	GAAUGGGAGGUGUGGGGAAGA	: :::::::::::.:::::::	CAUACCCUCCACAUCCCUUCU
gma-miR482b-3p	Pn26:13783633-13901677	37518	37539	2	GGAAUGGGAGGUGUGGGGAAGA	:: :::::::::::.:::::::	CCAUACCCUCCACAUCCCUUCU
pta-miR482c	Pn26:13783633-13901677	113771	113790	2	AAUGGGAGGAGUGGGGAAGA	::::::::::.:.:::::::	UUACCCUCCUUAUCCCUUCU
pta-miR482c	Pn26:13783633-13901677	99439	99458	2	AAUGGGAGGAGUGGGGAAGA	::::::::::.:.:::::::	UUACCCUCCUUAUCCCUUCU
pta-miR482c	Pn26:13783633-13901677	66760	66779	2	AAUGGGAGGAGUGGGGAAGA	::::::::::.:.:::::::	UUACCCUCCUUAUCCCUUCU
pab-miR482b	Pn26:13783633-13901677	113769	113790	2	GGAAUGGGAGGAGUGGGGAAGA	::::::::::::.:.:::::::	CCUUACCCUCCUUAUCCCUUCU
pab-miR482b	Pn26:13783633-13901677	99437	99458	2	GGAAUGGGAGGAGUGGGGAAGA	::::::::::::.:.:::::::	CCUUACCCUCCUUAUCCCUUCU
pab-miR482b	Pn26:13783633-13901677	66758	66779	2	GGAAUGGGAGGAGUGGGGAAGA	::::::::::::.:.:::::::	CCUUACCCUCCUUAUCCCUUCU
pde-miR482b	Pn26:13783633-13901677	113769	113790	2	GGAAUGGGAGGAGUGGGGAAGA	::::::::::::.:.:::::::	CCUUACCCUCCUUAUCCCUUCU
pde-miR482b	Pn26:13783633-13901677	99437	99458	2	GGAAUGGGAGGAGUGGGGAAGA	::::::::::::.:.:::::::	CCUUACCCUCCUUAUCCCUUCU
pde-miR482b	Pn26:13783633-13901677	66758	66779	2	GGAAUGGGAGGAGUGGGGAAGA	::::::::::::.:.:::::::	CCUUACCCUCCUUAUCCCUUCU
vvi-miR482	Pn26:13754811-13785158	22144	22165	2	GGAAUGGGAGGAGUGGGGAAGA	::::::::::::::.::.::::	CCUUACCCUCCUCAUCCUUUCU
mes-miR482	Pn26:13754811-13785158	22144	22165	2	GGAAUGGGAGGAGUGGGGAAGA	:::::::: :::::.:::::::	CCUUACCCACCUCAUCCCUUCU
pab-miR482c	Pn26:13754811-13785158	22144	22165	2	GGAAUGGGAGGAGUGGGGAAGA	::::::::::::::.::.::::	CCUUACCCUCCUCAUCCUUUCU
pde-miR482a	Pn26:13754811-13785158	22144	22165	2	GGAAUGGGAGGAGUGGGGAAGA	::::::::::::::.::.::::	CCUUACCCUCCUCAUCCUUUCU
pta-miR482c	Pn26:13754811-13785158	22146	22165	2	AAUGGGAGGAGUGGGGAAGA	::::::::::.:.:::::::	UUACCCUCCUUAUCCCUUCU
pab-miR482b	Pn26:13754811-13785158	22144	22165	2	GGAAUGGGAGGAGUGGGGAAGA	::::::::::::.:.:::::::	CCUUACCCUCCUUAUCCCUUCU
pde-miR482b	Pn26:13754811-13785158	22144	22165	2	GGAAUGGGAGGAGUGGGGAAGA	::::::::::::.:.:::::::	CCUUACCCUCCUUAUCCCUUCU
gma-miR1521a	Pn25:12002345-12116668	96456	96475	2	UUAUUAUUUUCCAUUAACAG	:.: .:::::::::::::::	AGUUGUAAAAGGUAAUUGUC
gma-miR172h-5p	Pn25:12002345-12116668	94286	94305	2	AGUGAA-CUUGAUGCUGCUGC	::::: ::::::::::::::	ACACUUAGAACUACGACGACG
gma-miR172i-5p	Pn25:12002345-12116668	94286	94305	2	AGUGAA-CUUGAUGCUGCUGC	::::: ::::::::::::::	ACACUUAGAACUACGACGACG
gma-miR172j	Pn25:12002345-12116668	94286	94305	2	AGUGAA-CUUGAUGCUGCUGC	::::: ::::::::::::::	ACACUUAGAACUACGACGACG
bdi-miR408-5p	Pn25:12002345-12116668	97938	97957	2	CCAUGC-CUGCUCCAUUCCUG	:::::: :::::::::.::::	GGUACGAGACGAGGUAGGGAC
gma-miR1533	Pn23:893313-908526	10636	10654	2	UCAUUAUUAUUAUUAUUAU	::::::::::: :::::::	AGUAAUAAUAAAAAUAAUA
esi-miR8626	Pn22:15054263-15167205	65891	65908	2	GGGGCGGCGGCUGCUGAG	: :::::::::::::::	CGCCGCCGCCGACGACUG
gra-miR8668	Pn22:1239536-1308081	39346	39364	2	AUGUAC-CUUGAUUCCAAAA	::::: :::::::::::::	UACAUCAGAACUAAGGUUUU
gra-miR8668	Pn22:1239536-1308081	27245	27263	2	AUGUAC-CUUGAUUCCAAAA	::::: :::::::::::::	UACAUCAGAACUAAGGUUUU
esi-miR8620	Pn21:2884262-2989636	627	644	2	GGGGCAGUGGCUGCAGGA	: :::::.::::::::::	CGCCGUCGCCGACGUCCU
ath-miR870-3p	Pn21:20377319-20544857	10207	10226	2	GAUC-AAGAGACACCAAAUUA	:::: ::::.:::::::::::	CUAGCUUCUUUGUGGUUUAAU
gma-miR1533	Pn21:15057043-15097306	20548	20566	2	UCAUUAUUAUUAUUAUUAU	::::::::::: :::::::	AGUAAUAAUAAAAAUAAUA
gma-miR1533	Pn20:2588148-2600658	5084	5102	2	UCAUUAAUAUUUUUAUUAU	:::::: ::::::::::::	AGUAAUAAUAAAAAUAAUA
ath-miR5021	Pn20:2588148-2600658	9290	9309	2	UUUUCUUCUUCUUCUUUUUA	::::::::::::::::.:.:	AAAAGAAGAAGAAGAAGAGU
gma-miR1533	Pn20:20982498-20997727	9052	9070	2	UCAUUAUUAUUAUUAUUAU	::::::::::: :::::::	AGUAAUAAUAAAAAUAAUA
ath-miR413	Pn2:40005449-40101004	6904	6923	2	GUG-AGAACAAGAGAAGCUAU	::: ::::::::::::.::::	CACGUCUUGUUCUCUUUGAUA
aly-miR835-5p	Pn2:1266451-1325423	13465	13486	2	GACACAAGAACAUAUGCAAGAA	:: : :::::::::::::::::	CUAU-UUCUUGUAUACGUUCUU
esi-miR8621	Pn2:1266451-1325423	18828	18845	2	CGUCGCCGGCGGCGAAGU	: :::::::::::::::	GACGCGGCCGCCGCUUCA
bdi-miR7715-3p	Pn2:1266451-1325423	28715	28735	2	UAUGGAAGGUGGGUUUUCUUA	.:: .::::::::::::::::	GUAGUUUCCACCCAAAAGAAU
ath-miR835-5p	Pn2:1266451-1325423	13465	13486	2	GACACAAGAACAUAUGCAAGAA	:: : :::::::::::::::::	CUAU-UUCUUGUAUACGUUCUU
vvi-miR845e	Pn2:11361121-11394419	11078	11098	2	CAACAAGUGGUAUCAGAGCCA	:: ::: ::::::::::::::	GUAGUUAACCAUAGUCUCGGU
ppt-miR414	Pn2:11361121-11394419	12511	12530	2	GGAC-AAGAUGAUGAGGAUGA	:::: : ::::::::::::::	CCUGCUCCUACUACUCCUACU
bdi-miR845	Pn2:11361121-11394419	11077	11097	2	CCAACAAGUGGUAUCAGAGCC	::::::: ::::::::::::	GGUUGUUAACCAUAGUCUCGU
vvi-miR845d	Pn2:11361121-11394419	11078	11098	2	CAACAAGUGGUAUCAGAGCCA	:: ::: ::::::::::::::	GUAGUUAACCAUAGUCUCGGU
osa-miR414	Pn2:11361121-11394419	12511	12530	2	GGAC-AAGAUGAUGAGGAUGA	:::: : ::::::::::::::	CCUGCUACUACUACUCCUACU
rgl-miR5139	Pn19:8449717-8525347	52223	52241	2	UGGUAUUAGAGCCAGGUUG	::::::.:::::::::::	ACCAUAGUCUCGGUCCAAA
osa-miR5809	Pn19:17057170-17087168	29110	29129	2	GCAGUGGUCGCCGGCGGCGA	:: :::::::::::::.:::	CGACACCAGCGGCCGCUGCU
ath-miR5021	Pn18:9722342-9908117	1450	1469	2	GUUUCUUCUUCUUCUUCUUA	:::::::::::::::::.:	AAAAGAAGAAGAAGAAGAGU
gma-miR1533	Pn18:5552327-5680836	38216	38234	2	UCAUUACUAUUUUUAUUAU	:::::: ::::::::::::	AGUAAUAAUAAAAAUAAUA
aly-miR861-3p	Pn18:16478137-16610212	58665	58685	2	GUUUUUCAAGAUAUAUCCAUU	:::.:: :::::::::::::.	CAAGAACUUCUAUAUAGGUAG
cpa-miR8155	Pn18:12684133-12731146	43713	43731	2	UGGUAUCAGAGCCAAGUUA	:::::::::::::: ::::	ACCAUAGUCUCGGUCCAAU
cpa-miR8155	Pn18:12684133-12731146	25948	25966	2	UGGUAUCAGAGCCAAGUUA	:::::::::::::: ::::	ACCAUAGUCUCGGUCCAAU
gma-miR390d	Pn17:20772559-20801396	4310	4330	2	GGUGCUAUCUUUCCUGAGCUU	:::::::::..::::::::::	CCACGAUAGGGAGGACUCGAA
stu-miR390-5p	Pn17:20772559-20801396	4310	4330	2	GGUGCUAUCUUUCCUGAGCUU	:::::::::..::::::::::	CCACGAUAGGGAGGACUCGAA
gma-miR390b-5p	Pn17:20772559-20801396	4310	4330	2	GGUGCUAUCUUUCCUGAGCUU	:::::::::..::::::::::	CCACGAUAGGGAGGACUCGAA
nta-miR390a	Pn17:20772559-20801396	4310	4330	2	GGUGCUAUCUUUCCUGAGCUU	:::::::::..::::::::::	CCACGAUAGGGAGGACUCGAA
sly-miR390a-5p	Pn17:20772559-20801396	4310	4330	2	GGUGCUAUCUUUCCUGAGCUU	:::::::::..::::::::::	CCACGAUAGGGAGGACUCGAA
ath-miR414	Pn17:19971864-20075635	61704	61723	2	UGA-GAUGAUGGUGAAGAUGA	::: :::::::.:::::::::	ACUGCUACUACUACUUCUACU
osa-miR2929	Pn16:9119775-9216844	37770	37790	2	UAUUUCACAAACACUCUUGAA	::::::::::::::.:::::	AUAAAGUGUUUGUGGGAACUC
osa-miR2929	Pn16:9119775-9216844	28546	28566	2	UAUUUCACAAACACUCUUGAA	::::::::::::::.:::::	AUAAAGUGUUUGUGGGAACUC
osa-miR5492	Pn16:8201860-8293241	72820	72839	2	AAGCAU-UCUAUUCUCCUUCU	:: ::: ::::::::::::::	UUGGUAUAGAUAAGAGGAAGA
osa-miR5492	Pn16:8201860-8293241	19551	19570	2	AAGCAU-UCUAUUCUCCUUCU	:: ::: ::::::::::::::	UUGGUAUAGAUAAGAGGAAGA
ath-miR414	Pn16:21249391-21249663	7	27	2	UGAAGAUGAUGAUGAGGAUGA	::: :::::::::::.:::::	ACUGCUACUACUACUUCUACU
osa-miR414	Pn16:21249391-21249663	7	27	2	UGAAGAUGAUGAUGAGGAUGA	:: :::::::::::::::::	CCUGCUACUACUACUCCUACU
vvi-miR845e	Pn16:17339018-17460724	6865	6885	2	CAACAAGUGGUAUCAGAGCCA	:: ::: ::::::::::::::	GUAGUUAACCAUAGUCUCGGU
bdi-miR845	Pn16:17339018-17460724	6864	6884	2	CCAACAAGUGGUAUCAGAGCC	::::::: ::::::::::::	GGUUGUUAACCAUAGUCUCGU
vvi-miR845d	Pn16:17339018-17460724	6865	6885	2	CAACAAGUGGUAUCAGAGCCA	:: ::: ::::::::::::::	GUAGUUAACCAUAGUCUCGGU
cre-miR1148.2	Pn16:16830171-16928732	55055	55074	2	GGCCGG-CAGGAGGAUCUCCG	.::::: :::::::::::::.	UCGGCCUGUCCUCCUAGAGGU
gma-miR1533	Pn16:13747689-13837488	29092	29110	2	UCAUUAAUAUUUUUAUUAU	:::::: ::::::::::::	AGUAAUAAUAAAAAUAAUA
hci-miR156a	Pn16:10286779-10354051	1905	1923	2	GUACUC-CUCUCUUCUGUUA	:::::: :::::::::::.:	CAUGAGUGAGAGAAGACAGU
mtr-miR2673b	Pn16:10286779-10354051	50045	50066	2	GGGGAAGAGGAAGAGGAGGAGG	: :::::::::::::::.::::	CACCUUCUCCUUCUCCUUCUCC
gma-miR1533	Pn16:10286779-10354051	52729	52747	2	UUAGUGUUAUUUUUAUUAU	:.: :.:::::::::::::	AGUAAUAAUAAAAAUAAUA
mtr-miR2673a	Pn16:10286779-10354051	50045	50066	2	GGGGAAGAGGAAGAGGAGGAGG	: :::::::::::::::.::::	CACCUUCUCCUUCUCCUUCUCC
ath-miR3440b-3p	Pn15:5133853-5164988	25922	25942	2	ACGCUUCCCUUCACCAAUCCA	::::::::::: :::::::::	UGCGAAGGGAACUGGUUAGGU
bdi-miR408-5p	Pn15:4922329-5007379	60261	60280	2	CCAUGCU-UGCUCCAUUCCUG	::::::: ::::::::.::::	GGUACGAGACGAGGUAGGGAC
gma-miR6300	Pn15:26435036-26514426	34891	34908	2	UCAUCAUACUACAACGAC	.::. :::::::::::::	GGUGAUAUGAUGUUGCUG
vvi-miR845e	Pn15:26399144-26465972	35424	35444	2	CAACAAGUGGUAUCAGAGCCA	:: ::: ::::::::::::::	GUAGUUAACCAUAGUCUCGGU
bdi-miR845	Pn15:26399144-26465972	35423	35443	2	CCAACAAGUGGUAUCAGAGCC	::::::: ::::::::::::	GGUUGUUAACCAUAGUCUCGU
vvi-miR845d	Pn15:26399144-26465972	35424	35444	2	CAACAAGUGGUAUCAGAGCCA	:: ::: ::::::::::::::	GUAGUUAACCAUAGUCUCGGU
gma-miR6300	Pn15:26399144-26465972	1819	1836	2	UCAUCAUACUACAACGAC	.::. :::::::::::::	GGUGAUAUGAUGUUGCUG
ptc-miR169u-3p	Pn15:26088065-26159578	65667	65686	2	GGGUA-CUAAAGGAGACUGCC	::.:: :.:::::::::::::	CCUAUCGGUUUCCUCUGACGG
gma-miR6300	Pn15:25185970-25244032	23369	23386	2	UCAUCAUACUACAACGAC	.::. :::::::::::::	GGUGAUAUGAUGUUGCUG
ath-miR5021	Pn15:21998697-22122817	1323	1342	2	UCUUCUUCUUCUUCUUCUCC	: :::::::::::::::::	AAAAGAAGAAGAAGAAGAGU
mtr-miR2673b	Pn15:21197009-21243199	1351	1372	2	GAGGUAGAGGAAGAGGAAGAGG	: :: :::::::::::::::::	CACCUUCUCCUUCUCCUUCUCC
mtr-miR2673a	Pn15:21197009-21243199	1351	1372	2	GAGGUAGAGGAAGAGGAAGAGG	: :: :::::::::::::::::	CACCUUCUCCUUCUCCUUCUCC
cpa-miR535	Pn15:20707451-20817263	99610	99630	2	GCGUGCUCUCUCCCGUUGUCA	:::::::::::: ::::::::	CGCACGAGAGAGAGCAACAGU
cpa-miR535	Pn15:20707451-20817263	84365	84385	2	GCGUGCUCUCUCCCGUUGUCA	:::::::::::: ::::::::	CGCACGAGAGAGAGCAACAGU
cpa-miR535	Pn15:20707451-20817263	68935	68955	2	GCGUGCUCUCUCCCGUUGUCA	:::::::::::: ::::::::	CGCACGAGAGAGAGCAACAGU
ppt-miR535c	Pn15:20707451-20817263	99610	99630	2	GCGUGCUCUCUCCCGUUGUCA	:::::::::::: ::::::::	CGCACGAGAGAGAGCAACAGU
ppt-miR535c	Pn15:20707451-20817263	84365	84385	2	GCGUGCUCUCUCCCGUUGUCA	:::::::::::: ::::::::	CGCACGAGAGAGAGCAACAGU
ppt-miR535c	Pn15:20707451-20817263	68935	68955	2	GCGUGCUCUCUCCCGUUGUCA	:::::::::::: ::::::::	CGCACGAGAGAGAGCAACAGU
ppt-miR535a	Pn15:20707451-20817263	99610	99630	2	GCGUGCUCUCUCCCGUUGUCA	:::::::::::: ::::::::	CGCACGAGAGAGAGCAACAGU
ppt-miR535a	Pn15:20707451-20817263	84365	84385	2	GCGUGCUCUCUCCCGUUGUCA	:::::::::::: ::::::::	CGCACGAGAGAGAGCAACAGU
ppt-miR535a	Pn15:20707451-20817263	68935	68955	2	GCGUGCUCUCUCCCGUUGUCA	:::::::::::: ::::::::	CGCACGAGAGAGAGCAACAGU
ppt-miR535d	Pn15:20707451-20817263	99610	99630	2	GCGUGCUCUCUCCCGUUGUCA	:::::::::::: ::::::::	CGCACGAGAGAGAGCAACAGU
ppt-miR535d	Pn15:20707451-20817263	84365	84385	2	GCGUGCUCUCUCCCGUUGUCA	:::::::::::: ::::::::	CGCACGAGAGAGAGCAACAGU
ppt-miR535d	Pn15:20707451-20817263	68935	68955	2	GCGUGCUCUCUCCCGUUGUCA	:::::::::::: ::::::::	CGCACGAGAGAGAGCAACAGU
vvi-miR535a	Pn15:20707451-20817263	99610	99630	2	GCGUGCUCUCUCCCGUUGUCA	:::::::::::: ::::::::	CGCACGAGAGAGAGCAACAGU
vvi-miR535a	Pn15:20707451-20817263	84365	84385	2	GCGUGCUCUCUCCCGUUGUCA	:::::::::::: ::::::::	CGCACGAGAGAGAGCAACAGU
vvi-miR535a	Pn15:20707451-20817263	68935	68955	2	GCGUGCUCUCUCCCGUUGUCA	:::::::::::: ::::::::	CGCACGAGAGAGAGCAACAGU
vvi-miR535c	Pn15:20707451-20817263	99610	99630	2	GCGUGCUCUCUCCCGUUGUCA	:::::::::::: ::::::::	CGCACGAGAGAGAGCAACAGU
vvi-miR535c	Pn15:20707451-20817263	84365	84385	2	GCGUGCUCUCUCCCGUUGUCA	:::::::::::: ::::::::	CGCACGAGAGAGAGCAACAGU
vvi-miR535c	Pn15:20707451-20817263	68935	68955	2	GCGUGCUCUCUCCCGUUGUCA	:::::::::::: ::::::::	CGCACGAGAGAGAGCAACAGU
osa-miR535-5p	Pn15:20707451-20817263	99610	99630	2	GCGUGCUCUCUCCCGUUGUCA	:::::::::::: ::::::::	CGCACGAGAGAGAGCAACAGU
osa-miR535-5p	Pn15:20707451-20817263	84365	84385	2	GCGUGCUCUCUCCCGUUGUCA	:::::::::::: ::::::::	CGCACGAGAGAGAGCAACAGU
osa-miR535-5p	Pn15:20707451-20817263	68935	68955	2	GCGUGCUCUCUCCCGUUGUCA	:::::::::::: ::::::::	CGCACGAGAGAGAGCAACAGU
pab-miR535	Pn15:20707451-20817263	99610	99630	2	GCGUGCUCUCUCCCGUUGUCA	:::::::::::: ::::::::	CGCACGAGAGAGAGCAACAGU
pab-miR535	Pn15:20707451-20817263	84365	84385	2	GCGUGCUCUCUCCCGUUGUCA	:::::::::::: ::::::::	CGCACGAGAGAGAGCAACAGU
pab-miR535	Pn15:20707451-20817263	68935	68955	2	GCGUGCUCUCUCCCGUUGUCA	:::::::::::: ::::::::	CGCACGAGAGAGAGCAACAGU
vvi-miR169l	Pn15:20707451-20817263	105780	105800	2	AUGGCAAUUCAUCCUUGGCUU	:.::::: ::::::::::::.	UGCCGUUCAGUAGGAACCGAG
vvi-miR169l	Pn15:20707451-20817263	75097	75117	2	AUGGCAAUUCAUCCUUGGCUU	:.::::: ::::::::::::.	UGCCGUUCAGUAGGAACCGAG
mdm-miR535a	Pn15:20707451-20817263	99610	99630	2	GCGUGCUCUCUCCCGUUGUCA	:::::::::::: ::::::::	CGCACGAGAGAGAGCAACAGU
mdm-miR535a	Pn15:20707451-20817263	84365	84385	2	GCGUGCUCUCUCCCGUUGUCA	:::::::::::: ::::::::	CGCACGAGAGAGAGCAACAGU
mdm-miR535a	Pn15:20707451-20817263	68935	68955	2	GCGUGCUCUCUCCCGUUGUCA	:::::::::::: ::::::::	CGCACGAGAGAGAGCAACAGU
vvi-miR535b	Pn15:20707451-20817263	99610	99630	2	GCGUGCUCUCUCCCGUUGUCA	:::::::::::: ::::::::	CGCACGAGAGAGAGCAACAGU
vvi-miR535b	Pn15:20707451-20817263	84365	84385	2	GCGUGCUCUCUCCCGUUGUCA	:::::::::::: ::::::::	CGCACGAGAGAGAGCAACAGU
vvi-miR535b	Pn15:20707451-20817263	68935	68955	2	GCGUGCUCUCUCCCGUUGUCA	:::::::::::: ::::::::	CGCACGAGAGAGAGCAACAGU
rco-miR535	Pn15:20707451-20817263	99610	99630	2	GCGUGCUCUCUCCCGUUGUCA	:::::::::::: ::::::::	CGCACGAGAGAGAGCAACAGU
rco-miR535	Pn15:20707451-20817263	84365	84385	2	GCGUGCUCUCUCCCGUUGUCA	:::::::::::: ::::::::	CGCACGAGAGAGAGCAACAGU
rco-miR535	Pn15:20707451-20817263	68935	68955	2	GCGUGCUCUCUCCCGUUGUCA	:::::::::::: ::::::::	CGCACGAGAGAGAGCAACAGU
gma-miR169v	Pn15:20707451-20817263	105782	105800	2	GGCAAUUCAUCCUUGGCUU	::::: ::::::::::::	CCGUUCAGUAGGAACCGAC
gma-miR169v	Pn15:20707451-20817263	75099	75117	2	GGCAAUUCAUCCUUGGCUU	::::: ::::::::::::	CCGUUCAGUAGGAACCGAC
ppt-miR535b	Pn15:20707451-20817263	99610	99630	2	GCGUGCUCUCUCCCGUUGUCA	:::::::::::: ::::::::	CGCACGAGAGAGAGCAACAGU
ppt-miR535b	Pn15:20707451-20817263	84365	84385	2	GCGUGCUCUCUCCCGUUGUCA	:::::::::::: ::::::::	CGCACGAGAGAGAGCAACAGU
ppt-miR535b	Pn15:20707451-20817263	68935	68955	2	GCGUGCUCUCUCCCGUUGUCA	:::::::::::: ::::::::	CGCACGAGAGAGAGCAACAGU
vvi-miR845e	Pn15:18762750-18881324	26919	26939	2	CAACAAGUGGUAUCAGAGCCA	:: ::: ::::::::::::::	GUAGUUAACCAUAGUCUCGGU
bdi-miR845	Pn15:18762750-18881324	26918	26938	2	CCAACAAGUGGUAUCAGAGCC	::::::: ::::::::::::	GGUUGUUAACCAUAGUCUCGU
vvi-miR845d	Pn15:18762750-18881324	26919	26939	2	CAACAAGUGGUAUCAGAGCCA	:: ::: ::::::::::::::	GUAGUUAACCAUAGUCUCGGU
vvi-miR845e	Pn15:18716857-18845608	72812	72832	2	CAACAAGUGGUAUCAGAGCCA	:: ::: ::::::::::::::	GUAGUUAACCAUAGUCUCGGU
bdi-miR845	Pn15:18716857-18845608	72811	72831	2	CCAACAAGUGGUAUCAGAGCC	::::::: ::::::::::::	GGUUGUUAACCAUAGUCUCGU
vvi-miR845d	Pn15:18716857-18845608	72812	72832	2	CAACAAGUGGUAUCAGAGCCA	:: ::: ::::::::::::::	GUAGUUAACCAUAGUCUCGGU
ath-miR5021	Pn15:18347266-18419298	59036	59055	2	UCUUCUUCUUCUUCUUCUUA	: ::::::::::::::::.:	AAAAGAAGAAGAAGAAGAGU
aly-miR845a-3p	Pn15:17609426-17766823	92405	92425	2	CAACAAGUGGUAUCAGAGCCG	:: ::: ::::::::::::::	GUAGUUGACCAUAGUCUCGGC
bdi-miR845	Pn15:17609426-17766823	92404	92424	2	CCAACAAGUGGUAUCAGAGCC	::::::: ::::::::::::	GGUUGUUAACCAUAGUCUCGU
ath-miR845a	Pn15:17609426-17766823	92405	92425	2	CAACAAGUGGUAUCAGAGCCG	:: ::: ::::::::::::::	GUAGUUAACCAUAGUCUCGGC
vvi-miR845c	Pn14:679756-788036	19644	19664	2	CAACAAGUGGUAUCAGAGCCU	:: ::: ::::::::::::::	GUAGUUAACCAUAGUCUCGGA
sly-miR482b	Pn14:679756-788036	103625	103646	2	GGCAUGGGGGGUGUGGGCAAGA	:::::::: :::::.:::::::	CCGUACCCGCCACAUCCGUUCU
sly-miR482b	Pn14:679756-788036	82900	82921	2	GGCAUGGGGGGUGUGGGCAAGA	:::::::: :::::.:::::::	CCGUACCCGCCACAUCCGUUCU
sly-miR482b	Pn14:679756-788036	53028	53049	2	GGCAUGGGGGGUGUGGGCAAGA	:::::::: :::::.:::::::	CCGUACCCGCCACAUCCGUUCU
bdi-miR9499	Pn14:679756-788036	12375	12395	2	GAGCGGCGGCGUCGACGAGGG	:::: :: :::::::::::::	CUCGACGGCGCAGCUGCUCCC
pab-miR1863	Pn14:679756-788036	88365	88387	2	AUUCUAAACAUGGUAUCAGAGCU	: ::::: :::::::::::::::	UUAGAUU-GUACCAUAGUCUCGA
pab-miR1863	Pn14:679756-788036	64987	65009	2	AUUCUAAACAUGGUAUCAGAGCU	: ::::: :::::::::::::::	UUAGAUU-GUACCAUAGUCUCGA
stu-miR482d-3p	Pn14:679756-788036	103625	103646	2	GGCAUGGGGGGUGUGGGCAAGA	:::::::: :::::.:::::::	CCGUACCCGCCACAUCCGUUCU
stu-miR482d-3p	Pn14:679756-788036	82900	82921	2	GGCAUGGGGGGUGUGGGCAAGA	:::::::: :::::.:::::::	CCGUACCCGCCACAUCCGUUCU
stu-miR482d-3p	Pn14:679756-788036	53028	53049	2	GGCAUGGGGGGUGUGGGCAAGA	:::::::: :::::.:::::::	CCGUACCCGCCACAUCCGUUCU
cme-miR1863	Pn14:679756-788036	88363	88387	2	CAAUUCUAAACAUGGUAUCAGAGCU	::: ::::: :::::::::::::::	GUUUAGAUU-GUACCAUAGUCUCGA
cme-miR1863	Pn14:679756-788036	64985	65009	2	CAAUUCUAAACAUGGUAUCAGAGCU	::: ::::: :::::::::::::::	GUUUAGAUU-GUACCAUAGUCUCGA
far-miR529	Pn14:21035097-21221824	6632	6653	2	AAGCAUGUGCUCUUUCUCUUCU	:::: ::::::::.::::::::	UUCG-ACACGAGAGAGAGAAGA
ata-miR408-3p	Pn13:9883549-10032800	104092	104111	2	GGCAGGCAAGAGGCAGUGCC	:::::: ::::::::::::	CCGUCCCUUCUCCGUCACGU
sbi-miR5568e-5p	Pn13:26757684-26932848	8874	8893	2	AUUUA-AAAACCCAAAACAUU	::.:: ::::::::::::::.	UAGAUCUUUUGGGUUUUGUAG
cpa-miR8155	Pn13:26757684-26932848	82670	82688	2	UGAUAUCAGAGCCAGGUUU	:: :::::::::::::::	ACCAUAGUCUCGGUCCAAU
osa-miR5075	Pn13:26757684-26932848	15428	15447	2	GCGG-CGGCGGCGGCGGAGAA	:::: ::::::::.:::::::	CGCCUGCCGCCGCUGCCUCUU
ath-miR5021	Pn13:26585440-26586648	149	168	2	UUUUCUUCUUCUUCUUCUUC	::::::::::::::::::.	AAAAGAAGAAGAAGAAGAGU
ptc-miR6446	Pn13:19235049-19385872	45743	45764	2	UCCAGUCAUCAGGACUCAGCAA	:::: ::::::::::.::::::	AGGU-AGUAGUCCUGGGUCGUU
mtr-miR7699-3p	Pn13:17608916-17622490	10986	11006	2	GCAUUUAAUGCAUUUAUUACA	:::::::::::::: ::::::	CGUAAAUUACGUAACUAAUGU
ssl-miR1078	Pn13:16755063-16879673	84151	84171	2	AUCAAAAUUGAAUCAAUCAAC	:::: :::::::::::::::	UAGUGUUAACUUAGUUAGUUC
vvi-miR845b	Pn13:15547685-15668667	102139	102159	2	UAACAAGUGGUAUCAGAGCUA	:: ::: ::::::::::::::	AUAGUUAACCAUAGUCUCGAU
vvi-miR845a	Pn13:15547685-15668667	102139	102159	2	UAACAAGUGGUAUCAGAGCUA	:: ::: ::::::::::::::	AUAGUUAACCAUAGUCUCGAU
vvi-miR845c	Pn13:11759696-11885522	123957	123977	2	CAACAAGUGGUAUCAGAGCCU	:: ::: ::::::::::::::	GUAGUUAACCAUAGUCUCGGA
osa-miR2922	Pn12:9400949-9520762	72152	72171	2	AAUUCGGGUAAUCACUUAUU	:::: ::::::::::::::	UUAAAGCCAUUAGUGAAUAA
osa-miR2922	Pn12:9400949-9520762	64978	64997	2	AAUUCGGGUAAUCACUUAUU	:::: ::::::::::::::	UUAAAGCCAUUAGUGAAUAA
osa-miR2922	Pn12:9330056-9483518	143045	143064	2	AAUUCGGGUAAUCACUUAUU	:::: ::::::::::::::	UUAAAGCCAUUAGUGAAUAA
osa-miR2922	Pn12:9330056-9483518	135871	135890	2	AAUUCGGGUAAUCACUUAUU	:::: ::::::::::::::	UUAAAGCCAUUAGUGAAUAA
cpa-miR8155	Pn12:17309234-17312570	829	847	2	UGGUAUCAGAGCCAAGUUA	:::::::::::::: ::::	ACCAUAGUCUCGGUCCAAU
rgl-miR5139	Pn12:12152815-12283731	43717	43735	2	UGGUAUCAGAGCCAAGUUU	:::::::::::::: ::::	ACCAUAGUCUCGGUCCAAA
cpa-miR8155	Pn12:12152815-12283731	30611	30629	2	UGGUAUCAGAACCAGGUUA	:::::::::: ::::::::	ACCAUAGUCUCGGUCCAAU
gma-miR1533	Pn12:11982996-12058655	34292	34310	2	UCAUUAAUAUUUUUAUUAU	:::::: ::::::::::::	AGUAAUAAUAAAAAUAAUA
vvi-miR482	Pn12:10358672-10477968	5821	5842	2	GGAAUGGGAGGAGUAGGAAAAA	:::::::::::::::::::: :	CCUUACCCUCCUCAUCCUUUCU
pta-miR482a	Pn12:10358672-10477968	108802	108823	2	GGAAUGGGAGGAGUAGGGAAAA	:::::::::::::::::::: :	CCUUACCCUCCUCAUCCCUUCU
pta-miR482a	Pn12:10358672-10477968	66109	66130	2	GGAAUGGGAGGAGUAGGGAAAA	:::::::::::::::::::: :	CCUUACCCUCCUCAUCCCUUCU
ath-miR472-3p	Pn12:10358672-10477968	5821	5842	2	GGAAUGGGAGGAGUAGGAAAAA	:: ::::: :::::::::::::	CCAUACCCGCCUCAUCCUUUUU
pab-miR482c	Pn12:10358672-10477968	5821	5842	2	GGAAUGGGAGGAGUAGGAAAAA	:::::::::::::::::::: :	CCUUACCCUCCUCAUCCUUUCU
pde-miR482a	Pn12:10358672-10477968	5821	5842	2	GGAAUGGGAGGAGUAGGAAAAA	:::::::::::::::::::: :	CCUUACCCUCCUCAUCCUUUCU
pta-miR482b	Pn12:10358672-10477968	108802	108823	2	GGAAUGGGAGGAGUAGGGAAAA	:::::::::::::::::::: :	CCUUACCCUCCUCAUCCCUUCU
pta-miR482b	Pn12:10358672-10477968	66109	66130	2	GGAAUGGGAGGAGUAGGGAAAA	:::::::::::::::::::: :	CCUUACCCUCCUCAUCCCUUCU
aly-miR472-3p	Pn12:10358672-10477968	5821	5842	2	GGAAUGGGAGGAGUAGGAAAAA	:: ::::: :::::::::::::	CCAUACCCGCCUCAUCCUUUUU
pab-miR482a	Pn12:10358672-10477968	108802	108823	2	GGAAUGGGAGGAGUAGGGAAAA	:::::::::::::::::::: :	CCUUACCCUCCUCAUCCCUUCU
pab-miR482a	Pn12:10358672-10477968	66109	66130	2	GGAAUGGGAGGAGUAGGGAAAA	:::::::::::::::::::: :	CCUUACCCUCCUCAUCCCUUCU
ptc-miR472a	Pn12:10358672-10477968	108802	108823	2	GGAAUGGGAGGAGUAGGGAAAA	:: ::::: :::::::::::::	CCCUACCCACCUCAUCCCUUUU
ptc-miR472a	Pn12:10358672-10477968	66109	66130	2	GGAAUGGGAGGAGUAGGGAAAA	:: ::::: :::::::::::::	CCCUACCCACCUCAUCCCUUUU
vvi-miR482	Pn12:10279452-10439001	85041	85062	2	GGAAUGGGAGGAGUAGGAAAAA	:::::::::::::::::::: :	CCUUACCCUCCUCAUCCUUUCU
vvi-miR482	Pn12:10279452-10439001	48953	48974	2	GGAAUGGGAGGAGUAGGAAAAA	:::::::::::::::::::: :	CCUUACCCUCCUCAUCCUUUCU
pta-miR482a	Pn12:10279452-10439001	145329	145350	2	GGAAUGGGAGGAGUAGGGAAAA	:::::::::::::::::::: :	CCUUACCCUCCUCAUCCCUUCU
pta-miR482a	Pn12:10279452-10439001	129005	129026	2	GGAAUGGGAGGAGUAGGGAAAA	:::::::::::::::::::: :	CCUUACCCUCCUCAUCCCUUCU
ath-miR472-3p	Pn12:10279452-10439001	85041	85062	2	GGAAUGGGAGGAGUAGGAAAAA	:: ::::: :::::::::::::	CCAUACCCGCCUCAUCCUUUUU
ath-miR472-3p	Pn12:10279452-10439001	48953	48974	2	GGAAUGGGAGGAGUAGGAAAAA	:: ::::: :::::::::::::	CCAUACCCGCCUCAUCCUUUUU
pab-miR482c	Pn12:10279452-10439001	85041	85062	2	GGAAUGGGAGGAGUAGGAAAAA	:::::::::::::::::::: :	CCUUACCCUCCUCAUCCUUUCU
pab-miR482c	Pn12:10279452-10439001	48953	48974	2	GGAAUGGGAGGAGUAGGAAAAA	:::::::::::::::::::: :	CCUUACCCUCCUCAUCCUUUCU
pde-miR482a	Pn12:10279452-10439001	85041	85062	2	GGAAUGGGAGGAGUAGGAAAAA	:::::::::::::::::::: :	CCUUACCCUCCUCAUCCUUUCU
pde-miR482a	Pn12:10279452-10439001	48953	48974	2	GGAAUGGGAGGAGUAGGAAAAA	:::::::::::::::::::: :	CCUUACCCUCCUCAUCCUUUCU
pta-miR482b	Pn12:10279452-10439001	145329	145350	2	GGAAUGGGAGGAGUAGGGAAAA	:::::::::::::::::::: :	CCUUACCCUCCUCAUCCCUUCU
pta-miR482b	Pn12:10279452-10439001	129005	129026	2	GGAAUGGGAGGAGUAGGGAAAA	:::::::::::::::::::: :	CCUUACCCUCCUCAUCCCUUCU
aly-miR472-3p	Pn12:10279452-10439001	85041	85062	2	GGAAUGGGAGGAGUAGGAAAAA	:: ::::: :::::::::::::	CCAUACCCGCCUCAUCCUUUUU
aly-miR472-3p	Pn12:10279452-10439001	48953	48974	2	GGAAUGGGAGGAGUAGGAAAAA	:: ::::: :::::::::::::	CCAUACCCGCCUCAUCCUUUUU
pab-miR482a	Pn12:10279452-10439001	145329	145350	2	GGAAUGGGAGGAGUAGGGAAAA	:::::::::::::::::::: :	CCUUACCCUCCUCAUCCCUUCU
pab-miR482a	Pn12:10279452-10439001	129005	129026	2	GGAAUGGGAGGAGUAGGGAAAA	:::::::::::::::::::: :	CCUUACCCUCCUCAUCCCUUCU
ptc-miR472a	Pn12:10279452-10439001	145329	145350	2	GGAAUGGGAGGAGUAGGGAAAA	:: ::::: :::::::::::::	CCCUACCCACCUCAUCCCUUUU
ptc-miR472a	Pn12:10279452-10439001	129005	129026	2	GGAAUGGGAGGAGUAGGGAAAA	:: ::::: :::::::::::::	CCCUACCCACCUCAUCCCUUUU
vvi-miR482	Pn12:10243014-10394522	121479	121500	2	GGAAUGGGAGGAGUAGGAAAAA	:::::::::::::::::::: :	CCUUACCCUCCUCAUCCUUUCU
vvi-miR482	Pn12:10243014-10394522	85391	85412	2	GGAAUGGGAGGAGUAGGAAAAA	:::::::::::::::::::: :	CCUUACCCUCCUCAUCCUUUCU
pta-miR482a	Pn12:10243014-10394522	34957	34978	2	GGAAUGGGAGGAGUAGGGAAAA	:::::::::::::::::::: :	CCUUACCCUCCUCAUCCCUUCU
pta-miR482a	Pn12:10243014-10394522	26335	26356	2	GGAAUGGGAGGAGUAGGGAAAA	:::::::::::::::::::: :	CCUUACCCUCCUCAUCCCUUCU
ath-miR472-3p	Pn12:10243014-10394522	121479	121500	2	GGAAUGGGAGGAGUAGGAAAAA	:: ::::: :::::::::::::	CCAUACCCGCCUCAUCCUUUUU
ath-miR472-3p	Pn12:10243014-10394522	85391	85412	2	GGAAUGGGAGGAGUAGGAAAAA	:: ::::: :::::::::::::	CCAUACCCGCCUCAUCCUUUUU
pab-miR482c	Pn12:10243014-10394522	121479	121500	2	GGAAUGGGAGGAGUAGGAAAAA	:::::::::::::::::::: :	CCUUACCCUCCUCAUCCUUUCU
pab-miR482c	Pn12:10243014-10394522	85391	85412	2	GGAAUGGGAGGAGUAGGAAAAA	:::::::::::::::::::: :	CCUUACCCUCCUCAUCCUUUCU
pde-miR482a	Pn12:10243014-10394522	121479	121500	2	GGAAUGGGAGGAGUAGGAAAAA	:::::::::::::::::::: :	CCUUACCCUCCUCAUCCUUUCU
pde-miR482a	Pn12:10243014-10394522	85391	85412	2	GGAAUGGGAGGAGUAGGAAAAA	:::::::::::::::::::: :	CCUUACCCUCCUCAUCCUUUCU
pta-miR482b	Pn12:10243014-10394522	34957	34978	2	GGAAUGGGAGGAGUAGGGAAAA	:::::::::::::::::::: :	CCUUACCCUCCUCAUCCCUUCU
pta-miR482b	Pn12:10243014-10394522	26335	26356	2	GGAAUGGGAGGAGUAGGGAAAA	:::::::::::::::::::: :	CCUUACCCUCCUCAUCCCUUCU
aly-miR472-3p	Pn12:10243014-10394522	121479	121500	2	GGAAUGGGAGGAGUAGGAAAAA	:: ::::: :::::::::::::	CCAUACCCGCCUCAUCCUUUUU
aly-miR472-3p	Pn12:10243014-10394522	85391	85412	2	GGAAUGGGAGGAGUAGGAAAAA	:: ::::: :::::::::::::	CCAUACCCGCCUCAUCCUUUUU
pab-miR482a	Pn12:10243014-10394522	34957	34978	2	GGAAUGGGAGGAGUAGGGAAAA	:::::::::::::::::::: :	CCUUACCCUCCUCAUCCCUUCU
pab-miR482a	Pn12:10243014-10394522	26335	26356	2	GGAAUGGGAGGAGUAGGGAAAA	:::::::::::::::::::: :	CCUUACCCUCCUCAUCCCUUCU
ptc-miR472a	Pn12:10243014-10394522	34957	34978	2	GGAAUGGGAGGAGUAGGGAAAA	:: ::::: :::::::::::::	CCCUACCCACCUCAUCCCUUUU
ptc-miR472a	Pn12:10243014-10394522	26335	26356	2	GGAAUGGGAGGAGUAGGGAAAA	:: ::::: :::::::::::::	CCCUACCCACCUCAUCCCUUUU
pta-miR159b	Pn11:28209176-28242188	7634	7652	2	GUGAGC-CUCUUCAAUCCAA	: :::: :::::::::::::	CCCUCGAGAGAAGUUAGGUU
pta-miR159b	Pn11:28199176-28233985	17634	17652	2	GUGAGC-CUCUUCAAUCCAA	: :::: :::::::::::::	CCCUCGAGAGAAGUUAGGUU
pta-miR159b	Pn11:28190007-28223121	26803	26821	2	GUGAGC-CUCUUCAAUCCAA	: :::: :::::::::::::	CCCUCGAGAGAAGUUAGGUU
aly-miR3434-3p	Pn11:23360103-23398025	25881	25901	2	UGUUUGCUUCUCUGAUUUUGA	:: ::: ::::::::::::::	ACCAACUAAGAGACUAAAACU
gma-miR1522	Pn11:23360103-23398025	12365	12385	2	ACUUCAAUUUUAAGCAAUAAA	: :::: ::::::::::::::	UAAAGU-AAAAUUCGUUAUUU
aly-miR781-3p	Pn11:16304141-16319166	4339	4359	2	AAUUAGAGUUUUAUGGAUACU	:::::::::::: ::::::::	UUAAUCUCAAAAGACCUAUGA
osa-miR414	Pn1:33942324-34008531	37500	37519	2	GGACGAUGAUGAUG-GGAUGA	:::::::::::::: ::::::	CCUGCUACUACUACUCCUACU
osa-miR414	Pn1:33762250-33956298	108367	108386	2	GGACGAUGAUGAUG-GGAUGA	:::::::::::::: ::::::	CCUGCUACUACUACUCCUACU
osa-miR414	Pn1:33762250-33956298	21457	21476	2	GGACGAUGAUGAUG-GGAUGA	:::::::::::::: ::::::	CCUGCUACUACUACUCCUACU
osa-miR414	Pn1:33762250-33956298	135006	135025	2	GGACGAUGAUGAUGAG-AUGA	:::::::::::::::: ::::	CCUGCUACUACUACUCCUACU
osa-miR414	Pn1:33700058-33880126	170559	170578	2	GGACGAUGAUGAUG-GGAUGA	:::::::::::::: ::::::	CCUGCUACUACUACUCCUACU
osa-miR414	Pn1:33700058-33880126	83649	83668	2	GGACGAUGAUGAUG-GGAUGA	:::::::::::::: ::::::	CCUGCUACUACUACUCCUACU
osa-miR414	Pn1:33700058-33880126	35407	35426	2	GGACGAUGAUGAUG-GGAUGA	:::::::::::::: ::::::	CCUGCUACUACUACUCCUACU
zma-miR156a-3p	Pn1:3336098-3389756	46797	46818	2	ACUUACAGAGAGAGGAGUGAGC	::: ::::::::::.:::::::	UGACUGUCUCUCUCUUCACUCG
ath-miR5658	Pn1:27812027-27812178	98	118	2	CUUCAUCAUCAUCGUCAUCAU	::::::::::::.:::::::	AAAGUAGUAGUAGUAGUAGUA
cre-miR1161a	Pn1:1859356-1869073	9678	9697	2	GCUGUCUGAGGACUCCAGUA	::::: ::::.:::::::::	CGACA-ACUCUUGAGGUCAU
cre-miR1161b	Pn1:1859356-1869073	9678	9697	2	GCUGUCUGAGGACUCCAGUA	::::: ::::.:::::::::	CGACA-ACUCUUGAGGUCAU
ppt-miR1052	Pn1:11449983-11624531	79305	79324	2	UACUAUA-UCAAUAAAAGGAA	:::.:.: :::::::::::::	AUGGUGUUAGUUAUUUUCCUU

## Sheet: panicle
miRNA_ID	CircRNA_ID	CircRNA_start	CircRNA_end	Expectation	miRNA_match	Alignment	circRNA_match
ath-miR8175	Pn9:32388418-32416223	13901	13920	0	UGGCGCCGUUGCCGGGGAUC	::::::::::::::::::::	ACCGCGGCAACGGCCCCUAG
bdi-miR166e-5p	Pn2:4607731-4724260	10620	10640	0	CCUCGAGCCAGACAACAUUCC	:::::::::::::::::::::	GGAGCUCGGUCUGUUGUAAGG
mtr-miR166g-5p	Pn2:4607731-4724260	10620	10640	0	CCUCGAGCCAGACAACAUUCC	:::::::::::::::::::::	GGAGCUCGGUCUGUUGUAAGG
aly-miR166d-5p	Pn2:4607731-4724260	10620	10640	0	CCUCGAGCCAGACAACAUUCC	:::::::::::::::::::::	GGAGCUCGGUCUGUUGUAAGG
stu-miR166a-5p	Pn2:4607731-4724260	10620	10640	0	CCUCGAGCCAGACAACAUUCC	:::::::::::::::::::::	GGAGCUCGGUCUGUUGUAAGG
zma-miR166c-5p	Pn2:4607731-4724260	10620	10640	0	CCUCGAGCCAGACAACAUUCC	:::::::::::::::::::::	GGAGCUCGGUCUGUUGUAAGG
gma-miR166l	Pn2:4607731-4724260	10620	10640	0	CCUCGAGCCAGACAACAUUCC	:::::::::::::::::::::	GGAGCUCGGUCUGUUGUAAGG
osa-miR166d-5p	Pn2:4607731-4724260	10620	10640	0	CCUCGAGCCAGACAACAUUCC	:::::::::::::::::::::	GGAGCUCGGUCUGUUGUAAGG
gma-miR166a-5p	Pn2:4607731-4724260	10620	10640	0	CCUCGAGCCAGACAACAUUCC	:::::::::::::::::::::	GGAGCUCGGUCUGUUGUAAGG
gma-miR166c-5p	Pn2:4607731-4724260	10620	10640	0	CCUCGAGCCAGACAACAUUCC	:::::::::::::::::::::	GGAGCUCGGUCUGUUGUAAGG
aly-miR166a-5p	Pn2:4607731-4724260	10620	10640	0	CCUCGAGCCAGACAACAUUCC	:::::::::::::::::::::	GGAGCUCGGUCUGUUGUAAGG
aly-miR166c-5p	Pn2:4607731-4724260	10620	10640	0	CCUCGAGCCAGACAACAUUCC	:::::::::::::::::::::	GGAGCUCGGUCUGUUGUAAGG
csi-miR166e-5p	Pn2:4607731-4724260	10620	10640	0	CCUCGAGCCAGACAACAUUCC	:::::::::::::::::::::	GGAGCUCGGUCUGUUGUAAGG
ptc-miR482a.1	Pn12:10327709-10482628	139765	139781	0	GGAAUGGGAGGAGUAGG	:::::::::::::::::	CCUUACCCUCCUCAUCC
ptc-miR482a.1	Pn12:10327709-10482628	97072	97088	0	GGAAUGGGAGGAGUAGG	:::::::::::::::::	CCUUACCCUCCUCAUCC
ptc-miR482a.1	Pn12:10327709-10482628	80748	80764	0	GGAAUGGGAGGAGUAGG	:::::::::::::::::	CCUUACCCUCCUCAUCC
ata-miR166d-5p	Pn2:4607731-4724260	10620	10640	0.5	CCUCGAGCCAGACAACAUUCC	::.::::::::::::::::::	GGGGCUCGGUCUGUUGUAAGG
zma-miR166a-5p	Pn2:4607731-4724260	10620	10640	0.5	CCUCGAGCCAGACAACAUUCC	::.::::::::::::::::::	GGGGCUCGGUCUGUUGUAAGG
osa-miR166b-5p	Pn2:4607731-4724260	10620	10640	0.5	CCUCGAGCCAGACAACAUUCC	::.::::::::::::::::::	GGGGCUCGGUCUGUUGUAAGG
bdi-miR166b-5p	Pn2:4607731-4724260	10620	10640	0.5	CCUCGAGCCAGACAACAUUCC	::.::::::::::::::::::	GGGGCUCGGUCUGUUGUAAGG
gma-miR166h-5p	Pn2:4607731-4724260	10620	10640	1	CCUCGAGCCAGACAACAUUCC	::::::::::.::::::::::	GGAGCUCGGUUUGUUGUAAGG
ath-miR165a-5p	Pn2:4607731-4724260	10620	10640	1	CCUCGAGCCAGACAACAUUCC	:::::: ::::::::::::::	GGAGCUAGGUCUGUUGUAAGG
gma-miR166j-5p	Pn2:4607731-4724260	10620	10640	1	CCUCGAGCCAGACAACAUUCC	::::::::::.::::::::::	GGAGCUCGGUUUGUUGUAAGG
aly-miR165a-5p	Pn2:4607731-4724260	10620	10639	1	CCUCGAGCCAGACAACAUUC	:::::: :::::::::::::	GGAGCUAGGUCUGUUGUAAG
ath-miR166e-5p	Pn2:4607731-4724260	10620	10640	1	CCUCGAGCCAGACAACAUUCC	::::: :::::::::::::::	GGAGCACGGUCUGUUGUAAGG
stu-miR166c-5p	Pn2:4607731-4724260	10620	10640	1	CCUCGAGCCAGACAACAUUCC	::::::::::.::::::::::	GGAGCUCGGUUUGUUGUAAGG
aly-miR166e-5p	Pn2:4607731-4724260	10620	10640	1	CCUCGAGCCAGACAACAUUCC	::::: :::::::::::::::	GGAGCACGGUCUGUUGUAAGG
cpa-miR166e	Pn2:4607731-4724260	10454	10472	1	GGGGAAUGAAGCCUGGUCG	::::::::::::::::::	CCCCUUACUUCGGACCAGG
aly-miR166g-5p	Pn2:4607731-4724260	10620	10640	1	CCUCGAGCCAGACAACAUUCC	::::::::::.::::::::::	GGAGCUCGGUUUGUUGUAAGG
mtr-miR7699-3p	Pn17:22310435-22345947	11157	11176	1	GCAUUUA-UGCAUUGAUUACA	::::::: :::::::::::::	CGUAAAUUACGUAACUAAUGU
bdi-miR845	Pn3:35593199-35666713	28035	28056	1.5	CUAACAAAUUGGUAUCAGAGCA	:.::::: ::::::::::::::	GGUUGUU-AACCAUAGUCUCGU
ath-miR5021	Pn3:24571746-24627833	2102	2121	1.5	UUUUUUUCUUUUUCUUCUCA	::::.:::::.:::::::::	AAAAGAAGAAGAAGAAGAGU
gma-miR1533	Pn26:10947644-11033250	1849	1867	1.5	UUAUUUUUAUUUUUAUUAU	:.::: :::::::::::::	AGUAAUAAUAAAAAUAAUA
bdi-miR166c-5p	Pn2:4607731-4724260	10620	10640	1.5	CCUCGAGCCAGACAACAUUCC	::: ::.::::::::::::::	GGAACUUGGUCUGUUGUAAGG
osa-miR166c-5p	Pn2:4607731-4724260	10621	10640	1.5	CUCGAGCCAGACAACAUUCC	:::: .::::::::::::::	GAGCCUGGUCUGUUGUAAGG
ata-miR166a-5p	Pn2:4607731-4724260	10620	10640	1.5	CCUCGAGCCAGACAACAUUCC	::: ::.::::::::::::::	GGAACUUGGUCUGUUGUAAGG
osa-miR166a-5p	Pn2:4607731-4724260	10620	10640	1.5	CCUCGAGCCAGACAACAUUCC	::: ::.::::::::::::::	GGAACUUGGUCUGUUGUAAGG
osa-miR166e-5p	Pn2:4607731-4724260	10620	10640	1.5	CCUCGAGCCAGACAACAUUCC	::: ::.::::::::::::::	GGAACUUGGUCUGUUGUAAGG
zma-miR166d-5p	Pn2:4607731-4724260	10620	10640	1.5	CCUCGAGCCAGACAACAUUCC	::: ::.::::::::::::::	GGAACUUGGUCUGUUGUAAGG
zma-miR166b-5p	Pn2:4607731-4724260	10620	10640	1.5	CCUCGAGCCAGACAACAUUCC	::: ::.::::::::::::::	GGAACUUGGUCUGUUGUAAGG
esi-miR8626	Pn2:23909879-23981669	44538	44555	1.5	GCGGUGGCGGCUGCUGGC	::::.:::::::::::.:	CGCCGCCGCCGACGACUG
esi-miR8626	Pn2:23909879-23981669	44422	44439	1.5	GCGGUGGCGGCUGCUGGC	::::.:::::::::::.:	CGCCGCCGCCGACGACUG
zma-miR482-5p	Pn2:14961060-14968508	2559	2576	1.5	GAGGC-CCUUCAUCUCCCA	.:::: :::::::::::::	UUCCGAGGAAGUAGAGGGU
cpa-miR8155	Pn19:8449717-8525347	52223	52241	1.5	UGGUAUUAGAGCCAGGUUG	::::::.:::::::::::.	ACCAUAGUCUCGGUCCAAU
gma-miR394a-3p	Pn18:19198748-19218489	527	546	1.5	AGAGAGUAGCCAACAGAGCU	:.:: :::::::::::::::	UUUCACAUCGGUUGUCUCGA
gma-miR1533	Pn15:3102594-3113816	10441	10459	1.5	UUAUUAUUAUUUUUAUUGU	:.:::::::::::::::.:	AGUAAUAAUAAAAAUAAUA
gma-miR1511	Pn15:17004483-17073406	14826	14845	1.5	AGUGGUAUCAGAGCCUGGUU	.::::::::::::::::::	GUACCAUAGUCUCGGACCAA
gma-miR1511	Pn12:10327709-10482628	64084	64103	1.5	AGUGGUAUCAGAGCCUGGUU	.::::::::::::::::::	GUACCAUAGUCUCGGACCAA
gma-miR1511	Pn11:24754396-24798556	20075	20094	1.5	AGUGGUAUCAGAGCCUGGUU	.::::::::::::::::::	GUACCAUAGUCUCGGACCAA
gma-miR1533	Pn11:24754396-24798556	26731	26749	1.5	UUAUUUUUAUUUUUAUUAU	:.::: :::::::::::::	AGUAAUAAUAAAAAUAAUA
gma-miR1514a-3p	Pn1:3348085-3409392	49603	49623	1.5	UUUUUAUUUUAAAAUAGGCAA	::::.:::::::::::::::	AAAAGUAAAAUUUUAUCCGUA
gma-miR1514a-3p	Pn1:3348085-3409392	26603	26623	1.5	UUUUUAUUUUAAAAUAGGCAA	::::.:::::::::::::::	AAAAGUAAAAUUUUAUCCGUA
gma-miR1514b-3p	Pn1:3348085-3409392	49603	49623	1.5	UUUUUAUUUUAAAAUAGGCAA	::::.:::::::::::::::	AAAAGUAAAAUUUUAUCCGUA
gma-miR1514b-3p	Pn1:3348085-3409392	26603	26623	1.5	UUUUUAUUUUAAAAUAGGCAA	::::.:::::::::::::::	AAAAGUAAAAUUUUAUCCGUA
stu-miR169c-3p	Pn9:5301861-5312312	9281	9298	2	GGUAACUAAGGAGACUGC	:::: :.:::::::::::	CCAUCGGUUCCUCUGACG
gma-miR1533	Pn9:32020578-32101473	63296	63314	2	UCAUUAUUAUUAUUAUUAU	::::::::::: :::::::	AGUAAUAAUAAAAAUAAUA
gma-miR1533	Pn9:32020578-32101473	63269	63287	2	UCAUUAUUAUUAUUAUUAU	::::::::::: :::::::	AGUAAUAAUAAAAAUAAUA
gma-miR1533	Pn9:32020578-32101473	43957	43975	2	UCAUUAUUAUUAUUAUUAU	::::::::::: :::::::	AGUAAUAAUAAAAAUAAUA
osa-miR5157b-5p	Pn8:30068459-30071465	916	938	2	AGAAGUUGUAGCU-UUAAAAAGUU	::::::::::::: ::::::::::	UCUUCAACAUCGAUAAUUUUUCAA
osa-miR5157a-5p	Pn8:30068459-30071465	916	938	2	AGAAGUUGUAGCU-UUAAAAAGUU	::::::::::::: ::::::::::	UCUUCAACAUCGAUAAUUUUUCAA
bdi-miR845	Pn6:159590-220512	46336	46356	2	CCAACAAGUGGUAUCAGAGCU	::::::: ::::::::::::	GGUUGUUAACCAUAGUCUCGU
ath-miR5021	Pn3:35593199-35666713	42465	42484	2	UUUUCUUCUUCUUCUUCUUU	::::::::::::::::::.	AAAAGAAGAAGAAGAAGAGU
rgl-miR5139	Pn3:1990919-2092290	14333	14351	2	UGGUAUCAGAGCCCGGUUU	::::::::::::: :::::	ACCAUAGUCUCGGUCCAAA
gma-miR1533	Pn20:2588148-2600658	5084	5102	2	UCAUUAAUAUUUUUAUUAU	:::::: ::::::::::::	AGUAAUAAUAAAAAUAAUA
ath-miR5021	Pn20:2588148-2600658	9290	9309	2	UUUUCUUCUUCUUCUUUUUA	::::::::::::::::.:.:	AAAAGAAGAAGAAGAAGAGU
vvi-miR166d	Pn2:4607731-4724260	10454	10474	2	GGGGAAUGAAGCCUGGUCGGA	:::::::::::::::::: ::	CCCCUUACUUCGGACCAGGCU
smo-miR166a	Pn2:4607731-4724260	10454	10474	2	GGGGAAUGAAGCCUGGUCGGA	:::::::::::::::::: ::	CCCCUUACUUCGGACCAGGCU
gma-miR166t	Pn2:4607731-4724260	10455	10474	2	GGGAAUGAAGCCUGGUCGGA	::::::::::::::::: ::	CCCUUACUUCGGACCAGGCU
osa-miR166a-3p	Pn2:4607731-4724260	10454	10474	2	GGGGAAUGAAGCCUGGUCGGA	:::::::::::::::::: ::	CCCCUUACUUCGGACCAGGCU
bna-miR166a	Pn2:4607731-4724260	10454	10474	2	GGGGAAUGAAGCCUGGUCGGA	:::::::::::::::::: ::	CCCCUUACUUCGGACCAGGCU
osa-miR166d-3p	Pn2:4607731-4724260	10454	10474	2	GGGGAAUGAAGCCUGGUCGGA	:::::::::::::::::: ::	CCCCUUACUUCGGACCAGGCU
ppt-miR166g	Pn2:4607731-4724260	10454	10474	2	GGGGAAUGAAGCCUGGUCGGA	:::::::::::::::::: ::	CCCCUUACUUCGGACCAGGCU
mes-miR166d	Pn2:4607731-4724260	10454	10474	2	GGGGAAUGAAGCCUGGUCGGA	:::::::::::::::::: ::	CCCCUUACUUCGGACCAGGCU
ctr-miR166	Pn2:4607731-4724260	10453	10474	2	GGGGGAAUGAAGCCUGGUCGGA	::::::::::::::::::: ::	CCCCCUUACUUCGGACCAGGCU
bdi-miR166a-3p	Pn2:4607731-4724260	10454	10474	2	GGGGAAUGAAGCCUGGUCGGA	:::::::::::::::::: ::	CCCCUUACUUCGGACCAGGCU
hbr-miR166b	Pn2:4607731-4724260	10453	10474	2	GGGGGAAUGAAGCCUGGUCGGA	::::::::::::::::::: ::	CCCCCUUACUUCGGACCAGGCU
tcc-miR166d	Pn2:4607731-4724260	10454	10474	2	GGGGAAUGAAGCCUGGUCGGA	:::::::::::::::::: ::	CCCCUUACUUCGGACCAGGCU
ath-miR166a-3p	Pn2:4607731-4724260	10454	10474	2	GGGGAAUGAAGCCUGGUCGGA	:::::::::::::::::: ::	CCCCUUACUUCGGACCAGGCU
nta-miR166d	Pn2:4607731-4724260	10454	10474	2	GGGGAAUGAAGCCUGGUCGGA	:::::::::::::::::: ::	CCCCUUACUUCGGACCAGGCU
mdm-miR166e	Pn2:4607731-4724260	10454	10474	2	GGGGAAUGAAGCCUGGUCGGA	:::::::::::::::::: ::	CCCCUUACUUCGGACCAGGCU
zma-miR166i-3p	Pn2:4607731-4724260	10455	10474	2	GGGAAUGAAGCCUGGUCGGA	::::::::::::::::: ::	CCCUUACUUCGGACCAGGCU
cpa-miR166a	Pn2:4607731-4724260	10454	10474	2	GGGGAAUGAAGCCUGGUCGGA	:::::::::::::::::: ::	CCCCUUACUUCGGACCAGGCU
gma-miR166o	Pn2:4607731-4724260	10454	10474	2	GGGGAAUGAAGCCUGGUCGGA	:::::::::::::::::: ::	CCCCUUACUUCGGACCAGGCU
ptc-miR166g	Pn2:4607731-4724260	10454	10474	2	GGGGAAUGAAGCCUGGUCGGA	:::::::::::::::::: ::	CCCCUUACUUCGGACCAGGCU
ppt-miR166d	Pn2:4607731-4724260	10454	10474	2	GGGGAAUGAAGCCUGGUCGGA	:::::::::::::::::: ::	CCCCUUACUUCGGACCAGGCU
ppt-miR166k	Pn2:4607731-4724260	10455	10474	2	GGGAAUGAAGCCUGGUC-GGA	::::::::::::::::: :::	CCCUUACUUCGGACCAGGCCU
bdi-miR166f	Pn2:4607731-4724260	10456	10476	2	GGAAUGAAGCCUGGUCGGAGA	:::::::::::::::: ::::	CCUUACUUCGGACCAGGCUCU
cme-miR166b	Pn2:4607731-4724260	10454	10474	2	GGGGAAUGAAGCCUGGUCGGA	:::::::::::::::::: ::	CCCCUUACUUCGGACCAGGCU
mtr-miR166e-5p	Pn2:4607731-4724260	10620	10640	2	CCUCGAGCCAGACAACAUUCC	::::::::::: :::::::::	GGAGCUCGGUCGGUUGUAAGG
pde-miR166a	Pn2:4607731-4724260	10456	10474	2	GGAAUGAAGCCUGGUCGGA	:::::::::::::::: ::	CCUUACUUCGGACCAGGCU
pta-miR166b	Pn2:4607731-4724260	10454	10474	2	GGGGAAUGAAGCCUGGUCGGA	:::::::::::::::::: ::	CCCCUUACUUCGGACCAGGCU
zma-miR166f	Pn2:4607731-4724260	10455	10474	2	GGGAAUGAAGCCUGGUCGGA	::::::::::::::::: ::	CCCUUACUUCGGACCAGGCU
nta-miR166a	Pn2:4607731-4724260	10454	10474	2	GGGGAAUGAAGCCUGGUCGGA	:::::::::::::::::: ::	CCCCUUACUUCGGACCAGGCU
mes-miR166b	Pn2:4607731-4724260	10454	10474	2	GGGGAAUGAAGCCUGGUCGGA	:::::::::::::::::: ::	CCCCUUACUUCGGACCAGGCU
sbi-miR166a	Pn2:4607731-4724260	10455	10474	2	GGGAAUGAAGCCUGGUCGGA	::::::::::::::::: ::	CCCUUACUUCGGACCAGGCU
mtr-miR166a	Pn2:4607731-4724260	10454	10474	2	GGGGAAUGAAGCCUGGUCGGA	:::::::::::::::::: ::	CCCCUUACUUCGGACCAGGCU
sbi-miR166h	Pn2:4607731-4724260	10455	10474	2	GGGAAUGAAGCCUGGUCGGA	::::::::::::::::: ::	CCCUUACUUCGGACCAGGCU
tcc-miR166a	Pn2:4607731-4724260	10454	10474	2	GGGGAAUGAAGCCUGGUCGGA	:::::::::::::::::: ::	CCCCUUACUUCGGACCAGGCU
aly-miR166g-3p	Pn2:4607731-4724260	10454	10474	2	GGGGAAUGAAGCCUGGUCGGA	:::::::::::::::::: ::	CCCCUUACUUCGGACCAGGCU
zma-miR166m-5p	Pn2:4607731-4724260	10620	10640	2	CCUCGAGCCAGACAACAUUCC	::::::::::: :::::::::	GGAGCUCGGUCGGUUGUAAGG
vvi-miR166b	Pn2:4607731-4724260	10456	10474	2	GGAAUGAAGCCUGGUCGGA	:::::::::::::::: ::	CCUUACUUCGGACCAGGCU
aly-miR166a-3p	Pn2:4607731-4724260	10454	10474	2	GGGGAAUGAAGCCUGGUCGGA	:::::::::::::::::: ::	CCCCUUACUUCGGACCAGGCU
osa-miR166b-3p	Pn2:4607731-4724260	10454	10474	2	GGGGAAUGAAGCCUGGUCGGA	:::::::::::::::::: ::	CCCCUUACUUCGGACCAGGCU
mdm-miR166c	Pn2:4607731-4724260	10454	10474	2	GGGGAAUGAAGCCUGGUCGGA	:::::::::::::::::: ::	CCCCUUACUUCGGACCAGGCU
ptc-miR166i	Pn2:4607731-4724260	10454	10474	2	GGGGAAUGAAGCCUGGUCGGA	:::::::::::::::::: ::	CCCCUUACUUCGGACCAGGCU
aly-miR165b-5p	Pn2:4607731-4724260	10620	10639	2	CCUCGAGCCAGACAACAUUC	:::::: :::.:::::::::	GGAGCUAGGUUUGUUGUAAG
sly-miR166a	Pn2:4607731-4724260	10454	10474	2	GGGGAAUGAAGCCUGGUCGGA	:::::::::::::::::: ::	CCCCUUACUUCGGACCAGGCU
stu-miR166d-3p	Pn2:4607731-4724260	10454	10474	2	GGGGAAUGAAGCCUGGUCGGA	:::::::::::::::::: ::	CCCCUUACUUCGGACCAGGCU
mdm-miR166a	Pn2:4607731-4724260	10454	10474	2	GGGGAAUGAAGCCUGGUCGGA	:::::::::::::::::: ::	CCCCUUACUUCGGACCAGGCU
cme-miR166d	Pn2:4607731-4724260	10454	10474	2	GGGGAAUGAAGCCUGGUCGGA	:::::::::::::::::: ::	CCCCUUACUUCGGACCAGGCU
cpa-miR166c	Pn2:4607731-4724260	10454	10474	2	GGGGAAUGAAGCCUGGUCGGA	:::::::::::::::::: ::	CCCCUUACUUCGGACCAGGCU
ppt-miR166b	Pn2:4607731-4724260	10454	10474	2	GGGGAAUGAAGCCUGGUCGGA	:::::::::::::::::: ::	CCCCUUACUUCGGACCAGGCU
csi-miR166e-3p	Pn2:4607731-4724260	10454	10474	2	GGGGAAUGAAGCCUGGUCGGA	:::::::::::::::::: ::	CCCCUUACUUCGGACCAGGCU
nta-miR166h	Pn2:4607731-4724260	10454	10474	2	GGGGAAUGAAGCCUGGUCGGA	:::::::::::::::::: ::	CCCCUUACUUCGGACCAGGCU
aly-miR166b-5p	Pn2:4607731-4724260	10620	10640	2	CCUCGAGCCAGACAACAUUCC	::::::::::::::::: :::	GGAGCUCGGUCUGUUGUCAGG
zma-miR166g-3p	Pn2:4607731-4724260	10455	10474	2	GGGAAUGAAGCCUGGUCGGA	::::::::::::::::: ::	CCCUUACUUCGGACCAGGCU
aly-miR166b-3p	Pn2:4607731-4724260	10454	10474	2	GGGGAAUGAAGCCUGGUCGGA	:::::::::::::::::: ::	CCCCUUACUUCGGACCAGGCU
bna-miR166e	Pn2:4607731-4724260	10454	10474	2	GGGGAAUGAAGCCUGGUCGGA	:::::::::::::::::: ::	CCCCUUACUUCGGACCAGGCU
sbi-miR166c	Pn2:4607731-4724260	10455	10474	2	GGGAAUGAAGCCUGGUCGGA	::::::::::::::::: ::	CCCUUACUUCGGACCAGGCU
cme-miR166c	Pn2:4607731-4724260	10454	10474	2	GGGGAAUGAAGCCUGGUCGGA	:::::::::::::::::: ::	CCCCUUACUUCGGACCAGGCU
sbi-miR166j	Pn2:4607731-4724260	10455	10474	2	GGGAAUGAAGCCUGGUCGGA	::::::::::::::::: ::	CCCUUACUUCGGACCAGGCU
pvu-miR166a	Pn2:4607731-4724260	10454	10474	2	GGGGAAUGAAGCCUGGUCGGA	:::::::::::::::::: ::	CCCCUUACUUCGGACCAGGCU
bdi-miR166d-3p	Pn2:4607731-4724260	10454	10474	2	GGGGAAUGAAGCCUGGUCGGA	:::::::::::::::::: ::	CCCCUUACUUCGGACCAGGCU
mdm-miR166h	Pn2:4607731-4724260	10454	10474	2	GGGGAAUGAAGCCUGGUCGGA	:::::::::::::::::: ::	CCCCUUACUUCGGACCAGGCU
ssp-miR166	Pn2:4607731-4724260	10454	10474	2	GGGGAAUGAAGCCUGGUCGGA	:::::::::::::::::: ::	CCCCUUACUUCGGACCAGGCU
cme-miR166f	Pn2:4607731-4724260	10454	10474	2	GGGGAAUGAAGCCUGGUCGGA	:::::::::::::::::: ::	CCCCUUACUUCGGACCAGGCU
ptc-miR166c	Pn2:4607731-4724260	10454	10474	2	GGGGAAUGAAGCCUGGUCGGA	:::::::::::::::::: ::	CCCCUUACUUCGGACCAGGCU
stu-miR166c-3p	Pn2:4607731-4724260	10454	10474	2	GGGGAAUGAAGCCUGGUCGGA	:::::::::::::::::: ::	CCCCUUACUUCGGACCAGGCU
gma-miR166n	Pn2:4607731-4724260	10454	10474	2	GGGGAAUGAAGCCUGGUCGGA	:::::::::::::::::: ::	CCCCUUACUUCGGACCAGGCU
sbi-miR166d	Pn2:4607731-4724260	10455	10474	2	GGGAAUGAAGCCUGGUCGGA	::::::::::::::::: ::	CCCUUACUUCGGACCAGGCU
bdi-miR166i-3p	Pn2:4607731-4724260	10454	10474	2	GGGGAAUGAAGCCUGGUCGGA	:::::::::::::::::: ::	CCCCUUACUUCGGACCAGGCU
dpr-miR166b	Pn2:4607731-4724260	10454	10474	2	GGGGAAUGAAGCCUGGUCGGA	:::::::::::::::::: ::	CCCCUUACUUCGGACCAGGCU
mdm-miR166f	Pn2:4607731-4724260	10454	10474	2	GGGGAAUGAAGCCUGGUCGGA	:::::::::::::::::: ::	CCCCUUACUUCGGACCAGGCU
bna-miR166c	Pn2:4607731-4724260	10454	10474	2	GGGGAAUGAAGCCUGGUCGGA	:::::::::::::::::: ::	CCCCUUACUUCGGACCAGGCU
ath-miR166b-5p	Pn2:4607731-4724260	10620	10640	2	CCUCGAGCCAGACAACAUUCC	::::::::::::::::: :::	GGAGCUCGGUCUGUUGUCAGG
smo-miR166b	Pn2:4607731-4724260	10454	10474	2	GGGGAAUGAAGCCUGGUCGGA	:::::::::::::::::: ::	CCCCUUACUUCGGACCAGGCU
ppt-miR166h	Pn2:4607731-4724260	10454	10474	2	GGGGAAUGAAGCCUGGUCGGA	:::::::::::::::::: ::	CCCCUUACUUCGGACCAGGCU
mes-miR166f	Pn2:4607731-4724260	10454	10474	2	GGGGAAUGAAGCCUGGUCGGA	:::::::::::::::::: ::	CCCCUUACUUCGGACCAGGCU
ata-miR166a-3p	Pn2:4607731-4724260	10454	10474	2	GGGGAAUGAAGCCUGGUCGGA	:::::::::::::::::: ::	CCCCUUACUUCGGACCAGGCU
ata-miR166d-3p	Pn2:4607731-4724260	10454	10474	2	GGGGAAUGAAGCCUGGUCGGA	:::::::::::::::::: ::	CCCCUUACUUCGGACCAGGCU
hpe-miR166a	Pn2:4607731-4724260	10454	10474	2	GGGGAAUGAAGCCUGGUCGGA	:::::::::::::::::: ::	CCCCUUACUUCGGACCAGGCU
mtr-miR166e-3p	Pn2:4607731-4724260	10454	10474	2	GGGGAAUGAAGCCUGGUCGGA	:::::::::::::::::: ::	CCCCUUACUUCGGACCAGGCU
ath-miR166e-3p	Pn2:4607731-4724260	10454	10474	2	GGGGAAUGAAGCCUGGUCGGA	:::::::::::::::::: ::	CCCCUUACUUCGGACCAGGCU
ptc-miR166j	Pn2:4607731-4724260	10454	10474	2	GGGGAAUGAAGCCUGGUCGGA	:::::::::::::::::: ::	CCCCUUACUUCGGACCAGGCU
ath-miR166g	Pn2:4607731-4724260	10454	10474	2	GGGGAAUGAAGCCUGGUCGGA	:::::::::::::::::: ::	CCCCUUACUUCGGACCAGGCU
ptc-miR166e	Pn2:4607731-4724260	10454	10474	2	GGGGAAUGAAGCCUGGUCGGA	:::::::::::::::::: ::	CCCCUUACUUCGGACCAGGCU
vvi-miR166g	Pn2:4607731-4724260	10454	10474	2	GGGGAAUGAAGCCUGGUCGGA	:::::::::::::::::: ::	CCCCUUACUUCGGACCAGGCU
bna-miR166b	Pn2:4607731-4724260	10454	10474	2	GGGGAAUGAAGCCUGGUCGGA	:::::::::::::::::: ::	CCCCUUACUUCGGACCAGGCU
rco-miR166e	Pn2:4607731-4724260	10454	10474	2	GGGGAAUGAAGCCUGGUCGGA	:::::::::::::::::: ::	CCCCUUACUUCGGACCAGGCU
cme-miR166h	Pn2:4607731-4724260	10454	10474	2	GGGGAAUGAAGCCUGGUCGGA	:::::::::::::::::: ::	CCCCUUACUUCGGACCAGGCU
gma-miR166c-3p	Pn2:4607731-4724260	10454	10474	2	GGGGAAUGAAGCCUGGUCGGA	:::::::::::::::::: ::	CCCCUUACUUCGGACCAGGCU
cpa-miR8155	Pn2:4607731-4724260	19335	19353	2	UGGUAUCAGAGCCAAGUUA	:::::::::::::: ::::	ACCAUAGUCUCGGUCCAAU
pta-miR166a	Pn2:4607731-4724260	10454	10474	2	GGGGAAUGAAGCCUGGUCGGA	:::::::::::::::::: ::	CCCCUUACUUCGGACCAGGCU
hvu-miR166b	Pn2:4607731-4724260	10454	10474	2	GGGGAAUGAAGCCUGGUCGGA	:::::::::::::::::: ::	CCCCUUACUUCGGACCAGGCU
aqc-miR166b	Pn2:4607731-4724260	10454	10474	2	GGGGAAUGAAGCCUGGUCGGA	:::::::::::::::::: ::	CCCCUUACUUCGGACCAGGCU
bdi-miR166b-3p	Pn2:4607731-4724260	10454	10474	2	GGGGAAUGAAGCCUGGUCGGA	:::::::::::::::::: ::	CCCCUUACUUCGGACCAGGCU
gma-miR166q	Pn2:4607731-4724260	10455	10474	2	GGGAAUGAAGCCUGGUCGGA	::::::::::::::::: ::	CCCUUACUUCGGACCAGGCU
mdm-miR166b	Pn2:4607731-4724260	10454	10474	2	GGGGAAUGAAGCCUGGUCGGA	:::::::::::::::::: ::	CCCCUUACUUCGGACCAGGCU
gma-miR166h-3p	Pn2:4607731-4724260	10456	10476	2	GGAAUGAAGCCUGGUCGGAGA	:::::::::::::::: ::::	CCUUACUUCGGACCAGGCUCU
vvi-miR166e	Pn2:4607731-4724260	10454	10474	2	GGGGAAUGAAGCCUGGUCGGA	:::::::::::::::::: ::	CCCCUUACUUCGGACCAGGCU
nta-miR166e	Pn2:4607731-4724260	10454	10474	2	GGGGAAUGAAGCCUGGUCGGA	:::::::::::::::::: ::	CCCCUUACUUCGGACCAGGCU
cme-miR166g	Pn2:4607731-4724260	10455	10474	2	GGGAAUGAAGCCUGGUCGGA	::::::::::::::::: ::	CCCUUACUUCGGACCAGGCU
rco-miR166c	Pn2:4607731-4724260	10454	10474	2	GGGGAAUGAAGCCUGGUCGGA	:::::::::::::::::: ::	CCCCUUACUUCGGACCAGGCU
ptc-miR166f	Pn2:4607731-4724260	10454	10474	2	GGGGAAUGAAGCCUGGUCGGA	:::::::::::::::::: ::	CCCCUUACUUCGGACCAGGCU
gma-miR166p	Pn2:4607731-4724260	10455	10474	2	GGGAAUGAAGCCUGGUCGGA	::::::::::::::::: ::	CCCUUACUUCGGACCAGGCU
gma-miR166e	Pn2:4607731-4724260	10454	10474	2	GGGGAAUGAAGCCUGGUCGGA	:::::::::::::::::: ::	CCCCUUACUUCGGACCAGGCU
vvi-miR166c	Pn2:4607731-4724260	10454	10474	2	GGGGAAUGAAGCCUGGUCGGA	:::::::::::::::::: ::	CCCCUUACUUCGGACCAGGCU
gma-miR166s	Pn2:4607731-4724260	10455	10474	2	GGGAAUGAAGCCUGGUCGGA	::::::::::::::::: ::	CCCUUACUUCGGACCAGGCU
hvu-miR166a	Pn2:4607731-4724260	10454	10474	2	GGGGAAUGAAGCCUGGUCGGA	:::::::::::::::::: ::	CCCCUUACUUCGGACCAGGCU
nta-miR166b	Pn2:4607731-4724260	10454	10474	2	GGGGAAUGAAGCCUGGUCGGA	:::::::::::::::::: ::	CCCCUUACUUCGGACCAGGCU
sbi-miR166i	Pn2:4607731-4724260	10455	10474	2	GGGAAUGAAGCCUGGUCGGA	::::::::::::::::: ::	CCCUUACUUCGGACCAGGCU
ppt-miR166l	Pn2:4607731-4724260	10455	10474	2	GGGAAUGAAGCCUGGUC-GGA	::::::::::::::::: :::	CCCUUACUUCGGACCAGGCCU
mes-miR166c	Pn2:4607731-4724260	10454	10474	2	GGGGAAUGAAGCCUGGUCGGA	:::::::::::::::::: ::	CCCCUUACUUCGGACCAGGCU
ppt-miR166f	Pn2:4607731-4724260	10454	10474	2	GGGGAAUGAAGCCUGGUCGGA	:::::::::::::::::: ::	CCCCUUACUUCGGACCAGGCU
aly-miR166c-3p	Pn2:4607731-4724260	10454	10474	2	GGGGAAUGAAGCCUGGUCGGA	:::::::::::::::::: ::	CCCCUUACUUCGGACCAGGCU
ppt-miR166e	Pn2:4607731-4724260	10454	10474	2	GGGGAAUGAAGCCUGGUCGGA	:::::::::::::::::: ::	CCCCUUACUUCGGACCAGGCU
aly-miR166h-3p	Pn2:4607731-4724260	10454	10474	2	GGGGAAUGAAGCCUGGUCGGA	:::::::::::::::::: ::	CCCCUUACUUCGGACCAGGCU
mdm-miR166d	Pn2:4607731-4724260	10454	10474	2	GGGGAAUGAAGCCUGGUCGGA	:::::::::::::::::: ::	CCCCUUACUUCGGACCAGGCU
ata-miR166b-3p	Pn2:4607731-4724260	10454	10474	2	GGGGAAUGAAGCCUGGUCGGA	:::::::::::::::::: ::	CCCCUUACUUCGGACCAGGCU
ptc-miR166l	Pn2:4607731-4724260	10454	10474	2	GGGGAAUGAAGCCUGGUCGGA	:::::::::::::::::: ::	CCCCUUACUUCGGACCAGGCU
osa-miR166j-3p	Pn2:4607731-4724260	10454	10474	2	GGGGAAUGAAGCCUGGUCGGA	:::::::::::::::::: ::	CCCCUUACUUCGGACCAGGCU
csi-miR166a	Pn2:4607731-4724260	10453	10474	2	GGGGGAAUGAAGCCUGGUCGGA	::::::::::::::::::: ::	CCCCCUUACUUCGGACCAGGCU
nta-miR166c	Pn2:4607731-4724260	10454	10474	2	GGGGAAUGAAGCCUGGUCGGA	:::::::::::::::::: ::	CCCCUUACUUCGGACCAGGCU
aqc-miR166e	Pn2:4607731-4724260	10454	10474	2	GGGGAAUGAAGCCUGGUCGGA	:::::::::::::::::: ::	CCCCUUACUUCGGACCAGGCU
ptc-miR166a	Pn2:4607731-4724260	10454	10474	2	GGGGAAUGAAGCCUGGUCGGA	:::::::::::::::::: ::	CCCCUUACUUCGGACCAGGCU
gma-miR166u	Pn2:4607731-4724260	10457	10476	2	GAAUGAAGCCUGGUCGGAGA	::::::::::::::: ::::	CUUACUUCGGACCAGGCUCU
ssl-miR166b	Pn2:4607731-4724260	10454	10474	2	GGGGAAUGAAGCCUGGUCGGA	:::::::::::::::::: ::	CCCCUUACUUCGGACCAGGCU
gma-miR166g	Pn2:4607731-4724260	10454	10474	2	GGGGAAUGAAGCCUGGUCGGA	:::::::::::::::::: ::	CCCCUUACUUCGGACCAGGCU
mdm-miR166i	Pn2:4607731-4724260	10454	10474	2	GGGGAAUGAAGCCUGGUCGGA	:::::::::::::::::: ::	CCCCUUACUUCGGACCAGGCU
rco-miR166a	Pn2:4607731-4724260	10454	10474	2	GGGGAAUGAAGCCUGGUCGGA	:::::::::::::::::: ::	CCCCUUACUUCGGACCAGGCU
osa-miR166h-5p	Pn2:4607731-4724260	10620	10640	2	CCUCGAGCCAGACAACAUUCC	::::::::::: :::::::::	GGAGCUCGGUCGGUUGUAAGG
zma-miR166c-3p	Pn2:4607731-4724260	10455	10474	2	GGGAAUGAAGCCUGGUCGGA	::::::::::::::::: ::	CCCUUACUUCGGACCAGGCU
mes-miR166a	Pn2:4607731-4724260	10454	10474	2	GGGGAAUGAAGCCUGGUCGGA	:::::::::::::::::: ::	CCCCUUACUUCGGACCAGGCU
cme-miR166a	Pn2:4607731-4724260	10454	10474	2	GGGGAAUGAAGCCUGGUCGGA	:::::::::::::::::: ::	CCCCUUACUUCGGACCAGGCU
zma-miR166b-3p	Pn2:4607731-4724260	10455	10474	2	GGGAAUGAAGCCUGGUCGGA	::::::::::::::::: ::	CCCUUACUUCGGACCAGGCU
ppt-miR166a	Pn2:4607731-4724260	10454	10474	2	GGGGAAUGAAGCCUGGUCGGA	:::::::::::::::::: ::	CCCCUUACUUCGGACCAGGCU
bdi-miR166c-3p	Pn2:4607731-4724260	10454	10474	2	GGGGAAUGAAGCCUGGUCGGA	:::::::::::::::::: ::	CCCCUUACUUCGGACCAGGCU
stu-miR166a-3p	Pn2:4607731-4724260	10454	10474	2	GGGGAAUGAAGCCUGGUCGGA	:::::::::::::::::: ::	CCCCUUACUUCGGACCAGGCU
pde-miR166b	Pn2:4607731-4724260	10456	10474	2	GGAAUGAAGCCUGGUCGGA	:::::::::::::::: ::	CCUUACUUCGGACCAGGCU
tcc-miR166b	Pn2:4607731-4724260	10455	10474	2	GGGAAUGAAGCCUGGUCGGA	::::::::::::::::: ::	CCCUUACUUCGGACCAGGCU
ath-miR166b-3p	Pn2:4607731-4724260	10454	10474	2	GGGGAAUGAAGCCUGGUCGGA	:::::::::::::::::: ::	CCCCUUACUUCGGACCAGGCU
osa-miR166f	Pn2:4607731-4724260	10454	10474	2	GGGGAAUGAAGCCUGGUCGGA	:::::::::::::::::: ::	CCCCUUACUUCGGACCAGGCU
ppt-miR166c	Pn2:4607731-4724260	10454	10474	2	GGGGAAUGAAGCCUGGUCGGA	:::::::::::::::::: ::	CCCCUUACUUCGGACCAGGCU
hbr-miR166a	Pn2:4607731-4724260	10456	10474	2	GGAAUGAAGCCUGGUCGGA	:::::::::::::::: ::	CCUUACUUCGGACCAGGCU
ppt-miR166j	Pn2:4607731-4724260	10455	10474	2	GGGAAUGAAGCCUGGUC-GGA	::::::::::::::::: :::	CCCUUACUUCGGACCAGGCCU
ptc-miR166b	Pn2:4607731-4724260	10454	10474	2	GGGGAAUGAAGCCUGGUCGGA	:::::::::::::::::: ::	CCCCUUACUUCGGACCAGGCU
ath-miR166d	Pn2:4607731-4724260	10454	10474	2	GGGGAAUGAAGCCUGGUCGGA	:::::::::::::::::: ::	CCCCUUACUUCGGACCAGGCU
gma-miR166b	Pn2:4607731-4724260	10454	10474	2	GGGGAAUGAAGCCUGGUCGGA	:::::::::::::::::: ::	CCCCUUACUUCGGACCAGGCU
ptc-miR166k	Pn2:4607731-4724260	10454	10474	2	GGGGAAUGAAGCCUGGUCGGA	:::::::::::::::::: ::	CCCCUUACUUCGGACCAGGCU
aly-miR166e-3p	Pn2:4607731-4724260	10454	10474	2	GGGGAAUGAAGCCUGGUCGGA	:::::::::::::::::: ::	CCCCUUACUUCGGACCAGGCU
vvi-miR166a	Pn2:4607731-4724260	10456	10474	2	GGAAUGAAGCCUGGUCGGA	:::::::::::::::: ::	CCUUACUUCGGACCAGGCU
gma-miR166a-3p	Pn2:4607731-4724260	10454	10474	2	GGGGAAUGAAGCCUGGUCGGA	:::::::::::::::::: ::	CCCCUUACUUCGGACCAGGCU
cpa-miR166b	Pn2:4607731-4724260	10454	10474	2	GGGGAAUGAAGCCUGGUCGGA	:::::::::::::::::: ::	CCCCUUACUUCGGACCAGGCU
zma-miR166e	Pn2:4607731-4724260	10455	10474	2	GGGAAUGAAGCCUGGUCGGA	::::::::::::::::: ::	CCCUUACUUCGGACCAGGCU
mtr-miR166g-3p	Pn2:4607731-4724260	10454	10474	2	GGGGAAUGAAGCCUGGUCGGA	:::::::::::::::::: ::	CCCCUUACUUCGGACCAGGCU
ath-miR166c	Pn2:4607731-4724260	10454	10474	2	GGGGAAUGAAGCCUGGUCGGA	:::::::::::::::::: ::	CCCCUUACUUCGGACCAGGCU
mdm-miR166g	Pn2:4607731-4724260	10454	10474	2	GGGGAAUGAAGCCUGGUCGGA	:::::::::::::::::: ::	CCCCUUACUUCGGACCAGGCU
aly-miR166f-3p	Pn2:4607731-4724260	10454	10474	2	GGGGAAUGAAGCCUGGUCGGA	:::::::::::::::::: ::	CCCCUUACUUCGGACCAGGCU
aly-miR166d-3p	Pn2:4607731-4724260	10454	10474	2	GGGGAAUGAAGCCUGGUCGGA	:::::::::::::::::: ::	CCCCUUACUUCGGACCAGGCU
ath-miR166a-5p	Pn2:4607731-4724260	10620	10640	2	CCUCGAGCCAGACAACAUUCC	::::::::::::::::: :::	GGAGCUCGGUCUGUUGUCAGG
ptc-miR166h	Pn2:4607731-4724260	10454	10474	2	GGGGAAUGAAGCCUGGUCGGA	:::::::::::::::::: ::	CCCCUUACUUCGGACCAGGCU
bdi-miR166e-3p	Pn2:4607731-4724260	10455	10475	2	GGGAAUGAAGCCUGGUCGGAG	::::::::::::::::: :::	CCCUUACUUCGGACCAGGCUC
sbi-miR166b	Pn2:4607731-4724260	10455	10474	2	GGGAAUGAAGCCUGGUCGGA	::::::::::::::::: ::	CCCUUACUUCGGACCAGGCU
ppt-miR166i	Pn2:4607731-4724260	10454	10474	2	GGGGAAUGAAGCCUGGUCGGA	:::::::::::::::::: ::	CCCCUUACUUCGGACCAGGCU
ghr-miR166b	Pn2:4607731-4724260	10454	10474	2	GGGGAAUGAAGCCUGGUCGGA	:::::::::::::::::: ::	CCCCUUACUUCGGACCAGGCU
bna-miR166d	Pn2:4607731-4724260	10454	10474	2	GGGGAAUGAAGCCUGGUCGGA	:::::::::::::::::: ::	CCCCUUACUUCGGACCAGGCU
zma-miR166h-3p	Pn2:4607731-4724260	10455	10474	2	GGGAAUGAAGCCUGGUCGGA	::::::::::::::::: ::	CCCUUACUUCGGACCAGGCU
csi-miR166c	Pn2:4607731-4724260	10455	10474	2	GGGAAUGAAGCCUGGUCGGA	::::::::::::::::: ::	CCCUUACUUCGGACCAGGCU
mes-miR166g	Pn2:4607731-4724260	10454	10474	2	GGGGAAUGAAGCCUGGUCGGA	:::::::::::::::::: ::	CCCCUUACUUCGGACCAGGCU
gma-miR166d	Pn2:4607731-4724260	10454	10474	2	GGGGAAUGAAGCCUGGUCGGA	:::::::::::::::::: ::	CCCCUUACUUCGGACCAGGCU
ath-miR166f	Pn2:4607731-4724260	10454	10474	2	GGGGAAUGAAGCCUGGUCGGA	:::::::::::::::::: ::	CCCCUUACUUCGGACCAGGCU
ptc-miR166d	Pn2:4607731-4724260	10454	10474	2	GGGGAAUGAAGCCUGGUCGGA	:::::::::::::::::: ::	CCCCUUACUUCGGACCAGGCU
sly-miR166b	Pn2:4607731-4724260	10454	10474	2	GGGGAAUGAAGCCUGGUCGGA	:::::::::::::::::: ::	CCCCUUACUUCGGACCAGGCU
smo-miR166c	Pn2:4607731-4724260	10454	10474	2	GGGGAAUGAAGCCUGGUCGGA	:::::::::::::::::: ::	CCCCUUACUUCGGACCAGGCU
gma-miR166k	Pn2:4607731-4724260	10456	10476	2	GGAAUGAAGCCUGGUCGGAGA	:::::::::::::::: ::::	CCUUACUUCGGACCAGGCUCU
rco-miR166d	Pn2:4607731-4724260	10454	10474	2	GGGGAAUGAAGCCUGGUCGGA	:::::::::::::::::: ::	CCCCUUACUUCGGACCAGGCU
vvi-miR166h	Pn2:4607731-4724260	10454	10474	2	GGGGAAUGAAGCCUGGUCGGA	:::::::::::::::::: ::	CCCCUUACUUCGGACCAGGCU
hpa-miR166a	Pn2:4607731-4724260	10454	10474	2	GGGGAAUGAAGCCUGGUCGGA	:::::::::::::::::: ::	CCCCUUACUUCGGACCAGGCU
nta-miR166g	Pn2:4607731-4724260	10454	10474	2	GGGGAAUGAAGCCUGGUCGGA	:::::::::::::::::: ::	CCCCUUACUUCGGACCAGGCU
gma-miR166r	Pn2:4607731-4724260	10455	10474	2	GGGAAUGAAGCCUGGUCGGA	::::::::::::::::: ::	CCCUUACUUCGGACCAGGCU
hvu-miR166c	Pn2:4607731-4724260	10454	10474	2	GGGGAAUGAAGCCUGGUCGGA	:::::::::::::::::: ::	CCCCUUACUUCGGACCAGGCU
ptc-miR166m	Pn2:4607731-4724260	10454	10474	2	GGGGAAUGAAGCCUGGUCGGA	:::::::::::::::::: ::	CCCCUUACUUCGGACCAGGCU
osa-miR166c-3p	Pn2:4607731-4724260	10454	10474	2	GGGGAAUGAAGCCUGGUCGGA	:::::::::::::::::: ::	CCCCUUACUUCGGACCAGGCU
gma-miR166m	Pn2:4607731-4724260	10454	10473	2	GGGGAAUGAAGCCUGGUCGG	:::::::::::::::::: :	CCCCUUACUUCGGACCAGGC
zma-miR166d-3p	Pn2:4607731-4724260	10455	10474	2	GGGAAUGAAGCCUGGUCGGA	::::::::::::::::: ::	CCCUUACUUCGGACCAGGCU
gma-miR166i-3p	Pn2:4607731-4724260	10454	10474	2	GGGGAAUGAAGCCUGGUCGGA	:::::::::::::::::: ::	CCCCUUACUUCGGACCAGGCU
nta-miR166f	Pn2:4607731-4724260	10454	10474	2	GGGGAAUGAAGCCUGGUCGGA	:::::::::::::::::: ::	CCCCUUACUUCGGACCAGGCU
zma-miR166a-3p	Pn2:4607731-4724260	10454	10474	2	GGGGAAUGAAGCCUGGUCGGA	:::::::::::::::::: ::	CCCCUUACUUCGGACCAGGCU
rco-miR166b	Pn2:4607731-4724260	10454	10474	2	GGGGAAUGAAGCCUGGUCGGA	:::::::::::::::::: ::	CCCCUUACUUCGGACCAGGCU
mes-miR166e	Pn2:4607731-4724260	10454	10474	2	GGGGAAUGAAGCCUGGUCGGA	:::::::::::::::::: ::	CCCCUUACUUCGGACCAGGCU
vvi-miR166f	Pn2:4607731-4724260	10454	10474	2	GGGGAAUGAAGCCUGGUCGGA	:::::::::::::::::: ::	CCCCUUACUUCGGACCAGGCU
gma-miR166f	Pn2:4607731-4724260	10454	10474	2	GGGGAAUGAAGCCUGGUCGGA	:::::::::::::::::: ::	CCCCUUACUUCGGACCAGGCU
ata-miR166e-3p	Pn2:4607731-4724260	10454	10474	2	GGGGAAUGAAGCCUGGUCGGA	:::::::::::::::::: ::	CCCCUUACUUCGGACCAGGCU
rgl-miR5139	Pn19:8449717-8525347	52223	52241	2	UGGUAUUAGAGCCAGGUUG	::::::.:::::::::::	ACCAUAGUCUCGGUCCAAA
vvi-miR845e	Pn19:10539103-10590199	29100	29120	2	CAACAAGUGGUAUCAGAGCCA	:: ::: ::::::::::::::	GUAGUUAACCAUAGUCUCGGU
bdi-miR845	Pn19:10539103-10590199	29099	29119	2	CCAACAAGUGGUAUCAGAGCC	::::::: ::::::::::::	GGUUGUUAACCAUAGUCUCGU
vvi-miR845d	Pn19:10539103-10590199	29100	29120	2	CAACAAGUGGUAUCAGAGCCA	:: ::: ::::::::::::::	GUAGUUAACCAUAGUCUCGGU
cre-miR1148.2	Pn16:16818246-16927684	66980	66999	2	GGCCGG-CAGGAGGAUCUCCG	.::::: :::::::::::::.	UCGGCCUGUCCUCCUAGAGGU
hci-miR156a	Pn16:10286939-10329379	1745	1763	2	GUACUC-CUCUCUUCUGUUA	:::::: :::::::::::.:	CAUGAGUGAGAGAAGACAGU
ath-miR3440b-3p	Pn15:5133853-5164958	25922	25942	2	ACGCUUCCCUUCACCAAUCCA	::::::::::: :::::::::	UGCGAAGGGAACUGGUUAGGU
rgl-miR5139	Pn15:17004483-17073406	14828	14846	2	UGGUAUCAGAGCCUGGUUU	::::::::::::: :::::	ACCAUAGUCUCGGUCCAAA
vvi-miR845b	Pn13:15580942-15663153	68882	68902	2	UAACAAGUGGUAUCAGAGCUA	:: ::: ::::::::::::::	AUAGUUAACCAUAGUCUCGAU
vvi-miR845a	Pn13:15580942-15663153	68882	68902	2	UAACAAGUGGUAUCAGAGCUA	:: ::: ::::::::::::::	AUAGUUAACCAUAGUCUCGAU
osa-miR2922	Pn12:9400949-9480135	72152	72171	2	AAUUCGGGUAAUCACUUAUU	:::: ::::::::::::::	UUAAAGCCAUUAGUGAAUAA
osa-miR2922	Pn12:9400949-9480135	64978	64997	2	AAUUCGGGUAAUCACUUAUU	:::: ::::::::::::::	UUAAAGCCAUUAGUGAAUAA
vvi-miR482	Pn12:10327709-10482628	36784	36805	2	GGAAUGGGAGGAGUAGGAAAAA	:::::::::::::::::::: :	CCUUACCCUCCUCAUCCUUUCU
vvi-miR482	Pn12:10327709-10482628	696	717	2	GGAAUGGGAGGAGUAGGAAAAA	:::::::::::::::::::: :	CCUUACCCUCCUCAUCCUUUCU
pta-miR482a	Pn12:10327709-10482628	139765	139786	2	GGAAUGGGAGGAGUAGGGAAAA	:::::::::::::::::::: :	CCUUACCCUCCUCAUCCCUUCU
pta-miR482a	Pn12:10327709-10482628	97072	97093	2	GGAAUGGGAGGAGUAGGGAAAA	:::::::::::::::::::: :	CCUUACCCUCCUCAUCCCUUCU
ath-miR472-3p	Pn12:10327709-10482628	36784	36805	2	GGAAUGGGAGGAGUAGGAAAAA	:: ::::: :::::::::::::	CCAUACCCGCCUCAUCCUUUUU
ath-miR472-3p	Pn12:10327709-10482628	696	717	2	GGAAUGGGAGGAGUAGGAAAAA	:: ::::: :::::::::::::	CCAUACCCGCCUCAUCCUUUUU
pde-miR482a	Pn12:10327709-10482628	36784	36805	2	GGAAUGGGAGGAGUAGGAAAAA	:::::::::::::::::::: :	CCUUACCCUCCUCAUCCUUUCU
pde-miR482a	Pn12:10327709-10482628	696	717	2	GGAAUGGGAGGAGUAGGAAAAA	:::::::::::::::::::: :	CCUUACCCUCCUCAUCCUUUCU
pab-miR482c	Pn12:10327709-10482628	36784	36805	2	GGAAUGGGAGGAGUAGGAAAAA	:::::::::::::::::::: :	CCUUACCCUCCUCAUCCUUUCU
pab-miR482c	Pn12:10327709-10482628	696	717	2	GGAAUGGGAGGAGUAGGAAAAA	:::::::::::::::::::: :	CCUUACCCUCCUCAUCCUUUCU
pta-miR482b	Pn12:10327709-10482628	139765	139786	2	GGAAUGGGAGGAGUAGGGAAAA	:::::::::::::::::::: :	CCUUACCCUCCUCAUCCCUUCU
pta-miR482b	Pn12:10327709-10482628	97072	97093	2	GGAAUGGGAGGAGUAGGGAAAA	:::::::::::::::::::: :	CCUUACCCUCCUCAUCCCUUCU
aly-miR472-3p	Pn12:10327709-10482628	36784	36805	2	GGAAUGGGAGGAGUAGGAAAAA	:: ::::: :::::::::::::	CCAUACCCGCCUCAUCCUUUUU
aly-miR472-3p	Pn12:10327709-10482628	696	717	2	GGAAUGGGAGGAGUAGGAAAAA	:: ::::: :::::::::::::	CCAUACCCGCCUCAUCCUUUUU
pab-miR482a	Pn12:10327709-10482628	139765	139786	2	GGAAUGGGAGGAGUAGGGAAAA	:::::::::::::::::::: :	CCUUACCCUCCUCAUCCCUUCU
pab-miR482a	Pn12:10327709-10482628	97072	97093	2	GGAAUGGGAGGAGUAGGGAAAA	:::::::::::::::::::: :	CCUUACCCUCCUCAUCCCUUCU
ptc-miR472a	Pn12:10327709-10482628	139765	139786	2	GGAAUGGGAGGAGUAGGGAAAA	:: ::::: :::::::::::::	CCCUACCCACCUCAUCCCUUUU
ptc-miR472a	Pn12:10327709-10482628	97072	97093	2	GGAAUGGGAGGAGUAGGGAAAA	:: ::::: :::::::::::::	CCCUACCCACCUCAUCCCUUUU
pta-miR159b	Pn11:28209176-28242188	7634	7652	2	GUGAGC-CUCUUCAAUCCAA	: :::: :::::::::::::	CCCUCGAGAGAAGUUAGGUU
pta-miR159b	Pn11:28199176-28233985	17634	17652	2	GUGAGC-CUCUUCAAUCCAA	: :::: :::::::::::::	CCCUCGAGAGAAGUUAGGUU
aly-miR781-3p	Pn11:16304141-16319166	4339	4359	2	AAUUAGAGUUUUAUGGAUACU	:::::::::::: ::::::::	UUAAUCUCAAAAGACCUAUGA
bdi-miR845	Pn10:2100116-2161513	52664	52684	2	CCAACAAGUGGUAUCAGAGCU	::::::: ::::::::::::	GGUUGUUAACCAUAGUCUCGU
zma-miR156a-3p	Pn1:3348085-3409392	34810	34831	2	ACUUACAGAGAGAGGAGUGAGC	::: ::::::::::.:::::::	UGACUGUCUCUCUCUUCACUCG
cre-miR1161a	Pn1:1859356-1869073	9678	9697	2	GCUGUCUGAGGACUCCAGUA	::::: ::::.:::::::::	CGACA-ACUCUUGAGGUCAU
cre-miR1161b	Pn1:1859356-1869073	9678	9697	2	GCUGUCUGAGGACUCCAGUA	::::: ::::.:::::::::	CGACA-ACUCUUGAGGUCAU

## Sheet: root
miRNA_ID	CircRNA_ID	CircRNA_start	CircRNA_end	Expectation	miRNA_match	Alignment	circRNA_match
rgl-miR5139	Pn12:15192297-15223828	24610	24628	0	UGGUAUCAGAGCCAGGUUU	:::::::::::::::::::	ACCAUAGUCUCGGUCCAAA
ptc-miR482a.1	Pn12:10419253-10478497	48221	48237	0	GGAAUGGGAGGAGUAGG	:::::::::::::::::	CCUUACCCUCCUCAUCC
ptc-miR482a.1	Pn12:10419253-10478497	5528	5544	0	GGAAUGGGAGGAGUAGG	:::::::::::::::::	CCUUACCCUCCUCAUCC
ptc-miR482a.1	Pn12:10322548-10466227	102233	102249	0	GGAAUGGGAGGAGUAGG	:::::::::::::::::	CCUUACCCUCCUCAUCC
ptc-miR482a.1	Pn12:10322548-10466227	85909	85925	0	GGAAUGGGAGGAGUAGG	:::::::::::::::::	CCUUACCCUCCUCAUCC
ptc-miR482a.1	Pn12:10322548-10466227	41945	41961	0	GGAAUGGGAGGAGUAGG	:::::::::::::::::	CCUUACCCUCCUCAUCC
cpa-miR8155	Pn3:37765798-37947362	11785	11803	0.5	UGGUAUCAGAGCCAGGUUG	::::::::::::::::::.	ACCAUAGUCUCGGUCCAAU
rgl-miR5139	Pn4:35649142-35780377	70016	70034	1	UGGUAUCAGAGCCAGGUUC	::::::::::::::::::	ACCAUAGUCUCGGUCCAAA
cpa-miR8155	Pn4:35649142-35780377	70016	70034	1	UGGUAUCAGAGCCAGGUUC	::::::::::::::::::	ACCAUAGUCUCGGUCCAAU
rgl-miR5139	Pn3:37765798-37947362	11785	11803	1	UGGUAUCAGAGCCAGGUUG	::::::::::::::::::	ACCAUAGUCUCGGUCCAAA
pta-miR482a	Pn26:13975293-14063947	85469	85490	1	GGAAUGGGAGGAGUGGGGAAGA	::::::::::::::.:::::::	CCUUACCCUCCUCAUCCCUUCU
pta-miR482a	Pn26:13975293-14063947	69799	69820	1	GGAAUGGGAGGAGUGGGGAAGA	::::::::::::::.:::::::	CCUUACCCUCCUCAUCCCUUCU
pta-miR482b	Pn26:13975293-14063947	85469	85490	1	GGAAUGGGAGGAGUGGGGAAGA	::::::::::::::.:::::::	CCUUACCCUCCUCAUCCCUUCU
pta-miR482b	Pn26:13975293-14063947	69799	69820	1	GGAAUGGGAGGAGUGGGGAAGA	::::::::::::::.:::::::	CCUUACCCUCCUCAUCCCUUCU
pab-miR482a	Pn26:13975293-14063947	85469	85490	1	GGAAUGGGAGGAGUGGGGAAGA	::::::::::::::.:::::::	CCUUACCCUCCUCAUCCCUUCU
pab-miR482a	Pn26:13975293-14063947	69799	69820	1	GGAAUGGGAGGAGUGGGGAAGA	::::::::::::::.:::::::	CCUUACCCUCCUCAUCCCUUCU
ptc-miR482a.1	Pn26:13975293-14063947	85469	85485	1	GGAAUGGGAGGAGUGGG	::::::::::::::.::	CCUUACCCUCCUCAUCC
ptc-miR482a.1	Pn26:13975293-14063947	69799	69815	1	GGAAUGGGAGGAGUGGG	::::::::::::::.::	CCUUACCCUCCUCAUCC
pta-miR482a	Pn26:13849704-13934690	58739	58760	1	GGAAUGGGAGGAGUGGGGAAGA	::::::::::::::.:::::::	CCUUACCCUCCUCAUCCCUUCU
pta-miR482a	Pn26:13849704-13934690	47698	47719	1	GGAAUGGGAGGAGUGGGGAAGA	::::::::::::::.:::::::	CCUUACCCUCCUCAUCCCUUCU
pta-miR482a	Pn26:13849704-13934690	33366	33387	1	GGAAUGGGAGGAGUGGGGAAGA	::::::::::::::.:::::::	CCUUACCCUCCUCAUCCCUUCU
pta-miR482b	Pn26:13849704-13934690	58739	58760	1	GGAAUGGGAGGAGUGGGGAAGA	::::::::::::::.:::::::	CCUUACCCUCCUCAUCCCUUCU
pta-miR482b	Pn26:13849704-13934690	47698	47719	1	GGAAUGGGAGGAGUGGGGAAGA	::::::::::::::.:::::::	CCUUACCCUCCUCAUCCCUUCU
pta-miR482b	Pn26:13849704-13934690	33366	33387	1	GGAAUGGGAGGAGUGGGGAAGA	::::::::::::::.:::::::	CCUUACCCUCCUCAUCCCUUCU
pab-miR482a	Pn26:13849704-13934690	58739	58760	1	GGAAUGGGAGGAGUGGGGAAGA	::::::::::::::.:::::::	CCUUACCCUCCUCAUCCCUUCU
pab-miR482a	Pn26:13849704-13934690	47698	47719	1	GGAAUGGGAGGAGUGGGGAAGA	::::::::::::::.:::::::	CCUUACCCUCCUCAUCCCUUCU
pab-miR482a	Pn26:13849704-13934690	33366	33387	1	GGAAUGGGAGGAGUGGGGAAGA	::::::::::::::.:::::::	CCUUACCCUCCUCAUCCCUUCU
ptc-miR482a.1	Pn26:13849704-13934690	58739	58755	1	GGAAUGGGAGGAGUGGG	::::::::::::::.::	CCUUACCCUCCUCAUCC
ptc-miR482a.1	Pn26:13849704-13934690	47698	47714	1	GGAAUGGGAGGAGUGGG	::::::::::::::.::	CCUUACCCUCCUCAUCC
ptc-miR482a.1	Pn26:13849704-13934690	33366	33382	1	GGAAUGGGAGGAGUGGG	::::::::::::::.::	CCUUACCCUCCUCAUCC
pta-miR482a	Pn26:13824693-13888327	58377	58398	1	GGAAUGGGAGGAGUGGGGAAGA	::::::::::::::.:::::::	CCUUACCCUCCUCAUCCCUUCU
pta-miR482a	Pn26:13824693-13888327	25698	25719	1	GGAAUGGGAGGAGUGGGGAAGA	::::::::::::::.:::::::	CCUUACCCUCCUCAUCCCUUCU
pta-miR482b	Pn26:13824693-13888327	58377	58398	1	GGAAUGGGAGGAGUGGGGAAGA	::::::::::::::.:::::::	CCUUACCCUCCUCAUCCCUUCU
pta-miR482b	Pn26:13824693-13888327	25698	25719	1	GGAAUGGGAGGAGUGGGGAAGA	::::::::::::::.:::::::	CCUUACCCUCCUCAUCCCUUCU
pab-miR482a	Pn26:13824693-13888327	58377	58398	1	GGAAUGGGAGGAGUGGGGAAGA	::::::::::::::.:::::::	CCUUACCCUCCUCAUCCCUUCU
pab-miR482a	Pn26:13824693-13888327	25698	25719	1	GGAAUGGGAGGAGUGGGGAAGA	::::::::::::::.:::::::	CCUUACCCUCCUCAUCCCUUCU
ptc-miR482a.1	Pn26:13824693-13888327	58377	58393	1	GGAAUGGGAGGAGUGGG	::::::::::::::.::	CCUUACCCUCCUCAUCC
ptc-miR482a.1	Pn26:13824693-13888327	25698	25714	1	GGAAUGGGAGGAGUGGG	::::::::::::::.::	CCUUACCCUCCUCAUCC
ath-miR5021	Pn25:10393310-10399791	4495	4514	1	UUUUCUUCUUCUUCUUCUCC	:::::::::::::::::::	AAAAGAAGAAGAAGAAGAGU
ath-miR5658	Pn2:13491438-13509122	2497	2517	1	UAUCAUCAUCAUCAUCAUCAU	: :::::::::::::::::::	AAAGUAGUAGUAGUAGUAGUA
aly-miR838-3p	Pn14:23023113-23045736	17886	17905	1	UG-GCAAGAAGAAGAAGAAAA	:: ::::::::::::::::::	ACACGUUCUUCUUCUUCUUUU
cpa-miR8155	Pn12:15192297-15223828	24610	24628	1	UGGUAUCAGAGCCAGGUUU	::::::::::::::::::	ACCAUAGUCUCGGUCCAAU
gma-miR1511	Pn4:35649142-35780377	90997	91016	1.5	AGUGGUAUCAGAGCCUGGUU	.::::::::::::::::::	GUACCAUAGUCUCGGACCAA
bdi-miR845	Pn3:36700493-36772482	54169	54190	1.5	CUAACAAAUUGGUAUCAGAGCA	:.::::: ::::::::::::::	GGUUGUU-AACCAUAGUCUCGU
bdi-miR845	Pn3:35593199-35666713	28035	28056	1.5	CUAACAAAUUGGUAUCAGAGCA	:.::::: ::::::::::::::	GGUUGUU-AACCAUAGUCUCGU
zma-miR482-5p	Pn3:31317217-31353947	5905	5922	1.5	GAGGC-CCUUCAUCUCCCA	.:::: :::::::::::::	UUCCGAGGAAGUAGAGGGU
ath-miR5021	Pn3:24571500-24627850	2348	2367	1.5	UUUUUUUCUUUUUCUUCUCA	::::.:::::.:::::::::	AAAAGAAGAAGAAGAAGAGU
pta-miR482a	Pn26:13975293-14063947	23476	23497	1.5	GGGAUGGGAGGAGUGGGGAAGA	::.:::::::::::.:::::::	CCUUACCCUCCUCAUCCCUUCU
pta-miR482b	Pn26:13975293-14063947	23476	23497	1.5	GGGAUGGGAGGAGUGGGGAAGA	::.:::::::::::.:::::::	CCUUACCCUCCUCAUCCCUUCU
pab-miR482a	Pn26:13975293-14063947	23476	23497	1.5	GGGAUGGGAGGAGUGGGGAAGA	::.:::::::::::.:::::::	CCUUACCCUCCUCAUCCCUUCU
rgl-miR5138	Pn26:13975293-14063947	59426	59444	1.5	UAGAUGCCUAACGAUUUUU	::: .::::::::::::::	AUC-GCGGAUUGCUAAAAA
rgl-miR5138	Pn26:13975293-14063947	31461	31479	1.5	UAGAUGCCUAACGAUUUUU	::: .::::::::::::::	AUC-GCGGAUUGCUAAAAA
ptc-miR482a.1	Pn26:13975293-14063947	23476	23492	1.5	GGGAUGGGAGGAGUGGG	::.:::::::::::.::	CCUUACCCUCCUCAUCC
rgl-miR5138	Pn26:13849704-13934690	54083	54101	1.5	UAGAUGCCUAACGAUUUUU	::: .::::::::::::::	AUC-GCGGAUUGCUAAAAA
rgl-miR5138	Pn26:13849704-13934690	5972	5990	1.5	UAGAUGCCUAACGAUUUUU	::: .::::::::::::::	AUC-GCGGAUUGCUAAAAA
rgl-miR5138	Pn26:13824693-13888327	30983	31001	1.5	UAGAUGCCUAACGAUUUUU	::: .::::::::::::::	AUC-GCGGAUUGCUAAAAA
rgl-miR5138	Pn26:13824693-13888327	3788	3806	1.5	UAGAUGCCUAACGAUUUUU	::: .::::::::::::::	AUC-GCGGAUUGCUAAAAA
mtr-miR5240	Pn26:10446281-10565823	42049	42070	1.5	UCAAGUUCCACAAUUUUUUCAA	::::.: :::::::::::::::	AGUUUA-GGUGUUAAAAAAGUU
mtr-miR5240	Pn26:10446281-10565823	1904	1925	1.5	UCAAGUUCCACAAUUUUUUCAA	::::.: :::::::::::::::	AGUUUA-GGUGUUAAAAAAGUU
cpa-miR8155	Pn19:8449717-8525347	52223	52241	1.5	UGGUAUUAGAGCCAGGUUG	::::::.:::::::::::.	ACCAUAGUCUCGGUCCAAU
gma-miR1533	Pn19:12446952-12499817	33838	33857	1.5	UUAUUUAUUAUUUUUAUUAU	:.::: ::::::::::::::	AGUAA-UAAUAAAAAUAAUA
gma-miR1533	Pn15:3105342-3115599	7693	7711	1.5	UUAUUAUUAUUUUUAUUGU	:.:::::::::::::::.:	AGUAAUAAUAAAAAUAAUA
mdm-miR482c	Pn15:26399144-26465972	60627	60648	1.5	GGGAUGGGAGGGUUAGGGAAGA	::.::::::::::::::.::::	CCUUACCCUCCCAAUCCUUUCU
mdm-miR482c	Pn15:26399144-26465972	40791	40812	1.5	GGGAUGGGAGGGUUAGGGAAGA	::.::::::::::::::.::::	CCUUACCCUCCCAAUCCUUUCU
mdm-miR482c	Pn15:26399144-26465972	21044	21065	1.5	GGGAUGGGAGGGUUAGGGAAGA	::.::::::::::::::.::::	CCUUACCCUCCCAAUCCUUUCU
ath-miR414	Pn12:9234322-9235658	11	31	1.5	UGAUGAUGAUGAUGAGGAUGA	:::.:::::::::::.:::::	ACUGCUACUACUACUUCUACU
osa-miR414	Pn12:9234322-9235658	11	31	1.5	UGAUGAUGAUGAUGAGGAUGA	::.:::::::::::::::::	CCUGCUACUACUACUCCUACU
gra-miR482	Pn12:8253908-8414086	43864	43885	1.5	GGAAUGGGGGGAGUUGGAAAGA	::::::::.:::.:::::::::	CCUUACCCUCCUUAACCUUUCU
gma-miR1511	Pn12:10322548-10466227	69245	69264	1.5	AGUGGUAUCAGAGCCUGGUU	.::::::::::::::::::	GUACCAUAGUCUCGGACCAA
gma-miR1514a-3p	Pn1:3336098-3420939	61590	61610	1.5	UUUUUAUUUUAAAAUAGGCAA	::::.:::::::::::::::	AAAAGUAAAAUUUUAUCCGUA
gma-miR1514a-3p	Pn1:3336098-3420939	38590	38610	1.5	UUUUUAUUUUAAAAUAGGCAA	::::.:::::::::::::::	AAAAGUAAAAUUUUAUCCGUA
gma-miR1514a-3p	Pn1:3336098-3420939	26946	26966	1.5	UUUUUAUUUUAAAAUAGGCAA	::::.:::::::::::::::	AAAAGUAAAAUUUUAUCCGUA
gma-miR1514b-3p	Pn1:3336098-3420939	61590	61610	1.5	UUUUUAUUUUAAAAUAGGCAA	::::.:::::::::::::::	AAAAGUAAAAUUUUAUCCGUA
gma-miR1514b-3p	Pn1:3336098-3420939	38590	38610	1.5	UUUUUAUUUUAAAAUAGGCAA	::::.:::::::::::::::	AAAAGUAAAAUUUUAUCCGUA
gma-miR1514b-3p	Pn1:3336098-3420939	26946	26966	1.5	UUUUUAUUUUAAAAUAGGCAA	::::.:::::::::::::::	AAAAGUAAAAUUUUAUCCGUA
stu-miR169c-3p	Pn9:5301861-5312312	9281	9298	2	GGUAACUAAGGAGACUGC	:::: :.:::::::::::	CCAUCGGUUCCUCUGACG
gma-miR1533	Pn9:32020578-32101473	63296	63314	2	UCAUUAUUAUUAUUAUUAU	::::::::::: :::::::	AGUAAUAAUAAAAAUAAUA
gma-miR1533	Pn9:32020578-32101473	63269	63287	2	UCAUUAUUAUUAUUAUUAU	::::::::::: :::::::	AGUAAUAAUAAAAAUAAUA
gma-miR1533	Pn9:32020578-32101473	43957	43975	2	UCAUUAUUAUUAUUAUUAU	::::::::::: :::::::	AGUAAUAAUAAAAAUAAUA
bdi-miR845	Pn9:31406786-31488075	56389	56408	2	CCAACA-UUGGUAUCAGAGUA	:::::: ::::::::::::.:	GGUUGUUAACCAUAGUCUCGU
gma-miR1511	Pn9:31406786-31488075	56260	56279	2	AAUGGUAUCAGAGCUUGGUU	:::::::::::::.:::::	GUACCAUAGUCUCGGACCAA
osa-miR5157b-5p	Pn8:30068459-30071465	916	938	2	AGAAGUUGUAGCU-UUAAAAAGUU	::::::::::::: ::::::::::	UCUUCAACAUCGAUAAUUUUUCAA
osa-miR5157a-5p	Pn8:30068459-30071465	916	938	2	AGAAGUUGUAGCU-UUAAAAAGUU	::::::::::::: ::::::::::	UCUUCAACAUCGAUAAUUUUUCAA
gma-miR1533	Pn8:21442718-21473718	21085	21103	2	UCAUUAAUAUUUUUAUUAU	:::::: ::::::::::::	AGUAAUAAUAAAAAUAAUA
aly-miR3437-3p	Pn8:18906206-19041684	3949	3968	2	UUAGAAAACAAGAUCCACCG	.:.::::::::::::::::	UGUUUUUUGUUCUAGGUGGC
cpa-miR8155	Pn7:5554960-5684090	49100	49118	2	UGGUAUCAGAGCCAAGUUA	:::::::::::::: ::::	ACCAUAGUCUCGGUCCAAU
gma-miR396g	Pn4:19288679-19417619	113287	113308	2	CAUGCACUAAGAAGUUCAAGAA	::::: :::::::::::::::	CUACGU-AUUCUUCAAGUUCUU
mtr-miR2673b	Pn4:19288679-19417619	107950	107971	2	GGGGAAGAGGAAGAGGAGGAGG	: :::::::::::::::.::::	CACCUUCUCCUUCUCCUUCUCC
gma-miR1533	Pn4:19288679-19417619	116587	116605	2	UCAUUAUUAUUAUUAUUAU	::::::::::: :::::::	AGUAAUAAUAAAAAUAAUA
mtr-miR2673a	Pn4:19288679-19417619	107950	107971	2	GGGGAAGAGGAAGAGGAGGAGG	: :::::::::::::::.::::	CACCUUCUCCUUCUCCUUCUCC
gma-miR1507c-3p	Pn3:38033687-38192073	121559	121578	2	AGAUGAUGUUUGGAACGAGG	::::::::::::::: ::::	UCUACUACAAACCUUACUCC
gma-miR1507c-3p	Pn3:38033687-38192073	97025	97044	2	AGAUGAUGUUUGGAACGAGG	::::::::::::::: ::::	UCUACUACAAACCUUACUCC
ppt-miR902a-5p	Pn3:38033687-38192073	158108	158124	2	UGAA-AAUCUGCAUCAUC	:::: ::::::::::::	ACUUCUUAGACGUAGUAU
ppt-miR902a-5p	Pn3:38033687-38192073	67052	67068	2	UGAA-AAUCUGCAUCAUC	:::: ::::::::::::	ACUUCUUAGACGUAGUAU
gma-miR1507c-3p	Pn3:37867905-38004030	83893	83912	2	AGAUGAUGUUUGGAACGAGG	::::::::::::::: ::::	UCUACUACAAACCUUACUCC
gma-miR1507c-3p	Pn3:37867905-38004030	11413	11432	2	AGAUGAUGUUUGGAACGAGG	::::::::::::::: ::::	UCUACUACAAACCUUACUCC
ppt-miR902a-5p	Pn3:37867905-38004030	28748	28764	2	UGAA-AAUCUGCAUCAUU	:::: ::::::::::::	ACUUCUUAGACGUAGUAU
vvi-miR845e	Pn3:37765798-37947362	11778	11798	2	CAACAAGUGGUAUCAGAGCCA	:: ::: ::::::::::::::	GUAGUUAACCAUAGUCUCGGU
gma-miR1507c-3p	Pn3:37765798-37947362	113520	113539	2	AGAUGAUGUUUGGAACGAGG	::::::::::::::: ::::	UCUACUACAAACCUUACUCC
gma-miR1507c-3p	Pn3:37765798-37947362	68364	68383	2	AGAUGAUGUUUGGAACGAGG	::::::::::::::: ::::	UCUACUACAAACCUUACUCC
gma-miR1507c-3p	Pn3:37765798-37947362	40821	40840	2	AGAUGAUGUUUGGAACGAGG	::::::::::::::: ::::	UCUACUACAAACCUUACUCC
bdi-miR845	Pn3:37765798-37947362	11777	11797	2	CCAACAAGUGGUAUCAGAGCC	::::::: ::::::::::::	GGUUGUUAACCAUAGUCUCGU
vvi-miR845d	Pn3:37765798-37947362	11778	11798	2	CAACAAGUGGUAUCAGAGCCA	:: ::: ::::::::::::::	GUAGUUAACCAUAGUCUCGGU
ppt-miR902a-5p	Pn3:37765798-37947362	130855	130871	2	UGAA-AAUCUGCAUCAUU	:::: ::::::::::::	ACUUCUUAGACGUAGUAU
ath-miR5021	Pn3:35593199-35666713	42465	42484	2	UUUUCUUCUUCUUCUUCUUU	::::::::::::::::::.	AAAAGAAGAAGAAGAAGAGU
ath-miR5021	Pn3:35552044-35579038	2827	2846	2	UCUUCUUCUUCUUCUUCUCC	: :::::::::::::::::	AAAAGAAGAAGAAGAAGAGU
bdi-miR7753-5p	Pn3:33269481-33295673	21418	21438	2	GUUGAGCAAGGAAGAAGACGU	: :::::::::::::::::.:	CUACUCGUUCCUUCUUCUGUA
vvi-miR845e	Pn3:31317217-31353947	27673	27692	2	UA-CAGUUGGUAUCAGAGCCA	.: ::.:::::::::::::::	GUAGUUAACCAUAGUCUCGGU
vvi-miR845d	Pn3:31317217-31353947	27673	27692	2	UA-CAGUUGGUAUCAGAGCCA	.: ::.:::::::::::::::	GUAGUUAACCAUAGUCUCGGU
ath-miR5654-5p	Pn3:29934434-29990599	26844	26862	2	UGGAAU-UGUUGGGAUUUAU	::::: :::::::::::::	ACCUUCUACAACCCUAAAUA
ath-miR5654-5p	Pn3:29934434-29990599	13061	13079	2	UGGAAU-UGUUGGGAUUUAU	::::: :::::::::::::	ACCUUCUACAACCCUAAAUA
bdi-miR845	Pn3:2130311-2242077	35827	35847	2	ACAACAAUUGGUAUCAGAGCU	:::::::::::::::::::	GGUUGUUAACCAUAGUCUCGU
bdi-miR845	Pn3:2130311-2242077	21765	21785	2	ACAACAAUUGGUAUCAGAGCU	:::::::::::::::::::	GGUUGUUAACCAUAGUCUCGU
cpa-miR8155	Pn3:18924919-19060618	31425	31443	2	UGGUAUCAGAGCCAAGUUA	:::::::::::::: ::::	ACCAUAGUCUCGGUCCAAU
vvi-miR482	Pn26:13975293-14063947	85469	85490	2	GGAAUGGGAGGAGUGGGGAAGA	::::::::::::::.::.::::	CCUUACCCUCCUCAUCCUUUCU
vvi-miR482	Pn26:13975293-14063947	69799	69820	2	GGAAUGGGAGGAGUGGGGAAGA	::::::::::::::.::.::::	CCUUACCCUCCUCAUCCUUUCU
ptc-miR482a.2	Pn26:13975293-14063947	52145	52164	2	AAUGGGAGGAGUGGGUAAGA	::::::::::::.::.::::	UUACCCUCCUCAUCCGUUCU
mes-miR482	Pn26:13975293-14063947	85469	85490	2	GGAAUGGGAGGAGUGGGGAAGA	:::::::: :::::.:::::::	CCUUACCCACCUCAUCCCUUCU
mes-miR482	Pn26:13975293-14063947	69799	69820	2	GGAAUGGGAGGAGUGGGGAAGA	:::::::: :::::.:::::::	CCUUACCCACCUCAUCCCUUCU
pde-miR482a	Pn26:13975293-14063947	85469	85490	2	GGAAUGGGAGGAGUGGGGAAGA	::::::::::::::.::.::::	CCUUACCCUCCUCAUCCUUUCU
pde-miR482a	Pn26:13975293-14063947	69799	69820	2	GGAAUGGGAGGAGUGGGGAAGA	::::::::::::::.::.::::	CCUUACCCUCCUCAUCCUUUCU
pab-miR482c	Pn26:13975293-14063947	85469	85490	2	GGAAUGGGAGGAGUGGGGAAGA	::::::::::::::.::.::::	CCUUACCCUCCUCAUCCUUUCU
pab-miR482c	Pn26:13975293-14063947	69799	69820	2	GGAAUGGGAGGAGUGGGGAAGA	::::::::::::::.::.::::	CCUUACCCUCCUCAUCCUUUCU
osa-miR2922	Pn26:13975293-14063947	71696	71715	2	AAUUCGGGUAAUCACUUAUU	:::: ::::::::::::::	UUAAAGCCAUUAGUGAAUAA
pta-miR482c	Pn26:13975293-14063947	85471	85490	2	AAUGGGAGGAGUGGGGAAGA	::::::::::.:.:::::::	UUACCCUCCUUAUCCCUUCU
pta-miR482c	Pn26:13975293-14063947	69801	69820	2	AAUGGGAGGAGUGGGGAAGA	::::::::::.:.:::::::	UUACCCUCCUUAUCCCUUCU
pab-miR482b	Pn26:13975293-14063947	85469	85490	2	GGAAUGGGAGGAGUGGGGAAGA	::::::::::::.:.:::::::	CCUUACCCUCCUUAUCCCUUCU
pab-miR482b	Pn26:13975293-14063947	69799	69820	2	GGAAUGGGAGGAGUGGGGAAGA	::::::::::::.:.:::::::	CCUUACCCUCCUUAUCCCUUCU
pde-miR482b	Pn26:13975293-14063947	85469	85490	2	GGAAUGGGAGGAGUGGGGAAGA	::::::::::::.:.:::::::	CCUUACCCUCCUUAUCCCUUCU
pde-miR482b	Pn26:13975293-14063947	69799	69820	2	GGAAUGGGAGGAGUGGGGAAGA	::::::::::::.:.:::::::	CCUUACCCUCCUUAUCCCUUCU
vvi-miR482	Pn26:13849704-13934690	58739	58760	2	GGAAUGGGAGGAGUGGGGAAGA	::::::::::::::.::.::::	CCUUACCCUCCUCAUCCUUUCU
vvi-miR482	Pn26:13849704-13934690	47698	47719	2	GGAAUGGGAGGAGUGGGGAAGA	::::::::::::::.::.::::	CCUUACCCUCCUCAUCCUUUCU
vvi-miR482	Pn26:13849704-13934690	33366	33387	2	GGAAUGGGAGGAGUGGGGAAGA	::::::::::::::.::.::::	CCUUACCCUCCUCAUCCUUUCU
mes-miR482	Pn26:13849704-13934690	58739	58760	2	GGAAUGGGAGGAGUGGGGAAGA	:::::::: :::::.:::::::	CCUUACCCACCUCAUCCCUUCU
mes-miR482	Pn26:13849704-13934690	47698	47719	2	GGAAUGGGAGGAGUGGGGAAGA	:::::::: :::::.:::::::	CCUUACCCACCUCAUCCCUUCU
mes-miR482	Pn26:13849704-13934690	33366	33387	2	GGAAUGGGAGGAGUGGGGAAGA	:::::::: :::::.:::::::	CCUUACCCACCUCAUCCCUUCU
pde-miR482a	Pn26:13849704-13934690	58739	58760	2	GGAAUGGGAGGAGUGGGGAAGA	::::::::::::::.::.::::	CCUUACCCUCCUCAUCCUUUCU
pde-miR482a	Pn26:13849704-13934690	47698	47719	2	GGAAUGGGAGGAGUGGGGAAGA	::::::::::::::.::.::::	CCUUACCCUCCUCAUCCUUUCU
pde-miR482a	Pn26:13849704-13934690	33366	33387	2	GGAAUGGGAGGAGUGGGGAAGA	::::::::::::::.::.::::	CCUUACCCUCCUCAUCCUUUCU
pab-miR482c	Pn26:13849704-13934690	58739	58760	2	GGAAUGGGAGGAGUGGGGAAGA	::::::::::::::.::.::::	CCUUACCCUCCUCAUCCUUUCU
pab-miR482c	Pn26:13849704-13934690	47698	47719	2	GGAAUGGGAGGAGUGGGGAAGA	::::::::::::::.::.::::	CCUUACCCUCCUCAUCCUUUCU
pab-miR482c	Pn26:13849704-13934690	33366	33387	2	GGAAUGGGAGGAGUGGGGAAGA	::::::::::::::.::.::::	CCUUACCCUCCUCAUCCUUUCU
pta-miR482c	Pn26:13849704-13934690	58741	58760	2	AAUGGGAGGAGUGGGGAAGA	::::::::::.:.:::::::	UUACCCUCCUUAUCCCUUCU
pta-miR482c	Pn26:13849704-13934690	47700	47719	2	AAUGGGAGGAGUGGGGAAGA	::::::::::.:.:::::::	UUACCCUCCUUAUCCCUUCU
pta-miR482c	Pn26:13849704-13934690	33368	33387	2	AAUGGGAGGAGUGGGGAAGA	::::::::::.:.:::::::	UUACCCUCCUUAUCCCUUCU
pab-miR482b	Pn26:13849704-13934690	58739	58760	2	GGAAUGGGAGGAGUGGGGAAGA	::::::::::::.:.:::::::	CCUUACCCUCCUUAUCCCUUCU
pab-miR482b	Pn26:13849704-13934690	47698	47719	2	GGAAUGGGAGGAGUGGGGAAGA	::::::::::::.:.:::::::	CCUUACCCUCCUUAUCCCUUCU
pab-miR482b	Pn26:13849704-13934690	33366	33387	2	GGAAUGGGAGGAGUGGGGAAGA	::::::::::::.:.:::::::	CCUUACCCUCCUUAUCCCUUCU
pde-miR482b	Pn26:13849704-13934690	58739	58760	2	GGAAUGGGAGGAGUGGGGAAGA	::::::::::::.:.:::::::	CCUUACCCUCCUUAUCCCUUCU
pde-miR482b	Pn26:13849704-13934690	47698	47719	2	GGAAUGGGAGGAGUGGGGAAGA	::::::::::::.:.:::::::	CCUUACCCUCCUUAUCCCUUCU
pde-miR482b	Pn26:13849704-13934690	33366	33387	2	GGAAUGGGAGGAGUGGGGAAGA	::::::::::::.:.:::::::	CCUUACCCUCCUUAUCCCUUCU
vvi-miR482	Pn26:13824693-13888327	58377	58398	2	GGAAUGGGAGGAGUGGGGAAGA	::::::::::::::.::.::::	CCUUACCCUCCUCAUCCUUUCU
vvi-miR482	Pn26:13824693-13888327	25698	25719	2	GGAAUGGGAGGAGUGGGGAAGA	::::::::::::::.::.::::	CCUUACCCUCCUCAUCCUUUCU
mes-miR482	Pn26:13824693-13888327	58377	58398	2	GGAAUGGGAGGAGUGGGGAAGA	:::::::: :::::.:::::::	CCUUACCCACCUCAUCCCUUCU
mes-miR482	Pn26:13824693-13888327	25698	25719	2	GGAAUGGGAGGAGUGGGGAAGA	:::::::: :::::.:::::::	CCUUACCCACCUCAUCCCUUCU
pde-miR482a	Pn26:13824693-13888327	58377	58398	2	GGAAUGGGAGGAGUGGGGAAGA	::::::::::::::.::.::::	CCUUACCCUCCUCAUCCUUUCU
pde-miR482a	Pn26:13824693-13888327	25698	25719	2	GGAAUGGGAGGAGUGGGGAAGA	::::::::::::::.::.::::	CCUUACCCUCCUCAUCCUUUCU
pab-miR482c	Pn26:13824693-13888327	58377	58398	2	GGAAUGGGAGGAGUGGGGAAGA	::::::::::::::.::.::::	CCUUACCCUCCUCAUCCUUUCU
pab-miR482c	Pn26:13824693-13888327	25698	25719	2	GGAAUGGGAGGAGUGGGGAAGA	::::::::::::::.::.::::	CCUUACCCUCCUCAUCCUUUCU
pta-miR482c	Pn26:13824693-13888327	58379	58398	2	AAUGGGAGGAGUGGGGAAGA	::::::::::.:.:::::::	UUACCCUCCUUAUCCCUUCU
pta-miR482c	Pn26:13824693-13888327	25700	25719	2	AAUGGGAGGAGUGGGGAAGA	::::::::::.:.:::::::	UUACCCUCCUUAUCCCUUCU
pab-miR482b	Pn26:13824693-13888327	58377	58398	2	GGAAUGGGAGGAGUGGGGAAGA	::::::::::::.:.:::::::	CCUUACCCUCCUUAUCCCUUCU
pab-miR482b	Pn26:13824693-13888327	25698	25719	2	GGAAUGGGAGGAGUGGGGAAGA	::::::::::::.:.:::::::	CCUUACCCUCCUUAUCCCUUCU
pde-miR482b	Pn26:13824693-13888327	58377	58398	2	GGAAUGGGAGGAGUGGGGAAGA	::::::::::::.:.:::::::	CCUUACCCUCCUUAUCCCUUCU
pde-miR482b	Pn26:13824693-13888327	25698	25719	2	GGAAUGGGAGGAGUGGGGAAGA	::::::::::::.:.:::::::	CCUUACCCUCCUUAUCCCUUCU
bdi-miR5059	Pn24:3917783-3944117	2825	2844	2	UGGUGGUGCUGCCCAGGCAG	:::::::::::::::::: :	ACCACCACGACGGGUCCGGC
mdm-miR7124a	Pn23:276830-287526	542	563	2	CAAUAUAAUGUUGAUAUUGGUG	::: :::: :::::::::::::	GUU-UAUUUCAACUAUAACCAC
mdm-miR7124b	Pn23:276830-287526	542	563	2	CAAUAUAAUGUUGAUAUUGGUG	::: :::: :::::::::::::	GUU-UAUUUCAACUAUAACCAC
vvi-miR845e	Pn2:18226286-18348592	43482	43502	2	CAACAAGUGGUAUCAGAGCCA	:: ::: ::::::::::::::	GUAGUUAACCAUAGUCUCGGU
vvi-miR845d	Pn2:18226286-18348592	43482	43502	2	CAACAAGUGGUAUCAGAGCCA	:: ::: ::::::::::::::	GUAGUUAACCAUAGUCUCGGU
rgl-miR5139	Pn19:8449717-8525347	52223	52241	2	UGGUAUUAGAGCCAGGUUG	::::::.:::::::::::	ACCAUAGUCUCGGUCCAAA
osa-miR5809	Pn19:17057170-17087168	29110	29129	2	GCAGUGGUCGCCGGCGGCGA	:: :::::::::::::.:::	CGACACCAGCGGCCGCUGCU
ath-miR414	Pn17:19976260-20075418	57308	57327	2	UGA-GAUGAUGGUGAAGAUGA	::: :::::::.:::::::::	ACUGCUACUACUACUUCUACU
rgl-miR5140	Pn16:6520652-6570786	49538	49555	2	CACCUGAUCUUCACCAGC	:::: .::::::::::::	GUGGUUUAGAAGUGGUCG
cre-miR1148.2	Pn16:16818246-16927684	66980	66999	2	GGCCGG-CAGGAGGAUCUCCG	.::::: :::::::::::::.	UCGGCCUGUCCUCCUAGAGGU
gma-miR1533	Pn16:16488106-16490815	2299	2317	2	UUGUUUUUAUUUUUAUUAU	:..:: :::::::::::::	AGUAAUAAUAAAAAUAAUA
hci-miR156a	Pn16:10286939-10329379	1745	1763	2	GUACUC-CUCUCUUCUGUUA	:::::: :::::::::::.:	CAUGAGUGAGAGAAGACAGU
vvi-miR845e	Pn15:26399144-26465972	35424	35444	2	CAACAAGUGGUAUCAGAGCCA	:: ::: ::::::::::::::	GUAGUUAACCAUAGUCUCGGU
bdi-miR845	Pn15:26399144-26465972	35423	35443	2	CCAACAAGUGGUAUCAGAGCC	::::::: ::::::::::::	GGUUGUUAACCAUAGUCUCGU
vvi-miR845d	Pn15:26399144-26465972	35424	35444	2	CAACAAGUGGUAUCAGAGCCA	:: ::: ::::::::::::::	GUAGUUAACCAUAGUCUCGGU
gma-miR6300	Pn15:26399144-26465972	1819	1836	2	UCAUCAUACUACAACGAC	.::. :::::::::::::	GGUGAUAUGAUGUUGCUG
ptc-miR169u-3p	Pn15:26088065-26159578	65667	65686	2	GGGUA-CUAAAGGAGACUGCC	::.:: :.:::::::::::::	CCUAUCGGUUUCCUCUGACGG
cpa-miR535	Pn15:20737845-20764554	22444	22464	2	GCGUGCUCUCUCCCGUUGUCA	:::::::::::: ::::::::	CGCACGAGAGAGAGCAACAGU
cpa-miR535	Pn15:20737845-20764554	12040	12060	2	GCGUGCUCUCUCCCGUUGUCA	:::::::::::: ::::::::	CGCACGAGAGAGAGCAACAGU
ppt-miR535c	Pn15:20737845-20764554	22444	22464	2	GCGUGCUCUCUCCCGUUGUCA	:::::::::::: ::::::::	CGCACGAGAGAGAGCAACAGU
ppt-miR535c	Pn15:20737845-20764554	12040	12060	2	GCGUGCUCUCUCCCGUUGUCA	:::::::::::: ::::::::	CGCACGAGAGAGAGCAACAGU
ppt-miR535a	Pn15:20737845-20764554	22444	22464	2	GCGUGCUCUCUCCCGUUGUCA	:::::::::::: ::::::::	CGCACGAGAGAGAGCAACAGU
ppt-miR535a	Pn15:20737845-20764554	12040	12060	2	GCGUGCUCUCUCCCGUUGUCA	:::::::::::: ::::::::	CGCACGAGAGAGAGCAACAGU
ppt-miR535d	Pn15:20737845-20764554	22444	22464	2	GCGUGCUCUCUCCCGUUGUCA	:::::::::::: ::::::::	CGCACGAGAGAGAGCAACAGU
ppt-miR535d	Pn15:20737845-20764554	12040	12060	2	GCGUGCUCUCUCCCGUUGUCA	:::::::::::: ::::::::	CGCACGAGAGAGAGCAACAGU
vvi-miR535a	Pn15:20737845-20764554	22444	22464	2	GCGUGCUCUCUCCCGUUGUCA	:::::::::::: ::::::::	CGCACGAGAGAGAGCAACAGU
vvi-miR535a	Pn15:20737845-20764554	12040	12060	2	GCGUGCUCUCUCCCGUUGUCA	:::::::::::: ::::::::	CGCACGAGAGAGAGCAACAGU
vvi-miR535c	Pn15:20737845-20764554	22444	22464	2	GCGUGCUCUCUCCCGUUGUCA	:::::::::::: ::::::::	CGCACGAGAGAGAGCAACAGU
vvi-miR535c	Pn15:20737845-20764554	12040	12060	2	GCGUGCUCUCUCCCGUUGUCA	:::::::::::: ::::::::	CGCACGAGAGAGAGCAACAGU
osa-miR535-5p	Pn15:20737845-20764554	22444	22464	2	GCGUGCUCUCUCCCGUUGUCA	:::::::::::: ::::::::	CGCACGAGAGAGAGCAACAGU
osa-miR535-5p	Pn15:20737845-20764554	12040	12060	2	GCGUGCUCUCUCCCGUUGUCA	:::::::::::: ::::::::	CGCACGAGAGAGAGCAACAGU
pab-miR535	Pn15:20737845-20764554	22444	22464	2	GCGUGCUCUCUCCCGUUGUCA	:::::::::::: ::::::::	CGCACGAGAGAGAGCAACAGU
pab-miR535	Pn15:20737845-20764554	12040	12060	2	GCGUGCUCUCUCCCGUUGUCA	:::::::::::: ::::::::	CGCACGAGAGAGAGCAACAGU
mdm-miR535a	Pn15:20737845-20764554	22444	22464	2	GCGUGCUCUCUCCCGUUGUCA	:::::::::::: ::::::::	CGCACGAGAGAGAGCAACAGU
mdm-miR535a	Pn15:20737845-20764554	12040	12060	2	GCGUGCUCUCUCCCGUUGUCA	:::::::::::: ::::::::	CGCACGAGAGAGAGCAACAGU
vvi-miR535b	Pn15:20737845-20764554	22444	22464	2	GCGUGCUCUCUCCCGUUGUCA	:::::::::::: ::::::::	CGCACGAGAGAGAGCAACAGU
vvi-miR535b	Pn15:20737845-20764554	12040	12060	2	GCGUGCUCUCUCCCGUUGUCA	:::::::::::: ::::::::	CGCACGAGAGAGAGCAACAGU
rco-miR535	Pn15:20737845-20764554	22444	22464	2	GCGUGCUCUCUCCCGUUGUCA	:::::::::::: ::::::::	CGCACGAGAGAGAGCAACAGU
rco-miR535	Pn15:20737845-20764554	12040	12060	2	GCGUGCUCUCUCCCGUUGUCA	:::::::::::: ::::::::	CGCACGAGAGAGAGCAACAGU
ppt-miR535b	Pn15:20737845-20764554	22444	22464	2	GCGUGCUCUCUCCCGUUGUCA	:::::::::::: ::::::::	CGCACGAGAGAGAGCAACAGU
ppt-miR535b	Pn15:20737845-20764554	12040	12060	2	GCGUGCUCUCUCCCGUUGUCA	:::::::::::: ::::::::	CGCACGAGAGAGAGCAACAGU
osa-miR2922	Pn12:9450219-9532032	22882	22901	2	AAUUCGGGUAAUCACUUAUU	:::: ::::::::::::::	UUAAAGCCAUUAGUGAAUAA
osa-miR2922	Pn12:9450219-9532032	15708	15727	2	AAUUCGGGUAAUCACUUAUU	:::: ::::::::::::::	UUAAAGCCAUUAGUGAAUAA
osa-miR2922	Pn12:9433167-9483518	39934	39953	2	AAUUCGGGUAAUCACUUAUU	:::: ::::::::::::::	UUAAAGCCAUUAGUGAAUAA
osa-miR2922	Pn12:9433167-9483518	32760	32779	2	AAUUCGGGUAAUCACUUAUU	:::: ::::::::::::::	UUAAAGCCAUUAGUGAAUAA
rgl-miR5139	Pn12:12154105-12284918	42427	42445	2	UGGUAUCAGAGCCAAGUUU	:::::::::::::: ::::	ACCAUAGUCUCGGUCCAAA
cpa-miR8155	Pn12:12154105-12284918	29321	29339	2	UGGUAUCAGAACCAGGUUA	:::::::::: ::::::::	ACCAUAGUCUCGGUCCAAU
gma-miR1533	Pn12:11982996-12020631	34292	34310	2	UCAUUAAUAUUUUUAUUAU	:::::: ::::::::::::	AGUAAUAAUAAAAAUAAUA
gma-miR171i-5p	Pn12:11451031-11513320	743	762	2	UGUGAGCAUUGCUUUCUUAA	: :::::::::::::::::	AAACUCGUAACGAAAGAAUA
pta-miR482a	Pn12:10419253-10478497	48221	48242	2	GGAAUGGGAGGAGUAGGGAAAA	:::::::::::::::::::: :	CCUUACCCUCCUCAUCCCUUCU
pta-miR482a	Pn12:10419253-10478497	5528	5549	2	GGAAUGGGAGGAGUAGGGAAAA	:::::::::::::::::::: :	CCUUACCCUCCUCAUCCCUUCU
pta-miR482b	Pn12:10419253-10478497	48221	48242	2	GGAAUGGGAGGAGUAGGGAAAA	:::::::::::::::::::: :	CCUUACCCUCCUCAUCCCUUCU
pta-miR482b	Pn12:10419253-10478497	5528	5549	2	GGAAUGGGAGGAGUAGGGAAAA	:::::::::::::::::::: :	CCUUACCCUCCUCAUCCCUUCU
pab-miR482a	Pn12:10419253-10478497	48221	48242	2	GGAAUGGGAGGAGUAGGGAAAA	:::::::::::::::::::: :	CCUUACCCUCCUCAUCCCUUCU
pab-miR482a	Pn12:10419253-10478497	5528	5549	2	GGAAUGGGAGGAGUAGGGAAAA	:::::::::::::::::::: :	CCUUACCCUCCUCAUCCCUUCU
ptc-miR472a	Pn12:10419253-10478497	48221	48242	2	GGAAUGGGAGGAGUAGGGAAAA	:: ::::: :::::::::::::	CCCUACCCACCUCAUCCCUUUU
ptc-miR472a	Pn12:10419253-10478497	5528	5549	2	GGAAUGGGAGGAGUAGGGAAAA	:: ::::: :::::::::::::	CCCUACCCACCUCAUCCCUUUU
vvi-miR482	Pn12:10322548-10466227	41945	41966	2	GGAAUGGGAGGAGUAGGAAAAA	:::::::::::::::::::: :	CCUUACCCUCCUCAUCCUUUCU
vvi-miR482	Pn12:10322548-10466227	5857	5878	2	GGAAUGGGAGGAGUAGGAAAAA	:::::::::::::::::::: :	CCUUACCCUCCUCAUCCUUUCU
pta-miR482a	Pn12:10322548-10466227	102233	102254	2	GGAAUGGGAGGAGUAGGGAAAA	:::::::::::::::::::: :	CCUUACCCUCCUCAUCCCUUCU
pta-miR482a	Pn12:10322548-10466227	85909	85930	2	GGAAUGGGAGGAGUAGGGAAAA	:::::::::::::::::::: :	CCUUACCCUCCUCAUCCCUUCU
ath-miR472-3p	Pn12:10322548-10466227	41945	41966	2	GGAAUGGGAGGAGUAGGAAAAA	:: ::::: :::::::::::::	CCAUACCCGCCUCAUCCUUUUU
ath-miR472-3p	Pn12:10322548-10466227	5857	5878	2	GGAAUGGGAGGAGUAGGAAAAA	:: ::::: :::::::::::::	CCAUACCCGCCUCAUCCUUUUU
pde-miR482a	Pn12:10322548-10466227	41945	41966	2	GGAAUGGGAGGAGUAGGAAAAA	:::::::::::::::::::: :	CCUUACCCUCCUCAUCCUUUCU
pde-miR482a	Pn12:10322548-10466227	5857	5878	2	GGAAUGGGAGGAGUAGGAAAAA	:::::::::::::::::::: :	CCUUACCCUCCUCAUCCUUUCU
pab-miR482c	Pn12:10322548-10466227	41945	41966	2	GGAAUGGGAGGAGUAGGAAAAA	:::::::::::::::::::: :	CCUUACCCUCCUCAUCCUUUCU
pab-miR482c	Pn12:10322548-10466227	5857	5878	2	GGAAUGGGAGGAGUAGGAAAAA	:::::::::::::::::::: :	CCUUACCCUCCUCAUCCUUUCU
pta-miR482b	Pn12:10322548-10466227	102233	102254	2	GGAAUGGGAGGAGUAGGGAAAA	:::::::::::::::::::: :	CCUUACCCUCCUCAUCCCUUCU
pta-miR482b	Pn12:10322548-10466227	85909	85930	2	GGAAUGGGAGGAGUAGGGAAAA	:::::::::::::::::::: :	CCUUACCCUCCUCAUCCCUUCU
aly-miR472-3p	Pn12:10322548-10466227	41945	41966	2	GGAAUGGGAGGAGUAGGAAAAA	:: ::::: :::::::::::::	CCAUACCCGCCUCAUCCUUUUU
aly-miR472-3p	Pn12:10322548-10466227	5857	5878	2	GGAAUGGGAGGAGUAGGAAAAA	:: ::::: :::::::::::::	CCAUACCCGCCUCAUCCUUUUU
pab-miR482a	Pn12:10322548-10466227	102233	102254	2	GGAAUGGGAGGAGUAGGGAAAA	:::::::::::::::::::: :	CCUUACCCUCCUCAUCCCUUCU
pab-miR482a	Pn12:10322548-10466227	85909	85930	2	GGAAUGGGAGGAGUAGGGAAAA	:::::::::::::::::::: :	CCUUACCCUCCUCAUCCCUUCU
ptc-miR472a	Pn12:10322548-10466227	102233	102254	2	GGAAUGGGAGGAGUAGGGAAAA	:: ::::: :::::::::::::	CCCUACCCACCUCAUCCCUUUU
ptc-miR472a	Pn12:10322548-10466227	85909	85930	2	GGAAUGGGAGGAGUAGGGAAAA	:: ::::: :::::::::::::	CCCUACCCACCUCAUCCCUUUU
pta-miR159b	Pn11:28210738-28243749	6072	6090	2	GUGAGC-CUCUUCAAUCCAA	: :::: :::::::::::::	CCCUCGAGAGAAGUUAGGUU
pta-miR159b	Pn11:28199176-28233985	17634	17652	2	GUGAGC-CUCUUCAAUCCAA	: :::: :::::::::::::	CCCUCGAGAGAAGUUAGGUU
vvi-miR845e	Pn11:19699537-19873581	5851	5871	2	CAACAAGUGGUAUCAGAGCCA	:: ::: ::::::::::::::	GUAGUUAACCAUAGUCUCGGU
bdi-miR845	Pn11:19699537-19873581	5850	5870	2	CCAACAAGUGGUAUCAGAGCC	::::::: ::::::::::::	GGUUGUUAACCAUAGUCUCGU
vvi-miR845d	Pn11:19699537-19873581	5851	5871	2	CAACAAGUGGUAUCAGAGCCA	:: ::: ::::::::::::::	GUAGUUAACCAUAGUCUCGGU
bdi-miR845	Pn10:2097938-2159645	54842	54862	2	CCAACAAGUGGUAUCAGAGCU	::::::: ::::::::::::	GGUUGUUAACCAUAGUCUCGU
osa-miR414	Pn1:33700058-33880126	170559	170578	2	GGACGAUGAUGAUG-GGAUGA	:::::::::::::: ::::::	CCUGCUACUACUACUCCUACU
osa-miR414	Pn1:33700058-33880126	83649	83668	2	GGACGAUGAUGAUG-GGAUGA	:::::::::::::: ::::::	CCUGCUACUACUACUCCUACU
osa-miR414	Pn1:33700058-33880126	35407	35426	2	GGACGAUGAUGAUG-GGAUGA	:::::::::::::: ::::::	CCUGCUACUACUACUCCUACU
zma-miR156a-3p	Pn1:3336098-3420939	46797	46818	2	ACUUACAGAGAGAGGAGUGAGC	::: ::::::::::.:::::::	UGACUGUCUCUCUCUUCACUCG
cre-miR1161a	Pn1:1865056-1869073	3978	3997	2	GCUGUCUGAGGACUCCAGUA	::::: ::::.:::::::::	CGACA-ACUCUUGAGGUCAU
cre-miR1161b	Pn1:1865056-1869073	3978	3997	2	GCUGUCUGAGGACUCCAGUA	::::: ::::.:::::::::	CGACA-ACUCUUGAGGUCAU

## Sheet: stem
miRNA_ID	CircRNA_ID	CircRNA_start	CircRNA_end	Expectation	miRNA_match	Alignment	circRNA_match
ptc-miR482a.1	Pn12:10327709-10482628	139765	139781	0	GGAAUGGGAGGAGUAGG	:::::::::::::::::	CCUUACCCUCCUCAUCC
ptc-miR482a.1	Pn12:10327709-10482628	97072	97088	0	GGAAUGGGAGGAGUAGG	:::::::::::::::::	CCUUACCCUCCUCAUCC
ptc-miR482a.1	Pn12:10327709-10482628	80748	80764	0	GGAAUGGGAGGAGUAGG	:::::::::::::::::	CCUUACCCUCCUCAUCC
ptc-miR482a.1	Pn12:10279452-10439001	145329	145345	0	GGAAUGGGAGGAGUAGG	:::::::::::::::::	CCUUACCCUCCUCAUCC
ptc-miR482a.1	Pn12:10279452-10439001	129005	129021	0	GGAAUGGGAGGAGUAGG	:::::::::::::::::	CCUUACCCUCCUCAUCC
ptc-miR482a.1	Pn12:10279452-10439001	85041	85057	0	GGAAUGGGAGGAGUAGG	:::::::::::::::::	CCUUACCCUCCUCAUCC
ptc-miR482a.1	Pn12:10243014-10318354	34957	34973	0	GGAAUGGGAGGAGUAGG	:::::::::::::::::	CCUUACCCUCCUCAUCC
ptc-miR482a.1	Pn12:10243014-10318354	26335	26351	0	GGAAUGGGAGGAGUAGG	:::::::::::::::::	CCUUACCCUCCUCAUCC
cpa-miR8155	Pn3:37765798-37872060	11785	11803	0.5	UGGUAUCAGAGCCAGGUUG	::::::::::::::::::.	ACCAUAGUCUCGGUCCAAU
rgl-miR5139	Pn3:37765798-37872060	11785	11803	1	UGGUAUCAGAGCCAGGUUG	::::::::::::::::::	ACCAUAGUCUCGGUCCAAA
pta-miR482a	Pn26:13901832-14086438	158930	158951	1	GGAAUGGGAGGAGUGGGGAAGA	::::::::::::::.:::::::	CCUUACCCUCCUCAUCCCUUCU
pta-miR482a	Pn26:13901832-14086438	143260	143281	1	GGAAUGGGAGGAGUGGGGAAGA	::::::::::::::.:::::::	CCUUACCCUCCUCAUCCCUUCU
pta-miR482a	Pn26:13901832-14086438	69751	69772	1	GGAAUGGGAGGAGUGGGGAAGA	::::::::::::::.:::::::	CCUUACCCUCCUCAUCCCUUCU
pta-miR482b	Pn26:13901832-14086438	158930	158951	1	GGAAUGGGAGGAGUGGGGAAGA	::::::::::::::.:::::::	CCUUACCCUCCUCAUCCCUUCU
pta-miR482b	Pn26:13901832-14086438	143260	143281	1	GGAAUGGGAGGAGUGGGGAAGA	::::::::::::::.:::::::	CCUUACCCUCCUCAUCCCUUCU
pta-miR482b	Pn26:13901832-14086438	69751	69772	1	GGAAUGGGAGGAGUGGGGAAGA	::::::::::::::.:::::::	CCUUACCCUCCUCAUCCCUUCU
pab-miR482a	Pn26:13901832-14086438	158930	158951	1	GGAAUGGGAGGAGUGGGGAAGA	::::::::::::::.:::::::	CCUUACCCUCCUCAUCCCUUCU
pab-miR482a	Pn26:13901832-14086438	143260	143281	1	GGAAUGGGAGGAGUGGGGAAGA	::::::::::::::.:::::::	CCUUACCCUCCUCAUCCCUUCU
pab-miR482a	Pn26:13901832-14086438	69751	69772	1	GGAAUGGGAGGAGUGGGGAAGA	::::::::::::::.:::::::	CCUUACCCUCCUCAUCCCUUCU
ptc-miR482a.1	Pn26:13901832-14086438	158930	158946	1	GGAAUGGGAGGAGUGGG	::::::::::::::.::	CCUUACCCUCCUCAUCC
ptc-miR482a.1	Pn26:13901832-14086438	143260	143276	1	GGAAUGGGAGGAGUGGG	::::::::::::::.::	CCUUACCCUCCUCAUCC
ptc-miR482a.1	Pn26:13901832-14086438	125604	125620	1	GGAAUGGGAGGAGUGGG	::::::::::::::.::	CCUUACCCUCCUCAUCC
ath-miR5658	Pn2:13491438-13509122	2497	2517	1	UAUCAUCAUCAUCAUCAUCAU	: :::::::::::::::::::	AAAGUAGUAGUAGUAGUAGUA
aly-miR835-5p	Pn2:1266451-1325423	53450	53471	1	GAUACAAGAACAUAUGCAAGAA	:::: :::::::::::::::::	CUAU-UUCUUGUAUACGUUCUU
ath-miR835-5p	Pn2:1266451-1325423	53450	53471	1	GAUACAAGAACAUAUGCAAGAA	:::: :::::::::::::::::	CUAU-UUCUUGUAUACGUUCUU
aly-miR838-3p	Pn14:23023113-23045736	17886	17905	1	UG-GCAAGAAGAAGAAGAAAA	:: ::::::::::::::::::	ACACGUUCUUCUUCUUCUUUU
mtr-miR2611	Pn12:15743223-15840089	39699	39719	1	UUCAUCAUACACUGACAAAUA	::::::: :::::::::::::	AAGUAGUUUGUGACUGUUUAU
stu-miR169e-5p	Pn3:3880033-3943296	17273	17292	1.5	AGGCAGGUCAUCCUUGGUUA	:::::.:::::::::::.::	UCCGUUCAGUAGGAACCGAU
stu-miR169d-5p	Pn3:3880033-3943296	17273	17292	1.5	AGGCAGGUCAUCCUUGGUUA	:::::.:::::::::::.::	UCCGUUCAGUAGGAACCGAU
stu-miR169f-5p	Pn3:3880033-3943296	17273	17292	1.5	AGGCAGGUCAUCCUUGGUUA	:::::.:::::::::::.::	UCCGUUCAGUAGGAACCGAU
stu-miR169c-5p	Pn3:3880033-3943296	17273	17292	1.5	AGGCAGGUCAUCCUUGGUUA	:::::.:::::::::::.::	UCCGUUCAGUAGGAACCGAU
stu-miR169h	Pn3:3880033-3943296	17273	17292	1.5	AGGCAGGUCAUCCUUGGUUA	:::::.:::::::::::.::	UCCGUUCAGUAGGAACCGAU
stu-miR169a-5p	Pn3:3880033-3943296	17273	17292	1.5	AGGCAGGUCAUCCUUGGUUA	:::::.:::::::::::.::	UCCGUUCAGUAGGAACCGAU
sbi-miR169d-5p	Pn3:3880033-3943296	17273	17292	1.5	AGGCAGGUCAUCCUUGGUUA	:::::.:::::::::::.::	UCCGUUCAGUAGGAACCGAU
stu-miR169g	Pn3:3880033-3943296	17273	17292	1.5	AGGCAGGUCAUCCUUGGUUA	:::::.:::::::::::.::	UCCGUUCAGUAGGAACCGAU
stu-miR169b-5p	Pn3:3880033-3943296	17273	17292	1.5	AGGCAGGUCAUCCUUGGUUA	:::::.:::::::::::.::	UCCGUUCAGUAGGAACCGAU
bdi-miR845	Pn3:36656933-36795365	97729	97750	1.5	CUAACAAAUUGGUAUCAGAGCA	:.::::: ::::::::::::::	GGUUGUU-AACCAUAGUCUCGU
bdi-miR845	Pn3:35593199-35666713	28035	28056	1.5	CUAACAAAUUGGUAUCAGAGCA	:.::::: ::::::::::::::	GGUUGUU-AACCAUAGUCUCGU
vvi-miR845b	Pn3:30591188-30712030	9038	9057	1.5	UA-CAGUUGGUAUCAGAGCUA	:: ::.:::::::::::::::	AUAGUUAACCAUAGUCUCGAU
vvi-miR845a	Pn3:30591188-30712030	9038	9057	1.5	UA-CAGUUGGUAUCAGAGCUA	:: ::.:::::::::::::::	AUAGUUAACCAUAGUCUCGAU
ath-miR5021	Pn3:24571500-24627850	2348	2367	1.5	UUUUUUUCUUUUUCUUCUCA	::::.:::::.:::::::::	AAAAGAAGAAGAAGAAGAGU
pta-miR482a	Pn26:13901832-14086438	96937	96958	1.5	GGGAUGGGAGGAGUGGGGAAGA	::.:::::::::::.:::::::	CCUUACCCUCCUCAUCCCUUCU
pta-miR482b	Pn26:13901832-14086438	96937	96958	1.5	GGGAUGGGAGGAGUGGGGAAGA	::.:::::::::::.:::::::	CCUUACCCUCCUCAUCCCUUCU
pab-miR482a	Pn26:13901832-14086438	96937	96958	1.5	GGGAUGGGAGGAGUGGGGAAGA	::.:::::::::::.:::::::	CCUUACCCUCCUCAUCCCUUCU
rgl-miR5138	Pn26:13901832-14086438	132887	132905	1.5	UAGAUGCCUAACGAUUUUU	::: .::::::::::::::	AUC-GCGGAUUGCUAAAAA
rgl-miR5138	Pn26:13901832-14086438	104922	104940	1.5	UAGAUGCCUAACGAUUUUU	::: .::::::::::::::	AUC-GCGGAUUGCUAAAAA
rgl-miR5138	Pn26:13901832-14086438	90456	90474	1.5	UAGAUGCCUAACGAUUUUU	::: .::::::::::::::	AUC-GCGGAUUGCUAAAAA
ptc-miR482a.1	Pn26:13901832-14086438	96937	96953	1.5	GGGAUGGGAGGAGUGGG	::.:::::::::::.::	CCUUACCCUCCUCAUCC
esi-miR8626	Pn2:23911007-23957459	43410	43427	1.5	GCGGUGGCGGCUGCUGGC	::::.:::::::::::.:	CGCCGCCGCCGACGACUG
esi-miR8626	Pn2:23911007-23957459	43294	43311	1.5	GCGGUGGCGGCUGCUGGC	::::.:::::::::::.:	CGCCGCCGCCGACGACUG
ath-miR5658	Pn2:1266451-1325423	40289	40309	1.5	GUUCGUCAUCAUCAUCAUCAU	:::.::::::::::::::::	AAAGUAGUAGUAGUAGUAGUA
cpa-miR8155	Pn19:8449717-8525347	52223	52241	1.5	UGGUAUUAGAGCCAGGUUG	::::::.:::::::::::.	ACCAUAGUCUCGGUCCAAU
gma-miR1533	Pn19:12446952-12499817	33838	33857	1.5	UUAUUUAUUAUUUUUAUUAU	:.::: ::::::::::::::	AGUAA-UAAUAAAAAUAAUA
gma-miR394a-3p	Pn18:19198748-19218489	527	546	1.5	AGAGAGUAGCCAACAGAGCU	:.:: :::::::::::::::	UUUCACAUCGGUUGUCUCGA
gma-miR1533	Pn13:10002976-10154433	60692	60711	1.5	UUAUUUAUUAUUUUUAUUAU	:.::: ::::::::::::::	AGUAA-UAAUAAAAAUAAUA
gra-miR482	Pn12:8253908-8414086	43864	43885	1.5	GGAAUGGGGGGAGUUGGAAAGA	::::::::.:::.:::::::::	CCUUACCCUCCUUAACCUUUCU
gma-miR1533	Pn12:15743223-15840089	95585	95602	1.5	UUAUU-UUAUUUUUAUUAU	:.::: :::::::::::::	AGUAAUAAUAAAAAUAAUA
gma-miR1511	Pn12:10327709-10482628	64084	64103	1.5	AGUGGUAUCAGAGCCUGGUU	.::::::::::::::::::	GUACCAUAGUCUCGGACCAA
gma-miR1511	Pn12:10279452-10439001	112341	112360	1.5	AGUGGUAUCAGAGCCUGGUU	.::::::::::::::::::	GUACCAUAGUCUCGGACCAA
gma-miR1514a-3p	Pn1:3336098-3420939	61590	61610	1.5	UUUUUAUUUUAAAAUAGGCAA	::::.:::::::::::::::	AAAAGUAAAAUUUUAUCCGUA
gma-miR1514a-3p	Pn1:3336098-3420939	38590	38610	1.5	UUUUUAUUUUAAAAUAGGCAA	::::.:::::::::::::::	AAAAGUAAAAUUUUAUCCGUA
gma-miR1514a-3p	Pn1:3336098-3420939	26946	26966	1.5	UUUUUAUUUUAAAAUAGGCAA	::::.:::::::::::::::	AAAAGUAAAAUUUUAUCCGUA
gma-miR1514b-3p	Pn1:3336098-3420939	61590	61610	1.5	UUUUUAUUUUAAAAUAGGCAA	::::.:::::::::::::::	AAAAGUAAAAUUUUAUCCGUA
gma-miR1514b-3p	Pn1:3336098-3420939	38590	38610	1.5	UUUUUAUUUUAAAAUAGGCAA	::::.:::::::::::::::	AAAAGUAAAAUUUUAUCCGUA
gma-miR1514b-3p	Pn1:3336098-3420939	26946	26966	1.5	UUUUUAUUUUAAAAUAGGCAA	::::.:::::::::::::::	AAAAGUAAAAUUUUAUCCGUA
stu-miR169c-3p	Pn9:5301861-5312312	9281	9298	2	GGUAACUAAGGAGACUGC	:::: :.:::::::::::	CCAUCGGUUCCUCUGACG
gma-miR1533	Pn9:32020578-32101473	63296	63314	2	UCAUUAUUAUUAUUAUUAU	::::::::::: :::::::	AGUAAUAAUAAAAAUAAUA
gma-miR1533	Pn9:32020578-32101473	63269	63287	2	UCAUUAUUAUUAUUAUUAU	::::::::::: :::::::	AGUAAUAAUAAAAAUAAUA
gma-miR1533	Pn9:32020578-32101473	43957	43975	2	UCAUUAUUAUUAUUAUUAU	::::::::::: :::::::	AGUAAUAAUAAAAAUAAUA
bdi-miR845	Pn9:31406786-31488075	56389	56408	2	CCAACA-UUGGUAUCAGAGUA	:::::: ::::::::::::.:	GGUUGUUAACCAUAGUCUCGU
gma-miR1511	Pn9:31406786-31488075	56260	56279	2	AAUGGUAUCAGAGCUUGGUU	:::::::::::::.:::::	GUACCAUAGUCUCGGACCAA
gma-miR1533	Pn9:12509649-12659923	94796	94814	2	CAAUUAUUAUUUUUAUUAU	:::::::::::::::::	AGUAAUAAUAAAAAUAAUA
gma-miR1533	Pn8:5457725-5532719	63645	63663	2	UCGUUGUUAUUUUUAUUGU	::.::.:::::::::::.:	AGUAAUAAUAAAAAUAAUA
osa-miR5157b-5p	Pn8:30068459-30071465	916	938	2	AGAAGUUGUAGCU-UUAAAAAGUU	::::::::::::: ::::::::::	UCUUCAACAUCGAUAAUUUUUCAA
osa-miR5157a-5p	Pn8:30068459-30071465	916	938	2	AGAAGUUGUAGCU-UUAAAAAGUU	::::::::::::: ::::::::::	UCUUCAACAUCGAUAAUUUUUCAA
aly-miR3437-3p	Pn8:18906206-19041684	3949	3968	2	UUAGAAAACAAGAUCCACCG	.:.::::::::::::::::	UGUUUUUUGUUCUAGGUGGC
gma-miR396g	Pn4:19289105-19418033	112861	112882	2	CAUGCACUAAGAAGUUCAAGAA	::::: :::::::::::::::	CUACGU-AUUCUUCAAGUUCUU
mtr-miR2673b	Pn4:19289105-19418033	107524	107545	2	GGGGAAGAGGAAGAGGAGGAGG	: :::::::::::::::.::::	CACCUUCUCCUUCUCCUUCUCC
gma-miR1533	Pn4:19289105-19418033	116161	116179	2	UCAUUAUUAUUAUUAUUAU	::::::::::: :::::::	AGUAAUAAUAAAAAUAAUA
mtr-miR2673a	Pn4:19289105-19418033	107524	107545	2	GGGGAAGAGGAAGAGGAGGAGG	: :::::::::::::::.::::	CACCUUCUCCUUCUCCUUCUCC
nta-miR169t	Pn3:3880033-3943296	17272	17292	2	GAGGCAGGUCAUCCUUGGUUA	.:::::.:::::::::::.::	UUCCGUUCAGUAGGAACCGAU
cpa-miR8155	Pn3:3880033-3943296	3981	3998	2	UGGUAUCAGAGCC-GGUUA	::::::::::::: :::::	ACCAUAGUCUCGGUCCAAU
ath-miR845a	Pn3:3880033-3943296	3973	3994	2	CAACAAAUUGGUAUCAGAGCCG	:: ::: :::::::::::::::	GUAGUU-AACCAUAGUCUCGGC
cca-miR169a	Pn3:3880033-3943296	17272	17292	2	GAGGCAGGUCAUCCUUGGUUA	.:::::.:::::::::::.::	UUCCGUUCAGUAGGAACCGAU
gma-miR1507c-3p	Pn3:38127374-38298116	110191	110210	2	AGAUGAUGUUUGGAACGAGG	::::::::::::::: ::::	UCUACUACAAACCUUACUCC
gma-miR1507c-3p	Pn3:38127374-38298116	27872	27891	2	AGAUGAUGUUUGGAACGAGG	::::::::::::::: ::::	UCUACUACAAACCUUACUCC
ppt-miR902a-5p	Pn3:38127374-38298116	138255	138271	2	UGAA-AAUCUGCAUCAUC	:::: ::::::::::::	ACUUCUUAGACGUAGUAU
ppt-miR902a-5p	Pn3:38127374-38298116	64421	64437	2	UGAA-AAUCUGCAUCAUC	:::: ::::::::::::	ACUUCUUAGACGUAGUAU
gma-miR1507c-3p	Pn3:38034300-38192073	120946	120965	2	AGAUGAUGUUUGGAACGAGG	::::::::::::::: ::::	UCUACUACAAACCUUACUCC
gma-miR1507c-3p	Pn3:38034300-38192073	96412	96431	2	AGAUGAUGUUUGGAACGAGG	::::::::::::::: ::::	UCUACUACAAACCUUACUCC
ppt-miR902a-5p	Pn3:38034300-38192073	157495	157511	2	UGAA-AAUCUGCAUCAUC	:::: ::::::::::::	ACUUCUUAGACGUAGUAU
ppt-miR902a-5p	Pn3:38034300-38192073	66439	66455	2	UGAA-AAUCUGCAUCAUC	:::: ::::::::::::	ACUUCUUAGACGUAGUAU
gma-miR1507c-3p	Pn3:37847499-37965380	104299	104318	2	AGAUGAUGUUUGGAACGAGG	::::::::::::::: ::::	UCUACUACAAACCUUACUCC
gma-miR1507c-3p	Pn3:37847499-37965380	31819	31838	2	AGAUGAUGUUUGGAACGAGG	::::::::::::::: ::::	UCUACUACAAACCUUACUCC
ppt-miR902a-5p	Pn3:37847499-37965380	49154	49170	2	UGAA-AAUCUGCAUCAUU	:::: ::::::::::::	ACUUCUUAGACGUAGUAU
vvi-miR845e	Pn3:37765798-37872060	11778	11798	2	CAACAAGUGGUAUCAGAGCCA	:: ::: ::::::::::::::	GUAGUUAACCAUAGUCUCGGU
gma-miR1507c-3p	Pn3:37765798-37872060	68364	68383	2	AGAUGAUGUUUGGAACGAGG	::::::::::::::: ::::	UCUACUACAAACCUUACUCC
gma-miR1507c-3p	Pn3:37765798-37872060	40821	40840	2	AGAUGAUGUUUGGAACGAGG	::::::::::::::: ::::	UCUACUACAAACCUUACUCC
gma-miR1507c-3p	Pn3:37765798-37872060	9110	9129	2	AGAUGAUGUUUGGAACGAGG	::::::::::::::: ::::	UCUACUACAAACCUUACUCC
bdi-miR845	Pn3:37765798-37872060	11777	11797	2	CCAACAAGUGGUAUCAGAGCC	::::::: ::::::::::::	GGUUGUUAACCAUAGUCUCGU
vvi-miR845d	Pn3:37765798-37872060	11778	11798	2	CAACAAGUGGUAUCAGAGCCA	:: ::: ::::::::::::::	GUAGUUAACCAUAGUCUCGGU
ath-miR5021	Pn3:35593199-35666713	42465	42484	2	UUUUCUUCUUCUUCUUCUUU	::::::::::::::::::.	AAAAGAAGAAGAAGAAGAGU
ath-miR5021	Pn3:35544789-35579038	10082	10101	2	UCUUCUUCUUCUUCUUCUCC	: :::::::::::::::::	AAAAGAAGAAGAAGAAGAGU
bdi-miR7753-5p	Pn3:33269481-33295673	21418	21438	2	GUUGAGCAAGGAAGAAGACGU	: :::::::::::::::::.:	CUACUCGUUCCUUCUUCUGUA
vvi-miR845e	Pn3:30591188-30712030	43230	43249	2	UA-CAGUUGGUAUCAGAGCCA	.: ::.:::::::::::::::	GUAGUUAACCAUAGUCUCGGU
vvi-miR845d	Pn3:30591188-30712030	43230	43249	2	UA-CAGUUGGUAUCAGAGCCA	.: ::.:::::::::::::::	GUAGUUAACCAUAGUCUCGGU
ath-miR5654-5p	Pn3:29934434-29990599	26844	26862	2	UGGAAU-UGUUGGGAUUUAU	::::: :::::::::::::	ACCUUCUACAACCCUAAAUA
ath-miR5654-5p	Pn3:29934434-29990599	13061	13079	2	UGGAAU-UGUUGGGAUUUAU	::::: :::::::::::::	ACCUUCUACAACCCUAAAUA
gma-miR1511	Pn3:28369182-28514179	90867	90886	2	GAAGGUAUCAGAGCCUGGUU	: :::::::::::::::::	GUACCAUAGUCUCGGACCAA
bdi-miR845	Pn3:2130311-2242077	35827	35847	2	ACAACAAUUGGUAUCAGAGCU	:::::::::::::::::::	GGUUGUUAACCAUAGUCUCGU
bdi-miR845	Pn3:2130311-2242077	21765	21785	2	ACAACAAUUGGUAUCAGAGCU	:::::::::::::::::::	GGUUGUUAACCAUAGUCUCGU
cpa-miR8155	Pn3:18924919-19060618	31425	31443	2	UGGUAUCAGAGCCAAGUUA	:::::::::::::: ::::	ACCAUAGUCUCGGUCCAAU
vvi-miR482	Pn26:13901832-14086438	158930	158951	2	GGAAUGGGAGGAGUGGGGAAGA	::::::::::::::.::.::::	CCUUACCCUCCUCAUCCUUUCU
vvi-miR482	Pn26:13901832-14086438	143260	143281	2	GGAAUGGGAGGAGUGGGGAAGA	::::::::::::::.::.::::	CCUUACCCUCCUCAUCCUUUCU
vvi-miR482	Pn26:13901832-14086438	69751	69772	2	GGAAUGGGAGGAGUGGGGAAGA	::::::::::::::.::.::::	CCUUACCCUCCUCAUCCUUUCU
ptc-miR482a.2	Pn26:13901832-14086438	125606	125625	2	AAUGGGAGGAGUGGGUAAGA	::::::::::::.::.::::	UUACCCUCCUCAUCCGUUCU
mes-miR482	Pn26:13901832-14086438	158930	158951	2	GGAAUGGGAGGAGUGGGGAAGA	:::::::: :::::.:::::::	CCUUACCCACCUCAUCCCUUCU
mes-miR482	Pn26:13901832-14086438	143260	143281	2	GGAAUGGGAGGAGUGGGGAAGA	:::::::: :::::.:::::::	CCUUACCCACCUCAUCCCUUCU
mes-miR482	Pn26:13901832-14086438	69751	69772	2	GGAAUGGGAGGAGUGGGGAAGA	:::::::: :::::.:::::::	CCUUACCCACCUCAUCCCUUCU
pde-miR482a	Pn26:13901832-14086438	158930	158951	2	GGAAUGGGAGGAGUGGGGAAGA	::::::::::::::.::.::::	CCUUACCCUCCUCAUCCUUUCU
pde-miR482a	Pn26:13901832-14086438	143260	143281	2	GGAAUGGGAGGAGUGGGGAAGA	::::::::::::::.::.::::	CCUUACCCUCCUCAUCCUUUCU
pde-miR482a	Pn26:13901832-14086438	69751	69772	2	GGAAUGGGAGGAGUGGGGAAGA	::::::::::::::.::.::::	CCUUACCCUCCUCAUCCUUUCU
pab-miR482c	Pn26:13901832-14086438	158930	158951	2	GGAAUGGGAGGAGUGGGGAAGA	::::::::::::::.::.::::	CCUUACCCUCCUCAUCCUUUCU
pab-miR482c	Pn26:13901832-14086438	143260	143281	2	GGAAUGGGAGGAGUGGGGAAGA	::::::::::::::.::.::::	CCUUACCCUCCUCAUCCUUUCU
pab-miR482c	Pn26:13901832-14086438	69751	69772	2	GGAAUGGGAGGAGUGGGGAAGA	::::::::::::::.::.::::	CCUUACCCUCCUCAUCCUUUCU
osa-miR2922	Pn26:13901832-14086438	145157	145176	2	AAUUCGGGUAAUCACUUAUU	:::: ::::::::::::::	UUAAAGCCAUUAGUGAAUAA
pta-miR482c	Pn26:13901832-14086438	158932	158951	2	AAUGGGAGGAGUGGGGAAGA	::::::::::.:.:::::::	UUACCCUCCUUAUCCCUUCU
pta-miR482c	Pn26:13901832-14086438	143262	143281	2	AAUGGGAGGAGUGGGGAAGA	::::::::::.:.:::::::	UUACCCUCCUUAUCCCUUCU
pta-miR482c	Pn26:13901832-14086438	69753	69772	2	AAUGGGAGGAGUGGGGAAGA	::::::::::.:.:::::::	UUACCCUCCUUAUCCCUUCU
pab-miR482b	Pn26:13901832-14086438	158930	158951	2	GGAAUGGGAGGAGUGGGGAAGA	::::::::::::.:.:::::::	CCUUACCCUCCUUAUCCCUUCU
pab-miR482b	Pn26:13901832-14086438	143260	143281	2	GGAAUGGGAGGAGUGGGGAAGA	::::::::::::.:.:::::::	CCUUACCCUCCUUAUCCCUUCU
pab-miR482b	Pn26:13901832-14086438	69751	69772	2	GGAAUGGGAGGAGUGGGGAAGA	::::::::::::.:.:::::::	CCUUACCCUCCUUAUCCCUUCU
pde-miR482b	Pn26:13901832-14086438	158930	158951	2	GGAAUGGGAGGAGUGGGGAAGA	::::::::::::.:.:::::::	CCUUACCCUCCUUAUCCCUUCU
pde-miR482b	Pn26:13901832-14086438	143260	143281	2	GGAAUGGGAGGAGUGGGGAAGA	::::::::::::.:.:::::::	CCUUACCCUCCUUAUCCCUUCU
pde-miR482b	Pn26:13901832-14086438	69751	69772	2	GGAAUGGGAGGAGUGGGGAAGA	::::::::::::.:.:::::::	CCUUACCCUCCUUAUCCCUUCU
mdm-miR7124a	Pn23:276830-287526	542	563	2	CAAUAUAAUGUUGAUAUUGGUG	::: :::: :::::::::::::	GUU-UAUUUCAACUAUAACCAC
mdm-miR7124b	Pn23:276830-287526	542	563	2	CAAUAUAAUGUUGAUAUUGGUG	::: :::: :::::::::::::	GUU-UAUUUCAACUAUAACCAC
esi-miR8620	Pn21:2884262-2989636	627	644	2	GGGGCAGUGGCUGCAGGA	: :::::.::::::::::	CGCCGUCGCCGACGUCCU
aly-miR835-5p	Pn2:1266451-1325423	13465	13486	2	GACACAAGAACAUAUGCAAGAA	:: : :::::::::::::::::	CUAU-UUCUUGUAUACGUUCUU
esi-miR8621	Pn2:1266451-1325423	18828	18845	2	CGUCGCCGGCGGCGAAGU	: :::::::::::::::	GACGCGGCCGCCGCUUCA
bdi-miR7715-3p	Pn2:1266451-1325423	28715	28735	2	UAUGGAAGGUGGGUUUUCUUA	.:: .::::::::::::::::	GUAGUUUCCACCCAAAAGAAU
ath-miR835-5p	Pn2:1266451-1325423	13465	13486	2	GACACAAGAACAUAUGCAAGAA	:: : :::::::::::::::::	CUAU-UUCUUGUAUACGUUCUU
rgl-miR5139	Pn19:8449717-8525347	52223	52241	2	UGGUAUUAGAGCCAGGUUG	::::::.:::::::::::	ACCAUAGUCUCGGUCCAAA
ath-miR414	Pn17:19971864-20075635	61704	61723	2	UGA-GAUGAUGGUGAAGAUGA	::: :::::::.:::::::::	ACUGCUACUACUACUUCUACU
osa-miR2929	Pn16:9119775-9216849	37770	37790	2	UAUUUCACAAACACUCUUGAA	::::::::::::::.:::::	AUAAAGUGUUUGUGGGAACUC
osa-miR2929	Pn16:9119775-9216849	28546	28566	2	UAUUUCACAAACACUCUUGAA	::::::::::::::.:::::	AUAAAGUGUUUGUGGGAACUC
cre-miR1148.2	Pn16:16818246-16927684	66980	66999	2	GGCCGG-CAGGAGGAUCUCCG	.::::: :::::::::::::.	UCGGCCUGUCCUCCUAGAGGU
ath-miR3440b-3p	Pn15:5141789-5169718	17986	18006	2	ACGCUUCCCUUCACCAAUCCA	::::::::::: :::::::::	UGCGAAGGGAACUGGUUAGGU
ptc-miR169u-3p	Pn15:26088065-26159578	65667	65686	2	GGGUA-CUAAAGGAGACUGCC	::.:: :.:::::::::::::	CCUAUCGGUUUCCUCUGACGG
vvi-miR845b	Pn13:15566668-15668667	83156	83176	2	UAACAAGUGGUAUCAGAGCUA	:: ::: ::::::::::::::	AUAGUUAACCAUAGUCUCGAU
vvi-miR845a	Pn13:15566668-15668667	83156	83176	2	UAACAAGUGGUAUCAGAGCUA	:: ::: ::::::::::::::	AUAGUUAACCAUAGUCUCGAU
ata-miR408-3p	Pn13:10002976-10154433	136240	136259	2	GGCAGGCAAGAGGCAGUGCC	:::::: ::::::::::::	CCGUCCCUUCUCCGUCACGU
osa-miR2922	Pn12:9433167-9483518	39934	39953	2	AAUUCGGGUAAUCACUUAUU	:::: ::::::::::::::	UUAAAGCCAUUAGUGAAUAA
osa-miR2922	Pn12:9433167-9483518	32760	32779	2	AAUUCGGGUAAUCACUUAUU	:::: ::::::::::::::	UUAAAGCCAUUAGUGAAUAA
rgl-miR5139	Pn12:15743223-15840089	61541	61559	2	UGGUAUCAGAGCAAGGUUU	:::::::::::: ::::::	ACCAUAGUCUCGGUCCAAA
rgl-miR5139	Pn12:12154105-12284918	42427	42445	2	UGGUAUCAGAGCCAAGUUU	:::::::::::::: ::::	ACCAUAGUCUCGGUCCAAA
cpa-miR8155	Pn12:12154105-12284918	29321	29339	2	UGGUAUCAGAACCAGGUUA	:::::::::: ::::::::	ACCAUAGUCUCGGUCCAAU
vvi-miR482	Pn12:10327709-10482628	36784	36805	2	GGAAUGGGAGGAGUAGGAAAAA	:::::::::::::::::::: :	CCUUACCCUCCUCAUCCUUUCU
vvi-miR482	Pn12:10327709-10482628	696	717	2	GGAAUGGGAGGAGUAGGAAAAA	:::::::::::::::::::: :	CCUUACCCUCCUCAUCCUUUCU
pta-miR482a	Pn12:10327709-10482628	139765	139786	2	GGAAUGGGAGGAGUAGGGAAAA	:::::::::::::::::::: :	CCUUACCCUCCUCAUCCCUUCU
pta-miR482a	Pn12:10327709-10482628	97072	97093	2	GGAAUGGGAGGAGUAGGGAAAA	:::::::::::::::::::: :	CCUUACCCUCCUCAUCCCUUCU
ath-miR472-3p	Pn12:10327709-10482628	36784	36805	2	GGAAUGGGAGGAGUAGGAAAAA	:: ::::: :::::::::::::	CCAUACCCGCCUCAUCCUUUUU
ath-miR472-3p	Pn12:10327709-10482628	696	717	2	GGAAUGGGAGGAGUAGGAAAAA	:: ::::: :::::::::::::	CCAUACCCGCCUCAUCCUUUUU
pde-miR482a	Pn12:10327709-10482628	36784	36805	2	GGAAUGGGAGGAGUAGGAAAAA	:::::::::::::::::::: :	CCUUACCCUCCUCAUCCUUUCU
pde-miR482a	Pn12:10327709-10482628	696	717	2	GGAAUGGGAGGAGUAGGAAAAA	:::::::::::::::::::: :	CCUUACCCUCCUCAUCCUUUCU
pab-miR482c	Pn12:10327709-10482628	36784	36805	2	GGAAUGGGAGGAGUAGGAAAAA	:::::::::::::::::::: :	CCUUACCCUCCUCAUCCUUUCU
pab-miR482c	Pn12:10327709-10482628	696	717	2	GGAAUGGGAGGAGUAGGAAAAA	:::::::::::::::::::: :	CCUUACCCUCCUCAUCCUUUCU
pta-miR482b	Pn12:10327709-10482628	139765	139786	2	GGAAUGGGAGGAGUAGGGAAAA	:::::::::::::::::::: :	CCUUACCCUCCUCAUCCCUUCU
pta-miR482b	Pn12:10327709-10482628	97072	97093	2	GGAAUGGGAGGAGUAGGGAAAA	:::::::::::::::::::: :	CCUUACCCUCCUCAUCCCUUCU
aly-miR472-3p	Pn12:10327709-10482628	36784	36805	2	GGAAUGGGAGGAGUAGGAAAAA	:: ::::: :::::::::::::	CCAUACCCGCCUCAUCCUUUUU
aly-miR472-3p	Pn12:10327709-10482628	696	717	2	GGAAUGGGAGGAGUAGGAAAAA	:: ::::: :::::::::::::	CCAUACCCGCCUCAUCCUUUUU
pab-miR482a	Pn12:10327709-10482628	139765	139786	2	GGAAUGGGAGGAGUAGGGAAAA	:::::::::::::::::::: :	CCUUACCCUCCUCAUCCCUUCU
pab-miR482a	Pn12:10327709-10482628	97072	97093	2	GGAAUGGGAGGAGUAGGGAAAA	:::::::::::::::::::: :	CCUUACCCUCCUCAUCCCUUCU
ptc-miR472a	Pn12:10327709-10482628	139765	139786	2	GGAAUGGGAGGAGUAGGGAAAA	:: ::::: :::::::::::::	CCCUACCCACCUCAUCCCUUUU
ptc-miR472a	Pn12:10327709-10482628	97072	97093	2	GGAAUGGGAGGAGUAGGGAAAA	:: ::::: :::::::::::::	CCCUACCCACCUCAUCCCUUUU
vvi-miR482	Pn12:10279452-10439001	85041	85062	2	GGAAUGGGAGGAGUAGGAAAAA	:::::::::::::::::::: :	CCUUACCCUCCUCAUCCUUUCU
vvi-miR482	Pn12:10279452-10439001	48953	48974	2	GGAAUGGGAGGAGUAGGAAAAA	:::::::::::::::::::: :	CCUUACCCUCCUCAUCCUUUCU
pta-miR482a	Pn12:10279452-10439001	145329	145350	2	GGAAUGGGAGGAGUAGGGAAAA	:::::::::::::::::::: :	CCUUACCCUCCUCAUCCCUUCU
pta-miR482a	Pn12:10279452-10439001	129005	129026	2	GGAAUGGGAGGAGUAGGGAAAA	:::::::::::::::::::: :	CCUUACCCUCCUCAUCCCUUCU
ath-miR472-3p	Pn12:10279452-10439001	85041	85062	2	GGAAUGGGAGGAGUAGGAAAAA	:: ::::: :::::::::::::	CCAUACCCGCCUCAUCCUUUUU
ath-miR472-3p	Pn12:10279452-10439001	48953	48974	2	GGAAUGGGAGGAGUAGGAAAAA	:: ::::: :::::::::::::	CCAUACCCGCCUCAUCCUUUUU
pde-miR482a	Pn12:10279452-10439001	85041	85062	2	GGAAUGGGAGGAGUAGGAAAAA	:::::::::::::::::::: :	CCUUACCCUCCUCAUCCUUUCU
pde-miR482a	Pn12:10279452-10439001	48953	48974	2	GGAAUGGGAGGAGUAGGAAAAA	:::::::::::::::::::: :	CCUUACCCUCCUCAUCCUUUCU
pab-miR482c	Pn12:10279452-10439001	85041	85062	2	GGAAUGGGAGGAGUAGGAAAAA	:::::::::::::::::::: :	CCUUACCCUCCUCAUCCUUUCU
pab-miR482c	Pn12:10279452-10439001	48953	48974	2	GGAAUGGGAGGAGUAGGAAAAA	:::::::::::::::::::: :	CCUUACCCUCCUCAUCCUUUCU
pta-miR482b	Pn12:10279452-10439001	145329	145350	2	GGAAUGGGAGGAGUAGGGAAAA	:::::::::::::::::::: :	CCUUACCCUCCUCAUCCCUUCU
pta-miR482b	Pn12:10279452-10439001	129005	129026	2	GGAAUGGGAGGAGUAGGGAAAA	:::::::::::::::::::: :	CCUUACCCUCCUCAUCCCUUCU
aly-miR472-3p	Pn12:10279452-10439001	85041	85062	2	GGAAUGGGAGGAGUAGGAAAAA	:: ::::: :::::::::::::	CCAUACCCGCCUCAUCCUUUUU
aly-miR472-3p	Pn12:10279452-10439001	48953	48974	2	GGAAUGGGAGGAGUAGGAAAAA	:: ::::: :::::::::::::	CCAUACCCGCCUCAUCCUUUUU
pab-miR482a	Pn12:10279452-10439001	145329	145350	2	GGAAUGGGAGGAGUAGGGAAAA	:::::::::::::::::::: :	CCUUACCCUCCUCAUCCCUUCU
pab-miR482a	Pn12:10279452-10439001	129005	129026	2	GGAAUGGGAGGAGUAGGGAAAA	:::::::::::::::::::: :	CCUUACCCUCCUCAUCCCUUCU
ptc-miR472a	Pn12:10279452-10439001	145329	145350	2	GGAAUGGGAGGAGUAGGGAAAA	:: ::::: :::::::::::::	CCCUACCCACCUCAUCCCUUUU
ptc-miR472a	Pn12:10279452-10439001	129005	129026	2	GGAAUGGGAGGAGUAGGGAAAA	:: ::::: :::::::::::::	CCCUACCCACCUCAUCCCUUUU
vvi-miR482	Pn12:10243014-10318354	11180	11201	2	GGAAUGGGAGGAGUAGGAAAAA	:::::::::::::::::::: :	CCUUACCCUCCUCAUCCUUUCU
pta-miR482a	Pn12:10243014-10318354	34957	34978	2	GGAAUGGGAGGAGUAGGGAAAA	:::::::::::::::::::: :	CCUUACCCUCCUCAUCCCUUCU
pta-miR482a	Pn12:10243014-10318354	26335	26356	2	GGAAUGGGAGGAGUAGGGAAAA	:::::::::::::::::::: :	CCUUACCCUCCUCAUCCCUUCU
ath-miR472-3p	Pn12:10243014-10318354	11180	11201	2	GGAAUGGGAGGAGUAGGAAAAA	:: ::::: :::::::::::::	CCAUACCCGCCUCAUCCUUUUU
pde-miR482a	Pn12:10243014-10318354	11180	11201	2	GGAAUGGGAGGAGUAGGAAAAA	:::::::::::::::::::: :	CCUUACCCUCCUCAUCCUUUCU
pab-miR482c	Pn12:10243014-10318354	11180	11201	2	GGAAUGGGAGGAGUAGGAAAAA	:::::::::::::::::::: :	CCUUACCCUCCUCAUCCUUUCU
pta-miR482b	Pn12:10243014-10318354	34957	34978	2	GGAAUGGGAGGAGUAGGGAAAA	:::::::::::::::::::: :	CCUUACCCUCCUCAUCCCUUCU
pta-miR482b	Pn12:10243014-10318354	26335	26356	2	GGAAUGGGAGGAGUAGGGAAAA	:::::::::::::::::::: :	CCUUACCCUCCUCAUCCCUUCU
aly-miR472-3p	Pn12:10243014-10318354	11180	11201	2	GGAAUGGGAGGAGUAGGAAAAA	:: ::::: :::::::::::::	CCAUACCCGCCUCAUCCUUUUU
pab-miR482a	Pn12:10243014-10318354	34957	34978	2	GGAAUGGGAGGAGUAGGGAAAA	:::::::::::::::::::: :	CCUUACCCUCCUCAUCCCUUCU
pab-miR482a	Pn12:10243014-10318354	26335	26356	2	GGAAUGGGAGGAGUAGGGAAAA	:::::::::::::::::::: :	CCUUACCCUCCUCAUCCCUUCU
ptc-miR472a	Pn12:10243014-10318354	34957	34978	2	GGAAUGGGAGGAGUAGGGAAAA	:: ::::: :::::::::::::	CCCUACCCACCUCAUCCCUUUU
ptc-miR472a	Pn12:10243014-10318354	26335	26356	2	GGAAUGGGAGGAGUAGGGAAAA	:: ::::: :::::::::::::	CCCUACCCACCUCAUCCCUUUU
pta-miR159b	Pn11:28193638-28226745	23172	23190	2	GUGAGC-CUCUUCAAUCCAA	: :::: :::::::::::::	CCCUCGAGAGAAGUUAGGUU
zma-miR156a-3p	Pn1:3336098-3420939	46797	46818	2	ACUUACAGAGAGAGGAGUGAGC	::: ::::::::::.:::::::	UGACUGUCUCUCUCUUCACUCG
cre-miR1161a	Pn1:1859356-1869073	9678	9697	2	GCUGUCUGAGGACUCCAGUA	::::: ::::.:::::::::	CGACA-ACUCUUGAGGUCAU
cre-miR1161b	Pn1:1859356-1869073	9678	9697	2	GCUGUCUGAGGACUCCAGUA	::::: ::::.:::::::::	CGACA-ACUCUUGAGGUCAU
