# Supplementary material for: Genome-wide identification and characterization of tissue-specific non-coding RNAs in black pepper (Piper nigrum L.)
Source: Front Plant Sci. 2023 Mar 16;14:1079221. doi: 10.3389/fpls.2023.1079221 (PMC10060637; doi:10.3389/fpls.2023.1079221)
Supplement: Supplementary file 10 [file Table_10.xlsx]

## Sheet: 6213_miRNA_vs_mRNA_interaction
Supplementary table 10: List of mRNAs targeted by miRNAs
miRNA_ID	mRNA_ID	Expectation	UPE	miRNA_start	miRNA_end	mRNA_start	mRNA_end	Inhibition
ath-miR5658	Pn1.121	0	4.092	1	21	74	94	Cleavage
aly-miR838-3p	Pn1.1501	1	9.579	1	21	1262	1282	Cleavage
ath-miR5021	Pn1.1569	2	0.065	1	20	376	395	Cleavage
ath-miR5021	Pn1.1570	2	0.979	1	20	968	987	Cleavage
ath-miR5021	Pn1.1570	2	0.041	1	20	401	420	Cleavage
ath-miR414	Pn1.1651	1.5	14.392	1	21	276	296	Cleavage
osa-miR414	Pn1.1670	2	11.012	1	21	1386	1406	Cleavage
ppt-miR414	Pn1.1670	2	10.88	1	21	1380	1400	Cleavage
aly-miR838-3p	Pn1.1750	1.5	17.091	1	21	464	484	Cleavage
bdi-miR159c	Pn1.1781	0	18.501	1	21	572	592	Cleavage
pde-miR159	Pn1.1781	1	18.501	1	21	572	592	Cleavage
zma-miR159e-3p	Pn1.1781	2	18.501	1	21	572	592	Cleavage
osa-miR414	Pn1.1906	2	17.618	1	21	1338	1358	Cleavage
osa-miR414	Pn1.1931	0.5	18.899	1	21	1632	1652	Cleavage
ath-miR414	Pn1.1931	1	18.899	1	21	1632	1652	Cleavage
ppt-miR414	Pn1.1931	1.5	18.899	1	21	1632	1652	Cleavage
ath-miR5658	Pn1.1953	1.5	20.407	1	21	626	646	Cleavage
ath-miR5021	Pn1.2127	1	11.472	1	20	167	186	Cleavage
pta-miR159b	Pn1.2191	1.5	23.426	1	20	468	487	Cleavage
pde-miR159	Pn1.2191	2	22.549	1	21	468	488	Cleavage
pta-miR159a	Pn1.2191	2	23.426	1	20	468	487	Cleavage
cme-miR169g	Pn1.2229	1.5	18.529	1	21	245	265	Cleavage
vvi-miR169v	Pn1.2229	1.5	18.529	1	21	245	265	Cleavage
pde-miR159	Pn1.2270	0	21.632	1	21	560	580	Cleavage
bdi-miR159c	Pn1.2270	0.5	21.632	1	21	560	580	Cleavage
zma-miR159e-3p	Pn1.2270	1	21.632	1	21	560	580	Cleavage
pta-miR159a	Pn1.2270	1.5	21.383	1	20	560	579	Cleavage
pde-miR159	Pn1.2291	0	21.701	1	21	560	580	Cleavage
bdi-miR159c	Pn1.2291	0.5	21.701	1	21	560	580	Cleavage
zma-miR159e-3p	Pn1.2291	1	21.701	1	21	560	580	Cleavage
pta-miR159a	Pn1.2291	1.5	20.992	1	20	560	579	Cleavage
ath-miR5658	Pn1.2336	2	22.154	1	21	744	764	Cleavage
osa-miR414	Pn1.2377	1.5	10.805	1	21	1140	1160	Cleavage
ath-miR414	Pn1.2377	2	10.805	1	21	1140	1160	Cleavage
gma-miR171i-5p	Pn1.2421	2	22.29	1	20	78	97	Cleavage
aly-miR156a-5p	Pn1.2504	1	10.825	1	20	815	834	Cleavage
aly-miR156b-5p	Pn1.2504	1	10.825	1	20	815	834	Cleavage
aly-miR156c-5p	Pn1.2504	1	10.825	1	20	815	834	Cleavage
aly-miR156d-5p	Pn1.2504	1	10.825	1	20	815	834	Cleavage
aly-miR156e-5p	Pn1.2504	1	10.825	1	20	815	834	Cleavage
aly-miR156f-5p	Pn1.2504	1	10.825	1	20	815	834	Cleavage
ata-miR156a-5p	Pn1.2504	1	10.825	1	20	815	834	Cleavage
ata-miR156b-5p	Pn1.2504	1	10.825	1	20	815	834	Cleavage
ata-miR156c-5p	Pn1.2504	1	10.825	1	20	815	834	Cleavage
ata-miR156d-5p	Pn1.2504	1	10.825	1	20	815	834	Cleavage
ata-miR156e-5p	Pn1.2504	1	10.825	1	20	815	834	Cleavage
ath-miR156a-5p	Pn1.2504	1	10.825	1	20	815	834	Cleavage
ath-miR156b-5p	Pn1.2504	1	10.825	1	20	815	834	Cleavage
ath-miR156c-5p	Pn1.2504	1	10.825	1	20	815	834	Cleavage
ath-miR156d-5p	Pn1.2504	1	10.825	1	20	815	834	Cleavage
ath-miR156e	Pn1.2504	1	10.825	1	20	815	834	Cleavage
ath-miR156f-5p	Pn1.2504	1	10.825	1	20	815	834	Cleavage
bdi-miR156b-5p	Pn1.2504	1	10.825	1	20	815	834	Cleavage
bdi-miR156c	Pn1.2504	1	10.825	1	20	815	834	Cleavage
bdi-miR156d-5p	Pn1.2504	1	10.825	1	20	815	834	Cleavage
bdi-miR156e-5p	Pn1.2504	1	10.825	1	20	815	834	Cleavage
bdi-miR156f-5p	Pn1.2504	1	10.825	1	20	815	834	Cleavage
bdi-miR156g-5p	Pn1.2504	1	10.825	1	20	815	834	Cleavage
bdi-miR156h-5p	Pn1.2504	1	10.825	1	20	815	834	Cleavage
bdi-miR156i-5p	Pn1.2504	1	10.825	1	20	815	834	Cleavage
bna-miR156d	Pn1.2504	1	10.825	1	20	815	834	Cleavage
bna-miR156e	Pn1.2504	1	10.825	1	20	815	834	Cleavage
bna-miR156f	Pn1.2504	1	10.825	1	20	815	834	Cleavage
bra-miR156a-5p	Pn1.2504	1	10.825	1	20	815	834	Cleavage
bra-miR156b-5p	Pn1.2504	1	10.825	1	20	815	834	Cleavage
bra-miR156c-5p	Pn1.2504	1	10.825	1	20	815	834	Cleavage
bra-miR156d-5p	Pn1.2504	1	10.825	1	20	815	834	Cleavage
bra-miR156e-5p	Pn1.2504	1	10.825	1	20	815	834	Cleavage
bra-miR156f-5p	Pn1.2504	1	10.825	1	20	815	834	Cleavage
bra-miR156g-5p	Pn1.2504	1	10.825	1	20	815	834	Cleavage
cca-miR156a	Pn1.2504	1	10.825	1	20	815	834	Cleavage
cme-miR156a	Pn1.2504	1	10.825	1	20	815	834	Cleavage
cme-miR156c	Pn1.2504	1	10.825	1	20	815	834	Cleavage
cme-miR156d	Pn1.2504	1	10.825	1	20	815	834	Cleavage
cme-miR156i	Pn1.2504	1	10.825	1	20	815	834	Cleavage
cpa-miR156a	Pn1.2504	1	10.825	1	20	815	834	Cleavage
cpa-miR156b	Pn1.2504	1	10.825	1	20	815	834	Cleavage
cpa-miR156c	Pn1.2504	1	10.825	1	20	815	834	Cleavage
cpa-miR156d	Pn1.2504	1	10.825	1	20	815	834	Cleavage
csi-miR156	Pn1.2504	1	10.825	1	20	815	834	Cleavage
ctr-miR156	Pn1.2504	1	10.825	1	20	815	834	Cleavage
dpr-miR156b	Pn1.2504	1	10.825	1	20	815	834	Cleavage
ghr-miR156a	Pn1.2504	1	10.825	1	20	815	834	Cleavage
ghr-miR156b	Pn1.2504	1	10.825	1	20	815	834	Cleavage
ghr-miR156d	Pn1.2504	1	10.825	1	20	815	834	Cleavage
gma-miR156a	Pn1.2504	1	10.825	1	20	815	834	Cleavage
gma-miR156h	Pn1.2504	1	10.825	1	20	815	834	Cleavage
gma-miR156u	Pn1.2504	1	10.825	1	20	815	834	Cleavage
gma-miR156v	Pn1.2504	1	10.825	1	20	815	834	Cleavage
gma-miR156w	Pn1.2504	1	10.825	1	20	815	834	Cleavage
gma-miR156x	Pn1.2504	1	10.825	1	20	815	834	Cleavage
gma-miR156y	Pn1.2504	1	10.825	1	20	815	834	Cleavage
han-miR156a	Pn1.2504	1	10.825	1	20	815	834	Cleavage
han-miR156b	Pn1.2504	1	10.825	1	20	815	834	Cleavage
har-miR156a	Pn1.2504	1	10.825	1	20	815	834	Cleavage
htu-miR156a	Pn1.2504	1	10.825	1	20	815	834	Cleavage
mdm-miR156a	Pn1.2504	1	10.825	1	20	815	834	Cleavage
mdm-miR156b	Pn1.2504	1	10.825	1	20	815	834	Cleavage
mdm-miR156c	Pn1.2504	1	10.825	1	20	815	834	Cleavage
mdm-miR156d	Pn1.2504	1	10.825	1	20	815	834	Cleavage
mdm-miR156e	Pn1.2504	1	10.825	1	20	815	834	Cleavage
mdm-miR156f	Pn1.2504	1	10.825	1	20	815	834	Cleavage
mdm-miR156g	Pn1.2504	1	10.825	1	20	815	834	Cleavage
mdm-miR156h	Pn1.2504	1	10.825	1	20	815	834	Cleavage
mdm-miR156i	Pn1.2504	1	10.825	1	20	815	834	Cleavage
mdm-miR156j	Pn1.2504	1	10.825	1	20	815	834	Cleavage
mdm-miR156k	Pn1.2504	1	10.825	1	20	815	834	Cleavage
mdm-miR156l	Pn1.2504	1	10.825	1	20	815	834	Cleavage
mdm-miR156m	Pn1.2504	1	10.825	1	20	815	834	Cleavage
mdm-miR156n	Pn1.2504	1	10.825	1	20	815	834	Cleavage
mdm-miR156o	Pn1.2504	1	10.825	1	20	815	834	Cleavage
mes-miR156a	Pn1.2504	1	10.825	1	20	815	834	Cleavage
mes-miR156b	Pn1.2504	1	10.825	1	20	815	834	Cleavage
mes-miR156c	Pn1.2504	1	10.825	1	20	815	834	Cleavage
mes-miR156d	Pn1.2504	1	10.825	1	20	815	834	Cleavage
mes-miR156e	Pn1.2504	1	10.825	1	20	815	834	Cleavage
mes-miR156f	Pn1.2504	1	10.825	1	20	815	834	Cleavage
mes-miR156g	Pn1.2504	1	10.825	1	20	815	834	Cleavage
mtr-miR156b-5p	Pn1.2504	1	10.825	1	20	815	834	Cleavage
mtr-miR156c-5p	Pn1.2504	1	10.825	1	20	815	834	Cleavage
mtr-miR156d-5p	Pn1.2504	1	10.825	1	20	815	834	Cleavage
mtr-miR156i-5p	Pn1.2504	1	10.825	1	20	815	834	Cleavage
nta-miR156a	Pn1.2504	1	10.825	1	20	815	834	Cleavage
nta-miR156b	Pn1.2504	1	10.825	1	20	815	834	Cleavage
nta-miR156c	Pn1.2504	1	10.825	1	20	815	834	Cleavage
nta-miR156d	Pn1.2504	1	10.825	1	20	815	834	Cleavage
nta-miR156e	Pn1.2504	1	10.825	1	20	815	834	Cleavage
osa-miR156a	Pn1.2504	1	10.825	1	20	815	834	Cleavage
osa-miR156b-5p	Pn1.2504	1	10.825	1	20	815	834	Cleavage
osa-miR156c-5p	Pn1.2504	1	10.825	1	20	815	834	Cleavage
osa-miR156d	Pn1.2504	1	10.825	1	20	815	834	Cleavage
osa-miR156e	Pn1.2504	1	10.825	1	20	815	834	Cleavage
osa-miR156f-5p	Pn1.2504	1	10.825	1	20	815	834	Cleavage
osa-miR156g-5p	Pn1.2504	1	10.825	1	20	815	834	Cleavage
osa-miR156h-5p	Pn1.2504	1	10.825	1	20	815	834	Cleavage
osa-miR156i	Pn1.2504	1	10.825	1	20	815	834	Cleavage
osa-miR156j-5p	Pn1.2504	1	10.825	1	20	815	834	Cleavage
ppt-miR156a	Pn1.2504	1	10.825	1	20	815	834	Cleavage
ppt-miR156b	Pn1.2504	1	10.825	1	20	815	834	Cleavage
ppt-miR156c	Pn1.2504	1	10.825	1	20	815	834	Cleavage
ptc-miR156a	Pn1.2504	1	10.825	1	20	815	834	Cleavage
ptc-miR156b	Pn1.2504	1	10.825	1	20	815	834	Cleavage
ptc-miR156c	Pn1.2504	1	10.825	1	20	815	834	Cleavage
ptc-miR156d	Pn1.2504	1	10.825	1	20	815	834	Cleavage
ptc-miR156e	Pn1.2504	1	10.825	1	20	815	834	Cleavage
ptc-miR156f	Pn1.2504	1	10.825	1	20	815	834	Cleavage
sbi-miR156a	Pn1.2504	1	10.825	1	20	815	834	Cleavage
sbi-miR156b	Pn1.2504	1	10.825	1	20	815	834	Cleavage
sbi-miR156c	Pn1.2504	1	10.825	1	20	815	834	Cleavage
sbi-miR156f	Pn1.2504	1	10.825	1	20	815	834	Cleavage
sbi-miR156g	Pn1.2504	1	10.825	1	20	815	834	Cleavage
sbi-miR156h	Pn1.2504	1	10.825	1	20	815	834	Cleavage
sbi-miR156i	Pn1.2504	1	10.825	1	20	815	834	Cleavage
sly-miR156d-5p	Pn1.2504	1	10.825	1	20	815	834	Cleavage
sof-miR156	Pn1.2504	1	10.825	1	20	815	834	Cleavage
stu-miR156e	Pn1.2504	1	10.825	1	20	815	834	Cleavage
stu-miR156g-5p	Pn1.2504	1	10.825	1	20	815	834	Cleavage
stu-miR156h-5p	Pn1.2504	1	10.825	1	20	815	834	Cleavage
stu-miR156i-5p	Pn1.2504	1	10.825	1	20	815	834	Cleavage
stu-miR156j-5p	Pn1.2504	1	10.825	1	20	815	834	Cleavage
stu-miR156k-5p	Pn1.2504	1	10.825	1	20	815	834	Cleavage
tcc-miR156b	Pn1.2504	1	10.825	1	20	815	834	Cleavage
tcc-miR156c	Pn1.2504	1	10.825	1	20	815	834	Cleavage
tcc-miR156d	Pn1.2504	1	10.825	1	20	815	834	Cleavage
tcc-miR156g	Pn1.2504	1	10.825	1	20	815	834	Cleavage
vun-miR156a	Pn1.2504	1	10.825	1	20	815	834	Cleavage
vvi-miR156b	Pn1.2504	1	10.825	1	20	815	834	Cleavage
vvi-miR156c	Pn1.2504	1	10.825	1	20	815	834	Cleavage
vvi-miR156d	Pn1.2504	1	10.825	1	20	815	834	Cleavage
zma-miR156a-5p	Pn1.2504	1	10.825	1	20	815	834	Cleavage
zma-miR156b-5p	Pn1.2504	1	10.825	1	20	815	834	Cleavage
zma-miR156c	Pn1.2504	1	10.825	1	20	815	834	Cleavage
zma-miR156d-5p	Pn1.2504	1	10.825	1	20	815	834	Cleavage
zma-miR156e-5p	Pn1.2504	1	10.825	1	20	815	834	Cleavage
zma-miR156f-5p	Pn1.2504	1	10.825	1	20	815	834	Cleavage
zma-miR156g-5p	Pn1.2504	1	10.825	1	20	815	834	Cleavage
zma-miR156h-5p	Pn1.2504	1	10.825	1	20	815	834	Cleavage
zma-miR156i-5p	Pn1.2504	1	10.825	1	20	815	834	Cleavage
zma-miR156l-5p	Pn1.2504	1	10.825	1	20	815	834	Cleavage
hci-miR156a	Pn1.2504	1.5	10.825	1	20	815	834	Cleavage
far-miR529	Pn1.2504	2	9.955	1	21	810	830	Cleavage
aly-miR838-3p	Pn1.265	2	17.467	1	21	714	734	Cleavage
gma-miR172k	Pn1.2657	2	24.484	1	21	1773	1793	Cleavage
aly-miR838-3p	Pn1.270	2	17.364	1	21	714	734	Cleavage
mtr-miR2673a	Pn1.2921	1.5	12.628	1	22	991	1012	Cleavage
mtr-miR2673b	Pn1.2921	1.5	12.628	1	22	991	1012	Cleavage
ppt-miR414	Pn1.2971	1.5	6.918	1	21	396	416	Cleavage
ath-miR5658	Pn1.3051	1	15.286	1	21	977	997	Cleavage
pab-miR482b	Pn1.3117	1.5	14.022	1	22	1075	1096	Cleavage
pde-miR482b	Pn1.3117	1.5	14.022	1	22	1075	1096	Cleavage
pta-miR482c	Pn1.3117	1.5	14.022	1	20	1077	1096	Cleavage
hvu-miR6214	Pn1.3230	1	20.492	1	20	432	451	Cleavage
mtr-miR2673a	Pn1.3251	1.5	1.686	1	22	493	514	Cleavage
mtr-miR2673b	Pn1.3251	1.5	1.686	1	22	493	514	Cleavage
mtr-miR2673a	Pn1.3251	2	0.432	1	22	337	358	Cleavage
mtr-miR2673b	Pn1.3251	2	0.432	1	22	337	358	Cleavage
ath-miR5021	Pn1.3333	2	18.643	1	20	305	324	Cleavage
mtr-miR2673a	Pn1.335	1.5	18.047	1	22	421	442	Cleavage
mtr-miR2673b	Pn1.335	1.5	18.047	1	22	421	442	Cleavage
ath-miR5021	Pn1.3414	2	12.15	1	20	305	324	Cleavage
osa-miR5075	Pn1.3429	2	22.891	1	21	1038	1058	Cleavage
ath-miR5021	Pn1.3442	2	20.777	1	20	316	335	Cleavage
aly-miR838-3p	Pn1.3470	2	7.431	1	21	164	184	Cleavage
ath-miR5021	Pn1.3672	1.5	19.062	1	20	148	167	Cleavage
gra-miR8782	Pn1.3677	2	23.674	1	21	1023	1043	Cleavage
sly-miR482b	Pn1.3728	1	22.874	1	22	193	214	Cleavage
stu-miR482d-3p	Pn1.3728	1	22.874	1	22	193	214	Cleavage
mtr-miR2673a	Pn1.382	1.5	16.814	1	22	415	436	Cleavage
mtr-miR2673b	Pn1.382	1.5	16.814	1	22	415	436	Cleavage
mtr-miR2673a	Pn1.386	1.5	17.445	1	22	418	439	Cleavage
mtr-miR2673b	Pn1.386	1.5	17.445	1	22	418	439	Cleavage
mtr-miR2673a	Pn1.388	1.5	16.727	1	22	415	436	Cleavage
mtr-miR2673b	Pn1.388	1.5	16.727	1	22	415	436	Cleavage
mtr-miR2662	Pn1.3905	2	17.305	1	21	264	284	Cleavage
mtr-miR2673a	Pn1.396	1.5	16.727	1	22	415	436	Cleavage
mtr-miR2673b	Pn1.396	1.5	16.727	1	22	415	436	Cleavage
mtr-miR2673a	Pn1.429	1.5	16.673	1	22	415	436	Cleavage
mtr-miR2673b	Pn1.429	1.5	16.673	1	22	415	436	Cleavage
mtr-miR2673a	Pn1.434	1.5	16.727	1	22	415	436	Cleavage
mtr-miR2673b	Pn1.434	1.5	16.727	1	22	415	436	Cleavage
mtr-miR2673a	Pn1.539	0.5	18.507	1	22	322	343	Cleavage
mtr-miR2673b	Pn1.539	0.5	18.507	1	22	322	343	Cleavage
mtr-miR2673a	Pn1.542	1	9.819	1	22	1663	1684	Cleavage
mtr-miR2673b	Pn1.542	1	9.819	1	22	1663	1684	Cleavage
hvu-miR6214	Pn1.660	1.5	24.095	1	20	293	312	Cleavage
mtr-miR2673a	Pn1.729	2	15.814	1	22	49	70	Cleavage
mtr-miR2673b	Pn1.729	2	15.814	1	22	49	70	Cleavage
osa-miR414	Pn1.842	2	13.233	1	21	297	317	Cleavage
ppt-miR160d	Pn10.1012	1	22.045	1	21	1328	1348	Cleavage
pta-miR159a	Pn10.1126	1.5	22.667	1	20	893	912	Cleavage
mtr-miR2673a	Pn10.117	1	19.099	1	22	1924	1945	Cleavage
mtr-miR2673b	Pn10.117	1	19.099	1	22	1924	1945	Cleavage
ppt-miR160d	Pn10.1192	1	22.045	1	21	1095	1115	Cleavage
aly-miR838-3p	Pn10.1269	2	13.581	1	21	473	493	Cleavage
aly-miR861-3p	Pn10.1308	2	15.571	1	21	588	608	Translation
osa-miR414	Pn10.1366	2	14.677	1	21	477	497	Cleavage
osa-miR414	Pn10.1367	2	13.71	1	21	879	899	Cleavage
osa-miR5075	Pn10.137	2	16.804	1	21	733	753	Cleavage
aly-miR838-3p	Pn10.1414	2	23.317	1	21	707	727	Cleavage
hvu-miR6214	Pn10.1416	2	19.794	1	20	189	208	Cleavage
aly-miR838-3p	Pn10.1460	2	23.317	1	21	707	727	Cleavage
hvu-miR6214	Pn10.1464	2	19.185	1	20	189	208	Cleavage
ath-miR5658	Pn10.1494	1	5.856	1	21	116	136	Cleavage
ath-miR414	Pn10.1511	2	7.755	1	21	935	955	Cleavage
mtr-miR2673a	Pn10.17	1.5	15.191	1	22	2521	2542	Cleavage
mtr-miR2673b	Pn10.17	1.5	15.191	1	22	2521	2542	Cleavage
osa-miR414	Pn10.1763	1.5	17.048	1	21	441	461	Cleavage
ath-miR414	Pn10.1763	2	17.048	1	21	441	461	Cleavage
aly-miR172a-3p	Pn10.1856	0.5	8.876	1	21	1400	1420	Cleavage
aly-miR172b-3p	Pn10.1856	0.5	8.876	1	21	1400	1420	Cleavage
aly-miR172c-3p	Pn10.1856	0.5	8.876	1	21	1400	1420	Cleavage
aly-miR172d-3p	Pn10.1856	0.5	8.876	1	21	1400	1420	Cleavage
aly-miR172e-3p	Pn10.1856	0.5	9.884	1	20	1400	1419	Cleavage
aly-miR172f-3p	Pn10.1856	0.5	8.876	1	21	1400	1420	Cleavage
aqc-miR172a	Pn10.1856	0.5	8.876	1	21	1400	1420	Cleavage
ata-miR172a-3p	Pn10.1856	0.5	8.876	1	21	1400	1420	Cleavage
ata-miR172b-3p	Pn10.1856	0.5	8.876	1	21	1400	1420	Cleavage
ath-miR172a	Pn10.1856	0.5	8.876	1	21	1400	1420	Cleavage
ath-miR172b-3p	Pn10.1856	0.5	8.876	1	21	1400	1420	Cleavage
ath-miR172c	Pn10.1856	0.5	8.876	1	21	1400	1420	Cleavage
ath-miR172d-3p	Pn10.1856	0.5	8.876	1	21	1400	1420	Cleavage
bdi-miR172a-3p	Pn10.1856	0.5	8.876	1	21	1400	1420	Cleavage
bna-miR172a	Pn10.1856	0.5	8.876	1	21	1400	1420	Cleavage
bna-miR172d	Pn10.1856	0.5	8.876	1	21	1400	1420	Cleavage
bol-miR172a	Pn10.1856	0.5	8.876	1	21	1400	1420	Cleavage
bol-miR172b	Pn10.1856	0.5	8.876	1	21	1400	1420	Cleavage
bra-miR172a	Pn10.1856	0.5	8.876	1	21	1400	1420	Cleavage
bra-miR172b-3p	Pn10.1856	0.5	8.876	1	21	1400	1420	Cleavage
bra-miR172c-3p	Pn10.1856	0.5	8.876	1	21	1400	1420	Cleavage
cca-miR172	Pn10.1856	0.5	8.876	1	21	1400	1420	Cleavage
cme-miR172b	Pn10.1856	0.5	8.876	1	21	1400	1420	Cleavage
cme-miR172c	Pn10.1856	0.5	8.876	1	21	1400	1420	Cleavage
cme-miR172e	Pn10.1856	0.5	8.876	1	21	1400	1420	Cleavage
csi-miR172a-3p	Pn10.1856	0.5	8.876	1	20	1401	1420	Cleavage
dpr-miR172a	Pn10.1856	0.5	8.876	1	21	1400	1420	Cleavage
dpr-miR172b	Pn10.1856	0.5	8.876	1	21	1400	1420	Cleavage
egu-miR172a	Pn10.1856	0.5	8.876	1	21	1400	1420	Cleavage
egu-miR172b	Pn10.1856	0.5	8.876	1	21	1400	1420	Cleavage
egu-miR172c	Pn10.1856	0.5	8.876	1	21	1400	1420	Cleavage
gma-miR172a	Pn10.1856	0.5	8.876	1	21	1400	1420	Cleavage
gma-miR172b-3p	Pn10.1856	0.5	8.876	1	21	1400	1420	Cleavage
gma-miR172f	Pn10.1856	0.5	8.876	1	20	1401	1420	Cleavage
gma-miR172h-3p	Pn10.1856	0.5	8.876	1	21	1400	1420	Cleavage
lja-miR172a	Pn10.1856	0.5	8.876	1	21	1400	1420	Cleavage
lja-miR172b	Pn10.1856	0.5	8.876	1	20	1401	1420	Cleavage
lja-miR172c	Pn10.1856	0.5	8.876	1	20	1401	1420	Cleavage
mdm-miR172a	Pn10.1856	0.5	8.876	1	20	1401	1420	Cleavage
mdm-miR172b	Pn10.1856	0.5	8.876	1	20	1401	1420	Cleavage
mdm-miR172c	Pn10.1856	0.5	8.876	1	20	1401	1420	Cleavage
mdm-miR172d	Pn10.1856	0.5	8.876	1	21	1400	1420	Cleavage
mdm-miR172e	Pn10.1856	0.5	8.876	1	21	1400	1420	Cleavage
mdm-miR172f	Pn10.1856	0.5	8.876	1	21	1400	1420	Cleavage
mdm-miR172g	Pn10.1856	0.5	8.876	1	21	1400	1420	Cleavage
mdm-miR172h	Pn10.1856	0.5	8.876	1	21	1400	1420	Cleavage
mdm-miR172m	Pn10.1856	0.5	8.876	1	21	1400	1420	Cleavage
mdm-miR172n	Pn10.1856	0.5	8.876	1	21	1400	1420	Cleavage
mdm-miR172o	Pn10.1856	0.5	8.876	1	21	1400	1420	Cleavage
mes-miR172a	Pn10.1856	0.5	8.876	1	21	1400	1420	Cleavage
mes-miR172b	Pn10.1856	0.5	8.876	1	21	1400	1420	Cleavage
mes-miR172d	Pn10.1856	0.5	8.876	1	21	1400	1420	Cleavage
mtr-miR172b	Pn10.1856	0.5	8.876	1	21	1400	1420	Cleavage
mtr-miR172c-3p	Pn10.1856	0.5	8.876	1	21	1400	1420	Cleavage
mtr-miR172d-3p	Pn10.1856	0.5	8.876	1	20	1401	1420	Cleavage
nta-miR172a	Pn10.1856	0.5	8.876	1	21	1400	1420	Cleavage
nta-miR172c	Pn10.1856	0.5	8.876	1	21	1400	1420	Cleavage
nta-miR172d	Pn10.1856	0.5	8.876	1	21	1400	1420	Cleavage
nta-miR172e	Pn10.1856	0.5	8.876	1	21	1400	1420	Cleavage
nta-miR172f	Pn10.1856	0.5	8.876	1	21	1400	1420	Cleavage
nta-miR172g	Pn10.1856	0.5	8.876	1	21	1400	1420	Cleavage
nta-miR172h	Pn10.1856	0.5	8.876	1	21	1400	1420	Cleavage
nta-miR172i	Pn10.1856	0.5	8.876	1	21	1400	1420	Cleavage
osa-miR172a	Pn10.1856	0.5	8.876	1	21	1400	1420	Cleavage
osa-miR172d-3p	Pn10.1856	0.5	8.876	1	21	1400	1420	Cleavage
ptc-miR172a	Pn10.1856	0.5	8.876	1	21	1400	1420	Cleavage
ptc-miR172b-3p	Pn10.1856	0.5	8.876	1	21	1400	1420	Cleavage
ptc-miR172c	Pn10.1856	0.5	8.876	1	21	1400	1420	Cleavage
ptc-miR172f	Pn10.1856	0.5	8.876	1	21	1400	1420	Cleavage
sbi-miR172a	Pn10.1856	0.5	8.876	1	20	1401	1420	Cleavage
sbi-miR172c	Pn10.1856	0.5	8.876	1	20	1401	1420	Cleavage
sbi-miR172d	Pn10.1856	0.5	8.876	1	20	1401	1420	Cleavage
sly-miR172a	Pn10.1856	0.5	8.876	1	21	1400	1420	Cleavage
sly-miR172b	Pn10.1856	0.5	8.876	1	21	1400	1420	Cleavage
ssl-miR172	Pn10.1856	0.5	8.876	1	21	1400	1420	Cleavage
stu-miR172a-3p	Pn10.1856	0.5	8.876	1	21	1400	1420	Cleavage
stu-miR172b-3p	Pn10.1856	0.5	8.876	1	21	1400	1420	Cleavage
stu-miR172c-3p	Pn10.1856	0.5	8.876	1	19	1402	1420	Cleavage
stu-miR172e-3p	Pn10.1856	0.5	8.876	1	21	1400	1420	Cleavage
tcc-miR172b	Pn10.1856	0.5	8.876	1	21	1400	1420	Cleavage
tcc-miR172e	Pn10.1856	0.5	8.876	1	21	1400	1420	Cleavage
vun-miR172	Pn10.1856	0.5	8.876	1	21	1400	1420	Cleavage
zma-miR172a	Pn10.1856	0.5	8.876	1	20	1401	1420	Cleavage
zma-miR172b-3p	Pn10.1856	0.5	8.876	1	20	1401	1420	Cleavage
zma-miR172c-3p	Pn10.1856	0.5	8.876	1	20	1401	1420	Cleavage
zma-miR172d-3p	Pn10.1856	0.5	8.876	1	20	1401	1420	Cleavage
aqc-miR172b	Pn10.1856	1	8.876	1	21	1400	1420	Cleavage
ata-miR172c-3p	Pn10.1856	1	8.876	1	21	1400	1420	Cleavage
ath-miR172e-3p	Pn10.1856	1	8.876	1	21	1400	1420	Cleavage
bdi-miR172b	Pn10.1856	1	8.876	1	21	1400	1420	Cleavage
bna-miR172b	Pn10.1856	1	8.876	1	21	1400	1420	Cleavage
bna-miR172c	Pn10.1856	1	8.876	1	21	1400	1420	Cleavage
bra-miR172d-3p	Pn10.1856	1	8.876	1	21	1400	1420	Cleavage
cme-miR172d	Pn10.1856	1	8.876	1	21	1400	1420	Cleavage
cpa-miR172a	Pn10.1856	1	8.76	1	21	1401	1421	Cleavage
cpa-miR172b	Pn10.1856	1	8.76	1	21	1401	1421	Cleavage
gma-miR172i-3p	Pn10.1856	1	8.876	1	21	1400	1420	Cleavage
gma-miR172l	Pn10.1856	1	8.876	1	21	1400	1420	Cleavage
mdm-miR172i	Pn10.1856	1	8.876	1	21	1400	1420	Cleavage
mdm-miR172j	Pn10.1856	1	8.876	1	21	1400	1420	Cleavage
mdm-miR172k	Pn10.1856	1	8.876	1	21	1400	1420	Cleavage
nta-miR172j	Pn10.1856	1	8.876	1	21	1400	1420	Cleavage
osa-miR172b	Pn10.1856	1	8.876	1	21	1400	1420	Cleavage
ptc-miR172d	Pn10.1856	1	8.876	1	21	1400	1420	Cleavage
ptc-miR172e	Pn10.1856	1	8.876	1	21	1400	1420	Cleavage
sbi-miR172b	Pn10.1856	1	8.876	1	20	1401	1420	Cleavage
tcc-miR172a	Pn10.1856	1	8.876	1	20	1401	1420	Cleavage
tcc-miR172c	Pn10.1856	1	8.876	1	21	1400	1420	Cleavage
zma-miR172e	Pn10.1856	1	8.876	1	21	1400	1420	Cleavage
aau-miR172	Pn10.1856	1.5	8.953	1	23	1400	1422	Cleavage
gma-miR172k	Pn10.1856	1.5	8.876	1	21	1400	1420	Cleavage
vvi-miR172d	Pn10.1856	1.5	8.953	1	23	1400	1422	Cleavage
sly-miR5304	Pn10.2036	1.5	19.86	1	21	256	276	Cleavage
aly-miR838-3p	Pn10.2063	1.5	4.613	1	21	26	46	Cleavage
aly-miR838-3p	Pn10.207	2	15.115	1	21	1499	1519	Cleavage
ath-miR414	Pn10.2106	1.5	3.425	1	21	450	470	Cleavage
mtr-miR2673a	Pn10.333	0.5	13.44	1	22	1012	1033	Cleavage
mtr-miR2673b	Pn10.333	0.5	13.44	1	22	1012	1033	Cleavage
ath-miR845a	Pn10.341	2	16.42	1	21	809	829	Cleavage
vvi-miR845a	Pn10.341	2	16.42	1	21	809	829	Cleavage
vvi-miR845b	Pn10.341	2	16.42	1	21	809	829	Cleavage
mtr-miR2673a	Pn10.476	1.5	12.196	1	22	22	43	Cleavage
mtr-miR2673b	Pn10.476	1.5	12.196	1	22	22	43	Cleavage
mtr-miR2673a	Pn10.49	1	19.641	1	22	1924	1945	Cleavage
mtr-miR2673b	Pn10.49	1	19.641	1	22	1924	1945	Cleavage
ath-miR414	Pn10.524	1.5	5.317	1	21	120	140	Cleavage
ptc-miR475c	Pn10.755	2	12.232	1	21	1227	1247	Cleavage
mtr-miR2673a	Pn11.1070	1.5	5.776	1	22	355	376	Cleavage
mtr-miR2673b	Pn11.1070	1.5	5.776	1	22	355	376	Cleavage
aly-miR156a-5p	Pn11.1178	1	16.51	1	20	683	702	Cleavage
aly-miR156b-5p	Pn11.1178	1	16.51	1	20	683	702	Cleavage
aly-miR156c-5p	Pn11.1178	1	16.51	1	20	683	702	Cleavage
aly-miR156d-5p	Pn11.1178	1	16.51	1	20	683	702	Cleavage
aly-miR156e-5p	Pn11.1178	1	16.51	1	20	683	702	Cleavage
aly-miR156f-5p	Pn11.1178	1	16.51	1	20	683	702	Cleavage
ata-miR156a-5p	Pn11.1178	1	16.51	1	20	683	702	Cleavage
ata-miR156b-5p	Pn11.1178	1	16.51	1	20	683	702	Cleavage
ata-miR156c-5p	Pn11.1178	1	16.51	1	20	683	702	Cleavage
ata-miR156d-5p	Pn11.1178	1	16.51	1	20	683	702	Cleavage
ata-miR156e-5p	Pn11.1178	1	16.51	1	20	683	702	Cleavage
ath-miR156a-5p	Pn11.1178	1	16.51	1	20	683	702	Cleavage
ath-miR156b-5p	Pn11.1178	1	16.51	1	20	683	702	Cleavage
ath-miR156c-5p	Pn11.1178	1	16.51	1	20	683	702	Cleavage
ath-miR156d-5p	Pn11.1178	1	16.51	1	20	683	702	Cleavage
ath-miR156e	Pn11.1178	1	16.51	1	20	683	702	Cleavage
ath-miR156f-5p	Pn11.1178	1	16.51	1	20	683	702	Cleavage
bdi-miR156b-5p	Pn11.1178	1	16.51	1	20	683	702	Cleavage
bdi-miR156c	Pn11.1178	1	16.51	1	20	683	702	Cleavage
bdi-miR156d-5p	Pn11.1178	1	16.51	1	20	683	702	Cleavage
bdi-miR156e-5p	Pn11.1178	1	16.51	1	20	683	702	Cleavage
bdi-miR156f-5p	Pn11.1178	1	16.51	1	20	683	702	Cleavage
bdi-miR156g-5p	Pn11.1178	1	16.51	1	20	683	702	Cleavage
bdi-miR156h-5p	Pn11.1178	1	16.51	1	20	683	702	Cleavage
bdi-miR156i-5p	Pn11.1178	1	16.51	1	20	683	702	Cleavage
bna-miR156d	Pn11.1178	1	16.51	1	20	683	702	Cleavage
bna-miR156e	Pn11.1178	1	16.51	1	20	683	702	Cleavage
bna-miR156f	Pn11.1178	1	16.51	1	20	683	702	Cleavage
bra-miR156a-5p	Pn11.1178	1	16.51	1	20	683	702	Cleavage
bra-miR156b-5p	Pn11.1178	1	16.51	1	20	683	702	Cleavage
bra-miR156c-5p	Pn11.1178	1	16.51	1	20	683	702	Cleavage
bra-miR156d-5p	Pn11.1178	1	16.51	1	20	683	702	Cleavage
bra-miR156e-5p	Pn11.1178	1	16.51	1	20	683	702	Cleavage
bra-miR156f-5p	Pn11.1178	1	16.51	1	20	683	702	Cleavage
bra-miR156g-5p	Pn11.1178	1	16.51	1	20	683	702	Cleavage
cca-miR156a	Pn11.1178	1	16.51	1	20	683	702	Cleavage
cme-miR156a	Pn11.1178	1	16.51	1	20	683	702	Cleavage
cme-miR156c	Pn11.1178	1	16.51	1	20	683	702	Cleavage
cme-miR156d	Pn11.1178	1	16.51	1	20	683	702	Cleavage
cme-miR156i	Pn11.1178	1	16.51	1	20	683	702	Cleavage
cpa-miR156a	Pn11.1178	1	16.51	1	20	683	702	Cleavage
cpa-miR156b	Pn11.1178	1	16.51	1	20	683	702	Cleavage
cpa-miR156c	Pn11.1178	1	16.51	1	20	683	702	Cleavage
cpa-miR156d	Pn11.1178	1	16.51	1	20	683	702	Cleavage
csi-miR156	Pn11.1178	1	16.51	1	20	683	702	Cleavage
ctr-miR156	Pn11.1178	1	16.51	1	20	683	702	Cleavage
dpr-miR156b	Pn11.1178	1	16.51	1	20	683	702	Cleavage
ghr-miR156a	Pn11.1178	1	16.51	1	20	683	702	Cleavage
ghr-miR156b	Pn11.1178	1	16.51	1	20	683	702	Cleavage
ghr-miR156d	Pn11.1178	1	16.51	1	20	683	702	Cleavage
gma-miR156a	Pn11.1178	1	16.51	1	20	683	702	Cleavage
gma-miR156h	Pn11.1178	1	16.51	1	20	683	702	Cleavage
gma-miR156u	Pn11.1178	1	16.51	1	20	683	702	Cleavage
gma-miR156v	Pn11.1178	1	16.51	1	20	683	702	Cleavage
gma-miR156w	Pn11.1178	1	16.51	1	20	683	702	Cleavage
gma-miR156x	Pn11.1178	1	16.51	1	20	683	702	Cleavage
gma-miR156y	Pn11.1178	1	16.51	1	20	683	702	Cleavage
han-miR156a	Pn11.1178	1	16.51	1	20	683	702	Cleavage
han-miR156b	Pn11.1178	1	16.51	1	20	683	702	Cleavage
har-miR156a	Pn11.1178	1	16.51	1	20	683	702	Cleavage
htu-miR156a	Pn11.1178	1	16.51	1	20	683	702	Cleavage
mdm-miR156a	Pn11.1178	1	16.51	1	20	683	702	Cleavage
mdm-miR156b	Pn11.1178	1	16.51	1	20	683	702	Cleavage
mdm-miR156c	Pn11.1178	1	16.51	1	20	683	702	Cleavage
mdm-miR156d	Pn11.1178	1	16.51	1	20	683	702	Cleavage
mdm-miR156e	Pn11.1178	1	16.51	1	20	683	702	Cleavage
mdm-miR156f	Pn11.1178	1	16.51	1	20	683	702	Cleavage
mdm-miR156g	Pn11.1178	1	16.51	1	20	683	702	Cleavage
mdm-miR156h	Pn11.1178	1	16.51	1	20	683	702	Cleavage
mdm-miR156i	Pn11.1178	1	16.51	1	20	683	702	Cleavage
mdm-miR156j	Pn11.1178	1	16.51	1	20	683	702	Cleavage
mdm-miR156k	Pn11.1178	1	16.51	1	20	683	702	Cleavage
mdm-miR156l	Pn11.1178	1	16.51	1	20	683	702	Cleavage
mdm-miR156m	Pn11.1178	1	16.51	1	20	683	702	Cleavage
mdm-miR156n	Pn11.1178	1	16.51	1	20	683	702	Cleavage
mdm-miR156o	Pn11.1178	1	16.51	1	20	683	702	Cleavage
mes-miR156a	Pn11.1178	1	16.51	1	20	683	702	Cleavage
mes-miR156b	Pn11.1178	1	16.51	1	20	683	702	Cleavage
mes-miR156c	Pn11.1178	1	16.51	1	20	683	702	Cleavage
mes-miR156d	Pn11.1178	1	16.51	1	20	683	702	Cleavage
mes-miR156e	Pn11.1178	1	16.51	1	20	683	702	Cleavage
mes-miR156f	Pn11.1178	1	16.51	1	20	683	702	Cleavage
mes-miR156g	Pn11.1178	1	16.51	1	20	683	702	Cleavage
mtr-miR156b-5p	Pn11.1178	1	16.51	1	20	683	702	Cleavage
mtr-miR156c-5p	Pn11.1178	1	16.51	1	20	683	702	Cleavage
mtr-miR156d-5p	Pn11.1178	1	16.51	1	20	683	702	Cleavage
mtr-miR156i-5p	Pn11.1178	1	16.51	1	20	683	702	Cleavage
nta-miR156a	Pn11.1178	1	16.51	1	20	683	702	Cleavage
nta-miR156b	Pn11.1178	1	16.51	1	20	683	702	Cleavage
nta-miR156c	Pn11.1178	1	16.51	1	20	683	702	Cleavage
nta-miR156d	Pn11.1178	1	16.51	1	20	683	702	Cleavage
nta-miR156e	Pn11.1178	1	16.51	1	20	683	702	Cleavage
osa-miR156a	Pn11.1178	1	16.51	1	20	683	702	Cleavage
osa-miR156b-5p	Pn11.1178	1	16.51	1	20	683	702	Cleavage
osa-miR156c-5p	Pn11.1178	1	16.51	1	20	683	702	Cleavage
osa-miR156d	Pn11.1178	1	16.51	1	20	683	702	Cleavage
osa-miR156e	Pn11.1178	1	16.51	1	20	683	702	Cleavage
osa-miR156f-5p	Pn11.1178	1	16.51	1	20	683	702	Cleavage
osa-miR156g-5p	Pn11.1178	1	16.51	1	20	683	702	Cleavage
osa-miR156h-5p	Pn11.1178	1	16.51	1	20	683	702	Cleavage
osa-miR156i	Pn11.1178	1	16.51	1	20	683	702	Cleavage
osa-miR156j-5p	Pn11.1178	1	16.51	1	20	683	702	Cleavage
ppt-miR156a	Pn11.1178	1	16.51	1	20	683	702	Cleavage
ppt-miR156b	Pn11.1178	1	16.51	1	20	683	702	Cleavage
ppt-miR156c	Pn11.1178	1	16.51	1	20	683	702	Cleavage
ptc-miR156a	Pn11.1178	1	16.51	1	20	683	702	Cleavage
ptc-miR156b	Pn11.1178	1	16.51	1	20	683	702	Cleavage
ptc-miR156c	Pn11.1178	1	16.51	1	20	683	702	Cleavage
ptc-miR156d	Pn11.1178	1	16.51	1	20	683	702	Cleavage
ptc-miR156e	Pn11.1178	1	16.51	1	20	683	702	Cleavage
ptc-miR156f	Pn11.1178	1	16.51	1	20	683	702	Cleavage
sbi-miR156a	Pn11.1178	1	16.51	1	20	683	702	Cleavage
sbi-miR156b	Pn11.1178	1	16.51	1	20	683	702	Cleavage
sbi-miR156c	Pn11.1178	1	16.51	1	20	683	702	Cleavage
sbi-miR156f	Pn11.1178	1	16.51	1	20	683	702	Cleavage
sbi-miR156g	Pn11.1178	1	16.51	1	20	683	702	Cleavage
sbi-miR156h	Pn11.1178	1	16.51	1	20	683	702	Cleavage
sbi-miR156i	Pn11.1178	1	16.51	1	20	683	702	Cleavage
sly-miR156d-5p	Pn11.1178	1	16.51	1	20	683	702	Cleavage
sof-miR156	Pn11.1178	1	16.51	1	20	683	702	Cleavage
stu-miR156e	Pn11.1178	1	16.51	1	20	683	702	Cleavage
stu-miR156g-5p	Pn11.1178	1	16.51	1	20	683	702	Cleavage
stu-miR156h-5p	Pn11.1178	1	16.51	1	20	683	702	Cleavage
stu-miR156i-5p	Pn11.1178	1	16.51	1	20	683	702	Cleavage
stu-miR156j-5p	Pn11.1178	1	16.51	1	20	683	702	Cleavage
stu-miR156k-5p	Pn11.1178	1	16.51	1	20	683	702	Cleavage
tcc-miR156b	Pn11.1178	1	16.51	1	20	683	702	Cleavage
tcc-miR156c	Pn11.1178	1	16.51	1	20	683	702	Cleavage
tcc-miR156d	Pn11.1178	1	16.51	1	20	683	702	Cleavage
tcc-miR156g	Pn11.1178	1	16.51	1	20	683	702	Cleavage
vun-miR156a	Pn11.1178	1	16.51	1	20	683	702	Cleavage
vvi-miR156b	Pn11.1178	1	16.51	1	20	683	702	Cleavage
vvi-miR156c	Pn11.1178	1	16.51	1	20	683	702	Cleavage
vvi-miR156d	Pn11.1178	1	16.51	1	20	683	702	Cleavage
zma-miR156a-5p	Pn11.1178	1	16.51	1	20	683	702	Cleavage
zma-miR156b-5p	Pn11.1178	1	16.51	1	20	683	702	Cleavage
zma-miR156c	Pn11.1178	1	16.51	1	20	683	702	Cleavage
zma-miR156d-5p	Pn11.1178	1	16.51	1	20	683	702	Cleavage
zma-miR156e-5p	Pn11.1178	1	16.51	1	20	683	702	Cleavage
zma-miR156f-5p	Pn11.1178	1	16.51	1	20	683	702	Cleavage
zma-miR156g-5p	Pn11.1178	1	16.51	1	20	683	702	Cleavage
zma-miR156h-5p	Pn11.1178	1	16.51	1	20	683	702	Cleavage
zma-miR156i-5p	Pn11.1178	1	16.51	1	20	683	702	Cleavage
zma-miR156l-5p	Pn11.1178	1	16.51	1	20	683	702	Cleavage
hci-miR156a	Pn11.1178	1.5	16.51	1	20	683	702	Cleavage
far-miR529	Pn11.1178	2	15.091	1	21	678	698	Cleavage
gma-miR396g	Pn11.1207	1.5	15.648	1	21	2358	2378	Cleavage
mtr-miR2673a	Pn11.1261	1.5	12.015	1	22	673	694	Cleavage
mtr-miR2673b	Pn11.1261	1.5	12.015	1	22	673	694	Cleavage
mtr-miR2673a	Pn11.1277	1.5	12.022	1	22	673	694	Cleavage
mtr-miR2673b	Pn11.1277	1.5	12.022	1	22	673	694	Cleavage
osa-miR414	Pn11.1385	2	22.467	1	21	66	86	Cleavage
osa-miR414	Pn11.1438	2	22.467	1	21	66	86	Cleavage
mtr-miR2673a	Pn11.1610	1.5	15.11	1	22	126	147	Cleavage
mtr-miR2673b	Pn11.1610	1.5	15.11	1	22	126	147	Cleavage
bdi-miR5059	Pn11.1613	2	22.465	1	20	626	645	Cleavage
osa-miR414	Pn11.1651	2	12.348	1	21	552	572	Cleavage
mtr-miR2673a	Pn11.1655	1.5	21.714	1	22	381	402	Cleavage
mtr-miR2673b	Pn11.1655	1.5	21.714	1	22	381	402	Cleavage
lja-miR7542	Pn11.1706	2	21.297	1	19	1374	1392	Cleavage
mtr-miR2673a	Pn11.1741	0	14.249	1	22	399	420	Cleavage
mtr-miR2673b	Pn11.1741	0	14.249	1	22	399	420	Cleavage
aly-miR166a-5p	Pn11.1868	0	19.244	1	21	16	36	Cleavage
aly-miR166c-5p	Pn11.1868	0	19.244	1	21	16	36	Cleavage
aly-miR166d-5p	Pn11.1868	0	19.244	1	21	16	36	Cleavage
bdi-miR166e-5p	Pn11.1868	0	19.244	1	21	16	36	Cleavage
csi-miR166e-5p	Pn11.1868	0	19.244	1	21	16	36	Cleavage
gma-miR166a-5p	Pn11.1868	0	19.244	1	21	16	36	Cleavage
gma-miR166c-5p	Pn11.1868	0	19.244	1	21	16	36	Cleavage
gma-miR166l	Pn11.1868	0	19.244	1	21	16	36	Cleavage
mtr-miR166g-5p	Pn11.1868	0	19.244	1	21	16	36	Cleavage
osa-miR166d-5p	Pn11.1868	0	19.244	1	21	16	36	Cleavage
stu-miR166a-5p	Pn11.1868	0	19.244	1	21	16	36	Cleavage
zma-miR166c-5p	Pn11.1868	0	19.244	1	21	16	36	Cleavage
aly-miR166g-5p	Pn11.1868	0.5	19.244	1	21	16	36	Cleavage
ata-miR166d-5p	Pn11.1868	0.5	19.244	1	21	16	36	Cleavage
bdi-miR166b-5p	Pn11.1868	0.5	19.244	1	21	16	36	Cleavage
gma-miR166h-5p	Pn11.1868	0.5	19.244	1	21	16	36	Cleavage
gma-miR166j-5p	Pn11.1868	0.5	19.244	1	21	16	36	Cleavage
osa-miR166b-5p	Pn11.1868	0.5	19.244	1	21	16	36	Cleavage
stu-miR166c-5p	Pn11.1868	0.5	19.244	1	21	16	36	Cleavage
zma-miR166a-5p	Pn11.1868	0.5	19.244	1	21	16	36	Cleavage
aly-miR165a-5p	Pn11.1868	1	19.244	1	20	16	35	Cleavage
aly-miR166e-5p	Pn11.1868	1	19.244	1	21	16	36	Cleavage
ath-miR165a-5p	Pn11.1868	1	19.244	1	21	16	36	Cleavage
ath-miR166e-5p	Pn11.1868	1	19.244	1	21	16	36	Cleavage
aly-miR165b-5p	Pn11.1868	1.5	19.244	1	20	16	35	Cleavage
aly-miR166b-5p	Pn11.1868	1.5	19.244	1	21	16	36	Cleavage
ata-miR166a-5p	Pn11.1868	1.5	19.244	1	21	16	36	Cleavage
ath-miR166a-5p	Pn11.1868	1.5	19.244	1	21	16	36	Cleavage
ath-miR166b-5p	Pn11.1868	1.5	19.244	1	21	16	36	Cleavage
bdi-miR166c-5p	Pn11.1868	1.5	19.244	1	21	16	36	Cleavage
mtr-miR166e-5p	Pn11.1868	1.5	19.244	1	21	16	36	Translation
osa-miR166a-5p	Pn11.1868	1.5	19.244	1	21	16	36	Cleavage
osa-miR166c-5p	Pn11.1868	1.5	19.244	1	20	17	36	Cleavage
osa-miR166e-5p	Pn11.1868	1.5	19.244	1	21	16	36	Cleavage
osa-miR166h-5p	Pn11.1868	1.5	19.244	1	21	16	36	Translation
zma-miR166b-5p	Pn11.1868	1.5	19.244	1	21	16	36	Cleavage
zma-miR166d-5p	Pn11.1868	1.5	19.244	1	21	16	36	Cleavage
zma-miR166m-5p	Pn11.1868	1.5	19.244	1	21	16	36	Translation
aly-miR472-3p	Pn11.1934	1.5	21.807	1	19	1	19	Cleavage
ath-miR472-3p	Pn11.1934	1.5	21.807	1	19	1	19	Cleavage
pab-miR482c	Pn11.1934	2	21.807	1	19	1	19	Cleavage
pde-miR482a	Pn11.1934	2	21.807	1	19	1	19	Cleavage
vvi-miR482	Pn11.1934	2	21.807	1	19	1	19	Cleavage
aly-miR166a-5p	Pn11.1981	0	19.072	1	21	16	36	Cleavage
aly-miR166c-5p	Pn11.1981	0	19.072	1	21	16	36	Cleavage
aly-miR166d-5p	Pn11.1981	0	19.072	1	21	16	36	Cleavage
bdi-miR166e-5p	Pn11.1981	0	19.072	1	21	16	36	Cleavage
csi-miR166e-5p	Pn11.1981	0	19.072	1	21	16	36	Cleavage
gma-miR166a-5p	Pn11.1981	0	19.072	1	21	16	36	Cleavage
gma-miR166c-5p	Pn11.1981	0	19.072	1	21	16	36	Cleavage
gma-miR166l	Pn11.1981	0	19.072	1	21	16	36	Cleavage
mtr-miR166g-5p	Pn11.1981	0	19.072	1	21	16	36	Cleavage
osa-miR166d-5p	Pn11.1981	0	19.072	1	21	16	36	Cleavage
stu-miR166a-5p	Pn11.1981	0	19.072	1	21	16	36	Cleavage
zma-miR166c-5p	Pn11.1981	0	19.072	1	21	16	36	Cleavage
aly-miR166g-5p	Pn11.1981	0.5	19.072	1	21	16	36	Cleavage
ata-miR166d-5p	Pn11.1981	0.5	19.072	1	21	16	36	Cleavage
bdi-miR166b-5p	Pn11.1981	0.5	19.072	1	21	16	36	Cleavage
gma-miR166h-5p	Pn11.1981	0.5	19.072	1	21	16	36	Cleavage
gma-miR166j-5p	Pn11.1981	0.5	19.072	1	21	16	36	Cleavage
osa-miR166b-5p	Pn11.1981	0.5	19.072	1	21	16	36	Cleavage
stu-miR166c-5p	Pn11.1981	0.5	19.072	1	21	16	36	Cleavage
zma-miR166a-5p	Pn11.1981	0.5	19.072	1	21	16	36	Cleavage
aly-miR165a-5p	Pn11.1981	1	19.072	1	20	16	35	Cleavage
aly-miR166e-5p	Pn11.1981	1	19.072	1	21	16	36	Cleavage
ath-miR165a-5p	Pn11.1981	1	19.072	1	21	16	36	Cleavage
ath-miR166e-5p	Pn11.1981	1	19.072	1	21	16	36	Cleavage
aly-miR165b-5p	Pn11.1981	1.5	19.072	1	20	16	35	Cleavage
aly-miR166b-5p	Pn11.1981	1.5	19.072	1	21	16	36	Cleavage
ata-miR166a-5p	Pn11.1981	1.5	19.072	1	21	16	36	Cleavage
ath-miR166a-5p	Pn11.1981	1.5	19.072	1	21	16	36	Cleavage
ath-miR166b-5p	Pn11.1981	1.5	19.072	1	21	16	36	Cleavage
bdi-miR166c-5p	Pn11.1981	1.5	19.072	1	21	16	36	Cleavage
mtr-miR166e-5p	Pn11.1981	1.5	19.072	1	21	16	36	Translation
osa-miR166a-5p	Pn11.1981	1.5	19.072	1	21	16	36	Cleavage
osa-miR166c-5p	Pn11.1981	1.5	19.072	1	20	17	36	Cleavage
osa-miR166e-5p	Pn11.1981	1.5	19.072	1	21	16	36	Cleavage
osa-miR166h-5p	Pn11.1981	1.5	19.072	1	21	16	36	Translation
zma-miR166b-5p	Pn11.1981	1.5	19.072	1	21	16	36	Cleavage
zma-miR166d-5p	Pn11.1981	1.5	19.072	1	21	16	36	Cleavage
zma-miR166m-5p	Pn11.1981	1.5	19.072	1	21	16	36	Translation
aly-miR838-3p	Pn11.2229	2	14.658	1	21	554	574	Cleavage
ath-miR5658	Pn11.2243	1	8.391	1	21	213	233	Cleavage
aly-miR838-3p	Pn11.2317	2	15.553	1	21	554	574	Cleavage
mtr-miR2673a	Pn11.2394	2	19.379	1	22	439	460	Cleavage
mtr-miR2673b	Pn11.2394	2	19.379	1	22	439	460	Cleavage
mtr-miR2673a	Pn11.2569	1.5	16.298	1	22	2278	2299	Cleavage
mtr-miR2673b	Pn11.2569	1.5	16.298	1	22	2278	2299	Cleavage
ath-miR414	Pn11.2734	1	11.182	1	21	171	191	Cleavage
mtr-miR2673a	Pn11.322	1.5	20.847	1	22	1600	1621	Cleavage
mtr-miR2673b	Pn11.322	1.5	20.847	1	22	1600	1621	Cleavage
mtr-miR2673a	Pn11.343	0	15.425	1	22	376	397	Cleavage
mtr-miR2673b	Pn11.343	0	15.425	1	22	376	397	Cleavage
ath-miR414	Pn11.366	1.5	4.75	1	21	405	425	Cleavage
osa-miR414	Pn11.366	2	4.137	1	21	444	464	Cleavage
mtr-miR2673a	Pn11.431	1.5	18.576	1	22	1600	1621	Cleavage
mtr-miR2673b	Pn11.431	1.5	18.576	1	22	1600	1621	Cleavage
ath-miR1886.2	Pn11.442	1.5	12.712	1	21	130	150	Cleavage
ath-miR414	Pn11.767	1.5	4.646	1	21	408	428	Cleavage
osa-miR414	Pn11.767	2	4.139	1	21	447	467	Cleavage
ath-miR5021	Pn11.78	2	11.961	1	20	447	466	Cleavage
mtr-miR2673a	Pn11.793	0	17.501	1	22	358	379	Cleavage
mtr-miR2673b	Pn11.793	0	17.501	1	22	358	379	Cleavage
mtr-miR2673a	Pn11.800	0	17.501	1	22	361	382	Cleavage
mtr-miR2673b	Pn11.800	0	17.501	1	22	361	382	Cleavage
mtr-miR2673a	Pn11.851	0	14.249	1	22	399	420	Cleavage
mtr-miR2673b	Pn11.851	0	14.249	1	22	399	420	Cleavage
osa-miR414	Pn11.859	0.5	5.257	1	21	123	143	Cleavage
ath-miR414	Pn11.859	1	5.257	1	21	123	143	Cleavage
ppt-miR414	Pn11.859	1.5	5.257	1	21	123	143	Cleavage
ppt-miR160d	Pn12.138	1	21.799	1	21	1296	1316	Cleavage
aly-miR838-3p	Pn12.1383	2	11.661	1	20	1	20	Cleavage
ath-miR414	Pn12.1546	2	7.02	1	21	29	49	Cleavage
ath-miR5658	Pn12.1611	0	14.984	1	21	59	79	Cleavage
ath-miR845a	Pn12.1707	2	16.4	1	21	497	517	Cleavage
vvi-miR845a	Pn12.1707	2	16.4	1	21	497	517	Cleavage
vvi-miR845b	Pn12.1707	2	16.4	1	21	497	517	Cleavage
ath-miR414	Pn12.1747	2	14.992	1	21	2217	2237	Cleavage
ath-miR5658	Pn12.1816	1	9.255	1	21	213	233	Cleavage
ath-miR845a	Pn12.1901	2	16.4	1	21	497	517	Cleavage
vvi-miR845a	Pn12.1901	2	16.4	1	21	497	517	Cleavage
vvi-miR845b	Pn12.1901	2	16.4	1	21	497	517	Cleavage
mtr-miR2673a	Pn12.1911	0.5	15.41	1	22	619	640	Cleavage
mtr-miR2673b	Pn12.1911	0.5	15.41	1	22	619	640	Cleavage
aly-miR838-3p	Pn12.2035	2	17.742	1	21	290	310	Cleavage
ath-miR414	Pn12.2179	2	14.992	1	21	3048	3068	Cleavage
ath-miR5658	Pn12.27	2	10.446	1	21	121	141	Cleavage
osa-miR5819	Pn12.300	2	6.2	1	21	808	828	Cleavage
aly-miR838-3p	Pn12.369	2	18.445	1	21	878	898	Cleavage
ath-miR414	Pn12.432	2	8.986	1	21	863	883	Cleavage
mtr-miR2673a	Pn12.663	1	12.83	1	22	190	211	Cleavage
mtr-miR2673b	Pn12.663	1	12.83	1	22	190	211	Cleavage
aly-miR172a-3p	Pn12.793	0.5	14.187	1	21	1397	1417	Cleavage
aly-miR172b-3p	Pn12.793	0.5	14.187	1	21	1397	1417	Cleavage
aly-miR172c-3p	Pn12.793	0.5	14.187	1	21	1397	1417	Cleavage
aly-miR172d-3p	Pn12.793	0.5	14.187	1	21	1397	1417	Cleavage
aly-miR172e-3p	Pn12.793	0.5	14.104	1	20	1397	1416	Cleavage
aly-miR172f-3p	Pn12.793	0.5	14.187	1	21	1397	1417	Cleavage
aqc-miR172a	Pn12.793	0.5	14.187	1	21	1397	1417	Cleavage
ata-miR172a-3p	Pn12.793	0.5	14.187	1	21	1397	1417	Cleavage
ata-miR172b-3p	Pn12.793	0.5	14.187	1	21	1397	1417	Cleavage
ath-miR172a	Pn12.793	0.5	14.187	1	21	1397	1417	Cleavage
ath-miR172b-3p	Pn12.793	0.5	14.187	1	21	1397	1417	Cleavage
ath-miR172c	Pn12.793	0.5	14.187	1	21	1397	1417	Cleavage
ath-miR172d-3p	Pn12.793	0.5	14.187	1	21	1397	1417	Cleavage
bdi-miR172a-3p	Pn12.793	0.5	14.187	1	21	1397	1417	Cleavage
bna-miR172a	Pn12.793	0.5	14.187	1	21	1397	1417	Cleavage
bna-miR172d	Pn12.793	0.5	14.187	1	21	1397	1417	Cleavage
bol-miR172a	Pn12.793	0.5	14.187	1	21	1397	1417	Cleavage
bol-miR172b	Pn12.793	0.5	14.187	1	21	1397	1417	Cleavage
bra-miR172a	Pn12.793	0.5	14.187	1	21	1397	1417	Cleavage
bra-miR172b-3p	Pn12.793	0.5	14.187	1	21	1397	1417	Cleavage
bra-miR172c-3p	Pn12.793	0.5	14.187	1	21	1397	1417	Cleavage
cca-miR172	Pn12.793	0.5	14.187	1	21	1397	1417	Cleavage
cme-miR172b	Pn12.793	0.5	14.187	1	21	1397	1417	Cleavage
cme-miR172c	Pn12.793	0.5	14.187	1	21	1397	1417	Cleavage
cme-miR172e	Pn12.793	0.5	14.187	1	21	1397	1417	Cleavage
csi-miR172a-3p	Pn12.793	0.5	14.187	1	20	1398	1417	Cleavage
dpr-miR172a	Pn12.793	0.5	14.187	1	21	1397	1417	Cleavage
dpr-miR172b	Pn12.793	0.5	14.187	1	21	1397	1417	Cleavage
egu-miR172a	Pn12.793	0.5	14.187	1	21	1397	1417	Cleavage
egu-miR172b	Pn12.793	0.5	14.187	1	21	1397	1417	Cleavage
egu-miR172c	Pn12.793	0.5	14.187	1	21	1397	1417	Cleavage
gma-miR172a	Pn12.793	0.5	14.187	1	21	1397	1417	Cleavage
gma-miR172b-3p	Pn12.793	0.5	14.187	1	21	1397	1417	Cleavage
gma-miR172f	Pn12.793	0.5	14.187	1	20	1398	1417	Cleavage
gma-miR172h-3p	Pn12.793	0.5	14.187	1	21	1397	1417	Cleavage
lja-miR172a	Pn12.793	0.5	14.187	1	21	1397	1417	Cleavage
lja-miR172b	Pn12.793	0.5	14.187	1	20	1398	1417	Cleavage
lja-miR172c	Pn12.793	0.5	14.187	1	20	1398	1417	Cleavage
mdm-miR172a	Pn12.793	0.5	14.187	1	20	1398	1417	Cleavage
mdm-miR172b	Pn12.793	0.5	14.187	1	20	1398	1417	Cleavage
mdm-miR172c	Pn12.793	0.5	14.187	1	20	1398	1417	Cleavage
mdm-miR172d	Pn12.793	0.5	14.187	1	21	1397	1417	Cleavage
mdm-miR172e	Pn12.793	0.5	14.187	1	21	1397	1417	Cleavage
mdm-miR172f	Pn12.793	0.5	14.187	1	21	1397	1417	Cleavage
mdm-miR172g	Pn12.793	0.5	14.187	1	21	1397	1417	Cleavage
mdm-miR172h	Pn12.793	0.5	14.187	1	21	1397	1417	Cleavage
mdm-miR172m	Pn12.793	0.5	14.187	1	21	1397	1417	Cleavage
mdm-miR172n	Pn12.793	0.5	14.187	1	21	1397	1417	Cleavage
mdm-miR172o	Pn12.793	0.5	14.187	1	21	1397	1417	Cleavage
mes-miR172a	Pn12.793	0.5	14.187	1	21	1397	1417	Cleavage
mes-miR172b	Pn12.793	0.5	14.187	1	21	1397	1417	Cleavage
mes-miR172d	Pn12.793	0.5	14.187	1	21	1397	1417	Cleavage
mtr-miR172b	Pn12.793	0.5	14.187	1	21	1397	1417	Cleavage
mtr-miR172c-3p	Pn12.793	0.5	14.187	1	21	1397	1417	Cleavage
mtr-miR172d-3p	Pn12.793	0.5	14.187	1	20	1398	1417	Cleavage
nta-miR172a	Pn12.793	0.5	14.187	1	21	1397	1417	Cleavage
nta-miR172c	Pn12.793	0.5	14.187	1	21	1397	1417	Cleavage
nta-miR172d	Pn12.793	0.5	14.187	1	21	1397	1417	Cleavage
nta-miR172e	Pn12.793	0.5	14.187	1	21	1397	1417	Cleavage
nta-miR172f	Pn12.793	0.5	14.187	1	21	1397	1417	Cleavage
nta-miR172g	Pn12.793	0.5	14.187	1	21	1397	1417	Cleavage
nta-miR172h	Pn12.793	0.5	14.187	1	21	1397	1417	Cleavage
nta-miR172i	Pn12.793	0.5	14.187	1	21	1397	1417	Cleavage
osa-miR172a	Pn12.793	0.5	14.187	1	21	1397	1417	Cleavage
osa-miR172d-3p	Pn12.793	0.5	14.187	1	21	1397	1417	Cleavage
ptc-miR172a	Pn12.793	0.5	14.187	1	21	1397	1417	Cleavage
ptc-miR172b-3p	Pn12.793	0.5	14.187	1	21	1397	1417	Cleavage
ptc-miR172c	Pn12.793	0.5	14.187	1	21	1397	1417	Cleavage
ptc-miR172f	Pn12.793	0.5	14.187	1	21	1397	1417	Cleavage
sbi-miR172a	Pn12.793	0.5	14.187	1	20	1398	1417	Cleavage
sbi-miR172c	Pn12.793	0.5	14.187	1	20	1398	1417	Cleavage
sbi-miR172d	Pn12.793	0.5	14.187	1	20	1398	1417	Cleavage
sly-miR172a	Pn12.793	0.5	14.187	1	21	1397	1417	Cleavage
sly-miR172b	Pn12.793	0.5	14.187	1	21	1397	1417	Cleavage
ssl-miR172	Pn12.793	0.5	14.187	1	21	1397	1417	Cleavage
stu-miR172a-3p	Pn12.793	0.5	14.187	1	21	1397	1417	Cleavage
stu-miR172b-3p	Pn12.793	0.5	14.187	1	21	1397	1417	Cleavage
stu-miR172c-3p	Pn12.793	0.5	14.187	1	19	1399	1417	Cleavage
stu-miR172e-3p	Pn12.793	0.5	14.187	1	21	1397	1417	Cleavage
tcc-miR172b	Pn12.793	0.5	14.187	1	21	1397	1417	Cleavage
tcc-miR172e	Pn12.793	0.5	14.187	1	21	1397	1417	Cleavage
vun-miR172	Pn12.793	0.5	14.187	1	21	1397	1417	Cleavage
zma-miR172a	Pn12.793	0.5	14.187	1	20	1398	1417	Cleavage
zma-miR172b-3p	Pn12.793	0.5	14.187	1	20	1398	1417	Cleavage
zma-miR172c-3p	Pn12.793	0.5	14.187	1	20	1398	1417	Cleavage
zma-miR172d-3p	Pn12.793	0.5	14.187	1	20	1398	1417	Cleavage
aqc-miR172b	Pn12.793	1	14.187	1	21	1397	1417	Cleavage
ata-miR172c-3p	Pn12.793	1	14.187	1	21	1397	1417	Cleavage
ath-miR172e-3p	Pn12.793	1	14.187	1	21	1397	1417	Cleavage
bdi-miR172b	Pn12.793	1	14.187	1	21	1397	1417	Cleavage
bna-miR172b	Pn12.793	1	14.187	1	21	1397	1417	Cleavage
bna-miR172c	Pn12.793	1	14.187	1	21	1397	1417	Cleavage
bra-miR172d-3p	Pn12.793	1	14.187	1	21	1397	1417	Cleavage
cme-miR172d	Pn12.793	1	14.187	1	21	1397	1417	Cleavage
cpa-miR172a	Pn12.793	1	14.644	1	21	1398	1418	Cleavage
cpa-miR172b	Pn12.793	1	14.644	1	21	1398	1418	Cleavage
gma-miR172i-3p	Pn12.793	1	14.187	1	21	1397	1417	Cleavage
gma-miR172l	Pn12.793	1	14.187	1	21	1397	1417	Cleavage
mdm-miR172i	Pn12.793	1	14.187	1	21	1397	1417	Cleavage
mdm-miR172j	Pn12.793	1	14.187	1	21	1397	1417	Cleavage
mdm-miR172k	Pn12.793	1	14.187	1	21	1397	1417	Cleavage
nta-miR172j	Pn12.793	1	14.187	1	21	1397	1417	Cleavage
osa-miR172b	Pn12.793	1	14.187	1	21	1397	1417	Cleavage
ptc-miR172d	Pn12.793	1	14.187	1	21	1397	1417	Cleavage
ptc-miR172e	Pn12.793	1	14.187	1	21	1397	1417	Cleavage
sbi-miR172b	Pn12.793	1	14.187	1	20	1398	1417	Cleavage
tcc-miR172a	Pn12.793	1	14.187	1	20	1398	1417	Cleavage
tcc-miR172c	Pn12.793	1	14.187	1	21	1397	1417	Cleavage
zma-miR172e	Pn12.793	1	14.187	1	21	1397	1417	Cleavage
aau-miR172	Pn12.793	1.5	14.865	1	23	1397	1419	Cleavage
gma-miR172k	Pn12.793	1.5	14.187	1	21	1397	1417	Cleavage
vvi-miR172d	Pn12.793	1.5	14.865	1	23	1397	1419	Cleavage
ath-miR165a-5p	Pn12.900	2	18.372	1	21	1365	1385	Cleavage
aly-miR838-3p	Pn12.933	2	19.426	1	21	329	349	Cleavage
osa-miR414	Pn13.1122	2	13.282	1	21	630	650	Cleavage
zma-miR482-5p	Pn13.1151	2	23.718	1	19	850	868	Cleavage
osa-miR414	Pn13.1186	0.5	4.966	1	21	333	353	Cleavage
ath-miR414	Pn13.1186	1	4.966	1	21	333	353	Cleavage
ppt-miR414	Pn13.1186	1.5	4.966	1	21	333	353	Cleavage
mtr-miR2673a	Pn13.1193	0	13.363	1	22	633	654	Cleavage
mtr-miR2673b	Pn13.1193	0	13.363	1	22	633	654	Cleavage
vvi-miR845c	Pn13.1330	2	20.043	1	21	1482	1502	Cleavage
aly-miR838-3p	Pn13.1361	1.5	16.149	1	21	1011	1031	Cleavage
gma-miR1514b-5p	Pn13.1387	2	8.824	1	21	580	600	Cleavage
ptc-miR472a	Pn13.1403	1	24.208	1	22	634	655	Cleavage
aly-miR472-3p	Pn13.1403	1.5	24.208	1	22	634	655	Cleavage
ath-miR472-3p	Pn13.1403	1.5	24.208	1	22	634	655	Cleavage
pab-miR482a	Pn13.1403	1.5	24.208	1	22	634	655	Cleavage
pta-miR482a	Pn13.1403	1.5	24.208	1	22	634	655	Cleavage
pta-miR482b	Pn13.1403	1.5	24.208	1	22	634	655	Cleavage
pab-miR482b	Pn13.1403	2	24.208	1	22	634	655	Cleavage
pab-miR482c	Pn13.1403	2	24.208	1	22	634	655	Cleavage
pde-miR482a	Pn13.1403	2	24.208	1	22	634	655	Cleavage
pde-miR482b	Pn13.1403	2	24.208	1	22	634	655	Cleavage
pta-miR482c	Pn13.1403	2	24.208	1	20	636	655	Cleavage
vvi-miR482	Pn13.1403	2	24.208	1	22	634	655	Cleavage
aly-miR172a-3p	Pn13.1416	2	23.458	1	21	450	470	Cleavage
aly-miR172b-3p	Pn13.1416	2	23.458	1	21	450	470	Cleavage
aly-miR172c-3p	Pn13.1416	2	23.458	1	21	450	470	Cleavage
aly-miR172d-3p	Pn13.1416	2	23.458	1	21	450	470	Cleavage
aly-miR172f-3p	Pn13.1416	2	23.458	1	21	450	470	Cleavage
aqc-miR172a	Pn13.1416	2	23.458	1	21	450	470	Cleavage
ata-miR172a-3p	Pn13.1416	2	23.458	1	21	450	470	Cleavage
ata-miR172b-3p	Pn13.1416	2	23.458	1	21	450	470	Cleavage
ath-miR172a	Pn13.1416	2	23.458	1	21	450	470	Cleavage
ath-miR172b-3p	Pn13.1416	2	23.458	1	21	450	470	Cleavage
ath-miR172c	Pn13.1416	2	23.458	1	21	450	470	Cleavage
ath-miR172d-3p	Pn13.1416	2	23.458	1	21	450	470	Cleavage
bdi-miR172a-3p	Pn13.1416	2	23.458	1	21	450	470	Cleavage
bna-miR172a	Pn13.1416	2	23.458	1	21	450	470	Cleavage
bna-miR172d	Pn13.1416	2	23.458	1	21	450	470	Cleavage
bol-miR172a	Pn13.1416	2	23.458	1	21	450	470	Cleavage
bol-miR172b	Pn13.1416	2	23.458	1	21	450	470	Cleavage
bra-miR172a	Pn13.1416	2	23.458	1	21	450	470	Cleavage
bra-miR172b-3p	Pn13.1416	2	23.458	1	21	450	470	Cleavage
bra-miR172c-3p	Pn13.1416	2	23.458	1	21	450	470	Cleavage
cca-miR172	Pn13.1416	2	23.458	1	21	450	470	Cleavage
cme-miR172b	Pn13.1416	2	23.458	1	21	450	470	Cleavage
cme-miR172c	Pn13.1416	2	23.458	1	21	450	470	Cleavage
cme-miR172e	Pn13.1416	2	23.458	1	21	450	470	Cleavage
csi-miR172a-3p	Pn13.1416	2	23.458	1	20	451	470	Cleavage
dpr-miR172a	Pn13.1416	2	23.458	1	21	450	470	Cleavage
dpr-miR172b	Pn13.1416	2	23.458	1	21	450	470	Cleavage
egu-miR172a	Pn13.1416	2	23.458	1	21	450	470	Cleavage
egu-miR172b	Pn13.1416	2	23.458	1	21	450	470	Cleavage
egu-miR172c	Pn13.1416	2	23.458	1	21	450	470	Cleavage
gma-miR172a	Pn13.1416	2	23.458	1	21	450	470	Cleavage
gma-miR172b-3p	Pn13.1416	2	23.458	1	21	450	470	Cleavage
gma-miR172f	Pn13.1416	2	23.458	1	20	451	470	Cleavage
gma-miR172h-3p	Pn13.1416	2	23.458	1	21	450	470	Cleavage
lja-miR172a	Pn13.1416	2	23.458	1	21	450	470	Cleavage
lja-miR172b	Pn13.1416	2	23.458	1	20	451	470	Cleavage
lja-miR172c	Pn13.1416	2	23.458	1	20	451	470	Cleavage
mdm-miR172a	Pn13.1416	2	23.458	1	20	451	470	Cleavage
mdm-miR172b	Pn13.1416	2	23.458	1	20	451	470	Cleavage
mdm-miR172c	Pn13.1416	2	23.458	1	20	451	470	Cleavage
mdm-miR172d	Pn13.1416	2	23.458	1	21	450	470	Cleavage
mdm-miR172e	Pn13.1416	2	23.458	1	21	450	470	Cleavage
mdm-miR172f	Pn13.1416	2	23.458	1	21	450	470	Cleavage
mdm-miR172g	Pn13.1416	2	23.458	1	21	450	470	Cleavage
mdm-miR172h	Pn13.1416	2	23.458	1	21	450	470	Cleavage
mdm-miR172m	Pn13.1416	2	23.458	1	21	450	470	Cleavage
mdm-miR172n	Pn13.1416	2	23.458	1	21	450	470	Cleavage
mdm-miR172o	Pn13.1416	2	23.458	1	21	450	470	Cleavage
mes-miR172a	Pn13.1416	2	23.458	1	21	450	470	Cleavage
mes-miR172b	Pn13.1416	2	23.458	1	21	450	470	Cleavage
mes-miR172d	Pn13.1416	2	23.458	1	21	450	470	Cleavage
mtr-miR172b	Pn13.1416	2	23.458	1	21	450	470	Cleavage
mtr-miR172c-3p	Pn13.1416	2	23.458	1	21	450	470	Cleavage
mtr-miR172d-3p	Pn13.1416	2	23.458	1	20	451	470	Cleavage
nta-miR172a	Pn13.1416	2	23.458	1	21	450	470	Cleavage
nta-miR172c	Pn13.1416	2	23.458	1	21	450	470	Cleavage
nta-miR172d	Pn13.1416	2	23.458	1	21	450	470	Cleavage
nta-miR172e	Pn13.1416	2	23.458	1	21	450	470	Cleavage
nta-miR172f	Pn13.1416	2	23.458	1	21	450	470	Cleavage
nta-miR172g	Pn13.1416	2	23.458	1	21	450	470	Cleavage
nta-miR172h	Pn13.1416	2	23.458	1	21	450	470	Cleavage
nta-miR172i	Pn13.1416	2	23.458	1	21	450	470	Cleavage
osa-miR172a	Pn13.1416	2	23.458	1	21	450	470	Cleavage
osa-miR172d-3p	Pn13.1416	2	23.458	1	21	450	470	Cleavage
ptc-miR172a	Pn13.1416	2	23.458	1	21	450	470	Cleavage
ptc-miR172b-3p	Pn13.1416	2	23.458	1	21	450	470	Cleavage
ptc-miR172c	Pn13.1416	2	23.458	1	21	450	470	Cleavage
ptc-miR172f	Pn13.1416	2	23.458	1	21	450	470	Cleavage
sbi-miR172a	Pn13.1416	2	23.458	1	20	451	470	Cleavage
sbi-miR172c	Pn13.1416	2	23.458	1	20	451	470	Cleavage
sbi-miR172d	Pn13.1416	2	23.458	1	20	451	470	Cleavage
sly-miR172a	Pn13.1416	2	23.458	1	21	450	470	Cleavage
sly-miR172b	Pn13.1416	2	23.458	1	21	450	470	Cleavage
ssl-miR172	Pn13.1416	2	23.458	1	21	450	470	Cleavage
stu-miR172a-3p	Pn13.1416	2	23.458	1	21	450	470	Cleavage
stu-miR172b-3p	Pn13.1416	2	23.458	1	21	450	470	Cleavage
stu-miR172c-3p	Pn13.1416	2	23.458	1	19	452	470	Cleavage
stu-miR172e-3p	Pn13.1416	2	23.458	1	21	450	470	Cleavage
tcc-miR172b	Pn13.1416	2	23.458	1	21	450	470	Cleavage
tcc-miR172e	Pn13.1416	2	23.458	1	21	450	470	Cleavage
vun-miR172	Pn13.1416	2	23.458	1	21	450	470	Cleavage
zma-miR172a	Pn13.1416	2	23.458	1	20	451	470	Cleavage
zma-miR172b-3p	Pn13.1416	2	23.458	1	20	451	470	Cleavage
zma-miR172c-3p	Pn13.1416	2	23.458	1	20	451	470	Cleavage
zma-miR172d-3p	Pn13.1416	2	23.458	1	20	451	470	Cleavage
mtr-miR2673a	Pn13.1655	1	11.229	1	22	652	673	Cleavage
mtr-miR2673b	Pn13.1655	1	11.229	1	22	652	673	Cleavage
pab-miR482b	Pn13.1706	1.5	20.571	1	22	242	263	Cleavage
pde-miR482b	Pn13.1706	1.5	20.571	1	22	242	263	Cleavage
pta-miR482c	Pn13.1706	1.5	20.571	1	20	244	263	Cleavage
mtr-miR2673a	Pn13.1778	1.5	8.404	1	22	149	170	Cleavage
mtr-miR2673a	Pn13.1778	1.5	0.808	1	22	177	198	Cleavage
mtr-miR2673a	Pn13.1778	1.5	0.378	1	22	201	222	Cleavage
mtr-miR2673a	Pn13.1778	1.5	0.309	1	22	224	245	Cleavage
mtr-miR2673a	Pn13.1778	1.5	-1	1	22	262	283	Cleavage
mtr-miR2673a	Pn13.1778	1.5	-1	1	22	344	365	Cleavage
mtr-miR2673a	Pn13.1778	1.5	-1	1	22	370	391	Cleavage
mtr-miR2673a	Pn13.1778	1.5	-1	1	22	394	415	Cleavage
mtr-miR2673a	Pn13.1778	1.5	-1	1	22	418	439	Cleavage
mtr-miR2673a	Pn13.1778	1.5	-1	1	22	442	463	Cleavage
mtr-miR2673a	Pn13.1778	1.5	-1	1	22	466	487	Cleavage
mtr-miR2673a	Pn13.1778	1.5	-1	1	22	490	511	Cleavage
mtr-miR2673a	Pn13.1778	1.5	-1	1	22	514	535	Cleavage
mtr-miR2673a	Pn13.1778	1.5	-1	1	22	538	559	Cleavage
mtr-miR2673a	Pn13.1778	1.5	-1	1	22	562	583	Cleavage
mtr-miR2673a	Pn13.1778	1.5	-1	1	22	606	627	Cleavage
mtr-miR2673a	Pn13.1778	1.5	-1	1	22	630	651	Cleavage
mtr-miR2673a	Pn13.1778	1.5	-1	1	22	654	675	Cleavage
mtr-miR2673a	Pn13.1778	1.5	-1	1	22	678	699	Cleavage
mtr-miR2673a	Pn13.1778	1.5	-1	1	22	702	723	Cleavage
mtr-miR2673a	Pn13.1778	1.5	-1	1	22	726	747	Cleavage
mtr-miR2673a	Pn13.1778	1.5	-1	1	22	750	771	Cleavage
mtr-miR2673a	Pn13.1778	1.5	-1	1	22	816	837	Cleavage
mtr-miR2673a	Pn13.1778	1.5	-1	1	22	856	877	Cleavage
mtr-miR2673a	Pn13.1778	1.5	-1	1	22	882	903	Cleavage
mtr-miR2673a	Pn13.1778	1.5	-1	1	22	911	932	Cleavage
mtr-miR2673a	Pn13.1778	1.5	0	1	22	949	970	Cleavage
mtr-miR2673a	Pn13.1778	1.5	-1	1	22	771	792	Cleavage
mtr-miR2673a	Pn13.1778	1.5	-1	1	22	583	604	Cleavage
mtr-miR2673b	Pn13.1778	1.5	8.404	1	22	149	170	Cleavage
mtr-miR2673b	Pn13.1778	1.5	0.808	1	22	177	198	Cleavage
mtr-miR2673b	Pn13.1778	1.5	0.378	1	22	201	222	Cleavage
mtr-miR2673b	Pn13.1778	1.5	0.309	1	22	224	245	Cleavage
mtr-miR2673b	Pn13.1778	1.5	-1	1	22	262	283	Cleavage
mtr-miR2673b	Pn13.1778	1.5	-1	1	22	344	365	Cleavage
mtr-miR2673b	Pn13.1778	1.5	-1	1	22	370	391	Cleavage
mtr-miR2673b	Pn13.1778	1.5	-1	1	22	394	415	Cleavage
mtr-miR2673b	Pn13.1778	1.5	-1	1	22	418	439	Cleavage
mtr-miR2673b	Pn13.1778	1.5	-1	1	22	442	463	Cleavage
mtr-miR2673b	Pn13.1778	1.5	-1	1	22	466	487	Cleavage
mtr-miR2673b	Pn13.1778	1.5	-1	1	22	490	511	Cleavage
mtr-miR2673b	Pn13.1778	1.5	-1	1	22	514	535	Cleavage
mtr-miR2673b	Pn13.1778	1.5	-1	1	22	538	559	Cleavage
mtr-miR2673b	Pn13.1778	1.5	-1	1	22	562	583	Cleavage
mtr-miR2673b	Pn13.1778	1.5	-1	1	22	606	627	Cleavage
mtr-miR2673b	Pn13.1778	1.5	-1	1	22	630	651	Cleavage
mtr-miR2673b	Pn13.1778	1.5	-1	1	22	654	675	Cleavage
mtr-miR2673b	Pn13.1778	1.5	-1	1	22	678	699	Cleavage
mtr-miR2673b	Pn13.1778	1.5	-1	1	22	702	723	Cleavage
mtr-miR2673b	Pn13.1778	1.5	-1	1	22	726	747	Cleavage
mtr-miR2673b	Pn13.1778	1.5	-1	1	22	750	771	Cleavage
mtr-miR2673b	Pn13.1778	1.5	-1	1	22	816	837	Cleavage
mtr-miR2673b	Pn13.1778	1.5	-1	1	22	856	877	Cleavage
mtr-miR2673b	Pn13.1778	1.5	-1	1	22	882	903	Cleavage
mtr-miR2673b	Pn13.1778	1.5	-1	1	22	911	932	Cleavage
mtr-miR2673b	Pn13.1778	1.5	0	1	22	949	970	Cleavage
mtr-miR2673b	Pn13.1778	1.5	-1	1	22	771	792	Cleavage
mtr-miR2673b	Pn13.1778	1.5	-1	1	22	583	604	Cleavage
aly-miR838-3p	Pn13.1836	1.5	16.149	1	21	1011	1031	Cleavage
osa-miR2919	Pn13.2049	2	15.138	1	19	812	830	Cleavage
mtr-miR2673a	Pn13.2052	1.5	9.689	1	22	1212	1233	Cleavage
mtr-miR2673b	Pn13.2052	1.5	9.689	1	22	1212	1233	Cleavage
aly-miR838-3p	Pn13.383	1.5	6.526	1	21	492	512	Cleavage
ath-miR414	Pn13.383	2	8.116	1	21	780	800	Cleavage
aly-miR838-3p	Pn13.460	1.5	6.084	1	21	495	515	Cleavage
ath-miR414	Pn13.460	2	8.074	1	21	762	782	Cleavage
ath-miR414	Pn13.611	2	17.055	1	21	260	280	Cleavage
osa-miR2919	Pn13.744	2	15.254	1	19	1217	1235	Cleavage
mtr-miR2673a	Pn13.748	1.5	11.273	1	22	1212	1233	Cleavage
mtr-miR2673b	Pn13.748	1.5	11.273	1	22	1212	1233	Cleavage
mtr-miR2673a	Pn13.751	1.5	14.982	1	22	285	306	Cleavage
mtr-miR2673b	Pn13.751	1.5	14.982	1	22	285	306	Cleavage
aly-miR156a-5p	Pn13.776	1.5	14.178	1	20	764	783	Cleavage
aly-miR156b-5p	Pn13.776	1.5	14.178	1	20	764	783	Cleavage
aly-miR156c-5p	Pn13.776	1.5	14.178	1	20	764	783	Cleavage
aly-miR156d-5p	Pn13.776	1.5	14.178	1	20	764	783	Cleavage
aly-miR156e-5p	Pn13.776	1.5	14.178	1	20	764	783	Cleavage
aly-miR156f-5p	Pn13.776	1.5	14.178	1	20	764	783	Cleavage
ata-miR156a-5p	Pn13.776	1.5	14.178	1	20	764	783	Cleavage
ata-miR156b-5p	Pn13.776	1.5	14.178	1	20	764	783	Cleavage
ata-miR156c-5p	Pn13.776	1.5	14.178	1	20	764	783	Cleavage
ata-miR156d-5p	Pn13.776	1.5	14.178	1	20	764	783	Cleavage
ata-miR156e-5p	Pn13.776	1.5	14.178	1	20	764	783	Cleavage
ath-miR156a-5p	Pn13.776	1.5	14.178	1	20	764	783	Cleavage
ath-miR156b-5p	Pn13.776	1.5	14.178	1	20	764	783	Cleavage
ath-miR156c-5p	Pn13.776	1.5	14.178	1	20	764	783	Cleavage
ath-miR156d-5p	Pn13.776	1.5	14.178	1	20	764	783	Cleavage
ath-miR156e	Pn13.776	1.5	14.178	1	20	764	783	Cleavage
ath-miR156f-5p	Pn13.776	1.5	14.178	1	20	764	783	Cleavage
bdi-miR156b-5p	Pn13.776	1.5	14.178	1	20	764	783	Cleavage
bdi-miR156c	Pn13.776	1.5	14.178	1	20	764	783	Cleavage
bdi-miR156d-5p	Pn13.776	1.5	14.178	1	20	764	783	Cleavage
bdi-miR156e-5p	Pn13.776	1.5	14.178	1	20	764	783	Cleavage
bdi-miR156f-5p	Pn13.776	1.5	14.178	1	20	764	783	Cleavage
bdi-miR156g-5p	Pn13.776	1.5	14.178	1	20	764	783	Cleavage
bdi-miR156h-5p	Pn13.776	1.5	14.178	1	20	764	783	Cleavage
bdi-miR156i-5p	Pn13.776	1.5	14.178	1	20	764	783	Cleavage
bna-miR156d	Pn13.776	1.5	14.178	1	20	764	783	Cleavage
bna-miR156e	Pn13.776	1.5	14.178	1	20	764	783	Cleavage
bna-miR156f	Pn13.776	1.5	14.178	1	20	764	783	Cleavage
bra-miR156a-5p	Pn13.776	1.5	14.178	1	20	764	783	Cleavage
bra-miR156b-5p	Pn13.776	1.5	14.178	1	20	764	783	Cleavage
bra-miR156c-5p	Pn13.776	1.5	14.178	1	20	764	783	Cleavage
bra-miR156d-5p	Pn13.776	1.5	14.178	1	20	764	783	Cleavage
bra-miR156e-5p	Pn13.776	1.5	14.178	1	20	764	783	Cleavage
bra-miR156f-5p	Pn13.776	1.5	14.178	1	20	764	783	Cleavage
bra-miR156g-5p	Pn13.776	1.5	14.178	1	20	764	783	Cleavage
cca-miR156a	Pn13.776	1.5	14.178	1	20	764	783	Cleavage
cme-miR156a	Pn13.776	1.5	14.178	1	20	764	783	Cleavage
cme-miR156c	Pn13.776	1.5	14.178	1	20	764	783	Cleavage
cme-miR156d	Pn13.776	1.5	14.178	1	20	764	783	Cleavage
cme-miR156i	Pn13.776	1.5	14.178	1	20	764	783	Cleavage
cpa-miR156a	Pn13.776	1.5	14.178	1	20	764	783	Cleavage
cpa-miR156b	Pn13.776	1.5	14.178	1	20	764	783	Cleavage
cpa-miR156c	Pn13.776	1.5	14.178	1	20	764	783	Cleavage
cpa-miR156d	Pn13.776	1.5	14.178	1	20	764	783	Cleavage
csi-miR156	Pn13.776	1.5	14.178	1	20	764	783	Cleavage
ctr-miR156	Pn13.776	1.5	14.178	1	20	764	783	Cleavage
dpr-miR156b	Pn13.776	1.5	14.178	1	20	764	783	Cleavage
ghr-miR156a	Pn13.776	1.5	14.178	1	20	764	783	Cleavage
ghr-miR156b	Pn13.776	1.5	14.178	1	20	764	783	Cleavage
ghr-miR156d	Pn13.776	1.5	14.178	1	20	764	783	Cleavage
gma-miR156a	Pn13.776	1.5	14.178	1	20	764	783	Cleavage
gma-miR156h	Pn13.776	1.5	14.178	1	20	764	783	Cleavage
gma-miR156u	Pn13.776	1.5	14.178	1	20	764	783	Cleavage
gma-miR156v	Pn13.776	1.5	14.178	1	20	764	783	Cleavage
gma-miR156w	Pn13.776	1.5	14.178	1	20	764	783	Cleavage
gma-miR156x	Pn13.776	1.5	14.178	1	20	764	783	Cleavage
gma-miR156y	Pn13.776	1.5	14.178	1	20	764	783	Cleavage
han-miR156a	Pn13.776	1.5	14.178	1	20	764	783	Cleavage
han-miR156b	Pn13.776	1.5	14.178	1	20	764	783	Cleavage
har-miR156a	Pn13.776	1.5	14.178	1	20	764	783	Cleavage
htu-miR156a	Pn13.776	1.5	14.178	1	20	764	783	Cleavage
mdm-miR156a	Pn13.776	1.5	14.178	1	20	764	783	Cleavage
mdm-miR156b	Pn13.776	1.5	14.178	1	20	764	783	Cleavage
mdm-miR156c	Pn13.776	1.5	14.178	1	20	764	783	Cleavage
mdm-miR156d	Pn13.776	1.5	14.178	1	20	764	783	Cleavage
mdm-miR156e	Pn13.776	1.5	14.178	1	20	764	783	Cleavage
mdm-miR156f	Pn13.776	1.5	14.178	1	20	764	783	Cleavage
mdm-miR156g	Pn13.776	1.5	14.178	1	20	764	783	Cleavage
mdm-miR156h	Pn13.776	1.5	14.178	1	20	764	783	Cleavage
mdm-miR156i	Pn13.776	1.5	14.178	1	20	764	783	Cleavage
mdm-miR156j	Pn13.776	1.5	14.178	1	20	764	783	Cleavage
mdm-miR156k	Pn13.776	1.5	14.178	1	20	764	783	Cleavage
mdm-miR156l	Pn13.776	1.5	14.178	1	20	764	783	Cleavage
mdm-miR156m	Pn13.776	1.5	14.178	1	20	764	783	Cleavage
mdm-miR156n	Pn13.776	1.5	14.178	1	20	764	783	Cleavage
mdm-miR156o	Pn13.776	1.5	14.178	1	20	764	783	Cleavage
mes-miR156a	Pn13.776	1.5	14.178	1	20	764	783	Cleavage
mes-miR156b	Pn13.776	1.5	14.178	1	20	764	783	Cleavage
mes-miR156c	Pn13.776	1.5	14.178	1	20	764	783	Cleavage
mes-miR156d	Pn13.776	1.5	14.178	1	20	764	783	Cleavage
mes-miR156e	Pn13.776	1.5	14.178	1	20	764	783	Cleavage
mes-miR156f	Pn13.776	1.5	14.178	1	20	764	783	Cleavage
mes-miR156g	Pn13.776	1.5	14.178	1	20	764	783	Cleavage
mtr-miR156b-5p	Pn13.776	1.5	14.178	1	20	764	783	Cleavage
mtr-miR156c-5p	Pn13.776	1.5	14.178	1	20	764	783	Cleavage
mtr-miR156d-5p	Pn13.776	1.5	14.178	1	20	764	783	Cleavage
mtr-miR156i-5p	Pn13.776	1.5	14.178	1	20	764	783	Cleavage
nta-miR156a	Pn13.776	1.5	14.178	1	20	764	783	Cleavage
nta-miR156b	Pn13.776	1.5	14.178	1	20	764	783	Cleavage
nta-miR156c	Pn13.776	1.5	14.178	1	20	764	783	Cleavage
nta-miR156d	Pn13.776	1.5	14.178	1	20	764	783	Cleavage
nta-miR156e	Pn13.776	1.5	14.178	1	20	764	783	Cleavage
osa-miR156a	Pn13.776	1.5	14.178	1	20	764	783	Cleavage
osa-miR156b-5p	Pn13.776	1.5	14.178	1	20	764	783	Cleavage
osa-miR156c-5p	Pn13.776	1.5	14.178	1	20	764	783	Cleavage
osa-miR156d	Pn13.776	1.5	14.178	1	20	764	783	Cleavage
osa-miR156e	Pn13.776	1.5	14.178	1	20	764	783	Cleavage
osa-miR156f-5p	Pn13.776	1.5	14.178	1	20	764	783	Cleavage
osa-miR156g-5p	Pn13.776	1.5	14.178	1	20	764	783	Cleavage
osa-miR156h-5p	Pn13.776	1.5	14.178	1	20	764	783	Cleavage
osa-miR156i	Pn13.776	1.5	14.178	1	20	764	783	Cleavage
osa-miR156j-5p	Pn13.776	1.5	14.178	1	20	764	783	Cleavage
ppt-miR156a	Pn13.776	1.5	14.178	1	20	764	783	Cleavage
ppt-miR156b	Pn13.776	1.5	14.178	1	20	764	783	Cleavage
ppt-miR156c	Pn13.776	1.5	14.178	1	20	764	783	Cleavage
ptc-miR156a	Pn13.776	1.5	14.178	1	20	764	783	Cleavage
ptc-miR156b	Pn13.776	1.5	14.178	1	20	764	783	Cleavage
ptc-miR156c	Pn13.776	1.5	14.178	1	20	764	783	Cleavage
ptc-miR156d	Pn13.776	1.5	14.178	1	20	764	783	Cleavage
ptc-miR156e	Pn13.776	1.5	14.178	1	20	764	783	Cleavage
ptc-miR156f	Pn13.776	1.5	14.178	1	20	764	783	Cleavage
sbi-miR156a	Pn13.776	1.5	14.178	1	20	764	783	Cleavage
sbi-miR156b	Pn13.776	1.5	14.178	1	20	764	783	Cleavage
sbi-miR156c	Pn13.776	1.5	14.178	1	20	764	783	Cleavage
sbi-miR156f	Pn13.776	1.5	14.178	1	20	764	783	Cleavage
sbi-miR156g	Pn13.776	1.5	14.178	1	20	764	783	Cleavage
sbi-miR156h	Pn13.776	1.5	14.178	1	20	764	783	Cleavage
sbi-miR156i	Pn13.776	1.5	14.178	1	20	764	783	Cleavage
sly-miR156d-5p	Pn13.776	1.5	14.178	1	20	764	783	Cleavage
sof-miR156	Pn13.776	1.5	14.178	1	20	764	783	Cleavage
stu-miR156e	Pn13.776	1.5	14.178	1	20	764	783	Cleavage
stu-miR156g-5p	Pn13.776	1.5	14.178	1	20	764	783	Cleavage
stu-miR156h-5p	Pn13.776	1.5	14.178	1	20	764	783	Cleavage
stu-miR156i-5p	Pn13.776	1.5	14.178	1	20	764	783	Cleavage
stu-miR156j-5p	Pn13.776	1.5	14.178	1	20	764	783	Cleavage
stu-miR156k-5p	Pn13.776	1.5	14.178	1	20	764	783	Cleavage
tcc-miR156b	Pn13.776	1.5	14.178	1	20	764	783	Cleavage
tcc-miR156c	Pn13.776	1.5	14.178	1	20	764	783	Cleavage
tcc-miR156d	Pn13.776	1.5	14.178	1	20	764	783	Cleavage
tcc-miR156g	Pn13.776	1.5	14.178	1	20	764	783	Cleavage
vun-miR156a	Pn13.776	1.5	14.178	1	20	764	783	Cleavage
vvi-miR156b	Pn13.776	1.5	14.178	1	20	764	783	Cleavage
vvi-miR156c	Pn13.776	1.5	14.178	1	20	764	783	Cleavage
vvi-miR156d	Pn13.776	1.5	14.178	1	20	764	783	Cleavage
zma-miR156a-5p	Pn13.776	1.5	14.178	1	20	764	783	Cleavage
zma-miR156b-5p	Pn13.776	1.5	14.178	1	20	764	783	Cleavage
zma-miR156c	Pn13.776	1.5	14.178	1	20	764	783	Cleavage
zma-miR156d-5p	Pn13.776	1.5	14.178	1	20	764	783	Cleavage
zma-miR156e-5p	Pn13.776	1.5	14.178	1	20	764	783	Cleavage
zma-miR156f-5p	Pn13.776	1.5	14.178	1	20	764	783	Cleavage
zma-miR156g-5p	Pn13.776	1.5	14.178	1	20	764	783	Cleavage
zma-miR156h-5p	Pn13.776	1.5	14.178	1	20	764	783	Cleavage
zma-miR156i-5p	Pn13.776	1.5	14.178	1	20	764	783	Cleavage
zma-miR156l-5p	Pn13.776	1.5	14.178	1	20	764	783	Cleavage
hci-miR156a	Pn13.776	2	14.178	1	20	764	783	Cleavage
osa-miR2929	Pn13.807	2	23.597	1	21	624	644	Cleavage
osa-miR2929	Pn13.808	1	18.979	1	21	654	674	Cleavage
osa-miR2929	Pn13.809	1	18.979	1	21	654	674	Cleavage
mtr-miR2673a	Pn13.877	1	11.229	1	22	652	673	Cleavage
mtr-miR2673b	Pn13.877	1	11.229	1	22	652	673	Cleavage
mtr-miR2673a	Pn13.94	2	5.339	1	22	1510	1531	Cleavage
mtr-miR2673b	Pn13.94	2	5.339	1	22	1510	1531	Cleavage
gma-miR172h-5p	Pn14.1049	2	23.533	1	21	426	446	Cleavage
gma-miR172i-5p	Pn14.1049	2	23.533	1	21	426	446	Cleavage
gma-miR172j	Pn14.1049	2	23.533	1	21	426	446	Cleavage
ath-miR413	Pn14.1091	2	10.305	1	21	38	58	Cleavage
mtr-miR2673a	Pn14.1327	0	-1	1	22	274	295	Cleavage
mtr-miR2673a	Pn14.1327	0	0.004	1	22	366	387	Cleavage
mtr-miR2673a	Pn14.1327	0	0.003	1	22	477	498	Cleavage
mtr-miR2673a	Pn14.1327	0	0	1	22	719	740	Cleavage
mtr-miR2673a	Pn14.1327	0	0.001	1	22	829	850	Cleavage
mtr-miR2673a	Pn14.1327	0	0	1	22	850	871	Cleavage
mtr-miR2673a	Pn14.1327	0	0.002	1	22	1006	1027	Cleavage
mtr-miR2673a	Pn14.1327	0	0.004	1	22	633	654	Cleavage
mtr-miR2673a	Pn14.1327	0	0	1	22	450	471	Cleavage
mtr-miR2673b	Pn14.1327	0	-1	1	22	274	295	Cleavage
mtr-miR2673b	Pn14.1327	0	0.004	1	22	366	387	Cleavage
mtr-miR2673b	Pn14.1327	0	0.003	1	22	477	498	Cleavage
mtr-miR2673b	Pn14.1327	0	0	1	22	719	740	Cleavage
mtr-miR2673b	Pn14.1327	0	0.001	1	22	829	850	Cleavage
mtr-miR2673b	Pn14.1327	0	0	1	22	850	871	Cleavage
mtr-miR2673b	Pn14.1327	0	0.002	1	22	1006	1027	Cleavage
mtr-miR2673b	Pn14.1327	0	0.004	1	22	633	654	Cleavage
mtr-miR2673b	Pn14.1327	0	0	1	22	450	471	Cleavage
mtr-miR2673a	Pn14.1327	0.5	-1	1	22	217	238	Cleavage
mtr-miR2673a	Pn14.1327	0.5	0	1	22	692	713	Cleavage
mtr-miR2673a	Pn14.1327	0.5	0.002	1	22	940	961	Cleavage
mtr-miR2673b	Pn14.1327	0.5	-1	1	22	217	238	Cleavage
mtr-miR2673b	Pn14.1327	0.5	0	1	22	692	713	Cleavage
mtr-miR2673b	Pn14.1327	0.5	0.002	1	22	940	961	Cleavage
mtr-miR2673a	Pn14.1327	1	0.016	1	22	1069	1090	Cleavage
mtr-miR2673a	Pn14.1327	1	-1	1	22	143	164	Cleavage
mtr-miR2673b	Pn14.1327	1	0.016	1	22	1069	1090	Cleavage
mtr-miR2673b	Pn14.1327	1	-1	1	22	143	164	Cleavage
mtr-miR2673a	Pn14.1327	1.5	0	1	22	979	1000	Cleavage
mtr-miR2673a	Pn14.1327	1.5	0.012	1	22	1207	1228	Cleavage
mtr-miR2673a	Pn14.1327	1.5	0	1	22	339	360	Cleavage
mtr-miR2673a	Pn14.1327	1.5	0.681	1	22	1144	1165	Cleavage
mtr-miR2673a	Pn14.1327	1.5	0.192	1	22	579	600	Cleavage
mtr-miR2673a	Pn14.1327	1.5	0	1	22	309	330	Cleavage
mtr-miR2673a	Pn14.1327	1.5	-1	1	22	178	199	Cleavage
mtr-miR2673a	Pn14.1327	1.5	0.004	1	22	498	519	Cleavage
mtr-miR2673a	Pn14.1327	1.5	-1	1	22	247	268	Cleavage
mtr-miR2673a	Pn14.1327	1.5	0.001	1	22	871	892	Cleavage
mtr-miR2673b	Pn14.1327	1.5	0	1	22	979	1000	Cleavage
mtr-miR2673b	Pn14.1327	1.5	0.012	1	22	1207	1228	Cleavage
mtr-miR2673b	Pn14.1327	1.5	0	1	22	339	360	Cleavage
mtr-miR2673b	Pn14.1327	1.5	0.681	1	22	1144	1165	Cleavage
mtr-miR2673b	Pn14.1327	1.5	0.192	1	22	579	600	Cleavage
mtr-miR2673b	Pn14.1327	1.5	0	1	22	309	330	Cleavage
mtr-miR2673b	Pn14.1327	1.5	-1	1	22	178	199	Cleavage
mtr-miR2673b	Pn14.1327	1.5	0.004	1	22	498	519	Cleavage
mtr-miR2673b	Pn14.1327	1.5	-1	1	22	247	268	Cleavage
mtr-miR2673b	Pn14.1327	1.5	0.001	1	22	871	892	Cleavage
aly-miR838-3p	Pn14.1327	2	0.008	1	21	777	797	Cleavage
aly-miR838-3p	Pn14.1327	2	0.021	1	21	1044	1064	Cleavage
aly-miR838-3p	Pn14.1327	2	0.018	1	21	1068	1088	Cleavage
mtr-miR2673a	Pn14.1327	2	-1	1	22	654	675	Cleavage
mtr-miR2673a	Pn14.1327	2	0.192	1	22	540	561	Cleavage
mtr-miR2673a	Pn14.1327	2	0.008	1	22	408	429	Cleavage
mtr-miR2673b	Pn14.1327	2	-1	1	22	654	675	Cleavage
mtr-miR2673b	Pn14.1327	2	0.192	1	22	540	561	Cleavage
mtr-miR2673b	Pn14.1327	2	0.008	1	22	408	429	Cleavage
ath-miR5021	Pn14.1469	2	12.991	1	20	1120	1139	Cleavage
ath-miR414	Pn14.148	1	9.695	1	21	411	431	Cleavage
ath-miR414	Pn14.1520	2	18.894	1	21	1791	1811	Cleavage
mtr-miR2673a	Pn14.1520	2	10.94	1	22	2431	2452	Cleavage
mtr-miR2673b	Pn14.1520	2	10.94	1	22	2431	2452	Cleavage
ath-miR5021	Pn14.1540	1.5	13.345	1	20	15	34	Cleavage
ppt-miR1069-5p	Pn14.158	2	17.678	1	21	716	736	Cleavage
ath-miR414	Pn14.1604	2	20.824	1	21	1791	1811	Cleavage
mtr-miR2673a	Pn14.1604	2	7.142	1	22	2431	2452	Cleavage
mtr-miR2673b	Pn14.1604	2	7.142	1	22	2431	2452	Cleavage
ath-miR5021	Pn14.1618	1.5	13.345	1	20	15	34	Cleavage
aly-miR156a-5p	Pn14.164	1	18.384	1	20	773	792	Cleavage
aly-miR156b-5p	Pn14.164	1	18.384	1	20	773	792	Cleavage
aly-miR156c-5p	Pn14.164	1	18.384	1	20	773	792	Cleavage
aly-miR156d-5p	Pn14.164	1	18.384	1	20	773	792	Cleavage
aly-miR156e-5p	Pn14.164	1	18.384	1	20	773	792	Cleavage
aly-miR156f-5p	Pn14.164	1	18.384	1	20	773	792	Cleavage
ata-miR156a-5p	Pn14.164	1	18.384	1	20	773	792	Cleavage
ata-miR156b-5p	Pn14.164	1	18.384	1	20	773	792	Cleavage
ata-miR156c-5p	Pn14.164	1	18.384	1	20	773	792	Cleavage
ata-miR156d-5p	Pn14.164	1	18.384	1	20	773	792	Cleavage
ata-miR156e-5p	Pn14.164	1	18.384	1	20	773	792	Cleavage
ath-miR156a-5p	Pn14.164	1	18.384	1	20	773	792	Cleavage
ath-miR156b-5p	Pn14.164	1	18.384	1	20	773	792	Cleavage
ath-miR156c-5p	Pn14.164	1	18.384	1	20	773	792	Cleavage
ath-miR156d-5p	Pn14.164	1	18.384	1	20	773	792	Cleavage
ath-miR156e	Pn14.164	1	18.384	1	20	773	792	Cleavage
ath-miR156f-5p	Pn14.164	1	18.384	1	20	773	792	Cleavage
bdi-miR156b-5p	Pn14.164	1	18.384	1	20	773	792	Cleavage
bdi-miR156c	Pn14.164	1	18.384	1	20	773	792	Cleavage
bdi-miR156d-5p	Pn14.164	1	18.384	1	20	773	792	Cleavage
bdi-miR156e-5p	Pn14.164	1	18.384	1	20	773	792	Cleavage
bdi-miR156f-5p	Pn14.164	1	18.384	1	20	773	792	Cleavage
bdi-miR156g-5p	Pn14.164	1	18.384	1	20	773	792	Cleavage
bdi-miR156h-5p	Pn14.164	1	18.384	1	20	773	792	Cleavage
bdi-miR156i-5p	Pn14.164	1	18.384	1	20	773	792	Cleavage
bna-miR156d	Pn14.164	1	18.384	1	20	773	792	Cleavage
bna-miR156e	Pn14.164	1	18.384	1	20	773	792	Cleavage
bna-miR156f	Pn14.164	1	18.384	1	20	773	792	Cleavage
bra-miR156a-5p	Pn14.164	1	18.384	1	20	773	792	Cleavage
bra-miR156b-5p	Pn14.164	1	18.384	1	20	773	792	Cleavage
bra-miR156c-5p	Pn14.164	1	18.384	1	20	773	792	Cleavage
bra-miR156d-5p	Pn14.164	1	18.384	1	20	773	792	Cleavage
bra-miR156e-5p	Pn14.164	1	18.384	1	20	773	792	Cleavage
bra-miR156f-5p	Pn14.164	1	18.384	1	20	773	792	Cleavage
bra-miR156g-5p	Pn14.164	1	18.384	1	20	773	792	Cleavage
cca-miR156a	Pn14.164	1	18.384	1	20	773	792	Cleavage
cme-miR156a	Pn14.164	1	18.384	1	20	773	792	Cleavage
cme-miR156c	Pn14.164	1	18.384	1	20	773	792	Cleavage
cme-miR156d	Pn14.164	1	18.384	1	20	773	792	Cleavage
cme-miR156i	Pn14.164	1	18.384	1	20	773	792	Cleavage
cpa-miR156a	Pn14.164	1	18.384	1	20	773	792	Cleavage
cpa-miR156b	Pn14.164	1	18.384	1	20	773	792	Cleavage
cpa-miR156c	Pn14.164	1	18.384	1	20	773	792	Cleavage
cpa-miR156d	Pn14.164	1	18.384	1	20	773	792	Cleavage
csi-miR156	Pn14.164	1	18.384	1	20	773	792	Cleavage
ctr-miR156	Pn14.164	1	18.384	1	20	773	792	Cleavage
dpr-miR156b	Pn14.164	1	18.384	1	20	773	792	Cleavage
ghr-miR156a	Pn14.164	1	18.384	1	20	773	792	Cleavage
ghr-miR156b	Pn14.164	1	18.384	1	20	773	792	Cleavage
ghr-miR156d	Pn14.164	1	18.384	1	20	773	792	Cleavage
gma-miR156a	Pn14.164	1	18.384	1	20	773	792	Cleavage
gma-miR156h	Pn14.164	1	18.384	1	20	773	792	Cleavage
gma-miR156u	Pn14.164	1	18.384	1	20	773	792	Cleavage
gma-miR156v	Pn14.164	1	18.384	1	20	773	792	Cleavage
gma-miR156w	Pn14.164	1	18.384	1	20	773	792	Cleavage
gma-miR156x	Pn14.164	1	18.384	1	20	773	792	Cleavage
gma-miR156y	Pn14.164	1	18.384	1	20	773	792	Cleavage
han-miR156a	Pn14.164	1	18.384	1	20	773	792	Cleavage
han-miR156b	Pn14.164	1	18.384	1	20	773	792	Cleavage
har-miR156a	Pn14.164	1	18.384	1	20	773	792	Cleavage
htu-miR156a	Pn14.164	1	18.384	1	20	773	792	Cleavage
mdm-miR156a	Pn14.164	1	18.384	1	20	773	792	Cleavage
mdm-miR156b	Pn14.164	1	18.384	1	20	773	792	Cleavage
mdm-miR156c	Pn14.164	1	18.384	1	20	773	792	Cleavage
mdm-miR156d	Pn14.164	1	18.384	1	20	773	792	Cleavage
mdm-miR156e	Pn14.164	1	18.384	1	20	773	792	Cleavage
mdm-miR156f	Pn14.164	1	18.384	1	20	773	792	Cleavage
mdm-miR156g	Pn14.164	1	18.384	1	20	773	792	Cleavage
mdm-miR156h	Pn14.164	1	18.384	1	20	773	792	Cleavage
mdm-miR156i	Pn14.164	1	18.384	1	20	773	792	Cleavage
mdm-miR156j	Pn14.164	1	18.384	1	20	773	792	Cleavage
mdm-miR156k	Pn14.164	1	18.384	1	20	773	792	Cleavage
mdm-miR156l	Pn14.164	1	18.384	1	20	773	792	Cleavage
mdm-miR156m	Pn14.164	1	18.384	1	20	773	792	Cleavage
mdm-miR156n	Pn14.164	1	18.384	1	20	773	792	Cleavage
mdm-miR156o	Pn14.164	1	18.384	1	20	773	792	Cleavage
mes-miR156a	Pn14.164	1	18.384	1	20	773	792	Cleavage
mes-miR156b	Pn14.164	1	18.384	1	20	773	792	Cleavage
mes-miR156c	Pn14.164	1	18.384	1	20	773	792	Cleavage
mes-miR156d	Pn14.164	1	18.384	1	20	773	792	Cleavage
mes-miR156e	Pn14.164	1	18.384	1	20	773	792	Cleavage
mes-miR156f	Pn14.164	1	18.384	1	20	773	792	Cleavage
mes-miR156g	Pn14.164	1	18.384	1	20	773	792	Cleavage
mtr-miR156b-5p	Pn14.164	1	18.384	1	20	773	792	Cleavage
mtr-miR156c-5p	Pn14.164	1	18.384	1	20	773	792	Cleavage
mtr-miR156d-5p	Pn14.164	1	18.384	1	20	773	792	Cleavage
mtr-miR156i-5p	Pn14.164	1	18.384	1	20	773	792	Cleavage
nta-miR156a	Pn14.164	1	18.384	1	20	773	792	Cleavage
nta-miR156b	Pn14.164	1	18.384	1	20	773	792	Cleavage
nta-miR156c	Pn14.164	1	18.384	1	20	773	792	Cleavage
nta-miR156d	Pn14.164	1	18.384	1	20	773	792	Cleavage
nta-miR156e	Pn14.164	1	18.384	1	20	773	792	Cleavage
osa-miR156a	Pn14.164	1	18.384	1	20	773	792	Cleavage
osa-miR156b-5p	Pn14.164	1	18.384	1	20	773	792	Cleavage
osa-miR156c-5p	Pn14.164	1	18.384	1	20	773	792	Cleavage
osa-miR156d	Pn14.164	1	18.384	1	20	773	792	Cleavage
osa-miR156e	Pn14.164	1	18.384	1	20	773	792	Cleavage
osa-miR156f-5p	Pn14.164	1	18.384	1	20	773	792	Cleavage
osa-miR156g-5p	Pn14.164	1	18.384	1	20	773	792	Cleavage
osa-miR156h-5p	Pn14.164	1	18.384	1	20	773	792	Cleavage
osa-miR156i	Pn14.164	1	18.384	1	20	773	792	Cleavage
osa-miR156j-5p	Pn14.164	1	18.384	1	20	773	792	Cleavage
ppt-miR156a	Pn14.164	1	18.384	1	20	773	792	Cleavage
ppt-miR156b	Pn14.164	1	18.384	1	20	773	792	Cleavage
ppt-miR156c	Pn14.164	1	18.384	1	20	773	792	Cleavage
ptc-miR156a	Pn14.164	1	18.384	1	20	773	792	Cleavage
ptc-miR156b	Pn14.164	1	18.384	1	20	773	792	Cleavage
ptc-miR156c	Pn14.164	1	18.384	1	20	773	792	Cleavage
ptc-miR156d	Pn14.164	1	18.384	1	20	773	792	Cleavage
ptc-miR156e	Pn14.164	1	18.384	1	20	773	792	Cleavage
ptc-miR156f	Pn14.164	1	18.384	1	20	773	792	Cleavage
sbi-miR156a	Pn14.164	1	18.384	1	20	773	792	Cleavage
sbi-miR156b	Pn14.164	1	18.384	1	20	773	792	Cleavage
sbi-miR156c	Pn14.164	1	18.384	1	20	773	792	Cleavage
sbi-miR156f	Pn14.164	1	18.384	1	20	773	792	Cleavage
sbi-miR156g	Pn14.164	1	18.384	1	20	773	792	Cleavage
sbi-miR156h	Pn14.164	1	18.384	1	20	773	792	Cleavage
sbi-miR156i	Pn14.164	1	18.384	1	20	773	792	Cleavage
sly-miR156d-5p	Pn14.164	1	18.384	1	20	773	792	Cleavage
sof-miR156	Pn14.164	1	18.384	1	20	773	792	Cleavage
stu-miR156e	Pn14.164	1	18.384	1	20	773	792	Cleavage
stu-miR156g-5p	Pn14.164	1	18.384	1	20	773	792	Cleavage
stu-miR156h-5p	Pn14.164	1	18.384	1	20	773	792	Cleavage
stu-miR156i-5p	Pn14.164	1	18.384	1	20	773	792	Cleavage
stu-miR156j-5p	Pn14.164	1	18.384	1	20	773	792	Cleavage
stu-miR156k-5p	Pn14.164	1	18.384	1	20	773	792	Cleavage
tcc-miR156b	Pn14.164	1	18.384	1	20	773	792	Cleavage
tcc-miR156c	Pn14.164	1	18.384	1	20	773	792	Cleavage
tcc-miR156d	Pn14.164	1	18.384	1	20	773	792	Cleavage
tcc-miR156g	Pn14.164	1	18.384	1	20	773	792	Cleavage
vun-miR156a	Pn14.164	1	18.384	1	20	773	792	Cleavage
vvi-miR156b	Pn14.164	1	18.384	1	20	773	792	Cleavage
vvi-miR156c	Pn14.164	1	18.384	1	20	773	792	Cleavage
vvi-miR156d	Pn14.164	1	18.384	1	20	773	792	Cleavage
zma-miR156a-5p	Pn14.164	1	18.384	1	20	773	792	Cleavage
zma-miR156b-5p	Pn14.164	1	18.384	1	20	773	792	Cleavage
zma-miR156c	Pn14.164	1	18.384	1	20	773	792	Cleavage
zma-miR156d-5p	Pn14.164	1	18.384	1	20	773	792	Cleavage
zma-miR156e-5p	Pn14.164	1	18.384	1	20	773	792	Cleavage
zma-miR156f-5p	Pn14.164	1	18.384	1	20	773	792	Cleavage
zma-miR156g-5p	Pn14.164	1	18.384	1	20	773	792	Cleavage
zma-miR156h-5p	Pn14.164	1	18.384	1	20	773	792	Cleavage
zma-miR156i-5p	Pn14.164	1	18.384	1	20	773	792	Cleavage
zma-miR156l-5p	Pn14.164	1	18.384	1	20	773	792	Cleavage
far-miR529	Pn14.164	1.5	18.369	1	21	768	788	Cleavage
hci-miR156a	Pn14.164	1.5	18.384	1	20	773	792	Cleavage
sly-miR482b	Pn14.1750	1.5	24.972	1	22	571	592	Cleavage
stu-miR482d-3p	Pn14.1750	1.5	24.972	1	22	571	592	Cleavage
sly-miR482b	Pn14.1767	1.5	24.571	1	22	571	592	Cleavage
stu-miR482d-3p	Pn14.1767	1.5	24.571	1	22	571	592	Cleavage
ppt-miR414	Pn14.204	2	12.049	1	21	1560	1580	Cleavage
osa-miR5075	Pn14.213	1.5	7.979	1	21	591	611	Cleavage
osa-miR5075	Pn14.213	1.5	14.337	1	21	636	656	Cleavage
gma-miR171i-5p	Pn14.246	2	22.431	1	20	272	291	Cleavage
gma-miR6299	Pn14.274	2	11.568	1	22	1129	1150	Cleavage
hvu-miR6214	Pn14.410	1.5	16.26	1	20	131	150	Cleavage
mtr-miR2673a	Pn14.681	0.5	15.902	1	22	202	223	Cleavage
mtr-miR2673b	Pn14.681	0.5	15.902	1	22	202	223	Cleavage
ath-miR5021	Pn14.71	2	11.776	1	20	140	159	Cleavage
gma-miR1507c-3p	Pn14.745	1.5	19.14	1	20	96	115	Translation
mtr-miR2673a	Pn14.905	1.5	6.596	1	22	362	383	Cleavage
mtr-miR2673b	Pn14.905	1.5	6.596	1	22	362	383	Cleavage
mtr-miR2673a	Pn15.1016	1.5	7.796	1	22	1516	1537	Cleavage
mtr-miR2673b	Pn15.1016	1.5	7.796	1	22	1516	1537	Cleavage
osa-miR414	Pn15.1131	0.5	5.012	1	21	1071	1091	Cleavage
ath-miR414	Pn15.1131	1	8.928	1	21	1008	1028	Cleavage
ath-miR414	Pn15.1131	1	5.012	1	21	1071	1091	Cleavage
ppt-miR414	Pn15.1131	1.5	5.012	1	21	1071	1091	Cleavage
gma-miR482b-3p	Pn15.1308	2	21.146	1	22	4	25	Cleavage
gma-miR482d-3p	Pn15.1308	2	21.146	1	22	4	25	Cleavage
gso-miR482a	Pn15.1308	2	21.146	1	21	5	25	Cleavage
gso-miR482b	Pn15.1308	2	21.146	1	21	5	25	Cleavage
aly-miR156a-5p	Pn15.136	1	20.957	1	20	761	780	Cleavage
aly-miR156b-5p	Pn15.136	1	20.957	1	20	761	780	Cleavage
aly-miR156c-5p	Pn15.136	1	20.957	1	20	761	780	Cleavage
aly-miR156d-5p	Pn15.136	1	20.957	1	20	761	780	Cleavage
aly-miR156e-5p	Pn15.136	1	20.957	1	20	761	780	Cleavage
aly-miR156f-5p	Pn15.136	1	20.957	1	20	761	780	Cleavage
ata-miR156a-5p	Pn15.136	1	20.957	1	20	761	780	Cleavage
ata-miR156b-5p	Pn15.136	1	20.957	1	20	761	780	Cleavage
ata-miR156c-5p	Pn15.136	1	20.957	1	20	761	780	Cleavage
ata-miR156d-5p	Pn15.136	1	20.957	1	20	761	780	Cleavage
ata-miR156e-5p	Pn15.136	1	20.957	1	20	761	780	Cleavage
ath-miR156a-5p	Pn15.136	1	20.957	1	20	761	780	Cleavage
ath-miR156b-5p	Pn15.136	1	20.957	1	20	761	780	Cleavage
ath-miR156c-5p	Pn15.136	1	20.957	1	20	761	780	Cleavage
ath-miR156d-5p	Pn15.136	1	20.957	1	20	761	780	Cleavage
ath-miR156e	Pn15.136	1	20.957	1	20	761	780	Cleavage
ath-miR156f-5p	Pn15.136	1	20.957	1	20	761	780	Cleavage
bdi-miR156b-5p	Pn15.136	1	20.957	1	20	761	780	Cleavage
bdi-miR156c	Pn15.136	1	20.957	1	20	761	780	Cleavage
bdi-miR156d-5p	Pn15.136	1	20.957	1	20	761	780	Cleavage
bdi-miR156e-5p	Pn15.136	1	20.957	1	20	761	780	Cleavage
bdi-miR156f-5p	Pn15.136	1	20.957	1	20	761	780	Cleavage
bdi-miR156g-5p	Pn15.136	1	20.957	1	20	761	780	Cleavage
bdi-miR156h-5p	Pn15.136	1	20.957	1	20	761	780	Cleavage
bdi-miR156i-5p	Pn15.136	1	20.957	1	20	761	780	Cleavage
bna-miR156d	Pn15.136	1	20.957	1	20	761	780	Cleavage
bna-miR156e	Pn15.136	1	20.957	1	20	761	780	Cleavage
bna-miR156f	Pn15.136	1	20.957	1	20	761	780	Cleavage
bra-miR156a-5p	Pn15.136	1	20.957	1	20	761	780	Cleavage
bra-miR156b-5p	Pn15.136	1	20.957	1	20	761	780	Cleavage
bra-miR156c-5p	Pn15.136	1	20.957	1	20	761	780	Cleavage
bra-miR156d-5p	Pn15.136	1	20.957	1	20	761	780	Cleavage
bra-miR156e-5p	Pn15.136	1	20.957	1	20	761	780	Cleavage
bra-miR156f-5p	Pn15.136	1	20.957	1	20	761	780	Cleavage
bra-miR156g-5p	Pn15.136	1	20.957	1	20	761	780	Cleavage
cca-miR156a	Pn15.136	1	20.957	1	20	761	780	Cleavage
cme-miR156a	Pn15.136	1	20.957	1	20	761	780	Cleavage
cme-miR156c	Pn15.136	1	20.957	1	20	761	780	Cleavage
cme-miR156d	Pn15.136	1	20.957	1	20	761	780	Cleavage
cme-miR156i	Pn15.136	1	20.957	1	20	761	780	Cleavage
cpa-miR156a	Pn15.136	1	20.957	1	20	761	780	Cleavage
cpa-miR156b	Pn15.136	1	20.957	1	20	761	780	Cleavage
cpa-miR156c	Pn15.136	1	20.957	1	20	761	780	Cleavage
cpa-miR156d	Pn15.136	1	20.957	1	20	761	780	Cleavage
csi-miR156	Pn15.136	1	20.957	1	20	761	780	Cleavage
ctr-miR156	Pn15.136	1	20.957	1	20	761	780	Cleavage
dpr-miR156b	Pn15.136	1	20.957	1	20	761	780	Cleavage
far-miR529	Pn15.136	1	18.528	1	21	756	776	Cleavage
ghr-miR156a	Pn15.136	1	20.957	1	20	761	780	Cleavage
ghr-miR156b	Pn15.136	1	20.957	1	20	761	780	Cleavage
ghr-miR156d	Pn15.136	1	20.957	1	20	761	780	Cleavage
gma-miR156a	Pn15.136	1	20.957	1	20	761	780	Cleavage
gma-miR156h	Pn15.136	1	20.957	1	20	761	780	Cleavage
gma-miR156u	Pn15.136	1	20.957	1	20	761	780	Cleavage
gma-miR156v	Pn15.136	1	20.957	1	20	761	780	Cleavage
gma-miR156w	Pn15.136	1	20.957	1	20	761	780	Cleavage
gma-miR156x	Pn15.136	1	20.957	1	20	761	780	Cleavage
gma-miR156y	Pn15.136	1	20.957	1	20	761	780	Cleavage
han-miR156a	Pn15.136	1	20.957	1	20	761	780	Cleavage
han-miR156b	Pn15.136	1	20.957	1	20	761	780	Cleavage
har-miR156a	Pn15.136	1	20.957	1	20	761	780	Cleavage
htu-miR156a	Pn15.136	1	20.957	1	20	761	780	Cleavage
mdm-miR156a	Pn15.136	1	20.957	1	20	761	780	Cleavage
mdm-miR156b	Pn15.136	1	20.957	1	20	761	780	Cleavage
mdm-miR156c	Pn15.136	1	20.957	1	20	761	780	Cleavage
mdm-miR156d	Pn15.136	1	20.957	1	20	761	780	Cleavage
mdm-miR156e	Pn15.136	1	20.957	1	20	761	780	Cleavage
mdm-miR156f	Pn15.136	1	20.957	1	20	761	780	Cleavage
mdm-miR156g	Pn15.136	1	20.957	1	20	761	780	Cleavage
mdm-miR156h	Pn15.136	1	20.957	1	20	761	780	Cleavage
mdm-miR156i	Pn15.136	1	20.957	1	20	761	780	Cleavage
mdm-miR156j	Pn15.136	1	20.957	1	20	761	780	Cleavage
mdm-miR156k	Pn15.136	1	20.957	1	20	761	780	Cleavage
mdm-miR156l	Pn15.136	1	20.957	1	20	761	780	Cleavage
mdm-miR156m	Pn15.136	1	20.957	1	20	761	780	Cleavage
mdm-miR156n	Pn15.136	1	20.957	1	20	761	780	Cleavage
mdm-miR156o	Pn15.136	1	20.957	1	20	761	780	Cleavage
mes-miR156a	Pn15.136	1	20.957	1	20	761	780	Cleavage
mes-miR156b	Pn15.136	1	20.957	1	20	761	780	Cleavage
mes-miR156c	Pn15.136	1	20.957	1	20	761	780	Cleavage
mes-miR156d	Pn15.136	1	20.957	1	20	761	780	Cleavage
mes-miR156e	Pn15.136	1	20.957	1	20	761	780	Cleavage
mes-miR156f	Pn15.136	1	20.957	1	20	761	780	Cleavage
mes-miR156g	Pn15.136	1	20.957	1	20	761	780	Cleavage
mtr-miR156b-5p	Pn15.136	1	20.957	1	20	761	780	Cleavage
mtr-miR156c-5p	Pn15.136	1	20.957	1	20	761	780	Cleavage
mtr-miR156d-5p	Pn15.136	1	20.957	1	20	761	780	Cleavage
mtr-miR156i-5p	Pn15.136	1	20.957	1	20	761	780	Cleavage
nta-miR156a	Pn15.136	1	20.957	1	20	761	780	Cleavage
nta-miR156b	Pn15.136	1	20.957	1	20	761	780	Cleavage
nta-miR156c	Pn15.136	1	20.957	1	20	761	780	Cleavage
nta-miR156d	Pn15.136	1	20.957	1	20	761	780	Cleavage
nta-miR156e	Pn15.136	1	20.957	1	20	761	780	Cleavage
osa-miR156a	Pn15.136	1	20.957	1	20	761	780	Cleavage
osa-miR156b-5p	Pn15.136	1	20.957	1	20	761	780	Cleavage
osa-miR156c-5p	Pn15.136	1	20.957	1	20	761	780	Cleavage
osa-miR156d	Pn15.136	1	20.957	1	20	761	780	Cleavage
osa-miR156e	Pn15.136	1	20.957	1	20	761	780	Cleavage
osa-miR156f-5p	Pn15.136	1	20.957	1	20	761	780	Cleavage
osa-miR156g-5p	Pn15.136	1	20.957	1	20	761	780	Cleavage
osa-miR156h-5p	Pn15.136	1	20.957	1	20	761	780	Cleavage
osa-miR156i	Pn15.136	1	20.957	1	20	761	780	Cleavage
osa-miR156j-5p	Pn15.136	1	20.957	1	20	761	780	Cleavage
ppt-miR156a	Pn15.136	1	20.957	1	20	761	780	Cleavage
ppt-miR156b	Pn15.136	1	20.957	1	20	761	780	Cleavage
ppt-miR156c	Pn15.136	1	20.957	1	20	761	780	Cleavage
ptc-miR156a	Pn15.136	1	20.957	1	20	761	780	Cleavage
ptc-miR156b	Pn15.136	1	20.957	1	20	761	780	Cleavage
ptc-miR156c	Pn15.136	1	20.957	1	20	761	780	Cleavage
ptc-miR156d	Pn15.136	1	20.957	1	20	761	780	Cleavage
ptc-miR156e	Pn15.136	1	20.957	1	20	761	780	Cleavage
ptc-miR156f	Pn15.136	1	20.957	1	20	761	780	Cleavage
sbi-miR156a	Pn15.136	1	20.957	1	20	761	780	Cleavage
sbi-miR156b	Pn15.136	1	20.957	1	20	761	780	Cleavage
sbi-miR156c	Pn15.136	1	20.957	1	20	761	780	Cleavage
sbi-miR156f	Pn15.136	1	20.957	1	20	761	780	Cleavage
sbi-miR156g	Pn15.136	1	20.957	1	20	761	780	Cleavage
sbi-miR156h	Pn15.136	1	20.957	1	20	761	780	Cleavage
sbi-miR156i	Pn15.136	1	20.957	1	20	761	780	Cleavage
sly-miR156d-5p	Pn15.136	1	20.957	1	20	761	780	Cleavage
sof-miR156	Pn15.136	1	20.957	1	20	761	780	Cleavage
stu-miR156e	Pn15.136	1	20.957	1	20	761	780	Cleavage
stu-miR156g-5p	Pn15.136	1	20.957	1	20	761	780	Cleavage
stu-miR156h-5p	Pn15.136	1	20.957	1	20	761	780	Cleavage
stu-miR156i-5p	Pn15.136	1	20.957	1	20	761	780	Cleavage
stu-miR156j-5p	Pn15.136	1	20.957	1	20	761	780	Cleavage
stu-miR156k-5p	Pn15.136	1	20.957	1	20	761	780	Cleavage
tcc-miR156b	Pn15.136	1	20.957	1	20	761	780	Cleavage
tcc-miR156c	Pn15.136	1	20.957	1	20	761	780	Cleavage
tcc-miR156d	Pn15.136	1	20.957	1	20	761	780	Cleavage
tcc-miR156g	Pn15.136	1	20.957	1	20	761	780	Cleavage
vun-miR156a	Pn15.136	1	20.957	1	20	761	780	Cleavage
vvi-miR156b	Pn15.136	1	20.957	1	20	761	780	Cleavage
vvi-miR156c	Pn15.136	1	20.957	1	20	761	780	Cleavage
vvi-miR156d	Pn15.136	1	20.957	1	20	761	780	Cleavage
zma-miR156a-5p	Pn15.136	1	20.957	1	20	761	780	Cleavage
zma-miR156b-5p	Pn15.136	1	20.957	1	20	761	780	Cleavage
zma-miR156c	Pn15.136	1	20.957	1	20	761	780	Cleavage
zma-miR156d-5p	Pn15.136	1	20.957	1	20	761	780	Cleavage
zma-miR156e-5p	Pn15.136	1	20.957	1	20	761	780	Cleavage
zma-miR156f-5p	Pn15.136	1	20.957	1	20	761	780	Cleavage
zma-miR156g-5p	Pn15.136	1	20.957	1	20	761	780	Cleavage
zma-miR156h-5p	Pn15.136	1	20.957	1	20	761	780	Cleavage
zma-miR156i-5p	Pn15.136	1	20.957	1	20	761	780	Cleavage
zma-miR156l-5p	Pn15.136	1	20.957	1	20	761	780	Cleavage
hci-miR156a	Pn15.136	1.5	20.957	1	20	761	780	Cleavage
osa-miR5075	Pn15.139	2	21.227	1	21	339	359	Cleavage
pde-miR159	Pn15.1483	1	17.95	1	21	785	805	Cleavage
bdi-miR159c	Pn15.1483	1.5	17.95	1	21	785	805	Cleavage
pta-miR159a	Pn15.1483	2	20.833	1	20	785	804	Cleavage
zma-miR159e-3p	Pn15.1483	2	17.95	1	21	785	805	Cleavage
mtr-miR2673a	Pn15.1543	1	21.169	1	22	693	714	Cleavage
mtr-miR2673b	Pn15.1543	1	21.169	1	22	693	714	Cleavage
ata-miR166a-5p	Pn15.1552	2	13.415	1	21	80	100	Translation
bdi-miR166c-5p	Pn15.1552	2	13.415	1	21	80	100	Translation
osa-miR166a-5p	Pn15.1552	2	13.415	1	21	80	100	Translation
osa-miR166e-5p	Pn15.1552	2	13.415	1	21	80	100	Translation
zma-miR166b-5p	Pn15.1552	2	13.415	1	21	80	100	Translation
zma-miR166d-5p	Pn15.1552	2	13.415	1	21	80	100	Translation
mtr-miR2673a	Pn15.1586	1	17.971	1	22	943	964	Cleavage
mtr-miR2673b	Pn15.1586	1	17.971	1	22	943	964	Cleavage
mtr-miR2673a	Pn15.1680	1.5	15.121	1	22	271	292	Cleavage
mtr-miR2673b	Pn15.1680	1.5	15.121	1	22	271	292	Cleavage
osa-miR414	Pn15.1682	2	17.825	1	21	729	749	Cleavage
mtr-miR166e-5p	Pn15.1898	2	13.196	1	21	726	746	Cleavage
osa-miR166h-5p	Pn15.1898	2	13.196	1	21	726	746	Cleavage
zma-miR166m-5p	Pn15.1898	2	13.196	1	21	726	746	Cleavage
pde-miR159	Pn15.1937	0.5	22.824	1	21	458	478	Cleavage
bdi-miR159c	Pn15.1937	1	22.824	1	21	458	478	Cleavage
zma-miR159e-3p	Pn15.1937	1.5	22.824	1	21	458	478	Cleavage
pta-miR159a	Pn15.1937	2	19.182	1	20	458	477	Cleavage
gma-miR862b	Pn15.2150	2	19.28	1	19	1583	1601	Cleavage
aly-miR838-3p	Pn15.2328	1.5	24.828	1	21	62	82	Cleavage
gma-miR396a-3p	Pn15.2345	1.5	14.991	1	20	2773	2792	Cleavage
ath-miR5658	Pn15.241	2	22.477	1	21	863	883	Cleavage
aly-miR838-3p	Pn15.256	1	20.637	1	21	92	112	Cleavage
ath-miR5658	Pn15.2727	0	12.495	1	21	113	133	Cleavage
ath-miR5658	Pn15.322	2	22.185	1	21	866	886	Cleavage
mtr-miR2673a	Pn15.433	0	6.365	1	22	682	703	Cleavage
mtr-miR2673b	Pn15.433	0	6.365	1	22	682	703	Cleavage
hvu-miR6214	Pn15.433	2	12.997	1	20	152	171	Cleavage
mtr-miR2673a	Pn15.446	1	10.833	1	22	63	84	Cleavage
mtr-miR2673b	Pn15.446	1	10.833	1	22	63	84	Cleavage
aly-miR156a-5p	Pn15.513	2	13.801	1	20	409	428	Cleavage
aly-miR156b-5p	Pn15.513	2	13.801	1	20	409	428	Cleavage
aly-miR156c-5p	Pn15.513	2	13.801	1	20	409	428	Cleavage
aly-miR156d-5p	Pn15.513	2	13.801	1	20	409	428	Cleavage
aly-miR156e-5p	Pn15.513	2	13.801	1	20	409	428	Cleavage
aly-miR156f-5p	Pn15.513	2	13.801	1	20	409	428	Cleavage
ata-miR156a-5p	Pn15.513	2	13.801	1	20	409	428	Cleavage
ata-miR156b-5p	Pn15.513	2	13.801	1	20	409	428	Cleavage
ata-miR156c-5p	Pn15.513	2	13.801	1	20	409	428	Cleavage
ata-miR156d-5p	Pn15.513	2	13.801	1	20	409	428	Cleavage
ata-miR156e-5p	Pn15.513	2	13.801	1	20	409	428	Cleavage
ath-miR156a-5p	Pn15.513	2	13.801	1	20	409	428	Cleavage
ath-miR156b-5p	Pn15.513	2	13.801	1	20	409	428	Cleavage
ath-miR156c-5p	Pn15.513	2	13.801	1	20	409	428	Cleavage
ath-miR156d-5p	Pn15.513	2	13.801	1	20	409	428	Cleavage
ath-miR156e	Pn15.513	2	13.801	1	20	409	428	Cleavage
ath-miR156f-5p	Pn15.513	2	13.801	1	20	409	428	Cleavage
bdi-miR156b-5p	Pn15.513	2	13.801	1	20	409	428	Cleavage
bdi-miR156c	Pn15.513	2	13.801	1	20	409	428	Cleavage
bdi-miR156d-5p	Pn15.513	2	13.801	1	20	409	428	Cleavage
bdi-miR156e-5p	Pn15.513	2	13.801	1	20	409	428	Cleavage
bdi-miR156f-5p	Pn15.513	2	13.801	1	20	409	428	Cleavage
bdi-miR156g-5p	Pn15.513	2	13.801	1	20	409	428	Cleavage
bdi-miR156h-5p	Pn15.513	2	13.801	1	20	409	428	Cleavage
bdi-miR156i-5p	Pn15.513	2	13.801	1	20	409	428	Cleavage
bna-miR156d	Pn15.513	2	13.801	1	20	409	428	Cleavage
bna-miR156e	Pn15.513	2	13.801	1	20	409	428	Cleavage
bna-miR156f	Pn15.513	2	13.801	1	20	409	428	Cleavage
bra-miR156a-5p	Pn15.513	2	13.801	1	20	409	428	Cleavage
bra-miR156b-5p	Pn15.513	2	13.801	1	20	409	428	Cleavage
bra-miR156c-5p	Pn15.513	2	13.801	1	20	409	428	Cleavage
bra-miR156d-5p	Pn15.513	2	13.801	1	20	409	428	Cleavage
bra-miR156e-5p	Pn15.513	2	13.801	1	20	409	428	Cleavage
bra-miR156f-5p	Pn15.513	2	13.801	1	20	409	428	Cleavage
bra-miR156g-5p	Pn15.513	2	13.801	1	20	409	428	Cleavage
cca-miR156a	Pn15.513	2	13.801	1	20	409	428	Cleavage
cme-miR156a	Pn15.513	2	13.801	1	20	409	428	Cleavage
cme-miR156c	Pn15.513	2	13.801	1	20	409	428	Cleavage
cme-miR156d	Pn15.513	2	13.801	1	20	409	428	Cleavage
cme-miR156i	Pn15.513	2	13.801	1	20	409	428	Cleavage
cpa-miR156a	Pn15.513	2	13.801	1	20	409	428	Cleavage
cpa-miR156b	Pn15.513	2	13.801	1	20	409	428	Cleavage
cpa-miR156c	Pn15.513	2	13.801	1	20	409	428	Cleavage
cpa-miR156d	Pn15.513	2	13.801	1	20	409	428	Cleavage
csi-miR156	Pn15.513	2	13.801	1	20	409	428	Cleavage
ctr-miR156	Pn15.513	2	13.801	1	20	409	428	Cleavage
dpr-miR156b	Pn15.513	2	13.801	1	20	409	428	Cleavage
ghr-miR156a	Pn15.513	2	13.801	1	20	409	428	Cleavage
ghr-miR156b	Pn15.513	2	13.801	1	20	409	428	Cleavage
ghr-miR156d	Pn15.513	2	13.801	1	20	409	428	Cleavage
gma-miR156a	Pn15.513	2	13.801	1	20	409	428	Cleavage
gma-miR156h	Pn15.513	2	13.801	1	20	409	428	Cleavage
gma-miR156u	Pn15.513	2	13.801	1	20	409	428	Cleavage
gma-miR156v	Pn15.513	2	13.801	1	20	409	428	Cleavage
gma-miR156w	Pn15.513	2	13.801	1	20	409	428	Cleavage
gma-miR156x	Pn15.513	2	13.801	1	20	409	428	Cleavage
gma-miR156y	Pn15.513	2	13.801	1	20	409	428	Cleavage
han-miR156a	Pn15.513	2	13.801	1	20	409	428	Cleavage
han-miR156b	Pn15.513	2	13.801	1	20	409	428	Cleavage
har-miR156a	Pn15.513	2	13.801	1	20	409	428	Cleavage
htu-miR156a	Pn15.513	2	13.801	1	20	409	428	Cleavage
mdm-miR156a	Pn15.513	2	13.801	1	20	409	428	Cleavage
mdm-miR156b	Pn15.513	2	13.801	1	20	409	428	Cleavage
mdm-miR156c	Pn15.513	2	13.801	1	20	409	428	Cleavage
mdm-miR156d	Pn15.513	2	13.801	1	20	409	428	Cleavage
mdm-miR156e	Pn15.513	2	13.801	1	20	409	428	Cleavage
mdm-miR156f	Pn15.513	2	13.801	1	20	409	428	Cleavage
mdm-miR156g	Pn15.513	2	13.801	1	20	409	428	Cleavage
mdm-miR156h	Pn15.513	2	13.801	1	20	409	428	Cleavage
mdm-miR156i	Pn15.513	2	13.801	1	20	409	428	Cleavage
mdm-miR156j	Pn15.513	2	13.801	1	20	409	428	Cleavage
mdm-miR156k	Pn15.513	2	13.801	1	20	409	428	Cleavage
mdm-miR156l	Pn15.513	2	13.801	1	20	409	428	Cleavage
mdm-miR156m	Pn15.513	2	13.801	1	20	409	428	Cleavage
mdm-miR156n	Pn15.513	2	13.801	1	20	409	428	Cleavage
mdm-miR156o	Pn15.513	2	13.801	1	20	409	428	Cleavage
mes-miR156a	Pn15.513	2	13.801	1	20	409	428	Cleavage
mes-miR156b	Pn15.513	2	13.801	1	20	409	428	Cleavage
mes-miR156c	Pn15.513	2	13.801	1	20	409	428	Cleavage
mes-miR156d	Pn15.513	2	13.801	1	20	409	428	Cleavage
mes-miR156e	Pn15.513	2	13.801	1	20	409	428	Cleavage
mes-miR156f	Pn15.513	2	13.801	1	20	409	428	Cleavage
mes-miR156g	Pn15.513	2	13.801	1	20	409	428	Cleavage
mtr-miR156b-5p	Pn15.513	2	13.801	1	20	409	428	Cleavage
mtr-miR156c-5p	Pn15.513	2	13.801	1	20	409	428	Cleavage
mtr-miR156d-5p	Pn15.513	2	13.801	1	20	409	428	Cleavage
mtr-miR156i-5p	Pn15.513	2	13.801	1	20	409	428	Cleavage
nta-miR156a	Pn15.513	2	13.801	1	20	409	428	Cleavage
nta-miR156b	Pn15.513	2	13.801	1	20	409	428	Cleavage
nta-miR156c	Pn15.513	2	13.801	1	20	409	428	Cleavage
nta-miR156d	Pn15.513	2	13.801	1	20	409	428	Cleavage
nta-miR156e	Pn15.513	2	13.801	1	20	409	428	Cleavage
osa-miR156a	Pn15.513	2	13.801	1	20	409	428	Cleavage
osa-miR156b-5p	Pn15.513	2	13.801	1	20	409	428	Cleavage
osa-miR156c-5p	Pn15.513	2	13.801	1	20	409	428	Cleavage
osa-miR156d	Pn15.513	2	13.801	1	20	409	428	Cleavage
osa-miR156e	Pn15.513	2	13.801	1	20	409	428	Cleavage
osa-miR156f-5p	Pn15.513	2	13.801	1	20	409	428	Cleavage
osa-miR156g-5p	Pn15.513	2	13.801	1	20	409	428	Cleavage
osa-miR156h-5p	Pn15.513	2	13.801	1	20	409	428	Cleavage
osa-miR156i	Pn15.513	2	13.801	1	20	409	428	Cleavage
osa-miR156j-5p	Pn15.513	2	13.801	1	20	409	428	Cleavage
ppt-miR156a	Pn15.513	2	13.801	1	20	409	428	Cleavage
ppt-miR156b	Pn15.513	2	13.801	1	20	409	428	Cleavage
ppt-miR156c	Pn15.513	2	13.801	1	20	409	428	Cleavage
ptc-miR156a	Pn15.513	2	13.801	1	20	409	428	Cleavage
ptc-miR156b	Pn15.513	2	13.801	1	20	409	428	Cleavage
ptc-miR156c	Pn15.513	2	13.801	1	20	409	428	Cleavage
ptc-miR156d	Pn15.513	2	13.801	1	20	409	428	Cleavage
ptc-miR156e	Pn15.513	2	13.801	1	20	409	428	Cleavage
ptc-miR156f	Pn15.513	2	13.801	1	20	409	428	Cleavage
sbi-miR156a	Pn15.513	2	13.801	1	20	409	428	Cleavage
sbi-miR156b	Pn15.513	2	13.801	1	20	409	428	Cleavage
sbi-miR156c	Pn15.513	2	13.801	1	20	409	428	Cleavage
sbi-miR156f	Pn15.513	2	13.801	1	20	409	428	Cleavage
sbi-miR156g	Pn15.513	2	13.801	1	20	409	428	Cleavage
sbi-miR156h	Pn15.513	2	13.801	1	20	409	428	Cleavage
sbi-miR156i	Pn15.513	2	13.801	1	20	409	428	Cleavage
sly-miR156d-5p	Pn15.513	2	13.801	1	20	409	428	Cleavage
sof-miR156	Pn15.513	2	13.801	1	20	409	428	Cleavage
stu-miR156e	Pn15.513	2	13.801	1	20	409	428	Cleavage
stu-miR156g-5p	Pn15.513	2	13.801	1	20	409	428	Cleavage
stu-miR156h-5p	Pn15.513	2	13.801	1	20	409	428	Cleavage
stu-miR156i-5p	Pn15.513	2	13.801	1	20	409	428	Cleavage
stu-miR156j-5p	Pn15.513	2	13.801	1	20	409	428	Cleavage
stu-miR156k-5p	Pn15.513	2	13.801	1	20	409	428	Cleavage
tcc-miR156b	Pn15.513	2	13.801	1	20	409	428	Cleavage
tcc-miR156c	Pn15.513	2	13.801	1	20	409	428	Cleavage
tcc-miR156d	Pn15.513	2	13.801	1	20	409	428	Cleavage
tcc-miR156g	Pn15.513	2	13.801	1	20	409	428	Cleavage
vun-miR156a	Pn15.513	2	13.801	1	20	409	428	Cleavage
vvi-miR156b	Pn15.513	2	13.801	1	20	409	428	Cleavage
vvi-miR156c	Pn15.513	2	13.801	1	20	409	428	Cleavage
vvi-miR156d	Pn15.513	2	13.801	1	20	409	428	Cleavage
zma-miR156a-5p	Pn15.513	2	13.801	1	20	409	428	Cleavage
zma-miR156b-5p	Pn15.513	2	13.801	1	20	409	428	Cleavage
zma-miR156c	Pn15.513	2	13.801	1	20	409	428	Cleavage
zma-miR156d-5p	Pn15.513	2	13.801	1	20	409	428	Cleavage
zma-miR156e-5p	Pn15.513	2	13.801	1	20	409	428	Cleavage
zma-miR156f-5p	Pn15.513	2	13.801	1	20	409	428	Cleavage
zma-miR156g-5p	Pn15.513	2	13.801	1	20	409	428	Cleavage
zma-miR156h-5p	Pn15.513	2	13.801	1	20	409	428	Cleavage
zma-miR156i-5p	Pn15.513	2	13.801	1	20	409	428	Cleavage
zma-miR156l-5p	Pn15.513	2	13.801	1	20	409	428	Cleavage
mtr-miR2673a	Pn15.599	2	24.39	1	22	316	337	Cleavage
mtr-miR2673b	Pn15.599	2	24.39	1	22	316	337	Cleavage
mtr-miR5240	Pn15.610	2	17.191	1	21	3228	3248	Cleavage
ath-miR414	Pn15.641	2	13.85	1	21	2499	2519	Cleavage
ath-miR414	Pn15.641	2	11.292	1	21	2520	2540	Cleavage
osa-miR414	Pn15.641	2	13.85	1	21	2499	2519	Cleavage
osa-miR414	Pn15.641	2	11.292	1	21	2520	2540	Cleavage
mtr-miR2673a	Pn15.765	1.5	22.084	1	22	742	763	Cleavage
mtr-miR2673b	Pn15.765	1.5	22.084	1	22	742	763	Cleavage
aly-miR838-3p	Pn15.943	1.5	15.83	1	21	704	724	Cleavage
aly-miR3434-3p	Pn16.1030	1.5	17.606	1	21	651	671	Cleavage
ath-miR5021	Pn16.104	2	7.242	1	20	38	57	Cleavage
ath-miR5021	Pn16.1041	0	1.271	1	20	256	275	Cleavage
gma-miR1507c-3p	Pn16.107	0	19.39	1	20	780	799	Cleavage
ptc-miR472a	Pn16.107	1.5	16.918	1	22	538	559	Cleavage
aly-miR838-3p	Pn16.1071	1.5	18.919	1	21	11	31	Cleavage
ath-miR5658	Pn16.1326	2	17.223	1	21	897	917	Cleavage
gma-miR1507c-3p	Pn16.1366	1.5	17.672	1	20	783	802	Cleavage
ptc-miR472a	Pn16.1366	1.5	17.713	1	22	541	562	Cleavage
gma-miR1507c-3p	Pn16.1370	1.5	16.842	1	20	786	805	Cleavage
ptc-miR472a	Pn16.1370	1.5	17.653	1	22	544	565	Cleavage
gma-miR172b-5p	Pn16.148	2	14.947	1	20	124	143	Cleavage
mtr-miR172c-5p	Pn16.148	2	14.947	1	21	123	143	Cleavage
gma-miR1507c-3p	Pn16.1495	1.5	17.509	1	20	783	802	Cleavage
ptc-miR472a	Pn16.1495	1.5	17.713	1	22	541	562	Cleavage
ptc-miR475c	Pn16.1554	2	17.344	1	21	330	350	Cleavage
ptc-miR475c	Pn16.1568	1.5	17.087	1	21	489	509	Cleavage
ptc-miR475c	Pn16.1591	2	17.159	1	21	255	275	Cleavage
ptc-miR475c	Pn16.1638	2	17.982	1	21	255	275	Cleavage
gma-miR1507c-3p	Pn16.1656	1.5	19.075	1	20	954	973	Cleavage
ptc-miR475c	Pn16.1683	1.5	18.799	1	21	831	851	Cleavage
ptc-miR475c	Pn16.1688	2	17.069	1	21	255	275	Cleavage
ptc-miR475c	Pn16.1699	2	17.758	1	21	582	602	Cleavage
ptc-miR475c	Pn16.1728	2	16.01	1	21	378	398	Cleavage
ptc-miR475c	Pn16.1905	2	17.087	1	21	210	230	Cleavage
ptc-miR475c	Pn16.1935	2	20.664	1	21	255	275	Cleavage
ptc-miR475c	Pn16.1961	2	18.336	1	21	180	200	Cleavage
ptc-miR475c	Pn16.1969	2	17.051	1	21	210	230	Cleavage
ptc-miR475c	Pn16.1980	2	16.388	1	21	210	230	Cleavage
ptc-miR475c	Pn16.1989	2	16.445	1	21	210	230	Cleavage
osa-miR3979-3p	Pn16.2024	2	15.068	1	20	187	206	Cleavage
ppt-miR414	Pn16.2223	1.5	15.189	1	21	636	656	Cleavage
mtr-miR2673a	Pn16.424	1.5	6.666	1	22	70	91	Cleavage
mtr-miR2673b	Pn16.424	1.5	6.666	1	22	70	91	Cleavage
mtr-miR2673a	Pn16.424	2	5.815	1	22	46	67	Cleavage
mtr-miR2673b	Pn16.424	2	5.815	1	22	46	67	Cleavage
ath-miR414	Pn16.434	2	19.029	1	21	251	271	Cleavage
gma-miR1507c-3p	Pn16.435	1.5	13.912	1	20	1074	1093	Cleavage
ptc-miR472a	Pn16.435	1.5	16.96	1	22	832	853	Cleavage
gma-miR1507c-3p	Pn16.440	0	16.43	1	20	780	799	Cleavage
ptc-miR472a	Pn16.440	1.5	16.865	1	22	538	559	Cleavage
ptc-miR472a	Pn16.446	1.5	17.115	1	22	538	559	Cleavage
gma-miR1507c-3p	Pn16.446	2	12.577	1	20	780	799	Cleavage
gma-miR1507c-3p	Pn16.450	1.5	14.241	1	20	783	802	Cleavage
ptc-miR472a	Pn16.450	1.5	13.978	1	22	541	562	Cleavage
gma-miR1507c-3p	Pn16.500	1.5	18.418	1	20	780	799	Cleavage
gma-miR1507c-3p	Pn16.505	1.5	18.173	1	20	780	799	Cleavage
ptc-miR472a	Pn16.505	1.5	18.104	1	22	538	559	Cleavage
gma-miR1507c-3p	Pn16.513	1.5	16.141	1	20	735	754	Cleavage
ptc-miR472a	Pn16.513	1.5	16.865	1	22	493	514	Cleavage
gma-miR1507c-3p	Pn16.519	1.5	13.912	1	20	1074	1093	Cleavage
ptc-miR472a	Pn16.519	1.5	16.96	1	22	832	853	Cleavage
ath-miR414	Pn16.520	2	22.157	1	21	245	265	Cleavage
gma-miR1507c-3p	Pn16.588	1	16.924	1	20	315	334	Cleavage
gma-miR1507c-3p	Pn16.593	1.5	16.364	1	20	810	829	Cleavage
gma-miR1507c-3p	Pn16.600	1.5	17.872	1	20	852	871	Cleavage
gma-miR1507c-3p	Pn16.609	1.5	17.178	1	20	780	799	Cleavage
ptc-miR472a	Pn16.609	1.5	18.967	1	22	538	559	Cleavage
gma-miR1507c-3p	Pn16.631	1.5	17.258	1	20	801	820	Cleavage
gma-miR1507c-3p	Pn16.636	1.5	17.258	1	20	801	820	Cleavage
gma-miR1507c-3p	Pn16.645	1.5	17.128	1	20	663	682	Cleavage
gma-miR1507c-3p	Pn16.675	0	18.18	1	20	798	817	Cleavage
bdi-miR845	Pn16.682	2	13.978	1	21	593	614	Cleavage
gma-miR1507c-3p	Pn16.690	1.5	18.099	1	20	807	826	Translation
gma-miR1507c-3p	Pn16.710	0	20.012	1	20	873	892	Cleavage
gma-miR1507c-3p	Pn16.782	0	18.119	1	20	33	52	Cleavage
osa-miR414	Pn16.851	2	13.45	1	21	582	602	Cleavage
aly-miR166e-5p	Pn16.922	2	13.824	1	21	774	794	Cleavage
ath-miR166e-5p	Pn16.922	2	13.824	1	21	774	794	Cleavage
aly-miR835-5p	Pn17.1052	2	21.4	1	21	498	518	Cleavage
ath-miR835-5p	Pn17.1052	2	21.4	1	21	498	518	Cleavage
mtr-miR2673a	Pn17.111	2	8.494	1	22	253	274	Cleavage
mtr-miR2673b	Pn17.111	2	8.494	1	22	253	274	Cleavage
aly-miR838-3p	Pn17.1191	1.5	23.467	1	21	203	223	Cleavage
ath-miR414	Pn17.1220	2	13.097	1	21	471	491	Cleavage
osa-miR414	Pn17.1220	2	15.251	1	21	450	470	Cleavage
ptc-miR472a	Pn17.1451	1.5	19.986	1	22	523	544	Cleavage
mtr-miR2673a	Pn17.147	1.5	19.661	1	22	334	355	Cleavage
mtr-miR2673b	Pn17.147	1.5	19.661	1	22	334	355	Cleavage
ath-miR414	Pn17.1616	2	19.152	1	21	20	40	Cleavage
hvu-miR6214	Pn17.1798	2	22.518	1	20	47	66	Translation
ath-miR5021	Pn17.192	1.5	6.065	1	20	12	31	Cleavage
aly-miR838-3p	Pn17.412	2	14.919	1	21	936	956	Cleavage
mtr-miR2673a	Pn17.547	2	10.789	1	22	1315	1336	Cleavage
mtr-miR2673b	Pn17.547	2	10.789	1	22	1315	1336	Cleavage
osa-miR5075	Pn17.594	1.5	14.826	1	21	636	656	Cleavage
mtr-miR2673a	Pn17.626	2	10.789	1	22	1315	1336	Cleavage
mtr-miR2673b	Pn17.626	2	10.789	1	22	1315	1336	Cleavage
osa-miR2919	Pn17.659	2	1.857	1	19	43	61	Cleavage
zma-miR156a-3p	Pn17.684	2	17.889	1	22	355	376	Cleavage
mtr-miR2673a	Pn17.754	2	11.916	1	22	1	22	Cleavage
mtr-miR2673b	Pn17.754	2	11.916	1	22	1	22	Cleavage
osa-miR2919	Pn17.822	1.5	5.282	1	19	453	471	Cleavage
gma-miR172h-5p	Pn17.925	2	18.772	1	21	368	388	Cleavage
gma-miR172i-5p	Pn17.925	2	18.772	1	21	368	388	Cleavage
gma-miR172j	Pn17.925	2	18.772	1	21	368	388	Cleavage
ath-miR5658	Pn18.1206	2	10.485	1	21	908	928	Cleavage
mtr-miR2673a	Pn18.1393	1	0.004	1	22	57	78	Cleavage
mtr-miR2673a	Pn18.1393	1	0.1	1	22	273	294	Cleavage
mtr-miR2673b	Pn18.1393	1	0.004	1	22	57	78	Cleavage
mtr-miR2673b	Pn18.1393	1	0.1	1	22	273	294	Cleavage
mtr-miR2673a	Pn18.1393	1.5	0.276	1	22	163	184	Cleavage
mtr-miR2673a	Pn18.1393	1.5	0.008	1	22	400	421	Cleavage
mtr-miR2673a	Pn18.1393	1.5	0.297	1	22	463	484	Cleavage
mtr-miR2673a	Pn18.1393	1.5	0.052	1	22	30	51	Cleavage
mtr-miR2673b	Pn18.1393	1.5	0.276	1	22	163	184	Cleavage
mtr-miR2673b	Pn18.1393	1.5	0.008	1	22	400	421	Cleavage
mtr-miR2673b	Pn18.1393	1.5	0.297	1	22	463	484	Cleavage
mtr-miR2673b	Pn18.1393	1.5	0.052	1	22	30	51	Cleavage
aly-miR838-3p	Pn18.1393	2	0.009	1	21	332	352	Cleavage
ath-miR414	Pn18.1393	2	0.101	1	21	2	22	Cleavage
mtr-miR2673a	Pn18.1393	2	0.044	1	22	303	324	Cleavage
mtr-miR2673b	Pn18.1393	2	0.044	1	22	303	324	Cleavage
ath-miR5021	Pn18.192	2	3.679	1	20	943	962	Cleavage
mtr-miR2673a	Pn18.281	1.5	14.339	1	22	451	472	Cleavage
mtr-miR2673b	Pn18.281	1.5	14.339	1	22	451	472	Cleavage
mtr-miR2673a	Pn18.310	2	7.687	1	22	268	289	Translation
mtr-miR2673b	Pn18.310	2	7.687	1	22	268	289	Translation
mtr-miR2673a	Pn18.410	1.5	12.007	1	22	271	292	Cleavage
mtr-miR2673a	Pn18.410	1.5	6.088	1	22	295	316	Cleavage
mtr-miR2673b	Pn18.410	1.5	12.007	1	22	271	292	Cleavage
mtr-miR2673b	Pn18.410	1.5	6.088	1	22	295	316	Cleavage
ath-miR414	Pn19.1091	1	9.051	1	21	840	860	Cleavage
ath-miR414	Pn19.1091	2	7.238	1	21	900	920	Cleavage
ath-miR414	Pn19.1091	2	8.923	1	21	927	947	Cleavage
osa-miR414	Pn19.1091	2	7.238	1	21	900	920	Cleavage
osa-miR5075	Pn19.116	1.5	19.257	1	21	225	245	Cleavage
mtr-miR2673a	Pn19.1171	1.5	8.221	1	22	1576	1597	Cleavage
mtr-miR2673b	Pn19.1171	1.5	8.221	1	22	1576	1597	Cleavage
ath-miR414	Pn19.1185	0.5	6.393	1	21	1608	1628	Cleavage
osa-miR414	Pn19.1185	1.5	8.538	1	21	1599	1619	Cleavage
ath-miR414	Pn19.1185	2	11.161	1	21	1569	1589	Cleavage
ath-miR414	Pn19.1185	2	16.444	1	21	2049	2069	Cleavage
osa-miR414	Pn19.1185	2	11.161	1	21	1569	1589	Cleavage
osa-miR414	Pn19.1185	2	16.444	1	21	2049	2069	Cleavage
pab-miR482b	Pn19.1203	1.5	20.055	1	22	610	631	Cleavage
pde-miR482b	Pn19.1203	1.5	20.055	1	22	610	631	Cleavage
pta-miR482c	Pn19.1203	1.5	20.055	1	20	612	631	Cleavage
ath-miR5658	Pn19.1223	1.5	4.662	1	21	65	85	Cleavage
aly-miR838-3p	Pn19.1233	2	15.109	1	21	816	836	Cleavage
ath-miR5658	Pn19.126	2	17.533	1	21	701	721	Cleavage
pab-miR482b	Pn19.1294	1.5	20.272	1	22	610	631	Cleavage
pde-miR482b	Pn19.1294	1.5	20.272	1	22	610	631	Cleavage
pta-miR482c	Pn19.1294	1.5	20.272	1	20	612	631	Cleavage
osa-miR5075	Pn19.171	1.5	16.597	1	21	153	173	Cleavage
ptc-miR472a	Pn19.444	1.5	24.121	1	22	649	670	Cleavage
mtr-miR2673a	Pn19.454	0.5	9.843	1	22	12	33	Cleavage
mtr-miR2673b	Pn19.454	0.5	9.843	1	22	12	33	Cleavage
ptc-miR472a	Pn19.464	1.5	24.213	1	22	418	439	Cleavage
mtr-miR2673a	Pn19.493	0.5	9.437	1	22	12	33	Cleavage
mtr-miR2673b	Pn19.493	0.5	9.437	1	22	12	33	Cleavage
cpa-miR8155	Pn19.702	0	24.129	1	19	218	236	Cleavage
cpa-miR8155	Pn19.702	0	20.225	1	19	332	350	Cleavage
cpa-miR8155	Pn19.702	0.5	18.873	1	19	673	691	Cleavage
cpa-miR8155	Pn19.702	0.5	22.17	1	19	65	83	Cleavage
cpa-miR8155	Pn19.702	0.5	19.83	1	19	135	153	Cleavage
rgl-miR5139	Pn19.702	0.5	20.598	1	19	617	635	Cleavage
rgl-miR5139	Pn19.702	1	24.129	1	19	218	236	Cleavage
rgl-miR5139	Pn19.702	1	20.225	1	19	332	350	Cleavage
cpa-miR8155	Pn19.702	1.5	20.598	1	19	617	635	Cleavage
cpa-miR8155	Pn19.702	1.5	18.731	1	19	481	499	Cleavage
rgl-miR5139	Pn19.702	1.5	22.17	1	19	65	83	Cleavage
rgl-miR5139	Pn19.702	1.5	19.83	1	19	135	153	Cleavage
rgl-miR5139	Pn19.702	1.5	18.873	1	19	673	691	Cleavage
cpa-miR8155	Pn19.702	2	18.647	1	19	173	191	Cleavage
gma-miR1511	Pn19.702	2	20.283	1	20	330	349	Cleavage
gma-miR1511	Pn19.702	2	23.284	1	20	63	82	Cleavage
mtr-miR2673a	Pn19.817	1.5	14.272	1	22	157	178	Cleavage
mtr-miR2673b	Pn19.817	1.5	14.272	1	22	157	178	Cleavage
aly-miR156a-5p	Pn19.85	1	15.828	1	20	797	816	Cleavage
aly-miR156b-5p	Pn19.85	1	15.828	1	20	797	816	Cleavage
aly-miR156c-5p	Pn19.85	1	15.828	1	20	797	816	Cleavage
aly-miR156d-5p	Pn19.85	1	15.828	1	20	797	816	Cleavage
aly-miR156e-5p	Pn19.85	1	15.828	1	20	797	816	Cleavage
aly-miR156f-5p	Pn19.85	1	15.828	1	20	797	816	Cleavage
ata-miR156a-5p	Pn19.85	1	15.828	1	20	797	816	Cleavage
ata-miR156b-5p	Pn19.85	1	15.828	1	20	797	816	Cleavage
ata-miR156c-5p	Pn19.85	1	15.828	1	20	797	816	Cleavage
ata-miR156d-5p	Pn19.85	1	15.828	1	20	797	816	Cleavage
ata-miR156e-5p	Pn19.85	1	15.828	1	20	797	816	Cleavage
ath-miR156a-5p	Pn19.85	1	15.828	1	20	797	816	Cleavage
ath-miR156b-5p	Pn19.85	1	15.828	1	20	797	816	Cleavage
ath-miR156c-5p	Pn19.85	1	15.828	1	20	797	816	Cleavage
ath-miR156d-5p	Pn19.85	1	15.828	1	20	797	816	Cleavage
ath-miR156e	Pn19.85	1	15.828	1	20	797	816	Cleavage
ath-miR156f-5p	Pn19.85	1	15.828	1	20	797	816	Cleavage
bdi-miR156b-5p	Pn19.85	1	15.828	1	20	797	816	Cleavage
bdi-miR156c	Pn19.85	1	15.828	1	20	797	816	Cleavage
bdi-miR156d-5p	Pn19.85	1	15.828	1	20	797	816	Cleavage
bdi-miR156e-5p	Pn19.85	1	15.828	1	20	797	816	Cleavage
bdi-miR156f-5p	Pn19.85	1	15.828	1	20	797	816	Cleavage
bdi-miR156g-5p	Pn19.85	1	15.828	1	20	797	816	Cleavage
bdi-miR156h-5p	Pn19.85	1	15.828	1	20	797	816	Cleavage
bdi-miR156i-5p	Pn19.85	1	15.828	1	20	797	816	Cleavage
bna-miR156d	Pn19.85	1	15.828	1	20	797	816	Cleavage
bna-miR156e	Pn19.85	1	15.828	1	20	797	816	Cleavage
bna-miR156f	Pn19.85	1	15.828	1	20	797	816	Cleavage
bra-miR156a-5p	Pn19.85	1	15.828	1	20	797	816	Cleavage
bra-miR156b-5p	Pn19.85	1	15.828	1	20	797	816	Cleavage
bra-miR156c-5p	Pn19.85	1	15.828	1	20	797	816	Cleavage
bra-miR156d-5p	Pn19.85	1	15.828	1	20	797	816	Cleavage
bra-miR156e-5p	Pn19.85	1	15.828	1	20	797	816	Cleavage
bra-miR156f-5p	Pn19.85	1	15.828	1	20	797	816	Cleavage
bra-miR156g-5p	Pn19.85	1	15.828	1	20	797	816	Cleavage
cca-miR156a	Pn19.85	1	15.828	1	20	797	816	Cleavage
cme-miR156a	Pn19.85	1	15.828	1	20	797	816	Cleavage
cme-miR156c	Pn19.85	1	15.828	1	20	797	816	Cleavage
cme-miR156d	Pn19.85	1	15.828	1	20	797	816	Cleavage
cme-miR156i	Pn19.85	1	15.828	1	20	797	816	Cleavage
cpa-miR156a	Pn19.85	1	15.828	1	20	797	816	Cleavage
cpa-miR156b	Pn19.85	1	15.828	1	20	797	816	Cleavage
cpa-miR156c	Pn19.85	1	15.828	1	20	797	816	Cleavage
cpa-miR156d	Pn19.85	1	15.828	1	20	797	816	Cleavage
csi-miR156	Pn19.85	1	15.828	1	20	797	816	Cleavage
ctr-miR156	Pn19.85	1	15.828	1	20	797	816	Cleavage
dpr-miR156b	Pn19.85	1	15.828	1	20	797	816	Cleavage
far-miR529	Pn19.85	1	19.76	1	21	792	812	Cleavage
ghr-miR156a	Pn19.85	1	15.828	1	20	797	816	Cleavage
ghr-miR156b	Pn19.85	1	15.828	1	20	797	816	Cleavage
ghr-miR156d	Pn19.85	1	15.828	1	20	797	816	Cleavage
gma-miR156a	Pn19.85	1	15.828	1	20	797	816	Cleavage
gma-miR156h	Pn19.85	1	15.828	1	20	797	816	Cleavage
gma-miR156u	Pn19.85	1	15.828	1	20	797	816	Cleavage
gma-miR156v	Pn19.85	1	15.828	1	20	797	816	Cleavage
gma-miR156w	Pn19.85	1	15.828	1	20	797	816	Cleavage
gma-miR156x	Pn19.85	1	15.828	1	20	797	816	Cleavage
gma-miR156y	Pn19.85	1	15.828	1	20	797	816	Cleavage
han-miR156a	Pn19.85	1	15.828	1	20	797	816	Cleavage
han-miR156b	Pn19.85	1	15.828	1	20	797	816	Cleavage
har-miR156a	Pn19.85	1	15.828	1	20	797	816	Cleavage
htu-miR156a	Pn19.85	1	15.828	1	20	797	816	Cleavage
mdm-miR156a	Pn19.85	1	15.828	1	20	797	816	Cleavage
mdm-miR156b	Pn19.85	1	15.828	1	20	797	816	Cleavage
mdm-miR156c	Pn19.85	1	15.828	1	20	797	816	Cleavage
mdm-miR156d	Pn19.85	1	15.828	1	20	797	816	Cleavage
mdm-miR156e	Pn19.85	1	15.828	1	20	797	816	Cleavage
mdm-miR156f	Pn19.85	1	15.828	1	20	797	816	Cleavage
mdm-miR156g	Pn19.85	1	15.828	1	20	797	816	Cleavage
mdm-miR156h	Pn19.85	1	15.828	1	20	797	816	Cleavage
mdm-miR156i	Pn19.85	1	15.828	1	20	797	816	Cleavage
mdm-miR156j	Pn19.85	1	15.828	1	20	797	816	Cleavage
mdm-miR156k	Pn19.85	1	15.828	1	20	797	816	Cleavage
mdm-miR156l	Pn19.85	1	15.828	1	20	797	816	Cleavage
mdm-miR156m	Pn19.85	1	15.828	1	20	797	816	Cleavage
mdm-miR156n	Pn19.85	1	15.828	1	20	797	816	Cleavage
mdm-miR156o	Pn19.85	1	15.828	1	20	797	816	Cleavage
mes-miR156a	Pn19.85	1	15.828	1	20	797	816	Cleavage
mes-miR156b	Pn19.85	1	15.828	1	20	797	816	Cleavage
mes-miR156c	Pn19.85	1	15.828	1	20	797	816	Cleavage
mes-miR156d	Pn19.85	1	15.828	1	20	797	816	Cleavage
mes-miR156e	Pn19.85	1	15.828	1	20	797	816	Cleavage
mes-miR156f	Pn19.85	1	15.828	1	20	797	816	Cleavage
mes-miR156g	Pn19.85	1	15.828	1	20	797	816	Cleavage
mtr-miR156b-5p	Pn19.85	1	15.828	1	20	797	816	Cleavage
mtr-miR156c-5p	Pn19.85	1	15.828	1	20	797	816	Cleavage
mtr-miR156d-5p	Pn19.85	1	15.828	1	20	797	816	Cleavage
mtr-miR156i-5p	Pn19.85	1	15.828	1	20	797	816	Cleavage
nta-miR156a	Pn19.85	1	15.828	1	20	797	816	Cleavage
nta-miR156b	Pn19.85	1	15.828	1	20	797	816	Cleavage
nta-miR156c	Pn19.85	1	15.828	1	20	797	816	Cleavage
nta-miR156d	Pn19.85	1	15.828	1	20	797	816	Cleavage
nta-miR156e	Pn19.85	1	15.828	1	20	797	816	Cleavage
osa-miR156a	Pn19.85	1	15.828	1	20	797	816	Cleavage
osa-miR156b-5p	Pn19.85	1	15.828	1	20	797	816	Cleavage
osa-miR156c-5p	Pn19.85	1	15.828	1	20	797	816	Cleavage
osa-miR156d	Pn19.85	1	15.828	1	20	797	816	Cleavage
osa-miR156e	Pn19.85	1	15.828	1	20	797	816	Cleavage
osa-miR156f-5p	Pn19.85	1	15.828	1	20	797	816	Cleavage
osa-miR156g-5p	Pn19.85	1	15.828	1	20	797	816	Cleavage
osa-miR156h-5p	Pn19.85	1	15.828	1	20	797	816	Cleavage
osa-miR156i	Pn19.85	1	15.828	1	20	797	816	Cleavage
osa-miR156j-5p	Pn19.85	1	15.828	1	20	797	816	Cleavage
ppt-miR156a	Pn19.85	1	15.828	1	20	797	816	Cleavage
ppt-miR156b	Pn19.85	1	15.828	1	20	797	816	Cleavage
ppt-miR156c	Pn19.85	1	15.828	1	20	797	816	Cleavage
ptc-miR156a	Pn19.85	1	15.828	1	20	797	816	Cleavage
ptc-miR156b	Pn19.85	1	15.828	1	20	797	816	Cleavage
ptc-miR156c	Pn19.85	1	15.828	1	20	797	816	Cleavage
ptc-miR156d	Pn19.85	1	15.828	1	20	797	816	Cleavage
ptc-miR156e	Pn19.85	1	15.828	1	20	797	816	Cleavage
ptc-miR156f	Pn19.85	1	15.828	1	20	797	816	Cleavage
sbi-miR156a	Pn19.85	1	15.828	1	20	797	816	Cleavage
sbi-miR156b	Pn19.85	1	15.828	1	20	797	816	Cleavage
sbi-miR156c	Pn19.85	1	15.828	1	20	797	816	Cleavage
sbi-miR156f	Pn19.85	1	15.828	1	20	797	816	Cleavage
sbi-miR156g	Pn19.85	1	15.828	1	20	797	816	Cleavage
sbi-miR156h	Pn19.85	1	15.828	1	20	797	816	Cleavage
sbi-miR156i	Pn19.85	1	15.828	1	20	797	816	Cleavage
sly-miR156d-5p	Pn19.85	1	15.828	1	20	797	816	Cleavage
sof-miR156	Pn19.85	1	15.828	1	20	797	816	Cleavage
stu-miR156e	Pn19.85	1	15.828	1	20	797	816	Cleavage
stu-miR156g-5p	Pn19.85	1	15.828	1	20	797	816	Cleavage
stu-miR156h-5p	Pn19.85	1	15.828	1	20	797	816	Cleavage
stu-miR156i-5p	Pn19.85	1	15.828	1	20	797	816	Cleavage
stu-miR156j-5p	Pn19.85	1	15.828	1	20	797	816	Cleavage
stu-miR156k-5p	Pn19.85	1	15.828	1	20	797	816	Cleavage
[truncated: 4,215 more rows]
