# Supplementary material for: Genome-wide identification and characterization of tissue-specific non-coding RNAs in black pepper (Piper nigrum L.)
Source: Front Plant Sci. 2023 Mar 16;14:1079221. doi: 10.3389/fpls.2023.1079221 (PMC10060637; doi:10.3389/fpls.2023.1079221)
Supplement: Supplementary file 11 [file Table_11.xlsx]

## Sheet: Biological_process
Supplementary table 11: List of GO terms associated with lncRNAs (BP, CC and MF)
GO	Number of sequences	mRNA_ID
protein modification process	13	Pn5.1576, Pn3.4074, Pn18.218, Pn8.1902, Pn1.1501, Pn10.207, Pn8.2065, Pn3.4887, Pn4.3497, Pn5.101, Pn8.506, Pn6.512, Pn12.2179
transmembrane transport	9	Pn71.11, Pn24.144, Pn3.2341, Pn15.1016, Pn6.1034, Pn9.1523, Pn8.2320, Pn19.1171, Pn51.36
anatomical structure development	8	Pn1.3375, Pn6.2132, Pn3.3484, Pn6.2046, Pn6.1034, Pn1.3303, Pn5.3089, Pn8.2320
regulation of DNA-templated transcription	7	Pn22.555, Pn24.265, Pn12.2179, Pn1.374, Pn24.218, Pn24.219, Pn5.2618
lipid metabolic process	7	Pn4.2220, Pn4.1568, Pn12.1707, Pn10.341, Pn3.1763, Pn12.1901, Pn4.1563
ribosome biogenesis	6	Pn3.3270, Pn8.1902, Pn5.2275, Pn14.295, Pn5.1726, Pn8.2065
carbohydrate metabolic process	4	Pn21.1082, Pn6.1178, Pn31.222, Pn4.1413
amino acid metabolic process	4	Pn5.1576, Pn5.2823, Pn18.218, Pn10.341
signaling	4	Pn5.101, Pn22.343, Pn9.1523, Pn39.75
mitotic cell cycle	4	Pn3.4074, Pn6.1178, Pn39.75, Pn3.4887
DNA repair	4	Pn2.921, Pn39.75, Pn9.939, Pn15.1131
reproductive process	4	Pn1.3375, Pn2.921, Pn1.3303, Pn5.3089
mRNA metabolic process	4	Pn18.281, Pn6.1073, Pn8.2780, Pn8.1840
protein-containing complex assembly	4	Pn6.1748, Pn5.2275, Pn8.1840, Pn15.1131
intracellular protein transport	4	Pn1.2247, Pn6.1034, Pn8.2320, Pn16.424
chromatin organization	3	Pn22.555, Pn24.409, Pn15.1131
cellular process	3	Pn31.371, Pn26.664, Pn19.1091
carbohydrate derivative metabolic process	3	Pn5.1576, Pn18.218, Pn12.1901
protein catabolic process	3	Pn8.506, Pn6.1034, Pn8.2320
nucleobase-containing small molecule metabolic process	3	Pn5.1576, Pn18.218, Pn12.1901
protein maturation	2	Pn6.1034, Pn8.2320
defense response to other organism	2	Pn18.377, Pn16.104
cell wall organization or biogenesis	2	Pn6.1178, Pn4.1413
peroxisome organization	2	Pn6.1034, Pn8.2320
photosynthesis	2	Pn5.1576, Pn18.218
sulfur compound metabolic process	2	Pn8.1618, Pn8.4
metal ion homeostasis	2	Pn15.1016, Pn19.1171
DNA recombination	2	Pn2.921, Pn15.1131
RNA metabolic process	2	Pn3.542, Pn3.496
response to singlet oxygen	1	Pn5.3529
negative regulation of macromolecule metabolic process	1	Pn3.3244
membrane organization	1	Pn16.424
DNA replication	1	Pn2.921
autophagy	1	Pn16.424
cytokinesis	1	Pn6.1178
regulation of cellular process	1	Pn17.684
telomere organization	1	Pn2.921
generation of precursor metabolites and energy	1	Pn5.1576
regulation of biological process	1	Pn4.2138
nucleocytoplasmic transport	1	Pn5.2275
phosphate ion transport	1	Pn26.664
vesicle-mediated transport	1	Pn16.424

## Sheet: cellular_component
GO	Number of sequences	mRNA_ID
nucleus	27	Pn2.2379, Pn6.1073, Pn2.2375, Pn8.1902, Pn10.117, Pn5.3089, Pn24.40, Pn8.1840, Pn3.4887, Pn18.281, Pn4.2293, Pn24.218, Pn40.141, Pn24.219, Pn38.46, Pn28.347, Pn10.49, Pn6.1544, Pn3.808, Pn8.2780, Pn8.2065, Pn9.939, Pn15.1131, Pn22.555, Pn24.265, Pn7.1459, Pn24.409
membrane	11	Pn6.2173, Pn6.2240, Pn17.111, Pn5.762, Pn26.664, Pn15.943, Pn5.1348, Pn4.2009, Pn1.121, Pn5.2167, Pn3.2524
plastid	8	Pn5.1576, Pn5.3427, Pn18.218, Pn1.2247, Pn14.1604, Pn6.3245, Pn51.36, Pn14.1520
peroxisome	4	Pn2.861, Pn6.1034, Pn8.2320, Pn2.980
cytosol	3	Pn8.1902, Pn5.2275, Pn8.2065
nucleolus	3	Pn3.3270, Pn5.2275, Pn5.1726
nucleoplasm	2	Pn6.1748, Pn12.2179
nascent polypeptide-associated complex	2	Pn22.908, Pn11.859
plasma membrane	2	Pn2.1451, Pn6.1178
intracellular anatomical structure	2	Pn3.542, Pn3.496
chromosome	2	Pn12.2179, Pn15.1131
mitochondrion	2	Pn15.1016, Pn19.1171
nuclear chromosome	2	Pn2.921, Pn39.75
cytoskeleton	1	Pn2.898
extracellular region	1	Pn3.267
Golgi apparatus	1	Pn4.1413
cytoplasm	1	Pn26.664
endosome	1	Pn16.424
ribosome	1	Pn3.3836
endoplasmic reticulum	1	Pn3.1763

## Sheet: Molecular_function
GO	Number of sequences	mRNA_ID
transferase activity	40	Pn33.31, Pn9.821, Pn26.444, Pn8.1902, Pn6.1178, Pn21.925, Pn21.922, Pn13.1524, Pn21.1082, Pn1.3442, Pn19.1446, Pn1.3303, Pn4.1568, Pn12.1707, Pn31.222, Pn8.1618, Pn10.341, Pn12.1901, Pn4.1563, Pn21.931, Pn2.1451, Pn56.44, Pn2.145, Pn2.101, Pn14.1604, Pn1.1501, Pn15.2267, Pn13.1697, Pn10.207, Pn8.2065, Pn1.3375, Pn22.555, Pn5.101, Pn8.506, Pn10.1072, Pn6.512, Pn1.542, Pn8.4, Pn4.1413, Pn16.104
catalytic activity, acting on a protein	21	Pn33.31, Pn9.821, Pn2.1451, Pn56.44, Pn8.1902, Pn2.145, Pn2.101, Pn6.1034, Pn1.1501, Pn8.2320, Pn13.1697, Pn10.2106, Pn8.2065, Pn13.1524, Pn1.3442, Pn5.101, Pn19.1446, Pn8.506, Pn6.512, Pn45.73, Pn16.104
oxidoreductase activity	16	Pn4.971, Pn2.861, Pn26.444, Pn2.980, Pn19.973, Pn8.2554, Pn3.1763, Pn4.3497, Pn4.2220, Pn3.267, Pn4.978, Pn18.377, Pn4.966, Pn22.933, Pn4.969, Pn19.1253
hydrolase activity	12	Pn21.1082, Pn3.3270, Pn2.1451, Pn56.44, Pn26.444, Pn6.1034, Pn45.73, Pn8.2320, Pn31.222, Pn21.805, Pn10.2106, Pn9.939
DNA binding	10	Pn22.555, Pn13.1193, Pn24.265, Pn2.921, Pn1.374, Pn24.218, Pn1.729, Pn24.219, Pn9.939, Pn24.409
transporter activity	7	Pn71.11, Pn24.144, Pn3.2341, Pn15.1016, Pn9.1523, Pn19.1171, Pn51.36
RNA binding	6	Pn6.1073, Pn3.3270, Pn3.3836, Pn5.1726, Pn8.2780, Pn9.939
ATP-dependent activity	6	Pn22.555, Pn3.3270, Pn6.1034, Pn8.2320, Pn15.1682, Pn24.409
transcription regulator activity	6	Pn24.265, Pn28.347, Pn12.2179, Pn1.374, Pn24.218, Pn24.219
catalytic activity	4	Pn33.335, Pn10.1763, Pn8.1294, Pn15.1682
catalytic activity, acting on DNA	3	Pn22.555, Pn9.939, Pn24.409
translation regulator activity	3	Pn8.506, Pn5.2275, Pn14.295
molecular function regulator activity	2	Pn15.433, Pn3.4887
molecular transducer activity	2	Pn2.145, Pn2.101
ligase activity	2	Pn5.1576, Pn18.218
metal ion binding	1	Pn7.873
general transcription initiation factor activity	1	Pn6.1748
heterocyclic compound binding	1	Pn8.445
binding	1	Pn3.1666
organic cyclic compound binding	1	Pn8.445
structural molecule activity	1	Pn3.3836
GTPase activity	1	Pn2.1262
histone binding	1	Pn15.1131
lyase activity	1	Pn18.1182
catalytic activity, acting on RNA	1	Pn3.3270
nucleotide binding	1	Pn5.2167
