# Supplementary material for: Genome-wide identification and characterization of tissue-specific non-coding RNAs in black pepper (Piper nigrum L.)
Source: Front Plant Sci. 2023 Mar 16;14:1079221. doi: 10.3389/fpls.2023.1079221 (PMC10060637; doi:10.3389/fpls.2023.1079221)
Supplement: Supplementary file 12 [file Table_12.xlsx]

## Sheet: Sheet1
Supplementary table12: List of KEGG pathways associated with lncRNAs
Term	Type	Number of Pathways	Number of Seqs	Pathways	Pathways IDs	Sequences
ko:K12829	KEGG Orthologs	1	2	Spliceosome	ko03040	Pn3.3774;Pn3.808
ko:K04125	KEGG Orthologs	1	1	Diterpenoid biosynthesis	ko00904	Pn11.2434
ko:K07874	KEGG Orthologs	5	2	Pathways of neurodegeneration - multiple diseases;Pathogenic Escherichia coli infection;Legionellosis;Amyotrophic lateral sclerosis;Autophagy - animal	ko05022;ko05130;ko05134;ko05014;ko04140	Pn1.2771;Pn1.2761
ko:K04123	KEGG Orthologs	1	1	Diterpenoid biosynthesis	ko00904	Pn11.1214
ko:K12823	KEGG Orthologs	3	1	Spliceosome;Transcriptional misregulation in cancer;Proteoglycans in cancer	ko03040;ko05202;ko05205	Pn11.2569
ko:K10802	KEGG Orthologs	4	1	Necroptosis;Neutrophil extracellular trap formation;Autophagy - animal;Base excision repair	ko04217;ko04613;ko04140;ko03410	Pn4.989
ko:K09260	KEGG Orthologs	5	1	Fluid shear stress and atherosclerosis;Apelin signaling pathway;MAPK signaling pathway - fly;Parathyroid hormone synthesis, secretion and action;cGMP-PKG signaling pathway	ko05418;ko04371;ko04013;ko04928;ko04022	Pn3.4147
ko:K14454	KEGG Orthologs	10	1	Phenylalanine, tyrosine and tryptophan biosynthesis;Arginine and proline metabolism;Phenylalanine metabolism;Alanine, aspartate and glutamate metabolism;Arginine biosynthesis;Tyrosine metabolism;Tropane, piperidine and pyridine alkaloid biosynthesis;Carbon fixation in photosynthetic organisms;Isoquinoline alkaloid biosynthesis;Cysteine and methionine metabolism	ko00400;ko00330;ko00360;ko00250;ko00220;ko00350;ko00960;ko00710;ko00950;ko00270	Pn26.313
ko:K20168	KEGG Orthologs	1	1	Mitophagy - animal	ko04137	Pn15.433
ko:K20720	KEGG Orthologs	1	3	Alzheimer disease	ko05010	Pn36.6;Pn2.3137;Pn3.4690
ko:K00958	KEGG Orthologs	4	2	Selenocompound metabolism;Sulfur metabolism;Purine metabolism;Monobactam biosynthesis	ko00450;ko00920;ko00230;ko00261	Pn8.1618;Pn8.4
ko:K21776	KEGG Orthologs	1	2	Cellular senescence	ko04218	Pn19.922;Pn15.635
ko:K07407	KEGG Orthologs	4	2	Glycerolipid metabolism;Glycosphingolipid biosynthesis - globo and isoglobo series;Sphingolipid metabolism;Galactose metabolism	ko00561;ko00603;ko00600;ko00052	Pn17.192;Pn51.20
ko:K10994	KEGG Orthologs	1	1	Cellular senescence	ko04218	Pn39.75
ko:K14317	KEGG Orthologs	2	1	Nucleocytoplasmic transport;Amyotrophic lateral sclerosis	ko03013;ko05014	Pn23.439
ko:K14439	KEGG Orthologs	1	1	Signaling pathways regulating pluripotency of stem cells	ko04550	Pn24.409
ko:K13993	KEGG Orthologs	1	1	Protein processing in endoplasmic reticulum	ko04141	Pn4.3201
ko:K11450	KEGG Orthologs	1	1	Thermogenesis	ko04714	Pn16.1071
ko:K18649	KEGG Orthologs	4	2	Inositol phosphate metabolism;Histidine metabolism;Ascorbate and aldarate metabolism;Phosphatidylinositol signaling system	ko00562;ko00340;ko00053;ko04070	Pn5.2823;Pn55.36
ko:K14963	KEGG Orthologs	1	1	Cushing syndrome	ko04934	Pn14.1469
ko:K16189	KEGG Orthologs	1	3	Plant hormone signal transduction	ko04075	Pn20.514;Pn20.524;Pn26.710
ko:K19613	KEGG Orthologs	1	7	Ras signaling pathway	ko04014	Pn8.1755;Pn6.1680;Pn13.1330;Pn8.1757;Pn16.446;Pn8.1773;Pn8.1762
ko:K01817	KEGG Orthologs	1	1	Phenylalanine, tyrosine and tryptophan biosynthesis	ko00400	Pn16.1193
ko:K14564	KEGG Orthologs	2	1	Ribosome biogenesis in eukaryotes;Spinocerebellar ataxia	ko03008;ko05017	Pn5.1726
ko:K21889	KEGG Orthologs	1	1	Pathogenic Escherichia coli infection	ko05130	Pn15.943
ko:K00688	KEGG Orthologs	6	1	Necroptosis;Biofilm formation - Escherichia coli;Starch and sucrose metabolism;Insulin resistance;Glucagon signaling pathway;Insulin signaling pathway	ko04217;ko02026;ko00500;ko04931;ko04922;ko04910	Pn2.1379
ko:K02989	KEGG Orthologs	2	1	Ribosome;Coronavirus disease - COVID-19	ko03010;ko05171	Pn3.3836
ko:K01658	KEGG Orthologs	4	1	Phenazine biosynthesis;Phenylalanine, tyrosine and tryptophan biosynthesis;Quorum sensing;Biofilm formation - Pseudomonas aeruginosa	ko00405;ko00400;ko02024;ko02025	Pn3.1161
ko:K02988	KEGG Orthologs	1	1	Ribosome	ko03010	Pn1.842
ko:K05857	KEGG Orthologs	6	2	AGE-RAGE signaling pathway in diabetic complications;Inositol phosphate metabolism;Thyroid hormone signaling pathway;Shigellosis;Calcium signaling pathway;Phosphatidylinositol signaling system	ko04933;ko00562;ko04919;ko05131;ko04020;ko04070	Pn9.915;Pn2.1878
ko:K00844	KEGG Orthologs	14	2	Neomycin, kanamycin and gentamicin biosynthesis;Streptomycin biosynthesis;Amino sugar and nucleotide sugar metabolism;Starch and sucrose metabolism;Type II diabetes mellitus;Insulin signaling pathway;Carbohydrate digestion and absorption;Shigellosis;Glycolysis / Gluconeogenesis;Central carbon metabolism in cancer;Biosynthesis of nucleotide sugars;Galactose metabolism;Fructose and mannose metaboli…	ko00524;ko00521;ko00520;ko00500;ko04930;ko04910;ko04973;ko05131;ko00010;ko05230;ko01250;ko00052;ko00051;ko04066	Pn16.434;Pn16.520
ko:K22499	KEGG Orthologs	1	2	Cushing syndrome	ko04934	Pn11.322;Pn11.431
ko:K12448	KEGG Orthologs	2	1	Amino sugar and nucleotide sugar metabolism;Biosynthesis of nucleotide sugars	ko00520;ko01250	Pn6.1917
ko:K12843	KEGG Orthologs	1	1	Spliceosome	ko03040	Pn8.1222
ko:K07375	KEGG Orthologs	10	1	Gap junction;Prion disease;Pathways of neurodegeneration - multiple diseases;Pathogenic Escherichia coli infection;Salmonella infection;Alzheimer disease;Parkinson disease;Amyotrophic lateral sclerosis;Huntington disease;Phagosome	ko04540;ko05020;ko05022;ko05130;ko05132;ko05010;ko05012;ko05014;ko05016;ko04145	Pn13.94
ko:K13811	KEGG Orthologs	4	2	Selenocompound metabolism;Sulfur metabolism;Purine metabolism;Monobactam biosynthesis	ko00450;ko00920;ko00230;ko00261	Pn8.1618;Pn8.4
ko:K11517	KEGG Orthologs	2	3	Glyoxylate and dicarboxylate metabolism;Peroxisome	ko00630;ko04146	Pn2.861;Pn2.980;Pn2.1393
ko:K18835	KEGG Orthologs	1	3	Plant-pathogen interaction	ko04626	Pn1.1906;Pn1.1931;Pn2.2514
ko:K21718	KEGG Orthologs	1	6	Diterpenoid biosynthesis	ko00904	Pn4.971;Pn4.975;Pn4.967;Pn4.978;Pn4.966;Pn4.969
ko:K02917	KEGG Orthologs	2	1	Ribosome;Coronavirus disease - COVID-19	ko03010;ko05171	Pn1.2336
ko:K14992	KEGG Orthologs	1	1	GABAergic synapse	ko04727	Pn9.1523
ko:K10396	KEGG Orthologs	10	1	Non-small cell lung cancer;Prion disease;Pathways of neurodegeneration - multiple diseases;Salmonella infection;Alzheimer disease;Parkinson disease;Amyotrophic lateral sclerosis;Huntington disease;Dopaminergic synapse;Endocytosis	ko05223;ko05020;ko05022;ko05132;ko05010;ko05012;ko05014;ko05016;ko04728;ko04144	Pn19.1233
ko:K09842	KEGG Orthologs	1	3	Carotenoid biosynthesis	ko00906	Pn19.973;Pn19.1253;Pn15.2770
ko:K09843	KEGG Orthologs	1	3	Carotenoid biosynthesis	ko00906	Pn10.1460;Pn12.369;Pn10.1414
ko:K20224	KEGG Orthologs	1	1	Nucleocytoplasmic transport	ko03013	Pn15.641
ko:K02876	KEGG Orthologs	1	3	Ribosome	ko03010	Pn2.746;Pn13.751;Pn4.1645
ko:K07408	KEGG Orthologs	9	2	Lipid and atherosclerosis;Metabolism of xenobiotics by cytochrome P450;Chemical carcinogenesis - DNA adducts;Chemical carcinogenesis - reactive oxygen species;Chemical carcinogenesis - receptor activation;Ovarian steroidogenesis;Steroid hormone biosynthesis;Tryptophan metabolism;Retinol metabolism	ko05417;ko00980;ko05204;ko05208;ko05207;ko04913;ko00140;ko00380;ko00830	Pn4.975;Pn4.967
ko:K20184	KEGG Orthologs	2	2	Autophagy - yeast;Salmonella infection	ko04138;ko05132	Pn24.357;Pn16.424
ko:K00873	KEGG Orthologs	8	3	Pyruvate metabolism;Type II diabetes mellitus;Glucagon signaling pathway;Viral carcinogenesis;Glycolysis / Gluconeogenesis;Central carbon metabolism in cancer;Human papillomavirus infection;Biosynthesis of cofactors	ko00620;ko04930;ko04922;ko05203;ko00010;ko05230;ko05165;ko01240	Pn8.1558;Pn6.2880;Pn6.2876
ko:K02137	KEGG Orthologs	10	1	Diabetic cardiomyopathy;Oxidative phosphorylation;Chemical carcinogenesis - reactive oxygen species;Prion disease;Pathways of neurodegeneration - multiple diseases;Alzheimer disease;Parkinson disease;Amyotrophic lateral sclerosis;Huntington disease;Thermogenesis	ko05415;ko00190;ko05208;ko05020;ko05022;ko05010;ko05012;ko05014;ko05016;ko04714	Pn8.53
ko:K10895	KEGG Orthologs	1	1	Fanconi anemia pathway	ko03460	Pn4.1517
ko:K19517	KEGG Orthologs	1	1	Inositol phosphate metabolism	ko00562	Pn26.773
ko:K14500	KEGG Orthologs	1	1	Plant hormone signal transduction	ko04075	Pn14.905
ko:K11592	KEGG Orthologs	1	1	MicroRNAs in cancer	ko05206	Pn17.1052
ko:K13496	KEGG Orthologs	1	2	Zeatin biosynthesis	ko00908	Pn17.626;Pn17.547
ko:K10661	KEGG Orthologs	1	2	Protein processing in endoplasmic reticulum	ko04141	Pn15.599;Pn19.817
ko:K04708	KEGG Orthologs	1	2	Sphingolipid metabolism	ko00600	Pn37.79;Pn37.197
ko:K16084	KEGG Orthologs	1	6	Diterpenoid biosynthesis	ko00904	Pn4.971;Pn4.975;Pn4.967;Pn4.978;Pn4.966;Pn4.969
ko:K00761	KEGG Orthologs	1	1	Pyrimidine metabolism	ko00240	Pn4.2915
ko:K11817	KEGG Orthologs	1	3	Tryptophan metabolism	ko00380	Pn19.973;Pn19.1253;Pn15.2770
ko:K07437	KEGG Orthologs	1	1	Retinol metabolism	ko00830	Pn40.79
ko:K22395	KEGG Orthologs	1	1	Phenylpropanoid biosynthesis	ko00940	Pn6.2531
ko:K01213	KEGG Orthologs	1	1	Pentose and glucuronate interconversions	ko00040	Pn4.1503
ko:K02540	KEGG Orthologs	4	2	DNA replication;Cell cycle - yeast;Cell cycle;Meiosis - yeast	ko03030;ko04111;ko04110;ko04113	Pn1.1670;Pn19.990
ko:K12867	KEGG Orthologs	1	1	Spliceosome	ko03040	Pn8.1840
ko:K14409	KEGG Orthologs	1	2	mRNA surveillance pathway	ko03015	Pn10.117;Pn10.49
ko:K14525	KEGG Orthologs	1	1	Ribosome biogenesis in eukaryotes	ko03008	Pn7.2001
ko:K10206	KEGG Orthologs	1	1	Lysine biosynthesis	ko00300	Pn4.386
ko:K08492	KEGG Orthologs	2	1	SNARE interactions in vesicular transport;Phagosome	ko04130;ko04145	Pn8.2807
ko:K17800	KEGG Orthologs	1	2	Mitophagy - yeast	ko04139	Pn15.1016;Pn19.1171
ko:K12236	KEGG Orthologs	1	1	Human papillomavirus infection	ko05165	Pn22.966
ko:K15188	KEGG Orthologs	1	2	Transcriptional misregulation in cancer	ko05202	Pn3.3155;Pn3.1256
ko:K19269	KEGG Orthologs	1	2	Glyoxylate and dicarboxylate metabolism	ko00630	Pn21.347;Pn12.2140
ko:K11420	KEGG Orthologs	2	1	Longevity regulating pathway;Lysine degradation	ko04211;ko00310	Pn13.1176
ko:K14498	KEGG Orthologs	2	1	MAPK signaling pathway - plant;Plant hormone signal transduction	ko04016;ko04075	Pn5.101
ko:K14492	KEGG Orthologs	1	1	Plant hormone signal transduction	ko04075	Pn22.343
ko:K14493	KEGG Orthologs	1	2	Plant hormone signal transduction	ko04075	Pn1.2771;Pn1.2761
ko:K09503	KEGG Orthologs	1	1	Protein processing in endoplasmic reticulum	ko04141	Pn17.1028
ko:K02899	KEGG Orthologs	1	1	Ribosome	ko03010	Pn20.703
ko:K03626	KEGG Orthologs	1	3	Parathyroid hormone synthesis, secretion and action	ko04928	Pn22.908;Pn13.1186;Pn11.859
ko:K00753	KEGG Orthologs	1	3	Various types of N-glycan biosynthesis	ko00513	Pn10.1416;Pn10.1464;Pn12.373
ko:K03506	KEGG Orthologs	3	1	DNA replication;Nucleotide excision repair;Base excision repair	ko03030;ko03420;ko03410	Pn18.410
ko:K00512	KEGG Orthologs	5	1	Cushing syndrome;Cortisol synthesis and secretion;Ovarian steroidogenesis;Prolactin signaling pathway;Steroid hormone biosynthesis	ko04934;ko04927;ko04913;ko04917;ko00140	Pn18.377
ko:K00876	KEGG Orthologs	2	1	Drug metabolism - other enzymes;Pyrimidine metabolism	ko00983;ko00240	Pn15.641
ko:K04733	KEGG Orthologs	23	3	Lipid and atherosclerosis;MAPK signaling pathway;Alcoholic liver disease;Leishmaniasis;Chagas disease;Toxoplasmosis;Pathogenic Escherichia coli infection;Salmonella infection;Pertussis;Yersinia infection;Neurotrophin signaling pathway;Human immunodeficiency virus 1 infection;Coronavirus disease - COVID-19;Hepatitis B;Measles;Influenza A;Epstein-Barr virus infection;Herpes simplex virus 1 infectio…	ko05417;ko04010;ko04936;ko05140;ko05142;ko05145;ko05130;ko05132;ko05133;ko05135;ko04722;ko05170;ko05171;ko05161;ko05162;ko05164;ko05169;ko05168;ko05152;ko04064;ko04621;ko04620;ko04624	Pn26.307;Pn9.821;Pn15.2328
ko:K03403	KEGG Orthologs	1	4	Porphyrin and chlorophyll metabolism	ko00860	Pn5.1576;Pn18.218;Pn18.238;Pn5.1440
ko:K03125	KEGG Orthologs	1	1	Basal transcription factors	ko03022	Pn6.1748
ko:K04730	KEGG Orthologs	21	2	Lipid and atherosclerosis;MAPK signaling pathway;Alcoholic liver disease;Leishmaniasis;Chagas disease;Toxoplasmosis;Pathogenic Escherichia coli infection;Salmonella infection;Pertussis;Yersinia infection;Neurotrophin signaling pathway;Human immunodeficiency virus 1 infection;Coronavirus disease - COVID-19;Hepatitis B;Measles;Epstein-Barr virus infection;Herpes simplex virus 1 infection;Tuberculos…	ko05417;ko04010;ko04936;ko05140;ko05142;ko05145;ko05130;ko05132;ko05133;ko05135;ko04722;ko05170;ko05171;ko05161;ko05162;ko05169;ko05168;ko05152;ko04064;ko04620;ko04624	Pn26.307;Pn15.2328
ko:K07204	KEGG Orthologs	12	1	Longevity regulating pathway;Longevity regulating pathway - multiple species;Autophagy - other;Autophagy - yeast;MicroRNAs in cancer;Insulin signaling pathway;Shigellosis;PI3K-Akt signaling pathway;mTOR signaling pathway;AMPK signaling pathway;Thermogenesis;Autophagy - animal	ko04211;ko04213;ko04136;ko04138;ko05206;ko04910;ko05131;ko04151;ko04150;ko04152;ko04714;ko04140	Pn6.4086
ko:K22389	KEGG Orthologs	2	1	Glycerophospholipid metabolism;alpha-Linolenic acid metabolism	ko00564;ko00592	Pn26.611
ko:K03122	KEGG Orthologs	2	2	Basal transcription factors;Viral carcinogenesis	ko03022;ko05203	Pn4.2293;Pn7.840
ko:K03086	KEGG Orthologs	1	1	Flagellar assembly	ko02040	Pn37.102
ko:K17908	KEGG Orthologs	9	1	Autophagy - other;Autophagy - yeast;Pathways of neurodegeneration - multiple diseases;Alzheimer disease;Shigellosis;Amyotrophic lateral sclerosis;Spinocerebellar ataxia;Huntington disease;Autophagy - animal	ko04136;ko04138;ko05022;ko05010;ko05131;ko05014;ko05017;ko05016;ko04140	Pn14.1186
ko:K11644	KEGG Orthologs	5	2	Mitophagy - yeast;Transcriptional misregulation in cancer;Thyroid hormone signaling pathway;Huntington disease;Epstein-Barr virus infection	ko04139;ko05202;ko04919;ko05016;ko05169	Pn12.2179;Pn12.1747
ko:K13425	KEGG Orthologs	2	1	MAPK signaling pathway - plant;Plant-pathogen interaction	ko04016;ko04626	Pn6.828
ko:K13667	KEGG Orthologs	1	1	Other types of O-glycan biosynthesis	ko00514	Pn24.115
ko:K10712	KEGG Orthologs	1	2	Taurine and hypotaurine metabolism	ko00430	Pn4.3497;Pn1.1550
ko:K11647	KEGG Orthologs	2	1	Hepatocellular carcinoma;Thermogenesis	ko05225;ko04714	Pn22.555
ko:K14488	KEGG Orthologs	1	2	Plant hormone signal transduction	ko04075	Pn3.1077;Pn3.3449
ko:K12462	KEGG Orthologs	2	1	Vasopressin-regulated water reabsorption;Neurotrophin signaling pathway	ko04962;ko04722	Pn2.2536
ko:K09571	KEGG Orthologs	1	1	Estrogen signaling pathway	ko04915	Pn11.2805
ko:K12863	KEGG Orthologs	1	2	Spliceosome	ko03040	Pn6.1073;Pn8.2780
ko:K12741	KEGG Orthologs	2	1	Spliceosome;Amyotrophic lateral sclerosis	ko03040;ko05014	Pn12.27
ko:K10960	KEGG Orthologs	2	1	Porphyrin and chlorophyll metabolism;Terpenoid backbone biosynthesis	ko00860;ko00900	Pn9.1178
ko:K12343	KEGG Orthologs	1	1	Steroid hormone biosynthesis	ko00140	Pn4.2220
ko:K00648	KEGG Orthologs	1	3	Fatty acid biosynthesis	ko00061	Pn12.1707;Pn10.341;Pn12.1901
ko:K09458	KEGG Orthologs	3	2	Fatty acid biosynthesis;Biotin metabolism;Biosynthesis of cofactors	ko00061;ko00780;ko01240	Pn4.1568;Pn4.1563
ko:K20599	KEGG Orthologs	1	3	MAPK signaling pathway - plant	ko04016	Pn6.3245;Pn17.597;Pn17.511
ko:K19892	KEGG Orthologs	1	2	Starch and sucrose metabolism	ko00500	Pn21.832;Pn21.805
ko:K01859	KEGG Orthologs	1	1	Flavonoid biosynthesis	ko00941	Pn17.412
ko:K22417	KEGG Orthologs	1	3	Tryptophan metabolism	ko00380	Pn19.973;Pn19.1253;Pn15.2770
ko:K17193	KEGG Orthologs	1	4	Anthocyanin biosynthesis	ko00942	Pn21.931;Pn21.928;Pn21.925;Pn21.922
ko:K19891	KEGG Orthologs	1	1	Starch and sucrose metabolism	ko00500	Pn13.533
ko:K01338	KEGG Orthologs	1	2	Cell cycle - Caulobacter	ko04112	Pn6.1034;Pn8.2320
ko:K03138	KEGG Orthologs	1	2	Basal transcription factors	ko03022	Pn4.1220;Pn4.1216
ko:K01599	KEGG Orthologs	2	1	Porphyrin and chlorophyll metabolism;Biosynthesis of cofactors	ko00860;ko01240	Pn18.1182
ko:K02324	KEGG Orthologs	3	1	DNA replication;Nucleotide excision repair;Base excision repair	ko03030;ko03420;ko03410	Pn21.83
ko:K00384	KEGG Orthologs	1	1	Selenocompound metabolism	ko00450	Pn12.1834
ko:K05399	KEGG Orthologs	5	1	Lipid and atherosclerosis;Alcoholic liver disease;Tuberculosis;NF-kappa B signaling pathway;Toll-like receptor signaling pathway	ko05417;ko04936;ko05152;ko04064;ko04620	Pn15.2583
ko:K07179	KEGG Orthologs	1	2	Ribosome biogenesis in eukaryotes	ko03008	Pn8.1902;Pn8.2065
ko:K13459	KEGG Orthologs	1	6	Plant-pathogen interaction	ko04626	Pn6.3245;Pn17.597;Pn6.3846;Pn37.120;Pn17.511;Pn4.1677
ko:K10592	KEGG Orthologs	1	1	Ubiquitin mediated proteolysis	ko04120	Pn8.506
ko:K18875	KEGG Orthologs	1	1	Plant-pathogen interaction	ko04626	Pn10.17
ko:K12412	KEGG Orthologs	2	1	MAPK signaling pathway - yeast;Cell cycle - yeast	ko04011;ko04111	Pn3.4147
ko:K09487	KEGG Orthologs	12	1	Lipid and atherosclerosis;Fluid shear stress and atherosclerosis;Prostate cancer;Pathways in cancer;Chemical carcinogenesis - receptor activation;Estrogen signaling pathway;Thyroid hormone synthesis;Salmonella infection;PI3K-Akt signaling pathway;Protein processing in endoplasmic reticulum;IL-17 signaling pathway;Plant-pathogen interaction	ko05417;ko05418;ko05215;ko05200;ko05207;ko04915;ko04918;ko05132;ko04151;ko04141;ko04657;ko04626	Pn3.327
ko:K12135	KEGG Orthologs	1	1	Circadian rhythm - plant	ko04712	Pn5.3089
ko:K10352	KEGG Orthologs	4	2	Regulation of actin cytoskeleton;Pathogenic Escherichia coli infection;Vascular smooth muscle contraction;Tight junction	ko04810;ko05130;ko04270;ko04530	Pn7.1651;Pn4.3082
ko:K19720	KEGG Orthologs	6	1	Diabetic cardiomyopathy;AGE-RAGE signaling pathway in diabetic complications;Relaxin signaling pathway;Amoebiasis;Platelet activation;Protein digestion and absorption	ko05415;ko04933;ko04926;ko05146;ko04611;ko04974	Pn1.3051
ko:K13460	KEGG Orthologs	1	2	Plant-pathogen interaction	ko04626	Pn6.3245;Pn17.597
ko:K16055	KEGG Orthologs	1	2	Starch and sucrose metabolism	ko00500	Pn21.1082;Pn31.222
ko:K00430	KEGG Orthologs	1	1	Phenylpropanoid biosynthesis	ko00940	Pn3.3892
ko:K01244	KEGG Orthologs	1	1	Cysteine and methionine metabolism	ko00270	Pn17.409
ko:K02575	KEGG Orthologs	1	1	Nitrogen metabolism	ko00910	Pn3.77
ko:K03264	KEGG Orthologs	1	2	Ribosome biogenesis in eukaryotes	ko03008	Pn5.2275;Pn14.295
ko:K07466	KEGG Orthologs	5	1	Fanconi anemia pathway;DNA replication;Homologous recombination;Mismatch repair;Nucleotide excision repair	ko03460;ko03030;ko03440;ko03430;ko03420	Pn2.921
ko:K04079	KEGG Orthologs	16	1	Necroptosis;Lipid and atherosclerosis;Fluid shear stress and atherosclerosis;Prostate cancer;Pathways in cancer;Chemical carcinogenesis - receptor activation;Estrogen signaling pathway;Progesterone-mediated oocyte maturation;Antigen processing and presentation;Salmonella infection;PI3K-Akt signaling pathway;Protein processing in endoplasmic reticulum;IL-17 signaling pathway;Th17 cell differentiat…	ko04217;ko05417;ko05418;ko05215;ko05200;ko05207;ko04915;ko04914;ko04612;ko05132;ko04151;ko04141;ko04657;ko04659;ko04621;ko04626	Pn5.2652
ko:K11789	KEGG Orthologs	1	2	Human immunodeficiency virus 1 infection	ko05170	Pn4.1339;Pn32.202
ko:K10576	KEGG Orthologs	1	1	Ubiquitin mediated proteolysis	ko04120	Pn22.780
ko:K02291	KEGG Orthologs	1	1	Carotenoid biosynthesis	ko00906	Pn8.822
ko:K13449	KEGG Orthologs	3	1	MAPK signaling pathway - plant;Plant hormone signal transduction;Plant-pathogen interaction	ko04016;ko04075;ko04626	Pn8.549
ko:K09591	KEGG Orthologs	1	1	Brassinosteroid biosynthesis	ko00905	Pn4.2220
ko:K13576	KEGG Orthologs	3	1	Proximal tubule bicarbonate reclamation;Glutamatergic synapse;GABAergic synapse	ko04964;ko04724;ko04727	Pn9.1523
ko:K14424	KEGG Orthologs	1	2	Steroid biosynthesis	ko00100	Pn3.1763;Pn1.2360
ko:K13457	KEGG Orthologs	1	1	Plant-pathogen interaction	ko04626	Pn6.3245
ko:K13699	KEGG Orthologs	1	1	Regulation of lipolysis in adipocytes	ko04923	Pn16.1699
ko:K01919	KEGG Orthologs	3	1	Glutathione metabolism;Biosynthesis of cofactors;Cysteine and methionine metabolism	ko00480;ko01240;ko00270	Pn3.3270
ko:K11430	KEGG Orthologs	2	1	MicroRNAs in cancer;Lysine degradation	ko05206;ko00310	Pn8.1085
ko:K01633	KEGG Orthologs	2	1	Folate biosynthesis;Biosynthesis of cofactors	ko00790;ko01240	Pn16.1961
ko:K01514	KEGG Orthologs	1	1	Purine metabolism	ko00230	Pn29.259
