# Supplementary material for: Genome-wide identification and characterization of tissue-specific non-coding RNAs in black pepper (Piper nigrum L.)
Source: Front Plant Sci. 2023 Mar 16;14:1079221. doi: 10.3389/fpls.2023.1079221 (PMC10060637; doi:10.3389/fpls.2023.1079221)
Supplement: Supplementary file 13 [file Table_13.xlsx]

## Sheet: Biological_process
Supplementary table 13: List of GO terms associated with circRNAs (BP, CC, MF)
GO	Number of sequences	mRNA_ID
protein modification process	12	Pn3.4074, Pn5.101, Pn15.2150, Pn8.1902, Pn8.506, Pn6.512, Pn12.2179, Pn1.1501, Pn10.207, Pn8.2065, Pn3.1411, Pn3.4887
regulation of DNA-templated transcription	10	Pn22.555, Pn24.49, Pn9.1206, Pn8.2639, Pn12.2179, Pn21.681, Pn3.1411, Pn16.1030, Pn5.2618, Pn20.280
transmembrane transport	9	Pn24.144, Pn3.2341, Pn15.1016, Pn6.1034, Pn9.1523, Pn8.2320, Pn19.1171, Pn1.3230, Pn8.2541
signaling	7	Pn2.1952, Pn5.101, Pn22.343, Pn9.1523, Pn39.75, Pn3.3234, Pn11.1706
anatomical structure development	7	Pn21.784, Pn8.2639, Pn3.3484, Pn6.1034, Pn5.3089, Pn8.2320, Pn11.1207
lipid metabolic process	6	Pn2.1952, Pn4.1568, Pn12.1707, Pn10.341, Pn12.1901, Pn4.1563
carbohydrate metabolic process	5	Pn21.1082, Pn6.1178, Pn31.222, Pn30.328, Pn11.1207
photosynthesis	5	Pn27.91, Pn3.4947, Pn27.89, Pn24.937, Pn24.959
protein-containing complex assembly	5	Pn6.1748, Pn3.1222, Pn3.3179, Pn8.1840, Pn15.1131
generation of precursor metabolites and energy	5	Pn27.91, Pn3.4947, Pn27.89, Pn24.937, Pn24.959
chromatin organization	4	Pn22.555, Pn3.1411, Pn24.409, Pn15.1131
cellular process	4	Pn31.371, Pn26.664, Pn12.900, Pn19.1091
mitotic cell cycle	4	Pn3.4074, Pn6.1178, Pn39.75, Pn3.4887
DNA repair	4	Pn2.921, Pn39.75, Pn3.1411, Pn15.1131
protein catabolic process	4	Pn15.2150, Pn8.506, Pn6.1034, Pn8.2320
mRNA metabolic process	4	Pn18.281, Pn6.1073, Pn8.2780, Pn8.1840
regulation of cellular process	4	Pn6.705, Pn8.2637, Pn9.1203, Pn17.684
ribosome biogenesis	4	Pn3.3270, Pn8.1902, Pn5.1726, Pn8.2065
metal ion homeostasis	3	Pn1.2421, Pn15.1016, Pn19.1171
intracellular protein transport	3	Pn6.1034, Pn8.2320, Pn16.424
response to hormone	3	Pn6.705, Pn8.2637, Pn9.1203
amino acid metabolic process	2	Pn16.922, Pn10.341
protein maturation	2	Pn6.1034, Pn8.2320
cell wall organization or biogenesis	2	Pn6.1178, Pn11.1207
peroxisome organization	2	Pn6.1034, Pn8.2320
reproductive process	2	Pn2.921, Pn5.3089
cytoskeleton organization	2	Pn3.1222, Pn3.3179
DNA recombination	2	Pn2.921, Pn15.1131
RNA metabolic process	2	Pn3.542, Pn3.496
cell differentiation	1	Pn8.2639
defense response to other organism	1	Pn16.104
carbohydrate derivative metabolic process	1	Pn12.1901
negative regulation of macromolecule metabolic process	1	Pn3.3244
membrane organization	1	Pn16.424
regulation of macromolecule metabolic process	1	Pn24.742
mitotic nuclear division	1	Pn15.2150
nucleobase-containing small molecule metabolic process	1	Pn12.1901
DNA replication	1	Pn2.921
autophagy	1	Pn16.424
cytokinesis	1	Pn6.1178
telomere organization	1	Pn2.921
regulation of biological process	1	Pn4.2138
chromosome segregation	1	Pn15.2150
translation	1	Pn41.186
phosphate ion transport	1	Pn26.664
vesicle-mediated transport	1	Pn16.424

## Sheet: cellular_component
GO	Number of sequences	mRNA_ID
nucleus	31	Pn2.2379, Pn6.1073, Pn15.2150, Pn2.2375, Pn21.784, Pn8.2639, Pn8.1902, Pn10.117, Pn5.3089, Pn24.40, Pn8.1840, Pn20.280, Pn3.4887, Pn18.281, Pn5.2190, Pn24.49, Pn4.2293, Pn38.46, Pn28.347, Pn10.49, Pn6.1544, Pn3.808, Pn8.2780, Pn8.2065, Pn15.1131, Pn22.555, Pn9.1206, Pn21.681, Pn7.1459, Pn16.1030, Pn24.409
plastid	19	Pn5.3427, Pn27.91, Pn16.609, Pn14.1604, Pn6.3245, Pn3.3444, Pn27.89, Pn3.1545, Pn20.280, Pn16.1495, Pn3.4947, Pn21.681, Pn16.513, Pn16.1370, Pn50.32, Pn16.500, Pn14.1520, Pn24.937, Pn24.959
membrane	7	Pn17.111, Pn26.664, Pn15.943, Pn5.1348, Pn4.2009, Pn1.121, Pn3.2524
plasma membrane	6	Pn6.1178, Pn11.1207, Pn3.3234, Pn1.3230, Pn11.1706, Pn8.2541
thylakoid	6	Pn27.91, Pn3.4947, Pn3.3444, Pn27.89, Pn24.937, Pn24.959
nucleoplasm	3	Pn6.1748, Pn12.2179, Pn3.1411
cytosol	3	Pn5.2190, Pn8.1902, Pn8.2065
nuclear chromosome	3	Pn2.921, Pn39.75, Pn3.1411
nascent polypeptide-associated complex	2	Pn22.908, Pn11.859
intracellular anatomical structure	2	Pn3.542, Pn3.496
cytoskeleton	2	Pn3.1222, Pn3.3179
chromosome	2	Pn12.2179, Pn15.1131
peroxisome	2	Pn6.1034, Pn8.2320
mitochondrion	2	Pn15.1016, Pn19.1171
cytoplasm	2	Pn41.186, Pn26.664
nucleolus	2	Pn3.3270, Pn5.1726
extracellular region	1	Pn3.267
endosome	1	Pn16.424
endoplasmic reticulum	1	Pn5.2190

## Sheet: Molecular_function
GO	Number of sequences	mRNA_ID
transferase activity	32	Pn9.821, Pn26.444, Pn8.1902, Pn6.1178, Pn30.328, Pn21.925, Pn21.922, Pn21.1082, Pn1.3442, Pn3.686, Pn4.1568, Pn12.1707, Pn31.222, Pn10.341, Pn12.1901, Pn4.1563, Pn21.931, Pn7.940, Pn14.1604, Pn1.1501, Pn11.1207, Pn10.207, Pn8.2065, Pn22.555, Pn5.101, Pn8.506, Pn6.512, Pn7.1175, Pn7.1571, Pn1.542, Pn16.922, Pn16.104
oxidoreductase activity	13	Pn4.971, Pn27.91, Pn26.444, Pn3.3444, Pn27.89, Pn3.267, Pn3.4947, Pn4.978, Pn16.922, Pn4.966, Pn4.969, Pn24.937, Pn24.959
catalytic activity, acting on a protein	12	Pn1.3442, Pn5.101, Pn9.821, Pn8.1902, Pn8.506, Pn6.512, Pn6.1034, Pn1.1501, Pn8.2320, Pn10.2106, Pn8.2065, Pn16.104
hydrolase activity	11	Pn2.1952, Pn21.1082, Pn3.3270, Pn26.444, Pn6.1034, Pn21.681, Pn8.2320, Pn31.222, Pn10.2106, Pn3.1545, Pn20.280
ATP-dependent activity	10	Pn22.555, Pn5.2190, Pn3.3270, Pn6.1034, Pn21.681, Pn8.2320, Pn15.1682, Pn3.1545, Pn24.409, Pn20.280
DNA binding	10	Pn22.555, Pn13.1193, Pn24.49, Pn2.921, Pn9.1206, Pn8.2639, Pn1.729, Pn3.1411, Pn16.1030, Pn24.409
transporter activity	7	Pn24.144, Pn3.2341, Pn15.1016, Pn9.1523, Pn19.1171, Pn1.3230, Pn8.2541
transcription regulator activity	7	Pn24.49, Pn9.1206, Pn28.347, Pn8.2639, Pn12.2179, Pn3.1411, Pn16.1030
RNA binding	4	Pn6.1073, Pn3.3270, Pn5.1726, Pn8.2780
GTPase activity	3	Pn2.1262, Pn3.3234, Pn11.1706
catalytic activity	3	Pn33.335, Pn10.1763, Pn15.1682
histone binding	3	Pn21.681, Pn20.280, Pn15.1131
catalytic activity, acting on DNA	2	Pn22.555, Pn24.409
lipid binding	2	Pn9.1206, Pn8.2639
catalytic activity, acting on RNA	2	Pn3.3270, Pn3.1545
molecular function regulator activity	2	Pn15.433, Pn3.4887
cytoskeletal protein binding	2	Pn3.1222, Pn3.3179
metal ion binding	1	Pn7.873
general transcription initiation factor activity	1	Pn6.1748
antioxidant activity	1	Pn3.3444
translation regulator activity	1	Pn8.506
protein folding chaperone	1	Pn5.2190
nucleotide binding	1	Pn2.2438
